# Supplementary material for: Unravelling the genome of Holy basil: an “incomparable” “elixir of life” of traditional Indian medicine
Source: BMC Genomics. 2015 May 28;16(1):413. doi: 10.1186/s12864-015-1640-z (PMC4445982; doi:10.1186/s12864-015-1640-z)
Supplement: Additional file 8: — Gene ontology classification. The results are summarized in three main categories: biological process, cellular component and molecular function. [file 12864_2015_1640_MOESM8_ESM.xlsx]

## Sheet: Sheet1
Additional File 8. Gene ontology classification. The results are summarized in three main categories: biological process, cellular component and molecular function.
GO_MF	Description	Number of Hits	Percent		GO_BP	Description	Number of Hits	Percent		GO_CC	Description	Number of Hits	Percent
GO:0003676	nucleic acid binding	13194	18.6488		GO:0015074	DNA integration	14605	34.3106		GO:0005634	nucleus	3033	24.5567
GO:0008270	zinc ion binding	12002	16.964		GO:0006278	RNA-dependent DNA replication	7464	17.5347		GO:0016021	integral to membrane	1999	16.1849
GO:0003723	RNA binding	7763	10.9724		GO:0006508	proteolysis	1619	3.80342		GO:0016020	membrane	957	7.74836
GO:0003964	RNA-directed DNA polymerase activity	7627	10.7802		GO:0006351	transcription, DNA-dependent	603	1.41659		GO:0005737	cytoplasm	606	4.90649
GO:0005524	ATP binding	3096	4.37597		GO:0006355	regulation of transcription, DNA-dependent	556	1.30618		GO:0009507	chloroplast	474	3.83775
GO:0004523	ribonuclease H activity	1858	2.62615		GO:0005975	carbohydrate metabolic process	442	1.03836		GO:0005886	plasma membrane	422	3.41673
GO:0003677	DNA binding	1696	2.39717		GO:0006952	defense response	389	0.913853		GO:0005739	mitochondrion	401	3.2467
GO:0004674	protein serine/threonine kinase activity	1388	1.96184		GO:0006412	translation	357	0.838678		GO:0005840	ribosome	324	2.62327
GO:0004190	aspartic-type endopeptidase activity	1132	1.6		GO:0007165	signal transduction	253	0.594357		GO:0005576	extracellular region	305	2.46944
GO:0046872	metal ion binding	757	1.06996		GO:0008152	metabolic process	251	0.589659		GO:0005829	cytosol	217	1.75694
GO:0003700	sequence-specific DNA binding transcription factor activity	745	1.053		GO:0006629	lipid metabolic process	240	0.563817		GO:0005622	intracellular	169	1.36831
GO:0005506	iron ion binding	722	1.02049		GO:0055085	transmembrane transport	237	0.556769		GO:0005618	cell wall	156	1.26306
GO:0020037	heme binding	694	0.980919		GO:0006281	DNA repair	232	0.545023		GO:0048046	apoplast	141	1.14161
GO:0016705	oxidoreductase activity, acting on paired donors, with incorporation or reduction of molecular oxygen	550	0.777385		GO:0043086	negative regulation of catalytic activity	212	0.498038		GO:0005794	Golgi apparatus	131	1.06064
GO:0004497	monooxygenase activity	408	0.576678		GO:0006200	ATP catabolic process	195	0.458101		GO:0005783	endoplasmic reticulum	127	1.02826
GO:0016788	hydrolase activity, acting on ester bonds	401	0.566784		GO:0006457	protein folding	192	0.451054		GO:0005874	microtubule	113	0.914906
GO:0003824	catalytic activity	393	0.555477		GO:0006886	intracellular protein transport	190	0.446355		GO:0009506	plasmodesma	109	0.88252
GO:0043565	sequence-specific DNA binding	379	0.535689		GO:0032508	DNA duplex unwinding	175	0.411117		GO:0009570	chloroplast stroma	106	0.85823
GO:0003682	chromatin binding	373	0.527208		GO:0000723	telomere maintenance	164	0.385275		GO:0009535	chloroplast thylakoid membrane	78	0.631528
GO:0005509	calcium ion binding	367	0.518728		GO:0016192	vesicle-mediated transport	156	0.366481		GO:0009941	chloroplast envelope	77	0.623431
GO:0016491	oxidoreductase activity	367	0.518728		GO:0006511	ubiquitin-dependent protein catabolic process	141	0.331243		GO:0000786	nucleosome	76	0.615335
GO:0003735	structural constituent of ribosome	364	0.514488		GO:0006633	fatty acid biosynthetic process	137	0.321846		GO:0000151	ubiquitin ligase complex	69	0.558659
GO:0000166	nucleotide binding	346	0.489046		GO:0045454	cell redox homeostasis	132	0.310099		GO:0005871	kinesin complex	69	0.558659
GO:0043531	ADP binding	329	0.465018		GO:0009058	biosynthetic process	112	0.263115		GO:0005730	nucleolus	58	0.469598
GO:0005525	GTP binding	300	0.424028		GO:0006184	GTP catabolic process	109	0.256067		GO:0005777	peroxisome	49	0.396729
GO:0000287	magnesium ion binding	275	0.388693		GO:0048544	recognition of pollen	109	0.256067		GO:0005789	endoplasmic reticulum membrane	42	0.340053
GO:0016747	transferase activity, transferring acyl groups other than amino-acyl groups	256	0.361837		GO:0055114	oxidation-reduction process	109	0.256067		GO:0005743	mitochondrial inner membrane	40	0.32386
GO:0004672	protein kinase activity	251	0.35477		GO:0006810	transport	107	0.251368		GO:0005802	trans-Golgi network	38	0.307667
GO:0004553	hydrolase activity, hydrolyzing O-glycosyl compounds	239	0.337809		GO:0006950	response to stress	105	0.24667		GO:0005773	vacuole	37	0.299571
GO:0016787	hydrolase activity	238	0.336396		GO:0015031	protein transport	104	0.244321		GO:0005774	vacuolar membrane	37	0.299571
GO:0016758	transferase activity, transferring hexosyl groups	236	0.333569		GO:0006979	response to oxidative stress	102	0.239622		GO:0005852	eukaryotic translation initiation factor 3 complex	37	0.299571
GO:0005215	transporter activity	221	0.312367		GO:0016567	protein ubiquitination	99	0.232575		GO:0005768	endosome	36	0.291474
GO:0050660	flavin adenine dinucleotide binding	201	0.284099		GO:0007264	small GTPase mediated signal transduction	98	0.230225		GO:0005856	cytoskeleton	35	0.283378
GO:0030246	carbohydrate binding	189	0.267138		GO:0006096	glycolysis	95	0.223178		GO:0000145	exocyst	34	0.275281
GO:0005507	copper ion binding	186	0.262898		GO:0016114	terpenoid biosynthetic process	95	0.223178		GO:0005694	chromosome	30	0.242895
GO:0003678	DNA helicase activity	172	0.24311		GO:0045893	positive regulation of transcription, DNA-dependent	93	0.218479		GO:0016282	eukaryotic 43S preinitiation complex	30	0.242895
GO:0008234	cysteine-type peptidase activity	171	0.241696		GO:0042545	cell wall modification	88	0.206733		GO:0016459	myosin complex	30	0.242895
GO:0030170	pyridoxal phosphate binding	169	0.238869		GO:0009734	auxin mediated signaling pathway	86	0.202034		GO:0033290	eukaryotic 48S preinitiation complex	30	0.242895
GO:0004842	ubiquitin-protein ligase activity	166	0.234629		GO:0035556	intracellular signal transduction	82	0.192637		GO:0031225	anchored to membrane	28	0.226702
GO:0003924	GTPase activity	163	0.230389		GO:0006334	nucleosome assembly	81	0.190288		GO:0009654	oxygen evolving complex	27	0.218606
GO:0004252	serine-type endopeptidase activity	159	0.224735		GO:0006260	DNA replication	77	0.180891		GO:0019898	extrinsic to membrane	27	0.218606
GO:0016740	transferase activity	155	0.219081		GO:0032259	methylation	77	0.180891		GO:0005884	actin filament	26	0.210509
GO:0009055	electron carrier activity	152	0.214841		GO:0009408	response to heat	73	0.171494		GO:0009505	plant-type cell wall	25	0.202413
GO:0016706	oxidoreductase activity, acting on paired donors, with incorporation or reduction of molecular oxygen, 2-oxoglutarate as one donor, and incorporation of one atom each of oxygen into both donors	149	0.210601		GO:0019252	starch biosynthetic process	72	0.169145		GO:0009522	photosystem I	25	0.202413
GO:0010333	terpene synthase activity	147	0.207774		GO:0046274	lignin catabolic process	72	0.169145		GO:0015934	large ribosomal subunit	25	0.202413
GO:0017111	nucleoside-triphosphatase activity	145	0.204947		GO:0006396	RNA processing	71	0.166796		GO:0015935	small ribosomal subunit	23	0.18622
GO:0008168	methyltransferase activity	126	0.178092		GO:0006486	protein glycosylation	71	0.166796		GO:0030529	ribonucleoprotein complex	23	0.18622
GO:0030599	pectinesterase activity	121	0.171025		GO:0019288	isopentenyl diphosphate biosynthetic process, mevalonate-independent pathway	70	0.164447		GO:0005759	mitochondrial matrix	22	0.178123
GO:0004857	enzyme inhibitor activity	110	0.155477		GO:0030001	metal ion transport	70	0.164447		GO:0009534	chloroplast thylakoid	22	0.178123
GO:0015035	protein disulfide oxidoreductase activity	103	0.145583		GO:0007018	microtubule-based movement	69	0.162097		GO:0016592	mediator complex	22	0.178123
GO:0016887	ATPase activity	101	0.142756		GO:0044237	cellular metabolic process	67	0.157399		GO:0005681	spliceosomal complex	21	0.170027
GO:0008026	ATP-dependent helicase activity	96	0.135689		GO:0015979	photosynthesis	65	0.1527		GO:0005741	mitochondrial outer membrane	21	0.170027
GO:0015297	antiporter activity	94	0.132862		GO:0030244	cellulose biosynthetic process	65	0.1527		GO:0009536	plastid	21	0.170027
GO:0016757	transferase activity, transferring glycosyl groups	93	0.131449		GO:0006470	protein dephosphorylation	63	0.148002		GO:0030118	clathrin coat	20	0.16193
GO:0015238	drug transmembrane transporter activity	92	0.130035		GO:0006099	tricarboxylic acid cycle	61	0.143303		GO:0030131	clathrin adaptor complex	20	0.16193
GO:0003743	translation initiation factor activity	91	0.128622		GO:0009651	response to salt stress	60	0.140954		GO:0009543	chloroplast thylakoid lumen	18	0.145737
GO:0005543	phospholipid binding	90	0.127208		GO:0009793	embryo development ending in seed dormancy	60	0.140954		GO:0080008	CUL4 RING ubiquitin ligase complex	17	0.137641
GO:0004601	peroxidase activity	87	0.122968		GO:0046686	response to cadmium ion	60	0.140954		GO:0005643	nuclear pore	16	0.129544
GO:0042626	ATPase activity, coupled to transmembrane movement of substances	85	0.120141		GO:0006364	rRNA processing	57	0.133907		GO:0022627	cytosolic small ribosomal subunit	16	0.129544
GO:0008762	UDP-N-acetylmuramate dehydrogenase activity	81	0.114488		GO:0045010	actin nucleation	56	0.131557		GO:0030127	COPII vesicle coat	16	0.129544
GO:0050661	NADP binding	78	0.110247		GO:0006098	pentose-phosphate shunt	54	0.126859		GO:0070469	respiratory chain	16	0.129544
GO:0051287	NAD binding	77	0.108834		GO:0010027	thylakoid membrane organization	53	0.12451		GO:0005945	6-phosphofructokinase complex	15	0.121448
GO:0022891	substrate-specific transmembrane transporter activity	76	0.10742		GO:0000165	MAPK cascade	52	0.12216		GO:0016602	CCAAT-binding factor complex	15	0.121448
GO:0045735	nutrient reservoir activity	75	0.106007		GO:0010228	vegetative to reproductive phase transition of meristem	52	0.12216		GO:0005747	mitochondrial respiratory chain complex I	14	0.113351
GO:0052716	hydroquinone:oxygen oxidoreductase activity	74	0.104594		GO:0009607	response to biotic stimulus	51	0.119811		GO:0030130	clathrin coat of trans-Golgi network vesicle	14	0.113351
GO:0008289	lipid binding	73	0.10318		GO:0000023	maltose metabolic process	50	0.117462		GO:0030132	clathrin coat of coated pit	14	0.113351
GO:0050662	coenzyme binding	73	0.10318		GO:0009664	plant-type cell wall organization	50	0.117462		GO:0031461	cullin-RING ubiquitin ligase complex	14	0.113351
GO:0005198	structural molecule activity	72	0.101767		GO:0007017	microtubule-based process	49	0.115113		GO:0000139	Golgi membrane	13	0.105255
GO:0003777	microtubule motor activity	70	0.0989399		GO:0018108	peptidyl-tyrosine phosphorylation	49	0.115113		GO:0000148	1,3-beta-D-glucan synthase complex	13	0.105255
GO:0003899	DNA-directed RNA polymerase activity	69	0.0975265		GO:0045490	pectin catabolic process	49	0.115113		GO:0000159	protein phosphatase type 2A complex	13	0.105255
GO:0016301	kinase activity	67	0.0946996		GO:0000413	protein peptidyl-prolyl isomerization	48	0.112763		GO:0005744	mitochondrial inner membrane presequence translocase complex	13	0.105255
GO:0032440	2-alkenal reductase [NAD(P)] activity	66	0.0932862		GO:0006869	lipid transport	48	0.112763		GO:0005839	proteasome core complex	13	0.105255
GO:0004222	metalloendopeptidase activity	61	0.0862191		GO:0009718	anthocyanin biosynthetic process	48	0.112763		GO:0009707	chloroplast outer membrane	13	0.105255
GO:0004386	helicase activity	60	0.0848057		GO:0051301	cell division	48	0.112763		GO:0017119	Golgi transport complex	13	0.105255
GO:0030145	manganese ion binding	60	0.0848057		GO:0009909	regulation of flower development	46	0.108065		GO:0030915	Smc5-Smc6 complex	13	0.105255
GO:0003755	peptidyl-prolyl cis-trans isomerase activity	59	0.0833922		GO:0006662	glycerol ether metabolic process	45	0.105716		GO:0005685	U1 snRNP	12	0.0971581
GO:0004721	phosphoprotein phosphatase activity	58	0.0819788		GO:0008643	carbohydrate transport	45	0.105716		GO:0005887	integral to plasma membrane	12	0.0971581
GO:0004221	ubiquitin thiolesterase activity	57	0.0805654		GO:0051258	protein polymerization	45	0.105716		GO:0042555	MCM complex	12	0.0971581
GO:0045330	aspartyl esterase activity	57	0.0805654		GO:0006520	cellular amino acid metabolic process	43	0.101017		GO:0005819	spindle	11	0.0890616
GO:0004722	protein serine/threonine phosphatase activity	56	0.0791519		GO:0046854	phosphatidylinositol phosphorylation	43	0.101017		GO:0009523	photosystem II	11	0.0890616
GO:0030554	adenyl nucleotide binding	55	0.0777385		GO:0043473	pigmentation	42	0.098668		GO:0019773	proteasome core complex, alpha-subunit complex	11	0.0890616
GO:0008171	O-methyltransferase activity	51	0.0720848		GO:0006073	cellular glucan metabolic process	41	0.0963187		GO:0031969	chloroplast membrane	11	0.0890616
GO:0004871	signal transducer activity	50	0.0706714		GO:0006888	ER to Golgi vesicle-mediated transport	41	0.0963187		GO:0032580	Golgi cisterna membrane	11	0.0890616
GO:0051537	2 iron, 2 sulfur cluster binding	50	0.0706714		GO:0009965	leaf morphogenesis	39	0.0916203		GO:0044219	host cell plasmodesma	11	0.0890616
GO:0047134	protein-disulfide reductase activity	49	0.069258		GO:0016998	cell wall macromolecule catabolic process	39	0.0916203		GO:0005667	transcription factor complex	10	0.0809651
GO:0004650	polygalacturonase activity	48	0.0678445		GO:0007155	cell adhesion	38	0.089271		GO:0005680	anaphase-promoting complex	10	0.0809651
GO:0010181	FMN binding	48	0.0678445		GO:0008299	isoprenoid biosynthetic process	38	0.089271		GO:0005788	endoplasmic reticulum lumen	10	0.0809651
GO:0019829	cation-transporting ATPase activity	48	0.0678445		GO:0016042	lipid catabolic process	38	0.089271		GO:0005875	microtubule associated complex	10	0.0809651
GO:0016597	amino acid binding	46	0.0650177		GO:0005992	trehalose biosynthetic process	37	0.0869218		GO:0009317	acetyl-CoA carboxylase complex	10	0.0809651
GO:0003746	translation elongation factor activity	44	0.0621908		GO:0009640	photomorphogenesis	37	0.0869218		GO:0009706	chloroplast inner membrane	10	0.0809651
GO:0004519	endonuclease activity	44	0.0621908		GO:0016117	carotenoid biosynthetic process	37	0.0869218		GO:0015629	actin cytoskeleton	10	0.0809651
GO:0004713	protein tyrosine kinase activity	44	0.0621908		GO:0042742	defense response to bacterium	37	0.0869218		GO:0031012	extracellular matrix	10	0.0809651
GO:0004806	triglyceride lipase activity	43	0.0607774		GO:0006306	DNA methylation	36	0.0845726		GO:0033179	proton-transporting V-type ATPase, V0 domain	10	0.0809651
GO:0016760	cellulose synthase (UDP-forming) activity	43	0.0607774		GO:0001510	RNA methylation	35	0.0822233		GO:0045261	proton-transporting ATP synthase complex, catalytic core F(1)	10	0.0809651
GO:0022857	transmembrane transporter activity	43	0.0607774		GO:0009737	response to abscisic acid stimulus	34	0.0798741		GO:0046658	anchored to plasma membrane	10	0.0809651
GO:0015299	solute:hydrogen antiporter activity	42	0.059364		GO:0009744	response to sucrose stimulus	34	0.0798741		GO:0000502	proteasome complex	9	0.0728686
GO:0016746	transferase activity, transferring acyl groups	42	0.059364		GO:0016049	cell growth	34	0.0798741		GO:0005615	extracellular space	9	0.0728686
GO:0051536	iron-sulfur cluster binding	42	0.059364		GO:0023014	signal transduction by phosphorylation	34	0.0798741		GO:0031227	intrinsic to endoplasmic reticulum membrane	9	0.0728686
GO:0016762	xyloglucan:xyloglucosyl transferase activity	41	0.0579505		GO:0032851	positive regulation of Rab GTPase activity	34	0.0798741		GO:0042651	thylakoid membrane	9	0.0728686
GO:0016772	transferase activity, transferring phosphorus-containing groups	41	0.0579505		GO:0042254	ribosome biogenesis	34	0.0798741		GO:0005635	nuclear envelope	8	0.0647721
GO:0004185	serine-type carboxypeptidase activity	40	0.0565371		GO:0008283	cell proliferation	33	0.0775248		GO:0010287	plastoglobule	8	0.0647721
GO:0016881	acid-amino acid ligase activity	40	0.0565371		GO:0009853	photorespiration	33	0.0775248		GO:0016607	nuclear speck	8	0.0647721
GO:0016773	phosphotransferase activity, alcohol group as acceptor	39	0.0551237		GO:0000226	microtubule cytoskeleton organization	32	0.0751756		GO:0019028	viral capsid	8	0.0647721
GO:0000156	two-component response regulator activity	38	0.0537102		GO:0009644	response to high light intensity	32	0.0751756		GO:0030126	COPI vesicle coat	8	0.0647721
GO:0003993	acid phosphatase activity	38	0.0537102		GO:0035235	ionotropic glutamate receptor signaling pathway	32	0.0751756		GO:0043231	intracellular membrane-bounded organelle	8	0.0647721
GO:0008565	protein transporter activity	37	0.0522968		GO:0043085	positive regulation of catalytic activity	32	0.0751756		GO:0000439	core TFIIH complex	7	0.0566756
GO:0008375	acetylglucosaminyltransferase activity	36	0.0508834		GO:0046856	phosphatidylinositol dephosphorylation	32	0.0751756		GO:0008352	katanin complex	7	0.0566756
GO:0015095	magnesium ion transmembrane transporter activity	35	0.04947		GO:0048193	Golgi vesicle transport	32	0.0751756		GO:0009331	glycerol-3-phosphate dehydrogenase complex	7	0.0566756
GO:0030247	polysaccharide binding	35	0.04947		GO:0006612	protein targeting to membrane	31	0.0728264		GO:0009524	phragmoplast	7	0.0566756
GO:0000155	two-component sensor activity	34	0.0480565		GO:0006887	exocytosis	31	0.0728264		GO:0009538	photosystem I reaction center	7	0.0566756
GO:0004091	carboxylesterase activity	34	0.0480565		GO:0009409	response to cold	31	0.0728264		GO:0019013	viral nucleocapsid	7	0.0566756
GO:0005097	Rab GTPase activator activity	34	0.0480565		GO:0010090	trichome morphogenesis	31	0.0728264		GO:0022626	cytosolic ribosome	7	0.0566756
GO:0005200	structural constituent of cytoskeleton	34	0.0480565		GO:0010363	regulation of plant-type hypersensitive response	31	0.0728264		GO:0030140	trans-Golgi network transport vesicle	7	0.0566756
GO:0004565	beta-galactosidase activity	33	0.0466431		GO:0035335	peptidyl-tyrosine dephosphorylation	31	0.0728264		GO:0000220	vacuolar proton-transporting V-type ATPase, V0 domain	6	0.0485791
GO:0008233	peptidase activity	33	0.0466431		GO:0001731	formation of translation preinitiation complex	30	0.0704771		GO:0000775	chromosome, centromeric region	6	0.0485791
GO:0051213	dioxygenase activity	33	0.0466431		GO:0006446	regulation of translational initiation	30	0.0704771		GO:0000930	gamma-tubulin complex	6	0.0485791
GO:0004970	ionotropic glutamate receptor activity	32	0.0452297		GO:0006487	protein N-linked glycosylation	30	0.0704771		GO:0005665	DNA-directed RNA polymerase II, core complex	6	0.0485791
GO:0005234	extracellular-glutamate-gated ion channel activity	32	0.0452297		GO:0007049	cell cycle	30	0.0704771		GO:0005669	transcription factor TFIID complex	6	0.0485791
GO:0016866	intramolecular transferase activity	32	0.0452297		GO:0010103	stomatal complex morphogenesis	30	0.0704771		GO:0005672	transcription factor TFIIA complex	6	0.0485791
GO:0051539	4 iron, 4 sulfur cluster binding	32	0.0452297		GO:0010413	glucuronoxylan metabolic process	30	0.0704771		GO:0005786	signal recognition particle, endoplasmic reticulum targeting	6	0.0485791
GO:0004427	inorganic diphosphatase activity	31	0.0438163		GO:0016556	mRNA modification	30	0.0704771		GO:0005795	Golgi stack	6	0.0485791
GO:0004725	protein tyrosine phosphatase activity	31	0.0438163		GO:0045492	xylan biosynthetic process	30	0.0704771		GO:0005801	cis-Golgi network	6	0.0485791
GO:0008060	ARF GTPase activator activity	31	0.0438163		GO:0000079	regulation of cyclin-dependent protein kinase activity	29	0.0681279		GO:0005834	heterotrimeric G-protein complex	6	0.0485791
GO:0008080	N-acetyltransferase activity	31	0.0438163		GO:0006270	DNA-dependent DNA replication initiation	29	0.0681279		GO:0009579	thylakoid	6	0.0485791
GO:0003774	motor activity	30	0.0424028		GO:0006310	DNA recombination	29	0.0681279		GO:0009705	plant-type vacuole membrane	6	0.0485791
GO:0004097	catechol oxidase activity	30	0.0424028		GO:0006623	protein targeting to vacuole	29	0.0681279		GO:0012511	monolayer-surrounded lipid storage body	6	0.0485791
GO:0008378	galactosyltransferase activity	30	0.0424028		GO:0006635	fatty acid beta-oxidation	29	0.0681279		GO:0016272	prefoldin complex	6	0.0485791
GO:0016779	nucleotidyltransferase activity	30	0.0424028		GO:0006891	intra-Golgi vesicle-mediated transport	29	0.0681279		GO:0016363	nuclear matrix	6	0.0485791
GO:0004144	diacylglycerol O-acyltransferase activity	28	0.039576		GO:0008272	sulfate transport	29	0.0681279		GO:0030123	AP-3 adaptor complex	6	0.0485791
GO:0004568	chitinase activity	28	0.039576		GO:0009165	nucleotide biosynthetic process	29	0.0681279		GO:0030173	integral to Golgi membrane	6	0.0485791
GO:0004707	MAP kinase activity	28	0.039576		GO:0009902	chloroplast relocation	29	0.0681279		GO:0045263	proton-transporting ATP synthase complex, coupling factor F(o)	6	0.0485791
GO:0008271	secondary active sulfate transmembrane transporter activity	27	0.0381625		GO:0032312	regulation of ARF GTPase activity	29	0.0681279		GO:0048500	signal recognition particle	6	0.0485791
GO:0008483	transaminase activity	27	0.0381625		GO:0048481	ovule development	29	0.0681279		GO:0000228	nuclear chromosome	5	0.0404826
GO:0016853	isomerase activity	27	0.0381625		GO:0051567	histone H3-K9 methylation	29	0.0681279		GO:0000275	mitochondrial proton-transporting ATP synthase complex, catalytic core F(1)	5	0.0404826
GO:0005249	voltage-gated potassium channel activity	26	0.0367491		GO:0006108	malate metabolic process	28	0.0657787		GO:0005673	transcription factor TFIIE complex	5	0.0404826
GO:0016874	ligase activity	26	0.0367491		GO:0009765	photosynthesis, light harvesting	28	0.0657787		GO:0005674	transcription factor TFIIF complex	5	0.0404826
GO:0003887	DNA-directed DNA polymerase activity	25	0.0353357		GO:0010207	photosystem II assembly	28	0.0657787		GO:0005740	mitochondrial envelope	5	0.0404826
GO:0004499	N,N-dimethylaniline monooxygenase activity	25	0.0353357		GO:0015991	ATP hydrolysis coupled proton transport	28	0.0657787		GO:0005815	microtubule organizing center	5	0.0404826
GO:0004630	phospholipase D activity	25	0.0353357		GO:0046777	protein autophosphorylation	28	0.0657787		GO:0005885	Arp2/3 protein complex	5	0.0404826
GO:0008138	protein tyrosine/serine/threonine phosphatase activity	25	0.0353357		GO:0006352	transcription initiation, DNA-dependent	27	0.0634294		GO:0008540	proteasome regulatory particle, base subcomplex	5	0.0404826
GO:0018024	histone-lysine N-methyltransferase activity	25	0.0353357		GO:0007010	cytoskeleton organization	27	0.0634294		GO:0009360	DNA polymerase III complex	5	0.0404826
GO:0019843	rRNA binding	25	0.0353357		GO:0009855	determination of bilateral symmetry	27	0.0634294		GO:0009521	photosystem	5	0.0404826
GO:0004298	threonine-type endopeptidase activity	24	0.0339223		GO:0015995	chlorophyll biosynthetic process	27	0.0634294		GO:0009840	chloroplastic endopeptidase Clp complex	5	0.0404826
GO:0004527	exonuclease activity	24	0.0339223		GO:0090305	nucleic acid phosphodiester bond hydrolysis	27	0.0634294		GO:0010008	endosome membrane	5	0.0404826
GO:0015078	hydrogen ion transmembrane transporter activity	24	0.0339223		GO:0006730	one-carbon metabolic process	26	0.0610802		GO:0015030	Cajal body	5	0.0404826
GO:0015171	amino acid transmembrane transporter activity	24	0.0339223		GO:0007169	transmembrane receptor protein tyrosine kinase signaling pathway	26	0.0610802		GO:0016471	vacuolar proton-transporting V-type ATPase complex	5	0.0404826
GO:0016307	phosphatidylinositol phosphate kinase activity	24	0.0339223		GO:0009414	response to water deprivation	26	0.0610802		GO:0019031	viral envelope	5	0.0404826
GO:0016620	oxidoreductase activity, acting on the aldehyde or oxo group of donors, NAD or NADP as acceptor	24	0.0339223		GO:0009733	response to auxin stimulus	26	0.0610802		GO:0019867	outer membrane	5	0.0404826
GO:0070290	NAPE-specific phospholipase D activity	24	0.0339223		GO:0009867	jasmonic acid mediated signaling pathway	26	0.0610802		GO:0022625	cytosolic large ribosomal subunit	5	0.0404826
GO:0000976	transcription regulatory region sequence-specific DNA binding	23	0.0325088		GO:0010075	regulation of meristem growth	26	0.0610802		GO:0030117	membrane coat	5	0.0404826
GO:0003951	NAD+ kinase activity	23	0.0325088		GO:0015992	proton transport	26	0.0610802		GO:0031977	thylakoid lumen	5	0.0404826
GO:0004715	non-membrane spanning protein tyrosine kinase activity	23	0.0325088		GO:0016226	iron-sulfur cluster assembly	26	0.0610802		GO:0033180	proton-transporting V-type ATPase, V1 domain	5	0.0404826
GO:0016829	lyase activity	23	0.0325088		GO:0045017	glycerolipid biosynthetic process	26	0.0610802		GO:0070461	SAGA-type complex	5	0.0404826
GO:0004869	cysteine-type endopeptidase inhibitor activity	22	0.0310954		GO:0006032	chitin catabolic process	25	0.0587309		GO:0000015	phosphopyruvate hydratase complex	4	0.032386
GO:0005199	structural constituent of cell wall	21	0.029682		GO:0006094	gluconeogenesis	25	0.0587309		GO:0005778	peroxisomal membrane	4	0.032386
GO:0008236	serine-type peptidase activity	21	0.029682		GO:0007062	sister chromatid cohesion	25	0.0587309		GO:0005779	integral to peroxisomal membrane	4	0.032386
GO:0003950	NAD+ ADP-ribosyltransferase activity	20	0.0282686		GO:0007131	reciprocal meiotic recombination	25	0.0587309		GO:0005787	signal peptidase complex	4	0.032386
GO:0004197	cysteine-type endopeptidase activity	20	0.0282686		GO:0009560	embryo sac egg cell differentiation	25	0.0587309		GO:0005847	mRNA cleavage and polyadenylation specificity factor complex	4	0.032386
GO:0005089	Rho guanyl-nucleotide exchange factor activity	20	0.0282686		GO:0010014	meristem initiation	25	0.0587309		GO:0005853	eukaryotic translation elongation factor 1 complex	4	0.032386
GO:0005545	1-phosphatidylinositol binding	20	0.0282686		GO:0010200	response to chitin	25	0.0587309		GO:0005960	glycine cleavage complex	4	0.032386
GO:0009982	pseudouridine synthase activity	20	0.0282686		GO:0016558	protein import into peroxisome matrix	25	0.0587309		GO:0005971	ribonucleoside-diphosphate reductase complex	4	0.032386
GO:0001104	RNA polymerase II transcription cofactor activity	19	0.0268551		GO:0030154	cell differentiation	25	0.0587309		GO:0008180	signalosome	4	0.032386
GO:0003684	damaged DNA binding	19	0.0268551		GO:0045892	negative regulation of transcription, DNA-dependent	25	0.0587309		GO:0009279	cell outer membrane	4	0.032386
GO:0004177	aminopeptidase activity	19	0.0268551		GO:0046470	phosphatidylcholine metabolic process	25	0.0587309		GO:0009501	amyloplast	4	0.032386
GO:0005086	ARF guanyl-nucleotide exchange factor activity	19	0.0268551		GO:0050832	defense response to fungus	25	0.0587309		GO:0015630	microtubule cytoskeleton	4	0.032386
GO:0008237	metallopeptidase activity	19	0.0268551		GO:0000398	nuclear mRNA splicing, via spliceosome	24	0.0563817		GO:0016442	RNA-induced silencing complex	4	0.032386
GO:0008276	protein methyltransferase activity	19	0.0268551		GO:0006397	mRNA processing	24	0.0563817		GO:0030095	chloroplast photosystem II	4	0.032386
GO:0030976	thiamine pyrophosphate binding	19	0.0268551		GO:0009086	methionine biosynthetic process	24	0.0563817		GO:0031011	Ino80 complex	4	0.032386
GO:0035091	phosphatidylinositol binding	19	0.0268551		GO:0009658	chloroplast organization	24	0.0563817		GO:0031519	PcG protein complex	4	0.032386
GO:0004143	diacylglycerol kinase activity	18	0.0254417		GO:0018298	protein-chromophore linkage	24	0.0563817		GO:0031966	mitochondrial membrane	4	0.032386
GO:0004402	histone acetyltransferase activity	18	0.0254417		GO:0035304	regulation of protein dephosphorylation	24	0.0563817		GO:0032777	Piccolo NuA4 histone acetyltransferase complex	4	0.032386
GO:0004575	sucrose alpha-glucosidase activity	18	0.0254417		GO:0048765	root hair cell differentiation	24	0.0563817		GO:0033178	proton-transporting two-sector ATPase complex, catalytic domain	4	0.032386
GO:0005388	calcium-transporting ATPase activity	18	0.0254417		GO:0051788	response to misfolded protein	24	0.0563817		GO:0033588	Elongator holoenzyme complex	4	0.032386
GO:0008137	NADH dehydrogenase (ubiquinone) activity	18	0.0254417		GO:0071555	cell wall organization	24	0.0563817		GO:0043234	protein complex	4	0.032386
GO:0009678	hydrogen-translocating pyrophosphatase activity	18	0.0254417		GO:0006284	base-excision repair	23	0.0540325		GO:0045254	pyruvate dehydrogenase complex	4	0.032386
GO:0004129	cytochrome-c oxidase activity	17	0.0240283		GO:0007067	mitosis	23	0.0540325		GO:0055035	plastid thylakoid membrane	4	0.032386
GO:0010334	sesquiterpene synthase activity	17	0.0240283		GO:0015977	carbon fixation	23	0.0540325		GO:0070062	extracellular vesicular exosome	4	0.032386
GO:0016168	chlorophyll binding	17	0.0240283		GO:0015986	ATP synthesis coupled proton transport	23	0.0540325		GO:0090406	pollen tube	4	0.032386
GO:0046933	hydrogen ion transporting ATP synthase activity, rotational mechanism	17	0.0240283		GO:0015996	chlorophyll catabolic process	23	0.0540325		GO:0000243	commitment complex	3	0.0242895
GO:0048038	quinone binding	17	0.0240283		GO:0019761	glucosinolate biosynthetic process	23	0.0540325		GO:0000796	condensin complex	3	0.0242895
GO:0003697	single-stranded DNA binding	16	0.0226148		GO:0042542	response to hydrogen peroxide	23	0.0540325		GO:0000815	ESCRT III complex	3	0.0242895
GO:0003712	transcription cofactor activity	16	0.0226148		GO:0044262	cellular carbohydrate metabolic process	23	0.0540325		GO:0000922	spindle pole	3	0.0242895
GO:0008094	DNA-dependent ATPase activity	16	0.0226148		GO:0001522	pseudouridine synthesis	22	0.0516832		GO:0005654	nucleoplasm	3	0.0242895
GO:0008964	phosphoenolpyruvate carboxylase activity	16	0.0226148		GO:0006499	N-terminal protein myristoylation	22	0.0516832		GO:0005732	small nucleolar ribonucleoprotein complex	3	0.0242895
GO:0015079	potassium ion transmembrane transporter activity	16	0.0226148		GO:0006606	protein import into nucleus	22	0.0516832		GO:0005750	mitochondrial respiratory chain complex III	3	0.0242895
GO:0030060	L-malate dehydrogenase activity	16	0.0226148		GO:0008284	positive regulation of cell proliferation	22	0.0516832		GO:0005751	mitochondrial respiratory chain complex IV	3	0.0242895
GO:0003843	1,3-beta-D-glucan synthase activity	15	0.0212014		GO:0009611	response to wounding	22	0.0516832		GO:0005758	mitochondrial intermembrane space	3	0.0242895
GO:0003872	6-phosphofructokinase activity	15	0.0212014		GO:0010218	response to far red light	22	0.0516832		GO:0005764	lysosome	3	0.0242895
GO:0004012	phospholipid-translocating ATPase activity	15	0.0212014		GO:0015743	malate transport	22	0.0516832		GO:0005846	nuclear cap binding complex	3	0.0242895
GO:0004743	pyruvate kinase activity	15	0.0212014		GO:0019344	cysteine biosynthetic process	22	0.0516832		GO:0005876	spindle microtubule	3	0.0242895
GO:0004812	aminoacyl-tRNA ligase activity	15	0.0212014		GO:0043687	post-translational protein modification	22	0.0516832		GO:0005956	protein kinase CK2 complex	3	0.0242895
GO:0016614	oxidoreductase activity, acting on CH-OH group of donors	15	0.0212014		GO:0000085	G2 phase of mitotic cell cycle	21	0.049334		GO:0008290	F-actin capping protein complex	3	0.0242895
GO:0016810	hydrolase activity, acting on carbon-nitrogen (but not peptide) bonds	15	0.0212014		GO:0000911	cytokinesis by cell plate formation	21	0.049334		GO:0009295	nucleoid	3	0.0242895
GO:0030955	potassium ion binding	15	0.0212014		GO:0006289	nucleotide-excision repair	21	0.049334		GO:0009349	riboflavin synthase complex	3	0.0242895
GO:0045300	acyl-[acyl-carrier-protein] desaturase activity	15	0.0212014		GO:0006367	transcription initiation from RNA polymerase II promoter	21	0.049334		GO:0009517	PSII associated light-harvesting complex II	3	0.0242895
GO:0003729	mRNA binding	14	0.019788		GO:0007030	Golgi organization	21	0.049334		GO:0009898	internal side of plasma membrane	3	0.0242895
GO:0004556	alpha-amylase activity	14	0.019788		GO:0010388	cullin deneddylation	21	0.049334		GO:0009986	cell surface	3	0.0242895
GO:0004571	mannosyl-oligosaccharide 1,2-alpha-mannosidase activity	14	0.019788		GO:0031047	gene silencing by RNA	21	0.049334		GO:0010319	stromule	3	0.0242895
GO:0004709	MAP kinase kinase kinase activity	14	0.019788		GO:0042744	hydrogen peroxide catabolic process	21	0.049334		GO:0019005	SCF ubiquitin ligase complex	3	0.0242895
GO:0004712	protein serine/threonine/tyrosine kinase activity	14	0.019788		GO:0044267	cellular protein metabolic process	21	0.049334		GO:0030659	cytoplasmic vesicle membrane	3	0.0242895
GO:0005247	voltage-gated chloride channel activity	14	0.019788		GO:0000278	mitotic cell cycle	20	0.0469848		GO:0030870	Mre11 complex	3	0.0242895
GO:0008081	phosphoric diester hydrolase activity	14	0.019788		GO:0000394	RNA splicing, via endonucleolytic cleavage and ligation	20	0.0469848		GO:0031463	Cul3-RING ubiquitin ligase complex	3	0.0242895
GO:0008121	ubiquinol-cytochrome-c reductase activity	14	0.019788		GO:0006275	regulation of DNA replication	20	0.0469848		GO:0031931	TORC1 complex	3	0.0242895
GO:0008146	sulfotransferase activity	14	0.019788		GO:0007020	microtubule nucleation	20	0.0469848		GO:0031965	nuclear membrane	3	0.0242895
GO:0009011	starch synthase activity	14	0.019788		GO:0009723	response to ethylene stimulus	20	0.0469848		GO:0031982	vesicle	3	0.0242895
GO:0015385	sodium:hydrogen antiporter activity	14	0.019788		GO:0009944	polarity specification of adaxial/abaxial axis	20	0.0469848		GO:0032040	small-subunit processome	3	0.0242895
GO:0016165	lipoxygenase activity	14	0.019788		GO:0016036	cellular response to phosphate starvation	20	0.0469848		GO:0042765	GPI-anchor transamidase complex	3	0.0242895
GO:0019825	oxygen binding	14	0.019788		GO:0042138	meiotic DNA double-strand break formation	20	0.0469848		GO:0070652	HAUS complex	3	0.0242895
GO:0030983	mismatched DNA binding	14	0.019788		GO:0042793	transcription from plastid promoter	20	0.0469848		GO:0071004	U2-type prespliceosome	3	0.0242895
GO:0046961	proton-transporting ATPase activity, rotational mechanism	14	0.019788		GO:0048268	clathrin coat assembly	20	0.0469848		GO:0071203	WASH complex	3	0.0242895
GO:0000049	tRNA binding	13	0.0183746		GO:0000160	two-component signal transduction system (phosphorelay)	19	0.0446355		GO:0000152	nuclear ubiquitin ligase complex	2	0.016193
GO:0003854	3-beta-hydroxy-delta5-steroid dehydrogenase activity	13	0.0183746		GO:0006006	glucose metabolic process	19	0.0446355		GO:0000172	ribonuclease MRP complex	2	0.016193
GO:0004146	dihydrofolate reductase activity	13	0.0183746		GO:0006807	nitrogen compound metabolic process	19	0.0446355		GO:0000178	exosome (RNase complex)	2	0.016193
GO:0004518	nuclease activity	13	0.0183746		GO:0008033	tRNA processing	19	0.0446355		GO:0000276	mitochondrial proton-transporting ATP synthase complex, coupling factor F(o)	2	0.016193
GO:0008519	ammonium transmembrane transporter activity	13	0.0183746		GO:0009116	nucleoside metabolic process	19	0.0446355		GO:0000306	extrinsic to vacuolar membrane	2	0.016193
GO:0009881	photoreceptor activity	13	0.0183746		GO:0009416	response to light stimulus	19	0.0446355		GO:0000785	chromatin	2	0.016193
GO:0016884	carbon-nitrogen ligase activity, with glutamine as amido-N-donor	13	0.0183746		GO:0009630	gravitropism	19	0.0446355		GO:0000790	nuclear chromatin	2	0.016193
GO:0031418	L-ascorbic acid binding	13	0.0183746		GO:0009738	abscisic acid mediated signaling pathway	19	0.0446355		GO:0000795	synaptonemal complex	2	0.016193
GO:0042973	glucan endo-1,3-beta-D-glucosidase activity	13	0.0183746		GO:0031348	negative regulation of defense response	19	0.0446355		GO:0000808	origin recognition complex	2	0.016193
GO:0080130	L-phenylalanine:2-oxoglutarate aminotransferase activity	13	0.0183746		GO:0032012	regulation of ARF protein signal transduction	19	0.0446355		GO:0000932	cytoplasmic mRNA processing body	2	0.016193
GO:0003968	RNA-directed RNA polymerase activity	12	0.0169611		GO:0045132	meiotic chromosome segregation	19	0.0446355		GO:0005604	basement membrane	2	0.016193
GO:0004003	ATP-dependent DNA helicase activity	12	0.0169611		GO:0048574	long-day photoperiodism, flowering	19	0.0446355		GO:0005655	nucleolar ribonuclease P complex	2	0.016193
GO:0004089	carbonate dehydratase activity	12	0.0169611		GO:0080129	proteasome core complex assembly	19	0.0446355		GO:0005742	mitochondrial outer membrane translocase complex	2	0.016193
GO:0004364	glutathione transferase activity	12	0.0169611		GO:0000902	cell morphogenesis	18	0.0422863		GO:0005746	mitochondrial respiratory chain	2	0.016193
GO:0005528	FK506 binding	12	0.0169611		GO:0007205	protein kinase C-activating G-protein coupled receptor signaling pathway	18	0.0422863		GO:0005753	mitochondrial proton-transporting ATP synthase complex	2	0.016193
GO:0008061	chitin binding	12	0.0169611		GO:0008654	phospholipid biosynthetic process	18	0.0422863		GO:0005769	early endosome	2	0.016193
GO:0008312	7S RNA binding	12	0.0169611		GO:0009220	pyrimidine ribonucleotide biosynthetic process	18	0.0422863		GO:0005811	lipid particle	2	0.016193
GO:0008408	3'-5' exonuclease activity	12	0.0169611		GO:0009627	systemic acquired resistance	18	0.0422863		GO:0005850	eukaryotic translation initiation factor 2 complex	2	0.016193
GO:0008568	microtubule-severing ATPase activity	12	0.0169611		GO:0009845	seed germination	18	0.0422863		GO:0005851	eukaryotic translation initiation factor 2B complex	2	0.016193
GO:0008812	choline dehydrogenase activity	12	0.0169611		GO:0010155	regulation of proton transport	18	0.0422863		GO:0005938	cell cortex	2	0.016193
GO:0019139	cytokinin dehydrogenase activity	12	0.0169611		GO:0010182	sugar mediated signaling pathway	18	0.0422863		GO:0005952	cAMP-dependent protein kinase complex	2	0.016193
GO:0002161	aminoacyl-tRNA editing activity	11	0.0155477		GO:0016126	sterol biosynthetic process	18	0.0422863		GO:0005955	calcineurin complex	2	0.016193
GO:0003918~DNA topoisomerase (ATP-hydrolyzing) activity		11	0.0155477		GO:0030036	actin cytoskeleton organization	18	0.0422863		GO:0008250	oligosaccharyltransferase complex	2	0.016193
GO:0003989~acetyl-CoA carboxylase activity		11	0.0155477		GO:0000910	cytokinesis	17	0.039937		GO:0008278	cohesin complex	2	0.016193
GO:0004069~L-aspartate:2-oxoglutarate aminotransferase activity		11	0.0155477		GO:0006312	mitotic recombination	17	0.039937		GO:0009508	plastid chromosome	2	0.016193
GO:0004435~phosphatidylinositol phospholipase C activity		11	0.0155477		GO:0006346	methylation-dependent chromatin silencing	17	0.039937		GO:0009533	chloroplast stromal thylakoid	2	0.016193
GO:0005385~zinc ion transmembrane transporter activity		11	0.0155477		GO:0006414	translational elongation	17	0.039937		GO:0009897	external side of plasma membrane	2	0.016193
GO:0005544~calcium-dependent phospholipid binding		11	0.0155477		GO:0006661	phosphatidylinositol biosynthetic process	17	0.039937		GO:0010007	magnesium chelatase complex	2	0.016193
GO:0008173~RNA methyltransferase activity		11	0.0155477		GO:0006904	vesicle docking involved in exocytosis	17	0.039937		GO:0010598	NAD(P)H dehydrogenase complex (plastoquinone)	2	0.016193
GO:0008235~metalloexopeptidase activity		11	0.0155477		GO:0007186	G-protein coupled receptor signaling pathway	17	0.039937		GO:0016591	DNA-directed RNA polymerase II, holoenzyme	2	0.016193
GO:0008601~protein phosphatase type 2A regulator activity		11	0.0155477		GO:0007623	circadian rhythm	17	0.039937		GO:0030076	light-harvesting complex	2	0.016193
GO:0016619~malate dehydrogenase (oxaloacetate-decarboxylating) activity		11	0.0155477		GO:0008610	lipid biosynthetic process	17	0.039937		GO:0030176	integral to endoplasmic reticulum membrane	2	0.016193
GO:0016765~transferase activity, transferring alkyl or aryl (other than methyl) groups		11	0.0155477		GO:0009832	plant-type cell wall biogenesis	17	0.039937		GO:0030430	host cell cytoplasm	2	0.016193
GO:0030234~enzyme regulator activity		11	0.0155477		GO:0009862	systemic acquired resistance, salicylic acid mediated signaling pathway	17	0.039937		GO:0030904	retromer complex	2	0.016193
GO:0033926~glycopeptide alpha-N-acetylgalactosaminidase activity		11	0.0155477		GO:0009887	organ morphogenesis	17	0.039937		GO:0031090	organelle membrane	2	0.016193
GO:0080019~fatty-acyl-CoA reductase (alcohol-forming) activity		11	0.0155477		GO:0010114	response to red light	17	0.039937		GO:0031429	box H/ACA snoRNP complex	2	0.016193
GO:0004559~alpha-mannosidase activity		10	0.0141343		GO:0010162	seed dormancy process	17	0.039937		GO:0032301	MutSalpha complex	2	0.016193
GO:0004739~pyruvate dehydrogenase (acetyl-transferring) activity		10	0.0141343		GO:0016579	protein deubiquitination	17	0.039937		GO:0032302	MutSbeta complex	2	0.016193
GO:0004784~superoxide dismutase activity		10	0.0141343		GO:0031048	chromatin silencing by small RNA	17	0.039937		GO:0032389	MutLalpha complex	2	0.016193
GO:0004849~uridine kinase activity		10	0.0141343		GO:0031408	oxylipin biosynthetic process	17	0.039937		GO:0033557	Slx1-Slx4 complex	2	0.016193
GO:0005337~nucleoside transmembrane transporter activity		10	0.0141343		GO:0033044	regulation of chromosome organization	17	0.039937		GO:0042170	plastid membrane	2	0.016193
GO:0008353~RNA polymerase II carboxy-terminal domain kinase activity		10	0.0141343		GO:0048439	flower morphogenesis	17	0.039937		GO:0042644	chloroplast nucleoid	2	0.016193
GO:0008878~glucose-1-phosphate adenylyltransferase activity		10	0.0141343		GO:0000956	nuclear-transcribed mRNA catabolic process	16	0.0375878		GO:0042720	mitochondrial inner membrane peptidase complex	2	0.016193
GO:0008889~glycerophosphodiester phosphodiesterase activity		10	0.0141343		GO:0006012	galactose metabolic process	16	0.0375878		GO:0043189	H4/H2A histone acetyltransferase complex	2	0.016193
GO:0016161~beta-amylase activity		10	0.0141343		GO:0006418	tRNA aminoacylation for protein translation	16	0.0375878		GO:0043564	Ku70:Ku80 complex	2	0.016193
GO:0016717~oxidoreductase activity, acting on paired donors, with oxidation of a pair of donors resulting in the reduction of molecular oxygen to two molecules of water		10	0.0141343		GO:0006546	glycine catabolic process	16	0.0375878		GO:0044599	AP-5 adaptor complex	2	0.016193
GO:0016776~phosphotransferase activity, phosphate group as acceptor		10	0.0141343		GO:0006839	mitochondrial transport	16	0.0375878		GO:0045239	tricarboxylic acid cycle enzyme complex	2	0.016193
GO:0016791~phosphatase activity		10	0.0141343		GO:0006914	autophagy	16	0.0375878		GO:0046540	U4/U6 x U5 tri-snRNP complex	2	0.016193
GO:0016831~carboxy-lyase activity		10	0.0141343		GO:0007275	multicellular organismal development	16	0.0375878		GO:0072546	ER membrane protein complex	2	0.016193
GO:0019201~nucleotide kinase activity		10	0.0141343		GO:0009753	response to jasmonic acid stimulus	16	0.0375878		GO:0000176	nuclear exosome (RNase complex)	1	0.00809651
GO:0030151~molybdenum ion binding		10	0.0141343		GO:0009966	regulation of signal transduction	16	0.0375878		GO:0000312	plastid small ribosomal subunit	1	0.00809651
GO:0042578~phosphoric ester hydrolase activity		10	0.0141343		GO:0010167	response to nitrate	16	0.0375878		GO:0000325	plant-type vacuole	1	0.00809651
GO:0043022~ribosome binding		10	0.0141343		GO:0019375	galactolipid biosynthetic process	16	0.0375878		GO:0000407	pre-autophagosomal structure	1	0.00809651
GO:0043169~cation binding		10	0.0141343		GO:0019538	protein metabolic process	16	0.0375878		GO:0000418	DNA-directed RNA polymerase IV complex	1	0.00809651
GO:2001070~starch binding		10	0.0141343		GO:0034613	cellular protein localization	16	0.0375878		GO:0000419	DNA-directed RNA polymerase V complex	1	0.00809651
GO:0003756~protein disulfide isomerase activity		9	0.0127208		GO:0034976	response to endoplasmic reticulum stress	16	0.0375878		GO:0000776	kinetochore	1	0.00809651
GO:0003978~UDP-glucose 4-epimerase activity		9	0.0127208		GO:0048573	photoperiodism, flowering	16	0.0375878		GO:0000791	euchromatin	1	0.00809651
GO:0004013~adenosylhomocysteinase activity		9	0.0127208		GO:0006007	glucose catabolic process	15	0.0352386		GO:0000793	condensed chromosome	1	0.00809651
GO:0004124~cysteine synthase activity		9	0.0127208		GO:0006342	chromatin silencing	15	0.0352386		GO:0005578	proteinaceous extracellular matrix	1	0.00809651
GO:0004356~glutamate-ammonia ligase activity		9	0.0127208		GO:0006614	SRP-dependent cotranslational protein targeting to membrane	15	0.0352386		GO:0005639	integral to nuclear inner membrane	1	0.00809651
GO:0004525~ribonuclease III activity		9	0.0127208		GO:0006857	oligopeptide transport	15	0.0352386		GO:0005658	alpha DNA polymerase:primase complex	1	0.00809651
GO:0004714~transmembrane receptor protein tyrosine kinase activity		9	0.0127208		GO:0009073	aromatic amino acid family biosynthetic process	15	0.0352386		GO:0005663	DNA replication factor C complex	1	0.00809651
GO:0004775~succinate-CoA ligase (ADP-forming) activity		9	0.0127208		GO:0009089	lysine biosynthetic process via diaminopimelate	15	0.0352386		GO:0005664	nuclear origin of replication recognition complex	1	0.00809651
GO:0004965~G-protein coupled GABA receptor activity		9	0.0127208		GO:0009616	virus induced gene silencing	15	0.0352386		GO:0005666	DNA-directed RNA polymerase III complex	1	0.00809651
GO:0005216~ion channel activity		9	0.0127208		GO:0009690	cytokinin metabolic process	15	0.0352386		GO:0005761	mitochondrial ribosome	1	0.00809651
GO:0005267~potassium channel activity		9	0.0127208		GO:0009695	jasmonic acid biosynthetic process	15	0.0352386		GO:0005763	mitochondrial small ribosomal subunit	1	0.00809651
GO:0005351~sugar:hydrogen symporter activity		9	0.0127208		GO:0009750	response to fructose stimulus	15	0.0352386		GO:0005771	multivesicular body	1	0.00809651
GO:0008508~bile acid:sodium symporter activity		9	0.0127208		GO:0009826	unidimensional cell growth	15	0.0352386		GO:0005785	signal recognition particle receptor complex	1	0.00809651
GO:0008661~1-deoxy-D-xylulose-5-phosphate synthase activity		9	0.0127208		GO:0009860	pollen tube growth	15	0.0352386		GO:0005838	proteasome regulatory particle	1	0.00809651
GO:0016308~1-phosphatidylinositol-4-phosphate 5-kinase activity		9	0.0127208		GO:0010048	vernalization response	15	0.0352386		GO:0005849	mRNA cleavage factor complex	1	0.00809651
GO:0016616~oxidoreductase activity, acting on the CH-OH group of donors, NAD or NADP as acceptor		9	0.0127208		GO:0010051	xylem and phloem pattern formation	15	0.0352386		GO:0005943	1-phosphatidylinositol-4-phosphate 3-kinase, class IA complex	1	0.00809651
GO:0016820~hydrolase activity, acting on acid anhydrides, catalyzing transmembrane movement of substances		9	0.0127208		GO:0010267	production of ta-siRNAs involved in RNA interference	15	0.0352386		GO:0005953	CAAX-protein geranylgeranyltransferase complex	1	0.00809651
GO:0032549~ribonucleoside binding		9	0.0127208		GO:0010332	response to gamma radiation	15	0.0352386		GO:0005965	protein farnesyltransferase complex	1	0.00809651
GO:0033897~ribonuclease T2 activity		9	0.0127208		GO:0016311	dephosphorylation	15	0.0352386		GO:0009341	beta-galactosidase complex	1	0.00809651
GO:0046577~long-chain-alcohol oxidase activity		9	0.0127208		GO:0016573	histone acetylation	15	0.0352386		GO:0009344	nitrite reductase complex [NAD(P)H]	1	0.00809651
GO:0047325~inositol tetrakisphosphate 1-kinase activity		9	0.0127208		GO:0035196	production of miRNAs involved in gene silencing by miRNA	15	0.0352386		GO:0009504	cell plate	1	0.00809651
GO:0050664~oxidoreductase activity, acting on NADH or NADPH, oxygen as acceptor		9	0.0127208		GO:0043090	amino acid import	15	0.0352386		GO:0009509	chromoplast	1	0.00809651
GO:0050897~cobalt ion binding		9	0.0127208		GO:0080167	response to karrikin	15	0.0352386		GO:0009514	glyoxysome	1	0.00809651
GO:0052725~inositol-1,3,4-trisphosphate 6-kinase activity		9	0.0127208		GO:0000186	activation of MAPKK activity	14	0.0328893		GO:0009526	plastid envelope	1	0.00809651
GO:0052726~inositol-1,3,4-trisphosphate 5-kinase activity		9	0.0127208		GO:0006002	fructose 6-phosphate metabolic process	14	0.0328893		GO:0009539	photosystem II reaction center	1	0.00809651
GO:0000774~adenyl-nucleotide exchange factor activity		8	0.0113074		GO:0006464	cellular protein modification process	14	0.0328893		GO:0009574	preprophase band	1	0.00809651
GO:0003886~DNA (cytosine-5-)-methyltransferase activity		8	0.0113074		GO:0006655	phosphatidylglycerol biosynthetic process	14	0.0328893		GO:0009783	photosystem II antenna complex	1	0.00809651
GO:0003995~acyl-CoA dehydrogenase activity		8	0.0113074		GO:0006885	regulation of pH	14	0.0328893		GO:0010009	external side of endosome membrane	1	0.00809651
GO:0004014~adenosylmethionine decarboxylase activity		8	0.0113074		GO:0007267	cell-cell signaling	14	0.0328893		GO:0010368	chloroplast isoamylase complex	1	0.00809651
GO:0004096~catalase activity		8	0.0113074		GO:0009269	response to desiccation	14	0.0328893		GO:0012505	endomembrane system	1	0.00809651
GO:0004332~fructose-bisphosphate aldolase activity		8	0.0113074		GO:0009555	pollen development	14	0.0328893		GO:0012510	trans-Golgi network transport vesicle membrane	1	0.00809651
GO:0004351~glutamate decarboxylase activity		8	0.0113074		GO:0009585	red, far-red light phototransduction	14	0.0328893		GO:0016023	cytoplasmic membrane-bounded vesicle	1	0.00809651
GO:0004372~glycine hydroxymethyltransferase activity		8	0.0113074		GO:0009790	embryo development	14	0.0328893		GO:0016324	apical plasma membrane	1	0.00809651
GO:0004540~ribonuclease activity		8	0.0113074		GO:0009908	flower development	14	0.0328893		GO:0016514	SWI/SNF complex	1	0.00809651
GO:0004550~nucleoside diphosphate kinase activity		8	0.0113074		GO:0010089	xylem development	14	0.0328893		GO:0016604	nuclear body	1	0.00809651
GO:0004579~dolichyl-diphosphooligosaccharide-protein glycotransferase activity		8	0.0113074		GO:0010150	leaf senescence	14	0.0328893		GO:0017053	transcriptional repressor complex	1	0.00809651
GO:0004683~calmodulin-dependent protein kinase activity		8	0.0113074		GO:0010215	cellulose microfibril organization	14	0.0328893		GO:0019008	molybdopterin synthase complex	1	0.00809651
GO:0004803~transposase activity		8	0.0113074		GO:0010351	lithium ion transport	14	0.0328893		GO:0019897	extrinsic to plasma membrane	1	0.00809651
GO:0004813~alanine-tRNA ligase activity		8	0.0113074		GO:0010389	regulation of G2/M transition of mitotic cell cycle	14	0.0328893		GO:0030125	clathrin vesicle coat	1	0.00809651
GO:0005315~inorganic phosphate transmembrane transporter activity		8	0.0113074		GO:0016926	protein desumoylation	14	0.0328893		GO:0030288	outer membrane-bounded periplasmic space	1	0.00809651
GO:0008374~O-acyltransferase activity		8	0.0113074		GO:0019915	lipid storage	14	0.0328893		GO:0030532	small nuclear ribonucleoprotein complex	1	0.00809651
GO:0008725~DNA-3-methyladenine glycosylase activity		8	0.0113074		GO:0032204	regulation of telomere maintenance	14	0.0328893		GO:0030686	90S preribosome	1	0.00809651
GO:0008810~cellulase activity		8	0.0113074		GO:0042023	DNA endoreduplication	14	0.0328893		GO:0031209	SCAR complex	1	0.00809651
GO:0009882~blue light photoreceptor activity		8	0.0113074		GO:0043247	telomere maintenance in response to DNA damage	14	0.0328893		GO:0031234	extrinsic to internal side of plasma membrane	1	0.00809651
GO:0016671~oxidoreductase activity, acting on a sulfur group of donors, disulfide as acceptor		8	0.0113074		GO:0048443	stamen development	14	0.0328893		GO:0031304	intrinsic to mitochondrial inner membrane	1	0.00809651
GO:0016709~oxidoreductase activity, acting on paired donors, with incorporation or reduction of molecular oxygen, NADH or NADPH as one donor, and incorporation of one atom of oxygen		8	0.0113074		GO:0050790	regulation of catalytic activity	14	0.0328893		GO:0031314	extrinsic to mitochondrial inner membrane	1	0.00809651
GO:0016790~thiolester hydrolase activity		8	0.0113074		GO:0050826	response to freezing	14	0.0328893		GO:0031361	integral to thylakoid membrane	1	0.00809651
GO:0016817~hydrolase activity, acting on acid anhydrides		8	0.0113074		GO:0051603	proteolysis involved in cellular protein catabolic process	14	0.0328893		GO:0031372	UBC13-MMS2 complex	1	0.00809651
GO:0016818~hydrolase activity, acting on acid anhydrides, in phosphorus-containing anhydrides		8	0.0113074		GO:0000272	polysaccharide catabolic process	13	0.0305401		GO:0031515	tRNA (m1A) methyltransferase complex	1	0.00809651
GO:0016830~carbon-carbon lyase activity		8	0.0113074		GO:0005978	glycogen biosynthetic process	13	0.0305401		GO:0032039	integrator complex	1	0.00809651
GO:0016846~carbon-sulfur lyase activity		8	0.0113074		GO:0006071	glycerol metabolic process	13	0.0305401		GO:0032300	mismatch repair complex	1	0.00809651
GO:0016984~ribulose-bisphosphate carboxylase activity		8	0.0113074		GO:0006075	(1->3)-beta-D-glucan biosynthetic process	13	0.0305401		GO:0032783	ELL-EAF complex	1	0.00809651
GO:0017089~glycolipid transporter activity		8	0.0113074		GO:0006265	DNA topological change	13	0.0305401		GO:0033009	nucleomorph	1	0.00809651
GO:0017150~tRNA dihydrouridine synthase activity		8	0.0113074		GO:0006298	mismatch repair	13	0.0305401		GO:0033186	CAF-1 complex	1	0.00809651
GO:0030570~pectate lyase activity		8	0.0113074		GO:0006545	glycine biosynthetic process	13	0.0305401		GO:0043036	starch grain	1	0.00809651
GO:0045548~phenylalanine ammonia-lyase activity		8	0.0113074		GO:0006626	protein targeting to mitochondrion	13	0.0305401		GO:0043186	P granule	1	0.00809651
GO:0046923~ER retention sequence binding		8	0.0113074		GO:0006796	phosphate-containing compound metabolic process	13	0.0305401		GO:0043240	Fanconi anaemia nuclear complex	1	0.00809651
GO:0047172~shikimate O-hydroxycinnamoyltransferase activity		8	0.0113074		GO:0006817	phosphate ion transport	13	0.0305401		GO:0043655	extracellular space of host	1	0.00809651
GO:0050113~inositol oxygenase activity		8	0.0113074		GO:0006913	nucleocytoplasmic transport	13	0.0305401		GO:0043680	filiform apparatus	1	0.00809651
GO:0051861~glycolipid binding		8	0.0113074		GO:0009308	amine metabolic process	13	0.0305401		GO:0045252	oxoglutarate dehydrogenase complex	1	0.00809651
GO:0070402~NADPH binding		8	0.0113074		GO:0009584	detection of visible light	13	0.0305401		GO:0048188	Set1C/COMPASS complex	1	0.00809651
GO:0000062~fatty-acyl-CoA binding		7	0.00989399		GO:0009697	salicylic acid biosynthetic process	13	0.0305401		GO:0048226	Casparian strip	1	0.00809651
GO:0003878~ATP citrate synthase activity		7	0.00989399		GO:0009813	flavonoid biosynthetic process	13	0.0305401		GO:0055028	cortical microtubule	1	0.00809651
GO:0003910~DNA ligase (ATP) activity		7	0.00989399		GO:0009873	ethylene mediated signaling pathway	13	0.0305401		GO:0070176	DRM complex	1	0.00809651
GO:0003917~DNA topoisomerase type I activity		7	0.00989399		GO:0009910	negative regulation of flower development	13	0.0305401		GO:0070531	BRCA1-A complex	1	0.00809651
GO:0003997~acyl-CoA oxidase activity		7	0.00989399		GO:0010310	regulation of hydrogen peroxide metabolic process	13	0.0305401		GO:0070552	BRISC complex	1	0.00809651
GO:0003999~adenine phosphoribosyltransferase activity		7	0.00989399		GO:0015706	nitrate transport	13	0.0305401		GO:0070971	endoplasmic reticulum exit site	1	0.00809651
GO:0004030~aldehyde dehydrogenase [NAD(P)+] activity		7	0.00989399		GO:0019243	methylglyoxal catabolic process to D-lactate	13	0.0305401		GO:0070985	TFIIK complex	1	0.00809651
GO:0004047~aminomethyltransferase activity		7	0.00989399		GO:0030163	protein catabolic process	13	0.0305401		GO:0071458	integral to cytosolic side of endoplasmic reticulum membrane	1	0.00809651
GO:0004563~beta-N-acetylhexosaminidase activity		7	0.00989399		GO:0032957	inositol trisphosphate metabolic process	13	0.0305401		GO:0071782	endoplasmic reticulum tubular network	1	0.00809651
GO:0004602~glutathione peroxidase activity		7	0.00989399		GO:0034968	histone lysine methylation	13	0.0305401		GO:0090404	pollen tube tip	1	0.00809651
GO:0004615~phosphomannomutase activity		7	0.00989399		GO:0042538	hyperosmotic salinity response	13	0.0305401
GO:0004747~ribokinase activity		7	0.00989399		GO:0043069	negative regulation of programmed cell death	13	0.0305401
GO:0004826~phenylalanine-tRNA ligase activity		7	0.00989399		GO:0043161	proteasomal ubiquitin-dependent protein catabolic process	13	0.0305401
GO:0004834~tryptophan synthase activity		7	0.00989399		GO:0048589	developmental growth	13	0.0305401
GO:0008107~galactoside 2-alpha-L-fucosyltransferase activity		7	0.00989399		GO:0050665	hydrogen peroxide biosynthetic process	13	0.0305401
GO:0008199~ferric iron binding		7	0.00989399		GO:0000724	double-strand break repair via homologous recombination	12	0.0281909
GO:0008308~voltage-gated anion channel activity		7	0.00989399		GO:0005985	sucrose metabolic process	12	0.0281909
GO:0008324~cation transmembrane transporter activity		7	0.00989399		GO:0006066	alcohol metabolic process	12	0.0281909
GO:0008381~mechanically-gated ion channel activity		7	0.00989399		GO:0006164	purine nucleotide biosynthetic process	12	0.0281909
GO:0015450~P-P-bond-hydrolysis-driven protein transmembrane transporter activity		7	0.00989399		GO:0006406	mRNA export from nucleus	12	0.0281909
GO:0016149~translation release factor activity, codon specific		7	0.00989399		GO:0006450	regulation of translational fidelity	12	0.0281909
GO:0016627~oxidoreductase activity, acting on the CH-CH group of donors		7	0.00989399		GO:0006825	copper ion transport	12	0.0281909
GO:0016857~racemase and epimerase activity, acting on carbohydrates and derivatives		7	0.00989399		GO:0007015	actin filament organization	12	0.0281909
GO:0042132~fructose 1,6-bisphosphate 1-phosphatase activity		7	0.00989399		GO:0007154	cell communication	12	0.0281909
GO:0046524~sucrose-phosphate synthase activity		7	0.00989399		GO:0009060	aerobic respiration	12	0.0281909
GO:0046873~metal ion transmembrane transporter activity		7	0.00989399		GO:0009231	riboflavin biosynthetic process	12	0.0281909
GO:0048037~cofactor binding		7	0.00989399		GO:0009405	pathogenesis	12	0.0281909
GO:0050535~beta-primeverosidase activity		7	0.00989399		GO:0009435	NAD biosynthetic process	12	0.0281909
GO:0003713~transcription coactivator activity		6	0.00848057		GO:0009637	response to blue light	12	0.0281909
GO:0003913~DNA photolyase activity		6	0.00848057		GO:0009684	indoleacetic acid biosynthetic process	12	0.0281909
GO:0003952~NAD+ synthase (glutamine-hydrolyzing) activity		6	0.00848057		GO:0009933	meristem structural organization	12	0.0281909
GO:0003994~aconitate hydratase activity		6	0.00848057		GO:0010286	heat acclimation	12	0.0281909
GO:0004045~aminoacyl-tRNA hydrolase activity		6	0.00848057		GO:0016572	histone phosphorylation	12	0.0281909
GO:0004049~anthranilate synthase activity		6	0.00848057		GO:0030259	lipid glycosylation	12	0.0281909
GO:0004066~asparagine synthase (glutamine-hydrolyzing) activity		6	0.00848057		GO:0030968	endoplasmic reticulum unfolded protein response	12	0.0281909
GO:0004072~aspartate kinase activity		6	0.00848057		GO:0034660	ncRNA metabolic process	12	0.0281909
GO:0004075~biotin carboxylase activity		6	0.00848057		GO:0046740	spread of virus in host, cell to cell	12	0.0281909
GO:0004106~chorismate mutase activity		6	0.00848057		GO:0048449	floral organ formation	12	0.0281909
GO:0004128~cytochrome-b5 reductase activity		6	0.00848057		GO:0048767	root hair elongation	12	0.0281909
GO:0004198~calcium-dependent cysteine-type endopeptidase activity		6	0.00848057		GO:0051726	regulation of cell cycle	12	0.0281909
GO:0004315~3-oxoacyl-[acyl-carrier-protein] synthase activity		6	0.00848057		GO:0000105	histidine biosynthetic process	11	0.0258416
GO:0004316~3-oxoacyl-[acyl-carrier-protein] reductase (NADPH) activity		6	0.00848057		GO:0000162	tryptophan biosynthetic process	11	0.0258416
GO:0004367~glycerol-3-phosphate dehydrogenase [NAD+] activity		6	0.00848057		GO:0006357	regulation of transcription from RNA polymerase II promoter	11	0.0258416
GO:0004449~isocitrate dehydrogenase (NAD+) activity		6	0.00848057		GO:0006526	arginine biosynthetic process	11	0.0258416
GO:0004450~isocitrate dehydrogenase (NADP+) activity		6	0.00848057		GO:0006535	cysteine biosynthetic process from serine	11	0.0258416
GO:0004478~methionine adenosyltransferase activity		6	0.00848057		GO:0006563	L-serine metabolic process	11	0.0258416
GO:0004616~phosphogluconate dehydrogenase (decarboxylating) activity		6	0.00848057		GO:0006569	tryptophan catabolic process	11	0.0258416
GO:0004657~proline dehydrogenase activity		6	0.00848057		GO:0006814	sodium ion transport	11	0.0258416
GO:0004749~ribose phosphate diphosphokinase activity		6	0.00848057		GO:0006833	water transport	11	0.0258416
GO:0004807~triose-phosphate isomerase activity		6	0.00848057		GO:0008652	cellular amino acid biosynthetic process	11	0.0258416
GO:0004816~asparagine-tRNA ligase activity		6	0.00848057		GO:0009097	isoleucine biosynthetic process	11	0.0258416
GO:0005083~small GTPase regulator activity		6	0.00848057		GO:0009638	phototropism	11	0.0258416
GO:0005085~guanyl-nucleotide exchange factor activity		6	0.00848057		GO:0009688	abscisic acid biosynthetic process	11	0.0258416
GO:0005217~intracellular ligand-gated ion channel activity		6	0.00848057		GO:0009751	response to salicylic acid stimulus	11	0.0258416
GO:0008242~omega peptidase activity		6	0.00848057		GO:0009825	multidimensional cell growth	11	0.0258416
GO:0008318~protein prenyltransferase activity		6	0.00848057		GO:0009987	cellular process	11	0.0258416
GO:0008422~beta-glucosidase activity		6	0.00848057		GO:0010118	stomatal movement	11	0.0258416
GO:0008447~L-ascorbate oxidase activity		6	0.00848057		GO:0016132	brassinosteroid biosynthetic process	11	0.0258416
GO:0008559~xenobiotic-transporting ATPase activity		6	0.00848057		GO:0017006	protein-tetrapyrrole linkage	11	0.0258416
GO:0008831~dTDP-4-dehydrorhamnose reductase activity		6	0.00848057		GO:0030003	cellular cation homeostasis	11	0.0258416
GO:0008883~glutamyl-tRNA reductase activity		6	0.00848057		GO:0048364	root development	11	0.0258416
GO:0016151~nickel cation binding		6	0.00848057		GO:0000266	mitochondrial fission	10	0.0234924
GO:0016210~naringenin-chalcone synthase activity		6	0.00848057		GO:0006536	glutamate metabolic process	10	0.0234924
GO:0016651~oxidoreductase activity, acting on NADH or NADPH		6	0.00848057		GO:0006541	glutamine metabolic process	10	0.0234924
GO:0016707~gibberellin 3-beta-dioxygenase activity		6	0.00848057		GO:0006559	L-phenylalanine catabolic process	10	0.0234924
GO:0016780~phosphotransferase activity, for other substituted phosphate groups		6	0.00848057		GO:0006636	unsaturated fatty acid biosynthetic process	10	0.0234924
GO:0033772~flavonoid 3',5'-hydroxylase activity		6	0.00848057		GO:0006801	superoxide metabolic process	10	0.0234924
GO:0047085~hydroxyphenylacetonitrile 2-monooxygenase activity		6	0.00848057		GO:0006826	iron ion transport	10	0.0234924
GO:0050592~4-hydroxyphenylacetaldehyde oxime monooxygenase activity		6	0.00848057		GO:0008295	spermidine biosynthetic process	10	0.0234924
GO:0051119~sugar transmembrane transporter activity		6	0.00848057		GO:0009407	toxin catabolic process	10	0.0234924
GO:0001671~ATPase activator activity		5	0.00706714		GO:0009610	response to symbiotic fungus	10	0.0234924
GO:0003840~gamma-glutamyltransferase activity		5	0.00706714		GO:0009785	blue light signaling pathway	10	0.0234924
GO:0003871~5-methyltetrahydropteroyltriglutamate-homocysteine S-methyltransferase activity		5	0.00706714		GO:0010264	myo-inositol hexakisphosphate biosynthetic process	10	0.0234924
GO:0003876~AMP deaminase activity		5	0.00706714		GO:0010498	proteasomal protein catabolic process	10	0.0234924
GO:0003984~acetolactate synthase activity		5	0.00706714		GO:0016570	histone modification	10	0.0234924
GO:0004017~adenylate kinase activity		5	0.00706714		GO:0030042	actin filament depolymerization	10	0.0234924
GO:0004029~aldehyde dehydrogenase (NAD) activity		5	0.00706714		GO:0030833	regulation of actin filament polymerization	10	0.0234924
GO:0004034~aldose 1-epimerase activity		5	0.00706714		GO:0035999	tetrahydrofolate interconversion	10	0.0234924
GO:0004158~dihydroorotate oxidase activity		5	0.00706714		GO:0042631	cellular response to water deprivation	10	0.0234924
GO:0004335~galactokinase activity		5	0.00706714		GO:0044206	UMP salvage	10	0.0234924
GO:0004345~glucose-6-phosphate dehydrogenase activity		5	0.00706714		GO:0044211	CTP salvage	10	0.0234924
GO:0004348~glucosylceramidase activity		5	0.00706714		GO:0045036	protein targeting to chloroplast	10	0.0234924
GO:0004365~glyceraldehyde-3-phosphate dehydrogenase (NAD+) (phosphorylating) activity		5	0.00706714		GO:0045595	regulation of cell differentiation	10	0.0234924
GO:0004392~heme oxygenase (decyclizing) activity		5	0.00706714		GO:0048527	lateral root development	10	0.0234924
GO:0004396~hexokinase activity		5	0.00706714		GO:0006013	mannose metabolic process	9	0.0211431
GO:0004420~hydroxymethylglutaryl-CoA reductase (NADPH) activity		5	0.00706714		GO:0006084	acetyl-CoA metabolic process	9	0.0211431
GO:0004491~methylmalonate-semialdehyde dehydrogenase (acylating) activity		5	0.00706714		GO:0006189	'de novo' IMP biosynthetic process	9	0.0211431
GO:0004605~phosphatidate cytidylyltransferase activity		5	0.00706714		GO:0006302	double-strand break repair	9	0.0211431
GO:0004607~phosphatidylcholine-sterol O-acyltransferase activity		5	0.00706714		GO:0006376	mRNA splice site selection	9	0.0211431
GO:0004618~phosphoglycerate kinase activity		5	0.00706714		GO:0006506	GPI anchor biosynthetic process	9	0.0211431
GO:0004659~prenyltransferase activity		5	0.00706714		GO:0006537	glutamate biosynthetic process	9	0.0211431
GO:0004664~prephenate dehydratase activity		5	0.00706714		GO:0006542	glutamine biosynthetic process	9	0.0211431
GO:0004665~prephenate dehydrogenase (NADP+) activity		5	0.00706714		GO:0006621	protein retention in ER lumen	9	0.0211431
GO:0004693~cyclin-dependent protein kinase activity		5	0.00706714		GO:0006694	steroid biosynthetic process	9	0.0211431
GO:0004737~pyruvate decarboxylase activity		5	0.00706714		GO:0006744	ubiquinone biosynthetic process	9	0.0211431
GO:0004748~ribonucleoside-diphosphate reductase activity, thioredoxin disulfide as acceptor		5	0.00706714		GO:0006779	porphyrin-containing compound biosynthetic process	9	0.0211431
GO:0004751~ribose-5-phosphate isomerase activity		5	0.00706714		GO:0006897	endocytosis	9	0.0211431
GO:0004794~L-threonine ammonia-lyase activity		5	0.00706714		GO:0006970	response to osmotic stress	9	0.0211431
GO:0004805~trehalose-phosphatase activity		5	0.00706714		GO:0007129	synapsis	9	0.0211431
GO:0004820~glycine-tRNA ligase activity		5	0.00706714		GO:0009250	glucan biosynthetic process	9	0.0211431
GO:0004824~lysine-tRNA ligase activity		5	0.00706714		GO:0009266	response to temperature stimulus	9	0.0211431
GO:0005375~copper ion transmembrane transporter activity		5	0.00706714		GO:0009620	response to fungus	9	0.0211431
GO:0005471~ATP:ADP antiporter activity		5	0.00706714		GO:0009725	response to hormone stimulus	9	0.0211431
GO:0008131~primary amine oxidase activity		5	0.00706714		GO:0009800	cinnamic acid biosynthetic process	9	0.0211431
GO:0008373~sialyltransferase activity		5	0.00706714		GO:0009827	plant-type cell wall modification	9	0.0211431
GO:0008417~fucosyltransferase activity		5	0.00706714		GO:0010468	regulation of gene expression	9	0.0211431
GO:0008430~selenium binding		5	0.00706714		GO:0010583	response to cyclopentenone	9	0.0211431
GO:0008641~small protein activating enzyme activity		5	0.00706714		GO:0022900	electron transport chain	9	0.0211431
GO:0008977~prephenate dehydrogenase activity		5	0.00706714		GO:0034219	carbohydrate transmembrane transport	9	0.0211431
GO:0009916~alternative oxidase activity		5	0.00706714		GO:0042176	regulation of protein catabolic process	9	0.0211431
GO:0010277~chlorophyllide a oxygenase [overall] activity		5	0.00706714		GO:0042752	regulation of circadian rhythm	9	0.0211431
GO:0016157~sucrose synthase activity		5	0.00706714		GO:0043481	anthocyanin accumulation in tissues in response to UV light	9	0.0211431
GO:0016538~cyclin-dependent protein kinase regulator activity		5	0.00706714		GO:0048451	petal formation	9	0.0211431
GO:0016756~glutathione gamma-glutamylcysteinyltransferase activity		5	0.00706714		GO:0048453	sepal formation	9	0.0211431
GO:0016798~hydrolase activity, acting on glycosyl bonds		5	0.00706714		GO:0000028	ribosomal small subunit assembly	8	0.0187939
GO:0016813~hydrolase activity, acting on carbon-nitrogen (but not peptide) bonds, in linear amidines		5	0.00706714		GO:0003333	amino acid transmembrane transport	8	0.0187939
GO:0016844~strictosidine synthase activity		5	0.00706714		GO:0005983	starch catabolic process	8	0.0187939
GO:0016851~magnesium chelatase activity		5	0.00706714		GO:0006168	adenine salvage	8	0.0187939
GO:0017057~6-phosphogluconolactonase activity		5	0.00706714		GO:0006183	GTP biosynthetic process	8	0.0187939
GO:0019199~transmembrane receptor protein kinase activity		5	0.00706714		GO:0006207	'de novo' pyrimidine base biosynthetic process	8	0.0187939
GO:0032041~NAD-dependent histone deacetylase activity (H3-K14 specific)		5	0.00706714		GO:0006228	UTP biosynthetic process	8	0.0187939
GO:0035251~UDP-glucosyltransferase activity		5	0.00706714		GO:0006241	CTP biosynthetic process	8	0.0187939
GO:0046969~NAD-dependent histone deacetylase activity (H3-K9 specific)		5	0.00706714		GO:0006301	postreplication repair	8	0.0187939
GO:0046970~NAD-dependent histone deacetylase activity (H4-K16 specific)		5	0.00706714		GO:0006313	transposition, DNA-mediated	8	0.0187939
GO:0047216~inositol 3-alpha-galactosyltransferase activity		5	0.00706714		GO:0006419	alanyl-tRNA aminoacylation	8	0.0187939
GO:0047672~anthranilate N-benzoyltransferase activity		5	0.00706714		GO:0006465	signal peptide processing	8	0.0187939
GO:0047800~cysteamine dioxygenase activity		5	0.00706714		GO:0006544	glycine metabolic process	8	0.0187939
GO:0050266~rosmarinate synthase activity		5	0.00706714		GO:0006557	S-adenosylmethioninamine biosynthetic process	8	0.0187939
GO:0050291~sphingosine N-acyltransferase activity		5	0.00706714		GO:0006597	spermine biosynthetic process	8	0.0187939
GO:0052654~L-leucine transaminase activity		5	0.00706714		GO:0006725	cellular aromatic compound metabolic process	8	0.0187939
GO:0052655~L-valine transaminase activity		5	0.00706714		GO:0006754	ATP biosynthetic process	8	0.0187939
GO:0052656~L-isoleucine transaminase activity		5	0.00706714		GO:0006863	purine base transport	8	0.0187939
GO:0070008~serine-type exopeptidase activity		5	0.00706714		GO:0006972	hyperosmotic response	8	0.0187939
GO:0000175~3'-5'-exoribonuclease activity		4	0.00565371		GO:0006995	cellular response to nitrogen starvation	8	0.0187939
GO:0001053~plastid sigma factor activity		4	0.00565371		GO:0007126	meiosis	8	0.0187939
GO:0003724~RNA helicase activity		4	0.00565371		GO:0008380	RNA splicing	8	0.0187939
GO:0003830~beta-1,4-mannosylglycoprotein 4-beta-N-acetylglucosaminyltransferase activity		4	0.00565371		GO:0008612	peptidyl-lysine modification to hypusine	8	0.0187939
GO:0003844~1,4-alpha-glucan branching enzyme activity		4	0.00565371		GO:0009072	aromatic amino acid family metabolic process	8	0.0187939
GO:0003849~3-deoxy-7-phosphoheptulonate synthase activity		4	0.00565371		GO:0009617	response to bacterium	8	0.0187939
GO:0003857~3-hydroxyacyl-CoA dehydrogenase activity		4	0.00565371		GO:0009624	response to nematode	8	0.0187939
GO:0003868~4-hydroxyphenylpyruvate dioxygenase activity		4	0.00565371		GO:0009741	response to brassinosteroid stimulus	8	0.0187939
GO:0003873~6-phosphofructo-2-kinase activity		4	0.00565371		GO:0009767	photosynthetic electron transport chain	8	0.0187939
GO:0003885~D-arabinono-1,4-lactone oxidase activity		4	0.00565371		GO:0009773	photosynthetic electron transport in photosystem I	8	0.0187939
GO:0003934~GTP cyclohydrolase I activity		4	0.00565371		GO:0009791	post-embryonic development	8	0.0187939
GO:0003960~NADPH:quinone reductase activity		4	0.00565371		GO:0009880	embryonic pattern specification	8	0.0187939
GO:0004022~alcohol dehydrogenase (NAD) activity		4	0.00565371		GO:0009926	auxin polar transport	8	0.0187939
GO:0004134~4-alpha-glucanotransferase activity		4	0.00565371		GO:0010074	maintenance of meristem identity	8	0.0187939
GO:0004314~[acyl-carrier-protein] S-malonyltransferase activity		4	0.00565371		GO:0010119	regulation of stomatal movement	8	0.0187939
GO:0004325~ferrochelatase activity		4	0.00565371		GO:0010224	response to UV-B	8	0.0187939
GO:0004326~tetrahydrofolylpolyglutamate synthase activity		4	0.00565371		GO:0010227	floral organ abscission	8	0.0187939
GO:0004331~fructose-2,6-bisphosphate 2-phosphatase activity		4	0.00565371		GO:0010362	negative regulation of anion channel activity by blue light	8	0.0187939
GO:0004347~glucose-6-phosphate isomerase activity		4	0.00565371		GO:0010497	plasmodesmata-mediated intercellular transport	8	0.0187939
GO:0004349~glutamate 5-kinase activity		4	0.00565371		GO:0010584	pollen exine formation	8	0.0187939
GO:0004375~glycine dehydrogenase (decarboxylating) activity		4	0.00565371		GO:0015824	proline transport	8	0.0187939
GO:0004385~guanylate kinase activity		4	0.00565371		GO:0016485	protein processing	8	0.0187939
GO:0004412~homoserine dehydrogenase activity		4	0.00565371		GO:0019048	virus-host interaction	8	0.0187939
GO:0004430~1-phosphatidylinositol 4-kinase activity		4	0.00565371		GO:0019310	inositol catabolic process	8	0.0187939
GO:0004439~phosphatidylinositol-4,5-bisphosphate 5-phosphatase activity		4	0.00565371		GO:0019509	L-methionine salvage from methylthioadenosine	8	0.0187939
GO:0004476~mannose-6-phosphate isomerase activity		4	0.00565371		GO:0019684	photosynthesis, light reaction	8	0.0187939
GO:0004534~5'-3' exoribonuclease activity		4	0.00565371		GO:0019722	calcium-mediated signaling	8	0.0187939
GO:0004560~alpha-L-fucosidase activity		4	0.00565371		GO:0030150	protein import into mitochondrial matrix	8	0.0187939
GO:0004576~oligosaccharyl transferase activity		4	0.00565371		GO:0031347	regulation of defense response	8	0.0187939
GO:0004591~oxoglutarate dehydrogenase (succinyl-transferring) activity		4	0.00565371		GO:0032784	regulation of transcription elongation, DNA-dependent	8	0.0187939
GO:0004609~phosphatidylserine decarboxylase activity		4	0.00565371		GO:0042026	protein refolding	8	0.0187939
GO:0004610~phosphoacetylglucosamine mutase activity		4	0.00565371		GO:0042546	cell wall biogenesis	8	0.0187939
GO:0004634~phosphopyruvate hydratase activity		4	0.00565371		GO:0044036	cell wall macromolecule metabolic process	8	0.0187939
GO:0004638~phosphoribosylaminoimidazole carboxylase activity		4	0.00565371		GO:0046836	glycolipid transport	8	0.0187939
GO:0004742~dihydrolipoyllysine-residue acetyltransferase activity		4	0.00565371		GO:0048366	leaf development	8	0.0187939
GO:0004792~thiosulfate sulfurtransferase activity		4	0.00565371		GO:0048440	carpel development	8	0.0187939
GO:0004801~sedoheptulose-7-phosphate:D-glyceraldehyde-3-phosphate glyceronetransferase activity		4	0.00565371		GO:0090351	seedling development	8	0.0187939
GO:0004821~histidine-tRNA ligase activity		4	0.00565371		GO:0001666	response to hypoxia	7	0.0164447
GO:0004822~isoleucine-tRNA ligase activity		4	0.00565371		GO:0002213	defense response to insect	7	0.0164447
GO:0004823~leucine-tRNA ligase activity		4	0.00565371		GO:0002237	response to molecule of bacterial origin	7	0.0164447
GO:0004827~proline-tRNA ligase activity		4	0.00565371		GO:0006014	D-ribose metabolic process	7	0.0164447
GO:0004829~threonine-tRNA ligase activity		4	0.00565371		GO:0006081	cellular aldehyde metabolic process	7	0.0164447
GO:0004867~serine-type endopeptidase inhibitor activity		4	0.00565371		GO:0006086	acetyl-CoA biosynthetic process from pyruvate	7	0.0164447
GO:0004872~receptor activity		4	0.00565371		GO:0006261	DNA-dependent DNA replication	7	0.0164447
GO:0005096~GTPase activator activity		4	0.00565371		GO:0006366	transcription from RNA polymerase II promoter	7	0.0164447
GO:0005452~inorganic anion exchanger activity		4	0.00565371		GO:0006413	translational initiation	7	0.0164447
GO:0008453~alanine-glyoxylate transaminase activity		4	0.00565371		GO:0006432	phenylalanyl-tRNA aminoacylation	7	0.0164447
GO:0008482~sulfite oxidase activity		4	0.00565371		GO:0006782	protoporphyrinogen IX biosynthetic process	7	0.0164447
GO:0008531~riboflavin kinase activity		4	0.00565371		GO:0006790	sulfur compound metabolic process	7	0.0164447
GO:0008757~S-adenosylmethionine-dependent methyltransferase activity		4	0.00565371		GO:0006949	syncytium formation	7	0.0164447
GO:0008839~dihydrodipicolinate reductase activity		4	0.00565371		GO:0007033	vacuole organization	7	0.0164447
GO:0015369~calcium:hydrogen antiporter activity		4	0.00565371		GO:0008219	cell death	7	0.0164447
GO:0015416~organic phosphonate transmembrane-transporting ATPase activity		4	0.00565371		GO:0009088	threonine biosynthetic process	7	0.0164447
GO:0016298~lipase activity		4	0.00565371		GO:0009094	L-phenylalanine biosynthetic process	7	0.0164447
GO:0016462~pyrophosphatase activity		4	0.00565371		GO:0009396	folic acid-containing compound biosynthetic process	7	0.0164447
GO:0016639~oxidoreductase activity, acting on the CH-NH2 group of donors, NAD or NADP as acceptor		4	0.00565371		GO:0009410	response to xenobiotic stimulus	7	0.0164447
GO:0016655~oxidoreductase activity, acting on NADH or NADPH, quinone or similar compound as acceptor		4	0.00565371		GO:0009641	shade avoidance	7	0.0164447
GO:0016811~hydrolase activity, acting on carbon-nitrogen (but not peptide) bonds, in linear amides		4	0.00565371		GO:0009693	ethylene biosynthetic process	7	0.0164447
GO:0016836~hydro-lyase activity		4	0.00565371		GO:0009888	tissue development	7	0.0164447
GO:0016847~1-aminocyclopropane-1-carboxylate synthase activity		4	0.00565371		GO:0010050	vegetative phase change	7	0.0164447
GO:0030761~8-hydroxyquercitin 8-O-methyltransferase activity		4	0.00565371		GO:0010073	meristem maintenance	7	0.0164447
GO:0033549~MAP kinase phosphatase activity		4	0.00565371		GO:0010158	abaxial cell fate specification	7	0.0164447
GO:0034023~5-(carboxyamino)imidazole ribonucleotide mutase activity		4	0.00565371		GO:0010190	cytochrome b6f complex assembly	7	0.0164447
GO:0035299~inositol pentakisphosphate 2-kinase activity		4	0.00565371		GO:0010193	response to ozone	7	0.0164447
GO:0042803~protein homodimerization activity		4	0.00565371		GO:0010638	positive regulation of organelle organization	7	0.0164447
GO:0045158~electron transporter, transferring electrons within cytochrome b6/f complex of photosystem II activity		4	0.00565371		GO:0015696	ammonium transport	7	0.0164447
GO:0045430~chalcone isomerase activity		4	0.00565371		GO:0015969	guanosine tetraphosphate metabolic process	7	0.0164447
GO:0046523~S-methyl-5-thioribose-1-phosphate isomerase activity		4	0.00565371		GO:0015976	carbon utilization	7	0.0164447
GO:0047213~anthocyanidin 3-O-glucosyltransferase activity		4	0.00565371		GO:0016246	RNA interference	7	0.0164447
GO:0047274~galactinol-sucrose galactosyltransferase activity		4	0.00565371		GO:0016571	histone methylation	7	0.0164447
GO:0047617~acyl-CoA hydrolase activity		4	0.00565371		GO:0018106	peptidyl-histidine phosphorylation	7	0.0164447
GO:0047654~alliin lyase activity		4	0.00565371		GO:0030071	regulation of mitotic metaphase/anaphase transition	7	0.0164447
GO:0047746~chlorophyllase activity		4	0.00565371		GO:0042761	very long-chain fatty acid biosynthetic process	7	0.0164447
GO:0048040~UDP-glucuronate decarboxylase activity		4	0.00565371		GO:0043622	cortical microtubule organization	7	0.0164447
GO:0050551~myrcene synthase activity		4	0.00565371		GO:0046417	chorismate metabolic process	7	0.0164447
GO:0050598~taxane 13-alpha-hydroxylase activity		4	0.00565371		GO:0048015	phosphatidylinositol-mediated signaling	7	0.0164447
GO:0050630~(iso)eugenol O-methyltransferase activity		4	0.00565371		GO:0048477	oogenesis	7	0.0164447
GO:0070403~NAD+ binding		4	0.00565371		GO:0048519	negative regulation of biological process	7	0.0164447
GO:0000339~RNA cap binding		3	0.00424028		GO:0051013	microtubule severing	7	0.0164447
GO:0003747~translation release factor activity		3	0.00424028		GO:0051026	chiasma assembly	7	0.0164447
GO:0003852~2-isopropylmalate synthase activity		3	0.00424028		GO:0051225	spindle assembly	7	0.0164447
GO:0003865~3-oxo-5-alpha-steroid 4-dehydrogenase activity		3	0.00424028		GO:0070838	divalent metal ion transport	7	0.0164447
GO:0003879~ATP phosphoribosyltransferase activity		3	0.00424028		GO:0000478	endonucleolytic cleavage involved in rRNA processing	6	0.0140954
GO:0003883~CTP synthase activity		3	0.00424028		GO:0005982	starch metabolic process	6	0.0140954
GO:0003896~DNA primase activity		3	0.00424028		GO:0006102	isocitrate metabolic process	6	0.0140954
GO:0003904~deoxyribodipyrimidine photo-lyase activity		3	0.00424028		GO:0006188	IMP biosynthetic process	6	0.0140954
GO:0003922~GMP synthase (glutamine-hydrolyzing) activity		3	0.00424028		GO:0006259	DNA metabolic process	6	0.0140954
GO:0003941~L-serine ammonia-lyase activity		3	0.00424028		GO:0006325	chromatin organization	6	0.0140954
GO:0003942~N-acetyl-gamma-glutamyl-phosphate reductase activity		3	0.00424028		GO:0006333	chromatin assembly or disassembly	6	0.0140954
GO:0003958~NADPH-hemoprotein reductase activity		3	0.00424028		GO:0006354	transcription elongation, DNA-dependent	6	0.0140954
GO:0003991~acetylglutamate kinase activity		3	0.00424028		GO:0006421	asparaginyl-tRNA aminoacylation	6	0.0140954
GO:0004001~adenosine kinase activity		3	0.00424028		GO:0006471	protein ADP-ribosylation	6	0.0140954
GO:0004019~adenylosuccinate synthase activity		3	0.00424028		GO:0006479	protein methylation	6	0.0140954
GO:0004020~adenylylsulfate kinase activity		3	0.00424028		GO:0006556	S-adenosylmethionine biosynthetic process	6	0.0140954
GO:0004031~aldehyde oxidase activity		3	0.00424028		GO:0006562	proline catabolic process	6	0.0140954
GO:0004046~aminoacylase activity		3	0.00424028		GO:0006741	NADP biosynthetic process	6	0.0140954
GO:0004048~anthranilate phosphoribosyltransferase activity		3	0.00424028		GO:0006777	Mo-molybdopterin cofactor biosynthetic process	6	0.0140954
GO:0004057~arginyltransferase activity		3	0.00424028		GO:0006874	cellular calcium ion homeostasis	6	0.0140954
GO:0004107~chorismate synthase activity		3	0.00424028		GO:0006879	cellular iron ion homeostasis	6	0.0140954
GO:0004108~citrate (Si)-synthase activity		3	0.00424028		GO:0008361	regulation of cell size	6	0.0140954
GO:0004121~cystathionine beta-lyase activity		3	0.00424028		GO:0009062	fatty acid catabolic process	6	0.0140954
GO:0004150~dihydroneopterin aldolase activity		3	0.00424028		GO:0009156	ribonucleoside monophosphate biosynthetic process	6	0.0140954
GO:0004161~dimethylallyltranstransferase activity		3	0.00424028		GO:0009228	thiamine biosynthetic process	6	0.0140954
GO:0004163~diphosphomevalonate decarboxylase activity		3	0.00424028		GO:0009306	protein secretion	6	0.0140954
GO:0004170~dUTP diphosphatase activity		3	0.00424028		GO:0009415	response to water	6	0.0140954
GO:0004176~ATP-dependent peptidase activity		3	0.00424028		GO:0009553	embryo sac development	6	0.0140954
GO:0004310~farnesyl-diphosphate farnesyltransferase activity		3	0.00424028		GO:0009639	response to red or far red light	6	0.0140954
GO:0004322~ferroxidase activity		3	0.00424028		GO:0009657	plastid organization	6	0.0140954
GO:0004324~ferredoxin-NADP+ reductase activity		3	0.00424028		GO:0009809	lignin biosynthetic process	6	0.0140954
GO:0004366~glycerol-3-phosphate O-acyltransferase activity		3	0.00424028		GO:0009817	defense response to fungus, incompatible interaction	6	0.0140954
GO:0004371~glycerone kinase activity		3	0.00424028		GO:0009828	plant-type cell wall loosening	6	0.0140954
GO:0004379~glycylpeptide N-tetradecanoyltransferase activity		3	0.00424028		GO:0009831	plant-type cell wall modification involved in multidimensional cell growth	6	0.0140954
GO:0004419~hydroxymethylglutaryl-CoA lyase activity		3	0.00424028		GO:0009834	secondary cell wall biogenesis	6	0.0140954
GO:0004424~imidazoleglycerol-phosphate dehydratase activity		3	0.00424028		GO:0009846	pollen germination	6	0.0140954
GO:0004452~isopentenyl-diphosphate delta-isomerase activity		3	0.00424028		GO:0009932	cell tip growth	6	0.0140954
GO:0004462~lactoylglutathione lyase activity		3	0.00424028		GO:0009963	positive regulation of flavonoid biosynthetic process	6	0.0140954
GO:0004479~methionyl-tRNA formyltransferase activity		3	0.00424028		GO:0010072	primary shoot apical meristem specification	6	0.0140954
GO:0004489~methylenetetrahydrofolate reductase (NADPH) activity		3	0.00424028		GO:0010091	trichome branching	6	0.0140954
GO:0004512~inositol-3-phosphate synthase activity		3	0.00424028		GO:0016197	endosomal transport	6	0.0140954
GO:0004514~nicotinate-nucleotide diphosphorylase (carboxylating) activity		3	0.00424028		GO:0018342	protein prenylation	6	0.0140954
GO:0004521~endoribonuclease activity		3	0.00424028		GO:0019253	reductive pentose-phosphate cycle	6	0.0140954
GO:0004557~alpha-galactosidase activity		3	0.00424028		GO:0019674	NAD metabolic process	6	0.0140954
GO:0004588~orotate phosphoribosyltransferase activity		3	0.00424028		GO:0019953	sexual reproduction	6	0.0140954
GO:0004590~orotidine-5'-phosphate decarboxylase activity		3	0.00424028		GO:0031122	cytoplasmic microtubule organization	6	0.0140954
GO:0004614~phosphoglucomutase activity		3	0.00424028		GO:0031167	rRNA methylation	6	0.0140954
GO:0004617~phosphoglycerate dehydrogenase activity		3	0.00424028		GO:0032504	multicellular organism reproduction	6	0.0140954
GO:0004639~phosphoribosylaminoimidazolesuccinocarboxamide synthase activity		3	0.00424028		GO:0033014	tetrapyrrole biosynthetic process	6	0.0140954
GO:0004647~phosphoserine phosphatase activity		3	0.00424028		GO:0042335	cuticle development	6	0.0140954
GO:0004652~polynucleotide adenylyltransferase activity		3	0.00424028		GO:0045226	extracellular polysaccharide biosynthetic process	6	0.0140954
GO:0004655~porphobilinogen synthase activity		3	0.00424028		GO:0046168	glycerol-3-phosphate catabolic process	6	0.0140954
GO:0004733~pyridoxamine-phosphate oxidase activity		3	0.00424028		GO:0046654	tetrahydrofolate biosynthetic process	6	0.0140954
GO:0004776~succinate-CoA ligase (GDP-forming) activity		3	0.00424028		GO:0046855	inositol phosphate dephosphorylation	6	0.0140954
GO:0004789~thiamine-phosphate diphosphorylase activity		3	0.00424028		GO:0046907	intracellular transport	6	0.0140954
GO:0004791~thioredoxin-disulfide reductase activity		3	0.00424028		GO:0051103	DNA ligation involved in DNA repair	6	0.0140954
GO:0004797~thymidine kinase activity		3	0.00424028		GO:0051260	protein homooligomerization	6	0.0140954
GO:0004802~transketolase activity		3	0.00424028		GO:0051276	chromosome organization	6	0.0140954
GO:0004809~tRNA (guanine-N2-)-methyltransferase activity		3	0.00424028		GO:0051302	regulation of cell division	6	0.0140954
GO:0004817~cysteine-tRNA ligase activity		3	0.00424028		GO:0051607	defense response to virus	6	0.0140954
GO:0004828~serine-tRNA ligase activity		3	0.00424028		GO:0070588	calcium ion transmembrane transport	6	0.0140954
GO:0004853~uroporphyrinogen decarboxylase activity		3	0.00424028		GO:0000103	sulfate assimilation	5	0.0117462
GO:0004861~cyclin-dependent protein kinase inhibitor activity		3	0.00424028		GO:0001676	long-chain fatty acid metabolic process	5	0.0117462
GO:0004864~protein phosphatase inhibitor activity		3	0.00424028		GO:0002679	respiratory burst involved in defense response	5	0.0117462
GO:0004866~endopeptidase inhibitor activity		3	0.00424028		GO:0006003	fructose 2,6-bisphosphate metabolic process	5	0.0117462
GO:0004930~G-protein coupled receptor activity		3	0.00424028		GO:0006222	UMP biosynthetic process	5	0.0117462
GO:0005093~Rab GDP-dissociation inhibitor activity		3	0.00424028		GO:0006400	tRNA modification	5	0.0117462
GO:0005094~Rho GDP-dissociation inhibitor activity		3	0.00424028		GO:0006426	glycyl-tRNA aminoacylation	5	0.0117462
GO:0005262~calcium channel activity		3	0.00424028		GO:0006430	lysyl-tRNA aminoacylation	5	0.0117462
GO:0005345~purine base transmembrane transporter activity		3	0.00424028		GO:0006564	L-serine biosynthetic process	5	0.0117462
GO:0005496~steroid binding		3	0.00424028		GO:0006571	tyrosine biosynthetic process	5	0.0117462
GO:0008113~peptide-methionine-(S)-S-oxide reductase activity		3	0.00424028		GO:0006631	fatty acid metabolic process	5	0.0117462
GO:0008176~tRNA (guanine-N7-)-methyltransferase activity		3	0.00424028		GO:0006680	glucosylceramide catabolic process	5	0.0117462
GO:0008184~glycogen phosphorylase activity		3	0.00424028		GO:0006788	heme oxidation	5	0.0117462
GO:0008429~phosphatidylethanolamine binding		3	0.00424028		GO:0006850	mitochondrial pyruvate transport	5	0.0117462
GO:0008441~3'(2'),5'-bisphosphate nucleotidase activity		3	0.00424028		GO:0006862	nucleotide transport	5	0.0117462
GO:0008442~3-hydroxyisobutyrate dehydrogenase activity		3	0.00424028		GO:0006915	apoptotic process	5	0.0117462
GO:0008444~CDP-diacylglycerol-glycerol-3-phosphate 3-phosphatidyltransferase activity		3	0.00424028		GO:0007243	intracellular protein kinase cascade	5	0.0117462
GO:0008506~sucrose:hydrogen symporter activity		3	0.00424028		GO:0008356	asymmetric cell division	5	0.0117462
GO:0008514~organic anion transmembrane transporter activity		3	0.00424028		GO:0009052	pentose-phosphate shunt, non-oxidative branch	5	0.0117462
GO:0008515~sucrose transmembrane transporter activity		3	0.00424028		GO:0009098	leucine biosynthetic process	5	0.0117462
GO:0008721~D-serine ammonia-lyase activity		3	0.00424028		GO:0009595	detection of biotic stimulus	5	0.0117462
GO:0008764~UDP-N-acetylmuramoylalanine-D-glutamate ligase activity		3	0.00424028		GO:0009626	plant-type hypersensitive response	5	0.0117462
GO:0008825~cyclopropane-fatty-acyl-phospholipid synthase activity		3	0.00424028		GO:0009698	phenylpropanoid metabolic process	5	0.0117462
GO:0008835~diaminohydroxyphosphoribosylaminopyrimidine deaminase activity		3	0.00424028		GO:0009699	phenylpropanoid biosynthetic process	5	0.0117462
GO:0008837~diaminopimelate epimerase activity		3	0.00424028		GO:0009739	response to gibberellin stimulus	5	0.0117462
GO:0008909~isochorismate synthase activity		3	0.00424028		GO:0009749	response to glucose stimulus	5	0.0117462
GO:0008963~phospho-N-acetylmuramoyl-pentapeptide-transferase activity		3	0.00424028		GO:0009863	salicylic acid mediated signaling pathway	5	0.0117462
GO:0008974~phosphoribulokinase activity		3	0.00424028		GO:0009911	positive regulation of flower development	5	0.0117462
GO:0008987~quinolinate synthetase A activity		3	0.00424028		GO:0009958	positive gravitropism	5	0.0117462
GO:0009496~plastoquinol--plastocyanin reductase activity		3	0.00424028		GO:0010020	chloroplast fission	5	0.0117462
GO:0009540~zeaxanthin epoxidase [overall] activity		3	0.00424028		GO:0010038	response to metal ion	5	0.0117462
GO:0010285~L,L-diaminopimelate aminotransferase activity		3	0.00424028		GO:0010100	negative regulation of photomorphogenesis	5	0.0117462
GO:0010329~auxin efflux transmembrane transporter activity		3	0.00424028		GO:0010305	leaf vascular tissue pattern formation	5	0.0117462
GO:0015112~nitrate transmembrane transporter activity		3	0.00424028		GO:0010311	lateral root formation	5	0.0117462
GO:0015215~nucleotide transmembrane transporter activity		3	0.00424028		GO:0010440	stomatal lineage progression	5	0.0117462
GO:0016207~4-coumarate-CoA ligase activity		3	0.00424028		GO:0015802	basic amino acid transport	5	0.0117462
GO:0016628~oxidoreductase activity, acting on the CH-CH group of donors, NAD or NADP as acceptor		3	0.00424028		GO:0015936	coenzyme A metabolic process	5	0.0117462
GO:0016630~protochlorophyllide reductase activity		3	0.00424028		GO:0016024	CDP-diacylglycerol biosynthetic process	5	0.0117462
GO:0016668~oxidoreductase activity, acting on a sulfur group of donors, NAD or NADP as acceptor		3	0.00424028		GO:0016075	rRNA catabolic process	5	0.0117462
GO:0016763~transferase activity, transferring pentosyl groups		3	0.00424028		GO:0019430	removal of superoxide radicals	5	0.0117462
GO:0016833~oxo-acid-lyase activity		3	0.00424028		GO:0019745	pentacyclic triterpenoid biosynthetic process	5	0.0117462
GO:0016905~myosin heavy chain kinase activity		3	0.00424028		GO:0022904	respiratory electron transport chain	5	0.0117462
GO:0016985~mannan endo-1,4-beta-mannosidase activity		3	0.00424028		GO:0032502	developmental process	5	0.0117462
GO:0016987~sigma factor activity		3	0.00424028		GO:0032781	positive regulation of ATPase activity	5	0.0117462
GO:0017070~U6 snRNA binding		3	0.00424028		GO:0036065	fucosylation	5	0.0117462
GO:0019135~deoxyhypusine monooxygenase activity		3	0.00424028		GO:0040007	growth	5	0.0117462
GO:0019211~phosphatase activator activity		3	0.00424028		GO:0042256	mature ribosome assembly	5	0.0117462
GO:0019789~SUMO ligase activity		3	0.00424028		GO:0042823	pyridoxal phosphate biosynthetic process	5	0.0117462
GO:0019887~protein kinase regulator activity		3	0.00424028		GO:0043248	proteasome assembly	5	0.0117462
GO:0030272~5-formyltetrahydrofolate cyclo-ligase activity		3	0.00424028		GO:0043269	regulation of ion transport	5	0.0117462
GO:0030378~serine racemase activity		3	0.00424028		GO:0043900	regulation of multi-organism process	5	0.0117462
GO:0030604~1-deoxy-D-xylulose-5-phosphate reductoisomerase activity		3	0.00424028		GO:0045727	positive regulation of translation	5	0.0117462
GO:0030619~U1 snRNA binding		3	0.00424028		GO:0048316	seed development	5	0.0117462
GO:0030623~U5 snRNA binding		3	0.00424028		GO:0048825	cotyledon development	5	0.0117462
GO:0031071~cysteine desulfurase activity		3	0.00424028		GO:0051604	protein maturation	5	0.0117462
GO:0032266~phosphatidylinositol-3-phosphate binding		3	0.00424028		GO:0055072	iron ion homeostasis	5	0.0117462
GO:0032450~maltose alpha-glucosidase activity		3	0.00424028		GO:0070932	histone H3 deacetylation	5	0.0117462
GO:0033743~peptide-methionine (R)-S-oxide reductase activity		3	0.00424028		GO:0070933	histone H4 deacetylation	5	0.0117462
GO:0033843~xyloglucan 6-xylosyltransferase activity		3	0.00424028		GO:0080119	ER body organization	5	0.0117462
GO:0033853~aspartate-prephenate aminotransferase activity		3	0.00424028		GO:0000038	very long-chain fatty acid metabolic process	4	0.00939695
GO:0033854~glutamate-prephenate aminotransferase activity		3	0.00424028		GO:0000096	sulfur amino acid metabolic process	4	0.00939695
GO:0033971~hydroxyisourate hydrolase activity		3	0.00424028		GO:0000271	polysaccharide biosynthetic process	4	0.00939695
GO:0043141~ATP-dependent 5'-3' DNA helicase activity		3	0.00424028		GO:0000387	spliceosomal snRNP assembly	4	0.00939695
GO:0043754~dihydrolipoyllysine-residue (2-methylpropanoyl)transferase activity		3	0.00424028		GO:0001708	cell fate specification	4	0.00939695
GO:0044212~transcription regulatory region DNA binding		3	0.00424028		GO:0002238	response to molecule of fungal origin	4	0.00939695
GO:0045156~electron transporter, transferring electrons within the cyclic electron transport pathway of photosynthesis activity		3	0.00424028		GO:0003002	regionalization	4	0.00939695
GO:0047180~salutaridinol 7-O-acetyltransferase activity		3	0.00424028		GO:0006000	fructose metabolic process	4	0.00939695
GO:0047268~galactinol-raffinose galactosyltransferase activity		3	0.00424028		GO:0006090	pyruvate metabolic process	4	0.00939695
GO:0047763~caffeate O-methyltransferase activity		3	0.00424028		GO:0006139	nucleobase-containing compound metabolic process	4	0.00939695
GO:0047924~geraniol dehydrogenase activity		3	0.00424028		GO:0006144	purine base metabolic process	4	0.00939695
GO:0050521~alpha-glucan, water dikinase activity		3	0.00424028		GO:0006163	purine nucleotide metabolic process	4	0.00939695
GO:0051903~S-(hydroxymethyl)glutathione dehydrogenase activity		3	0.00424028		GO:0006166	purine ribonucleoside salvage	4	0.00939695
GO:0052662~zeaxanthin epoxidase activity		3	0.00424028		GO:0006353	transcription termination, DNA-dependent	4	0.00939695
GO:0052663~antheraxanthin epoxidase activity		3	0.00424028		GO:0006378	mRNA polyadenylation	4	0.00939695
GO:0052861~glucan endo-1,3-beta-glucanase activity, C-3 substituted reducing group		3	0.00424028		GO:0006379	mRNA cleavage	4	0.00939695
GO:0052862~glucan endo-1,4-beta-glucanase activity, C-3 substituted reducing group		3	0.00424028		GO:0006427	histidyl-tRNA aminoacylation	4	0.00939695
GO:0080007~S-nitrosoglutathione reductase activity		3	0.00424028		GO:0006428	isoleucyl-tRNA aminoacylation	4	0.00939695
GO:0000179~rRNA (adenine-N6,N6-)-dimethyltransferase activity		2	0.00282686		GO:0006429	leucyl-tRNA aminoacylation	4	0.00939695
GO:0000285~1-phosphatidylinositol-3-phosphate 5-kinase activity		2	0.00282686		GO:0006433	prolyl-tRNA aminoacylation	4	0.00939695
GO:0000906~6,7-dimethyl-8-ribityllumazine synthase activity		2	0.00282686		GO:0006435	threonyl-tRNA aminoacylation	4	0.00939695
GO:0003690~double-stranded DNA binding		2	0.00282686		GO:0006491	N-glycan processing	4	0.00939695
GO:0003725~double-stranded RNA binding		2	0.00282686		GO:0006561	proline biosynthetic process	4	0.00939695
GO:0003796~lysozyme activity		2	0.00282686		GO:0006598	polyamine catabolic process	4	0.00939695
GO:0003825~alpha,alpha-trehalose-phosphate synthase (UDP-forming) activity		2	0.00282686		GO:0006625	protein targeting to peroxisome	4	0.00939695
GO:0003827~alpha-1,3-mannosylglycoprotein 2-beta-N-acetylglucosaminyltransferase activity		2	0.00282686		GO:0006749	glutathione metabolic process	4	0.00939695
GO:0003841~1-acylglycerol-3-phosphate O-acyltransferase activity		2	0.00282686		GO:0006766	vitamin metabolic process	4	0.00939695
GO:0003855~3-dehydroquinate dehydratase activity		2	0.00282686		GO:0006783	heme biosynthetic process	4	0.00939695
GO:0003862~3-isopropylmalate dehydrogenase activity		2	0.00282686		GO:0006816	calcium ion transport	4	0.00939695
GO:0003938~IMP dehydrogenase activity		2	0.00282686		GO:0006890	retrograde vesicle-mediated transport, Golgi to ER	4	0.00939695
GO:0003949~1-(5-phosphoribosyl)-5-[(5-phosphoribosylamino)methylideneamino]imidazole-4-carboxamide isomerase activity		2	0.00282686		GO:0006909	phagocytosis	4	0.00939695
GO:0004004~ATP-dependent RNA helicase activity		2	0.00282686		GO:0007059	chromosome segregation	4	0.00939695
GO:0004028~3-chloroallyl aldehyde dehydrogenase activity		2	0.00282686		GO:0007076	mitotic chromosome condensation	4	0.00939695
GO:0004038~allantoinase activity		2	0.00282686		GO:0008360	regulation of cell shape	4	0.00939695
GO:0004040~amidase activity		2	0.00282686		GO:0008615	pyridoxine biosynthetic process	4	0.00939695
GO:0004042~acetyl-CoA:L-glutamate N-acetyltransferase activity		2	0.00282686		GO:0009081	branched chain family amino acid metabolic process	4	0.00939695
GO:0004044~amidophosphoribosyltransferase activity		2	0.00282686		GO:0009099	valine biosynthetic process	4	0.00939695
GO:0004055~argininosuccinate synthase activity		2	0.00282686		GO:0009106	lipoate metabolic process	4	0.00939695
GO:0004070~aspartate carbamoyltransferase activity		2	0.00282686		GO:0009108	coenzyme biosynthetic process	4	0.00939695
GO:0004109~coproporphyrinogen oxidase activity		2	0.00282686		GO:0009247	glycolipid biosynthetic process	4	0.00939695
GO:0004112~cyclic-nucleotide phosphodiesterase activity		2	0.00282686		GO:0009298	GDP-mannose biosynthetic process	4	0.00939695
GO:0004140~dephospho-CoA kinase activity		2	0.00282686		GO:0009432	SOS response	4	0.00939695
GO:0004160~dihydroxy-acid dehydratase activity		2	0.00282686		GO:0009451	RNA modification	4	0.00939695
GO:0004175~endopeptidase activity		2	0.00282686		GO:0009735	response to cytokinin stimulus	4	0.00939695
GO:0004181~metallocarboxypeptidase activity		2	0.00282686		GO:0009787	regulation of abscisic acid mediated signaling pathway	4	0.00939695
GO:0004304~estrone sulfotransferase activity		2	0.00282686		GO:0009788	negative regulation of abscisic acid mediated signaling pathway	4	0.00939695
GO:0004305~ethanolamine kinase activity		2	0.00282686		GO:0009812	flavonoid metabolic process	4	0.00939695
GO:0004311~farnesyltranstransferase activity		2	0.00282686		GO:0009903	chloroplast avoidance movement	4	0.00939695
GO:0004329~formate-tetrahydrofolate ligase activity		2	0.00282686		GO:0009904	chloroplast accumulation movement	4	0.00939695
GO:0004333~fumarate hydratase activity		2	0.00282686		GO:0009954	proximal/distal pattern formation	4	0.00939695
GO:0004357~glutamate-cysteine ligase activity		2	0.00282686		GO:0009957	epidermal cell fate specification	4	0.00939695
GO:0004358~glutamate N-acetyltransferase activity		2	0.00282686		GO:0010067	procambium histogenesis	4	0.00939695
GO:0004363~glutathione synthase activity		2	0.00282686		GO:0010077	maintenance of inflorescence meristem identity	4	0.00939695
GO:0004370~glycerol kinase activity		2	0.00282686		GO:0010087	phloem or xylem histogenesis	4	0.00939695
GO:0004417~hydroxyethylthiazole kinase activity		2	0.00282686		GO:0010252	auxin homeostasis	4	0.00939695
GO:0004418~hydroxymethylbilane synthase activity		2	0.00282686		GO:0010337	regulation of salicylic acid metabolic process	4	0.00939695
GO:0004421~hydroxymethylglutaryl-CoA synthase activity		2	0.00282686		GO:0010375	stomatal complex patterning	4	0.00939695
GO:0004425~indole-3-glycerol-phosphate synthase activity		2	0.00282686		GO:0010477	response to sulfur dioxide	4	0.00939695
GO:0004441~inositol-1,4-bisphosphate 1-phosphatase activity		2	0.00282686		GO:0015671	oxygen transport	4	0.00939695
GO:0004488~methylenetetrahydrofolate dehydrogenase (NADP+) activity		2	0.00282686		GO:0015937	coenzyme A biosynthetic process	4	0.00939695
GO:0004496~mevalonate kinase activity		2	0.00282686		GO:0015994	chlorophyll metabolic process	4	0.00939695
GO:0004516~nicotinate phosphoribosyltransferase activity		2	0.00282686		GO:0016099	monoterpenoid biosynthetic process	4	0.00939695
GO:0004555~alpha,alpha-trehalase activity		2	0.00282686		GO:0016120	carotene biosynthetic process	4	0.00939695
GO:0004561~alpha-N-acetylglucosaminidase activity		2	0.00282686		GO:0016444	somatic cell DNA recombination	4	0.00939695
GO:0004573~mannosyl-oligosaccharide glucosidase activity		2	0.00282686		GO:0016559	peroxisome fission	4	0.00939695
GO:0004585~ornithine carbamoyltransferase activity		2	0.00282686		GO:0016568	chromatin modification	4	0.00939695
GO:0004612~phosphoenolpyruvate carboxykinase (ATP) activity		2	0.00282686		GO:0019216	regulation of lipid metabolic process	4	0.00939695
GO:0004619~phosphoglycerate mutase activity		2	0.00282686		GO:0019307	mannose biosynthetic process	4	0.00939695
GO:0004620~phospholipase activity		2	0.00282686		GO:0019318	hexose metabolic process	4	0.00939695
GO:0004623~phospholipase A2 activity		2	0.00282686		GO:0019464	glycine decarboxylation via glycine cleavage system	4	0.00939695
GO:0004632~phosphopantothenate--cysteine ligase activity		2	0.00282686		GO:0019725	cellular homeostasis	4	0.00939695
GO:0004641~phosphoribosylformylglycinamidine cyclo-ligase activity		2	0.00282686		GO:0019748	secondary metabolic process	4	0.00939695
GO:0004644~phosphoribosylglycinamide formyltransferase activity		2	0.00282686		GO:0019752	carboxylic acid metabolic process	4	0.00939695
GO:0004648~O-phospho-L-serine:2-oxoglutarate aminotransferase activity		2	0.00282686		GO:0030148	sphingolipid biosynthetic process	4	0.00939695
GO:0004654~polyribonucleotide nucleotidyltransferase activity		2	0.00282686		GO:0030488	tRNA methylation	4	0.00939695
GO:0004663~Rab geranylgeranyltransferase activity		2	0.00282686		GO:0031145	anaphase-promoting complex-dependent proteasomal ubiquitin-dependent protein catabolic process	4	0.00939695
GO:0004671~protein C-terminal S-isoprenylcysteine carboxyl O-methyltransferase activity		2	0.00282686		GO:0032880	regulation of protein localization	4	0.00939695
GO:0004679~AMP-activated protein kinase activity		2	0.00282686		GO:0032955	regulation of barrier septum assembly	4	0.00939695
GO:0004719~protein-L-isoaspartate (D-aspartate) O-methyltransferase activity		2	0.00282686		GO:0034605	cellular response to heat	4	0.00939695
GO:0004723~calcium-dependent protein serine/threonine phosphatase activity		2	0.00282686		GO:0042127	regulation of cell proliferation	4	0.00939695
GO:0004735~pyrroline-5-carboxylate reductase activity		2	0.00282686		GO:0042398	cellular modified amino acid biosynthetic process	4	0.00939695
GO:0004758~serine C-palmitoyltransferase activity		2	0.00282686		GO:0042549	photosystem II stabilization	4	0.00939695
GO:0004760~serine-pyruvate transaminase activity		2	0.00282686		GO:0042732	D-xylose metabolic process	4	0.00939695
GO:0004764~shikimate 3-dehydrogenase (NADP+) activity		2	0.00282686		GO:0042773	ATP synthesis coupled electron transport	4	0.00939695
GO:0004781~sulfate adenylyltransferase (ATP) activity		2	0.00282686		GO:0042981	regulation of apoptotic process	4	0.00939695
GO:0004795~threonine synthase activity		2	0.00282686		GO:0042991	transcription factor import into nucleus	4	0.00939695
GO:0004814~arginine-tRNA ligase activity		2	0.00282686		GO:0043547	positive regulation of GTPase activity	4	0.00939695
GO:0004825~methionine-tRNA ligase activity		2	0.00282686		GO:0045292	nuclear mRNA cis splicing, via spliceosome	4	0.00939695
GO:0004830~tryptophan-tRNA ligase activity		2	0.00282686		GO:0045338	farnesyl diphosphate metabolic process	4	0.00939695
GO:0004838~L-tyrosine:2-oxoglutarate aminotransferase activity		2	0.00282686		GO:0045736	negative regulation of cyclin-dependent protein kinase activity	4	0.00939695
GO:0004844~uracil DNA N-glycosylase activity		2	0.00282686		GO:0045980	negative regulation of nucleotide metabolic process	4	0.00939695
GO:0004845~uracil phosphoribosyltransferase activity		2	0.00282686		GO:0046938	phytochelatin biosynthetic process	4	0.00939695
GO:0004852~uroporphyrinogen-III synthase activity		2	0.00282686		GO:0048208	COPII vesicle coating	4	0.00939695
GO:0005044~scavenger receptor activity		2	0.00282686		GO:0048262	determination of dorsal/ventral asymmetry	4	0.00939695
GO:0005047~signal recognition particle binding		2	0.00282686		GO:0048278	vesicle docking	4	0.00939695
GO:0005201~extracellular matrix structural constituent		2	0.00282686		GO:0051205	protein insertion into membrane	4	0.00939695
GO:0005313~L-glutamate transmembrane transporter activity		2	0.00282686		GO:0051510	regulation of unidimensional cell growth	4	0.00939695
GO:0005366~myo-inositol:hydrogen symporter activity		2	0.00282686		GO:0051707	response to other organism	4	0.00939695
GO:0005381~iron ion transmembrane transporter activity		2	0.00282686		GO:0070417	cellular response to cold	4	0.00939695
GO:0005487~nucleocytoplasmic transporter activity		2	0.00282686		GO:0070475	rRNA base methylation	4	0.00939695
GO:0008097~5S rRNA binding		2	0.00282686		GO:0072488	ammonium transmembrane transport	4	0.00939695
GO:0008124~4-alpha-hydroxytetrahydrobiopterin dehydratase activity		2	0.00282686		GO:0080188	RNA-directed DNA methylation	4	0.00939695
GO:0008253~5'-nucleotidase activity		2	0.00282686		GO:0000045	autophagic vacuole assembly	3	0.00704771
GO:0008409~5'-3' exonuclease activity		2	0.00282686		GO:0000059	protein import into nucleus, docking	3	0.00704771
GO:0008425~2-polyprenyl-6-methoxy-1,4-benzoquinone methyltransferase activity		2	0.00282686		GO:0000280	nuclear division	3	0.00704771
GO:0008428~ribonuclease inhibitor activity		2	0.00282686		GO:0000395	nuclear mRNA 5'-splice site recognition	3	0.00704771
GO:0008465~glycerate dehydrogenase activity		2	0.00282686		GO:0000741	karyogamy	3	0.00704771
GO:0008474~palmitoyl-(protein) hydrolase activity		2	0.00282686		GO:0002229	defense response to oomycetes	3	0.00704771
GO:0008479~queuine tRNA-ribosyltransferase activity		2	0.00282686		GO:0006021	inositol biosynthetic process	3	0.00704771
GO:0008495~protoheme IX farnesyltransferase activity		2	0.00282686		GO:0006069	ethanol oxidation	3	0.00704771
GO:0008553~hydrogen-exporting ATPase activity, phosphorylative mechanism		2	0.00282686		GO:0006072	glycerol-3-phosphate metabolic process	3	0.00704771
GO:0008603~cAMP-dependent protein kinase regulator activity		2	0.00282686		GO:0006122	mitochondrial electron transport, ubiquinol to cytochrome c	3	0.00704771
GO:0008676~3-deoxy-8-phosphooctulonate synthase activity		2	0.00282686		GO:0006167	AMP biosynthetic process	3	0.00704771
GO:0008690~3-deoxy-manno-octulosonate cytidylyltransferase activity		2	0.00282686		GO:0006177	GMP biosynthetic process	3	0.00704771
GO:0008691~3-hydroxybutyryl-CoA dehydrogenase activity		2	0.00282686		GO:0006282	regulation of DNA repair	3	0.00704771
GO:0008716~D-alanine-D-alanine ligase activity		2	0.00282686		GO:0006308	DNA catabolic process	3	0.00704771
GO:0008792~arginine decarboxylase activity		2	0.00282686		GO:0006399	tRNA metabolic process	3	0.00704771
GO:0008794~arsenate reductase (glutaredoxin) activity		2	0.00282686		GO:0006423	cysteinyl-tRNA aminoacylation	3	0.00704771
GO:0008802~betaine-aldehyde dehydrogenase activity		2	0.00282686		GO:0006434	seryl-tRNA aminoacylation	3	0.00704771
GO:0008859~exoribonuclease II activity		2	0.00282686		GO:0006452	translational frameshifting	3	0.00704771
GO:0008898~homocysteine S-methyltransferase activity		2	0.00282686		GO:0006529	asparagine biosynthetic process	3	0.00704771
GO:0008937~ferredoxin-NAD(P) reductase activity		2	0.00282686		GO:0006555	methionine metabolic process	3	0.00704771
GO:0009000~selenocysteine lyase activity		2	0.00282686		GO:0006566	threonine metabolic process	3	0.00704771
GO:0009001~serine O-acetyltransferase activity		2	0.00282686		GO:0006568	tryptophan metabolic process	3	0.00704771
GO:0009039~urease activity		2	0.00282686		GO:0006573	valine metabolic process	3	0.00704771
GO:0009672~auxin:hydrogen symporter activity		2	0.00282686		GO:0006605	protein targeting	3	0.00704771
GO:0009824~AMP dimethylallyltransferase activity		2	0.00282686		GO:0006637	acyl-CoA metabolic process	3	0.00704771
GO:0009976~tocopherol cyclase activity		2	0.00282686		GO:0006644	phospholipid metabolic process	3	0.00704771
GO:0010013~N-1-naphthylphthalamic acid binding		2	0.00282686		GO:0006665	sphingolipid metabolic process	3	0.00704771
GO:0010279~indole-3-acetic acid amido synthetase activity		2	0.00282686		GO:0006672	ceramide metabolic process	3	0.00704771
GO:0010283~pinoresinol reductase activity		2	0.00282686		GO:0006750	glutathione biosynthetic process	3	0.00704771
GO:0010284~lariciresinol reductase activity		2	0.00282686		GO:0006760	folic acid-containing compound metabolic process	3	0.00704771
GO:0010309~acireductone dioxygenase [iron(II)-requiring] activity		2	0.00282686		GO:0006784	heme a biosynthetic process	3	0.00704771
GO:0010385~double-stranded methylated DNA binding		2	0.00282686		GO:0006873	cellular ion homeostasis	3	0.00704771
GO:0015018~galactosylgalactosylxylosylprotein 3-beta-glucuronosyltransferase activity		2	0.00282686		GO:0006878	cellular copper ion homeostasis	3	0.00704771
GO:0015087~cobalt ion transmembrane transporter activity		2	0.00282686		GO:0007050	cell cycle arrest	3	0.00704771
GO:0015099~nickel cation transmembrane transporter activity		2	0.00282686		GO:0007156	homophilic cell adhesion	3	0.00704771
GO:0015120~phosphoglycerate transmembrane transporter activity		2	0.00282686		GO:0007346	regulation of mitotic cell cycle	3	0.00704771
GO:0015181~arginine transmembrane transporter activity		2	0.00282686		GO:0007389	pattern specification process	3	0.00704771
GO:0015189~L-lysine transmembrane transporter activity		2	0.00282686		GO:0009063	cellular amino acid catabolic process	3	0.00704771
GO:0015250~water channel activity		2	0.00282686		GO:0009082	branched chain family amino acid biosynthetic process	3	0.00704771
GO:0015417~polyamine-transporting ATPase activity		2	0.00282686		GO:0009095	aromatic amino acid family biosynthetic process, prephenate pathway	3	0.00704771
GO:0015930~glutamate synthase activity		2	0.00282686		GO:0009113	purine base biosynthetic process	3	0.00704771
GO:0016209~antioxidant activity		2	0.00282686		GO:0009252	peptidoglycan biosynthetic process	3	0.00704771
GO:0016407~acetyltransferase activity		2	0.00282686		GO:0009311	oligosaccharide metabolic process	3	0.00704771
GO:0016428~tRNA (cytosine-5-)-methyltransferase activity		2	0.00282686		GO:0009395	phospholipid catabolic process	3	0.00704771
GO:0016530~metallochaperone activity		2	0.00282686		GO:0009423	chorismate biosynthetic process	3	0.00704771
GO:0016532~superoxide dismutase copper chaperone activity		2	0.00282686		GO:0009556	microsporogenesis	3	0.00704771
GO:0016624~oxidoreductase activity, acting on the aldehyde or oxo group of donors, disulfide as acceptor		2	0.00282686		GO:0009567	double fertilization forming a zygote and endosperm	3	0.00704771
GO:0016633~galactonolactone dehydrogenase activity		2	0.00282686		GO:0009615	response to virus	3	0.00704771
GO:0016656~monodehydroascorbate reductase (NADH) activity		2	0.00282686		GO:0009625	response to insect	3	0.00704771
GO:0016688~L-ascorbate peroxidase activity		2	0.00282686		GO:0009631	cold acclimation	3	0.00704771
GO:0016708~oxidoreductase activity, acting on paired donors, with incorporation or reduction of molecular oxygen, NADH or NADPH as one donor, and incorporation of two atoms of oxygen into one donor		2	0.00282686		GO:0009647	skotomorphogenesis	3	0.00704771
GO:0016719~carotene 7,8-desaturase activity		2	0.00282686		GO:0009694	jasmonic acid metabolic process	3	0.00704771
GO:0016805~dipeptidase activity		2	0.00282686		GO:0009742	brassinosteroid mediated signaling pathway	3	0.00704771
GO:0016872~intramolecular lyase activity		2	0.00282686		GO:0009816	defense response to bacterium, incompatible interaction	3	0.00704771
GO:0016888~endodeoxyribonuclease activity, producing 5'-phosphomonoesters		2	0.00282686		GO:0009861	jasmonic acid and ethylene-dependent systemic resistance	3	0.00704771
GO:0016891~endoribonuclease activity, producing 5'-phosphomonoesters		2	0.00282686		GO:0009942	longitudinal axis specification	3	0.00704771
GO:0016901~oxidoreductase activity, acting on the CH-OH group of donors, quinone or similar compound as acceptor		2	0.00282686		GO:0009960	endosperm development	3	0.00704771
GO:0017056~structural constituent of nuclear pore		2	0.00282686		GO:0010021	amylopectin biosynthetic process	3	0.00704771
GO:0017069~snRNA binding		2	0.00282686		GO:0010039	response to iron ion	3	0.00704771
GO:0017108~5'-flap endonuclease activity		2	0.00282686		GO:0010047	fruit dehiscence	3	0.00704771
GO:0018738~S-formylglutathione hydrolase activity		2	0.00282686		GO:0010062	negative regulation of trichoblast fate specification	3	0.00704771
GO:0019136~deoxynucleoside kinase activity		2	0.00282686		GO:0010076	maintenance of floral meristem identity	3	0.00704771
GO:0019137~thioglucosidase activity		2	0.00282686		GO:0010078	maintenance of root meristem identity	3	0.00704771
GO:0019156~isoamylase activity		2	0.00282686		GO:0010093	specification of floral organ identity	3	0.00704771
GO:0030785~[ribulose-bisphosphate carboxylase]-lysine N-methyltransferase activity		2	0.00282686		GO:0010106	cellular response to iron ion starvation	3	0.00704771
GO:0030795~jasmonate O-methyltransferase activity		2	0.00282686		GO:0010154	fruit development	3	0.00704771
GO:0033858~N-acetylgalactosamine kinase activity		2	0.00282686		GO:0010188	response to microbial phytotoxin	3	0.00704771
GO:0033879~acetylajmaline esterase activity		2	0.00282686		GO:0010196	nonphotochemical quenching	3	0.00704771
GO:0033961~cis-stilbene-oxide hydrolase activity		2	0.00282686		GO:0010204	defense response signaling pathway, resistance gene-independent	3	0.00704771
GO:0034008~R-linalool synthase activity		2	0.00282686		GO:0010212	response to ionizing radiation	3	0.00704771
GO:0035175~histone kinase activity (H3-S10 specific)		2	0.00282686		GO:0010223	secondary shoot formation	3	0.00704771
GO:0042162~telomeric DNA binding		2	0.00282686		GO:0010315	auxin efflux	3	0.00704771
GO:0042284~sphingolipid delta-4 desaturase activity		2	0.00282686		GO:0010359	regulation of anion channel activity	3	0.00704771
GO:0042286~glutamate-1-semialdehyde 2,1-aminomutase activity		2	0.00282686		GO:0010390	histone monoubiquitination	3	0.00704771
GO:0042393~histone binding		2	0.00282686		GO:0010417	glucuronoxylan biosynthetic process	3	0.00704771
GO:0042409~caffeoyl-CoA O-methyltransferase activity		2	0.00282686		GO:0010540	basipetal auxin transport	3	0.00704771
GO:0042586~peptide deformylase activity		2	0.00282686		GO:0010541	acropetal auxin transport	3	0.00704771
GO:0042802~identical protein binding		2	0.00282686		GO:0010731	protein glutathionylation	3	0.00704771
GO:0043140~ATP-dependent 3'-5' DNA helicase activity		2	0.00282686		GO:0010817	regulation of hormone levels	3	0.00704771
GO:0043874~acireductone synthase activity		2	0.00282686		GO:0010951	negative regulation of endopeptidase activity	3	0.00704771
GO:0043916~DNA-7-methylguanine glycosylase activity		2	0.00282686		GO:0015711	organic anion transport	3	0.00704771
GO:0044022~histone kinase activity (H3-S28 specific)		2	0.00282686		GO:0016051	carbohydrate biosynthetic process	3	0.00704771
GO:0045174~glutathione dehydrogenase (ascorbate) activity		2	0.00282686		GO:0016123	xanthophyll biosynthetic process	3	0.00704771
GO:0045435~lycopene epsilon cyclase activity		2	0.00282686		GO:0016139	glycoside catabolic process	3	0.00704771
GO:0045550~geranylgeranyl reductase activity		2	0.00282686		GO:0016255	attachment of GPI anchor to protein	3	0.00704771
GO:0045552~dihydrokaempferol 4-reductase activity		2	0.00282686		GO:0016310	phosphorylation	3	0.00704771
GO:0046408~chlorophyll synthetase activity		2	0.00282686		GO:0016598	protein arginylation	3	0.00704771
GO:0046422~violaxanthin de-epoxidase activity		2	0.00282686		GO:0017183	peptidyl-diphthamide biosynthetic process from peptidyl-histidine	3	0.00704771
GO:0046423~allene-oxide cyclase activity		2	0.00282686		GO:0018279	protein N-linked glycosylation via asparagine	3	0.00704771
GO:0046522~S-methyl-5-thioribose kinase activity		2	0.00282686		GO:0018344	protein geranylgeranylation	3	0.00704771
GO:0046527~glucosyltransferase activity		2	0.00282686		GO:0019295	coenzyme M biosynthetic process	3	0.00704771
GO:0047077~Photinus-luciferin 4-monooxygenase (ATP-hydrolyzing) activity		2	0.00282686		GO:0019370	leukotriene biosynthetic process	3	0.00704771
GO:0047100~glyceraldehyde-3-phosphate dehydrogenase (NADP+) (phosphorylating) activity		2	0.00282686		GO:0019805	quinolinate biosynthetic process	3	0.00704771
GO:0047215~indole-3-acetate beta-glucosyltransferase activity		2	0.00282686		GO:0019853	L-ascorbic acid biosynthetic process	3	0.00704771
GO:0047220~galactosylxylosylprotein 3-beta-galactosyltransferase activity		2	0.00282686		GO:0030007	cellular potassium ion homeostasis	3	0.00704771
GO:0047262~polygalacturonate 4-alpha-galacturonosyltransferase activity		2	0.00282686		GO:0030048	actin filament-based movement	3	0.00704771
GO:0047334~diphosphate-fructose-6-phosphate 1-phosphotransferase activity		2	0.00282686		GO:0030261	chromosome condensation	3	0.00704771
GO:0047412~N-(long-chain-acyl)ethanolamine deacylase activity		2	0.00282686		GO:0031146	SCF-dependent proteasomal ubiquitin-dependent protein catabolic process	3	0.00704771
GO:0047750~cholestenol delta-isomerase activity		2	0.00282686		GO:0031538	negative regulation of anthocyanin metabolic process	3	0.00704771
GO:0047995~hydroxyphenylpyruvate reductase activity		2	0.00282686		GO:0031640	killing of cells of other organism	3	0.00704771
GO:0050281~serine-glyoxylate transaminase activity		2	0.00282686		GO:0031929	TOR signaling cascade	3	0.00704771
GO:0050311~sulfite reductase (ferredoxin) activity		2	0.00282686		GO:0032456	endocytic recycling	3	0.00704771
GO:0050589~leucocyanidin oxygenase activity		2	0.00282686		GO:0033383	geranyl diphosphate metabolic process	3	0.00704771
GO:0050593~N-methylcoclaurine 3'-monooxygenase activity		2	0.00282686		GO:0033523	histone H2B ubiquitination	3	0.00704771
GO:0050613~delta14-sterol reductase activity		2	0.00282686		GO:0034314	Arp2/3 complex-mediated actin nucleation	3	0.00704771
GO:0050734~hydroxycinnamoyltransferase activity		2	0.00282686		GO:0035265	organ growth	3	0.00704771
GO:0051724~NAD transporter activity		2	0.00282686		GO:0042218	1-aminocyclopropane-1-carboxylate biosynthetic process	3	0.00704771
GO:0052692~raffinose alpha-galactosidase activity		2	0.00282686		GO:0043609	regulation of carbon utilization	3	0.00704771
GO:0052821~DNA-7-methyladenine glycosylase activity		2	0.00282686		GO:0043631	RNA polyadenylation	3	0.00704771
GO:0052822~DNA-3-methylguanine glycosylase activity		2	0.00282686		GO:0043666	regulation of phosphoprotein phosphatase activity	3	0.00704771
GO:0070204~2-succinyl-5-enolpyruvyl-6-hydroxy-3-cyclohexene-1-carboxylic-acid synthase activity		2	0.00282686		GO:0044205	'de novo' UMP biosynthetic process	3	0.00704771
GO:0070330~aromatase activity		2	0.00282686		GO:0044208	'de novo' AMP biosynthetic process	3	0.00704771
GO:0071917~triose-phosphate transmembrane transporter activity		2	0.00282686		GO:0044210	'de novo' CTP biosynthetic process	3	0.00704771
GO:0080072~spermidine:sinapoyl CoA N-acyltransferase activity		2	0.00282686		GO:0044272	sulfur compound biosynthetic process	3	0.00704771
GO:0080073~spermidine:coumaroyl CoA N-acyltransferase activity		2	0.00282686		GO:0045087	innate immune response	3	0.00704771
GO:0080074~spermidine:caffeoyl CoA N-acyltransferase activity		2	0.00282686		GO:0045859	regulation of protein kinase activity	3	0.00704771
GO:0080075~spermidine:feruloyl CoA N-acyltransferase activity		2	0.00282686		GO:0045901	positive regulation of translational elongation	3	0.00704771
GO:0080095~phosphatidylethanolamine-sterol O-acyltransferase activity		2	0.00282686		GO:0045905	positive regulation of translational termination	3	0.00704771
GO:0080096~phosphatidate-sterol O-acyltransferase activity		2	0.00282686		GO:0045962	positive regulation of development, heterochronic	3	0.00704771
GO:0080116~glucuronoxylan glucuronosyltransferase activity		2	0.00282686		GO:0046034	ATP metabolic process	3	0.00704771
GO:0090422~thiamine pyrophosphate transporter activity		2	0.00282686		GO:0046080	dUTP metabolic process	3	0.00704771
GO:0097157~pre-mRNA intronic binding		2	0.00282686		GO:0046283	anthocyanin metabolic process	3	0.00704771
GO:0000035~acyl binding		1	0.00141343		GO:0046292	formaldehyde metabolic process	3	0.00704771
GO:0000036~acyl carrier activity		1	0.00141343		GO:0046477	glycosylceramide catabolic process	3	0.00704771
GO:0000107~imidazoleglycerol-phosphate synthase activity		1	0.00141343		GO:0046482	para-aminobenzoic acid metabolic process	3	0.00704771
GO:0000224~peptide-N4-(N-acetyl-beta-glucosaminyl)asparagine amidase activity		1	0.00141343		GO:0046786	viral replication complex formation and maintenance	3	0.00704771
GO:0000234~phosphoethanolamine N-methyltransferase activity		1	0.00141343		GO:0048235	pollen sperm cell differentiation	3	0.00704771
GO:0000247~C-8 sterol isomerase activity		1	0.00141343		GO:0048312	intracellular distribution of mitochondria	3	0.00704771
GO:0000254~C-4 methylsterol oxidase activity		1	0.00141343		GO:0048457	floral whorl morphogenesis	3	0.00704771
GO:0000340~RNA 7-methylguanosine cap binding		1	0.00141343		GO:0048579	negative regulation of long-day photoperiodism, flowering	3	0.00704771
GO:0000822~inositol hexakisphosphate binding		1	0.00141343		GO:0048645	organ formation	3	0.00704771
GO:0001653~peptide receptor activity		1	0.00141343		GO:0051049	regulation of transport	3	0.00704771
GO:0001735~prenylcysteine oxidase activity		1	0.00141343		GO:0051170	nuclear import	3	0.00704771
GO:0001758~retinal dehydrogenase activity		1	0.00141343		GO:0051762	sesquiterpene biosynthetic process	3	0.00704771
GO:0001882~nucleoside binding		1	0.00141343		GO:0052542	defense response by callose deposition	3	0.00704771
GO:0001888~glucuronyl-galactosyl-proteoglycan 4-alpha-N-acetylglucosaminyltransferase activity		1	0.00141343		GO:0052543	callose deposition in cell wall	3	0.00704771
GO:0003688~DNA replication origin binding		1	0.00141343		GO:0070178	D-serine metabolic process	3	0.00704771
GO:0003689~DNA clamp loader activity		1	0.00141343		GO:0070814	hydrogen sulfide biosynthetic process	3	0.00704771
GO:0003826~alpha-ketoacid dehydrogenase activity		1	0.00141343		GO:0070981	L-asparagine biosynthetic process	3	0.00704771
GO:0003837~beta-ureidopropionase activity		1	0.00141343		GO:0071215	cellular response to abscisic acid stimulus	3	0.00704771
GO:0003856~3-dehydroquinate synthase activity		1	0.00141343		GO:0071230	cellular response to amino acid stimulus	3	0.00704771
GO:0003858~3-hydroxybutyrate dehydrogenase activity		1	0.00141343		GO:0071482	cellular response to light stimulus	3	0.00704771
GO:0003861~3-isopropylmalate dehydratase activity		1	0.00141343		GO:0071483	cellular response to blue light	3	0.00704771
GO:0003864~3-methyl-2-oxobutanoate hydroxymethyltransferase activity		1	0.00141343		GO:0071586	CAAX-box protein processing	3	0.00704771
GO:0003919~FMN adenylyltransferase activity		1	0.00141343		GO:0080006	internode patterning	3	0.00704771
GO:0003923~GPI-anchor transamidase activity		1	0.00141343		GO:0080156	mitochondrial mRNA modification	3	0.00704771
GO:0003935~GTP cyclohydrolase II activity		1	0.00141343		GO:0090344	negative regulation of cell aging	3	0.00704771
GO:0003937~IMP cyclohydrolase activity		1	0.00141343		GO:1900150	regulation of defense response to fungus	3	0.00704771
GO:0003954~NADH dehydrogenase activity		1	0.00141343		GO:2000024	regulation of leaf development	3	0.00704771
GO:0003955~NAD(P)H dehydrogenase (quinone) activity		1	0.00141343		GO:2000280	regulation of root development	3	0.00704771
GO:0003975~UDP-N-acetylglucosamine-dolichyl-phosphate N-acetylglucosaminephosphotransferase activity		1	0.00141343		GO:0000002	mitochondrial genome maintenance	2	0.00469848
GO:0003979~UDP-glucose 6-dehydrogenase activity		1	0.00141343		GO:0000041	transition metal ion transport	2	0.00469848
GO:0003980~UDP-glucose:glycoprotein glucosyltransferase activity		1	0.00141343		GO:0000077	DNA damage checkpoint	2	0.00469848
GO:0003983~UTP:glucose-1-phosphate uridylyltransferase activity		1	0.00141343		GO:0000184	nuclear-transcribed mRNA catabolic process, nonsense-mediated decay	2	0.00469848
GO:0003987~acetate-CoA ligase activity		1	0.00141343		GO:0000256	allantoin catabolic process	2	0.00469848
GO:0004015~adenosylmethionine-8-amino-7-oxononanoate transaminase activity		1	0.00141343		GO:0000302	response to reactive oxygen species	2	0.00469848
GO:0004018~N6-(1,2-dicarboxyethyl)AMP AMP-lyase (fumarate-forming) activity		1	0.00141343		GO:0000917	barrier septum assembly	2	0.00469848
GO:0004032~alditol:NADP+ 1-oxidoreductase activity		1	0.00141343		GO:0005513	detection of calcium ion	2	0.00469848
GO:0004033~aldo-keto reductase (NADP) activity		1	0.00141343		GO:0005986	sucrose biosynthetic process	2	0.00469848
GO:0004056~argininosuccinate lyase activity		1	0.00141343		GO:0006097	glyoxylate cycle	2	0.00469848
GO:0004067~asparaginase activity		1	0.00141343		GO:0006103	2-oxoglutarate metabolic process	2	0.00469848
GO:0004073~aspartate-semialdehyde dehydrogenase activity		1	0.00141343		GO:0006106	fumarate metabolic process	2	0.00469848
GO:0004076~biotin synthase activity		1	0.00141343		GO:0006119	oxidative phosphorylation	2	0.00469848
GO:0004077~biotin-[acetyl-CoA-carboxylase] ligase activity		1	0.00141343		GO:0006120	mitochondrial electron transport, NADH to ubiquinone	2	0.00469848
GO:0004081~bis(5'-nucleosyl)-tetraphosphatase (asymmetrical) activity		1	0.00141343		GO:0006223	uracil salvage	2	0.00469848
GO:0004126~cytidine deaminase activity		1	0.00141343		GO:0006226	dUMP biosynthetic process	2	0.00469848
GO:0004141~dethiobiotin synthase activity		1	0.00141343		GO:0006303	double-strand break repair via nonhomologous end joining	2	0.00469848
GO:0004147~dihydrolipoamide branched chain acyltransferase activity		1	0.00141343		GO:0006323	DNA packaging	2	0.00469848
GO:0004148~dihydrolipoyl dehydrogenase activity		1	0.00141343		GO:0006338	chromatin remodeling	2	0.00469848
GO:0004149~dihydrolipoyllysine-residue succinyltransferase activity		1	0.00141343		GO:0006402	mRNA catabolic process	2	0.00469848
GO:0004169~dolichyl-phosphate-mannose-protein mannosyltransferase activity		1	0.00141343		GO:0006417	regulation of translation	2	0.00469848
GO:0004300~enoyl-CoA hydratase activity		1	0.00141343		GO:0006420	arginyl-tRNA aminoacylation	2	0.00469848
GO:0004321~fatty-acyl-CoA synthase activity		1	0.00141343		GO:0006431	methionyl-tRNA aminoacylation	2	0.00469848
GO:0004334~fumarylacetoacetase activity		1	0.00141343		GO:0006436	tryptophanyl-tRNA aminoacylation	2	0.00469848
GO:0004350~glutamate-5-semialdehyde dehydrogenase activity		1	0.00141343		GO:0006525	arginine metabolic process	2	0.00469848
GO:0004352~glutamate dehydrogenase (NAD+) activity		1	0.00141343		GO:0006527	arginine catabolic process	2	0.00469848
GO:0004360~glutamine-fructose-6-phosphate transaminase (isomerizing) activity		1	0.00141343		GO:0006531	aspartate metabolic process	2	0.00469848
GO:0004368~glycerol-3-phosphate dehydrogenase activity		1	0.00141343		GO:0006534	cysteine metabolic process	2	0.00469848
GO:0004378~GDP-Man:Man1GlcNAc2-PP-Dol alpha-1,3-mannosyltransferase activity		1	0.00141343		GO:0006543	glutamine catabolic process	2	0.00469848
GO:0004399~histidinol dehydrogenase activity		1	0.00141343		GO:0006627	protein processing involved in protein targeting to mitochondrion	2	0.00469848
GO:0004400~histidinol-phosphate transaminase activity		1	0.00141343		GO:0006659	phosphatidylserine biosynthetic process	2	0.00469848
GO:0004407~histone deacetylase activity		1	0.00141343		GO:0006729	tetrahydrobiopterin biosynthetic process	2	0.00469848
GO:0004411~homogentisate 1,2-dioxygenase activity		1	0.00141343		GO:0006808	regulation of nitrogen utilization	2	0.00469848
GO:0004413~homoserine kinase activity		1	0.00141343		GO:0006811	ion transport	2	0.00469848
GO:0004416~hydroxyacylglutathione hydrolase activity		1	0.00141343		GO:0006813	potassium ion transport	2	0.00469848
GO:0004422~hypoxanthine phosphoribosyltransferase activity		1	0.00141343		GO:0006821	chloride transport	2	0.00469848
GO:0004445~inositol-polyphosphate 5-phosphatase activity		1	0.00141343		GO:0006884	cell volume homeostasis	2	0.00469848
GO:0004451~isocitrate lyase activity		1	0.00141343		GO:0006954	inflammatory response	2	0.00469848
GO:0004455~ketol-acid reductoisomerase activity		1	0.00141343		GO:0007005	mitochondrion organization	2	0.00469848
GO:0004459~L-lactate dehydrogenase activity		1	0.00141343		GO:0007021	tubulin complex assembly	2	0.00469848
GO:0004474~malate synthase activity		1	0.00141343		GO:0007031	peroxisome organization	2	0.00469848
GO:0004484~mRNA guanylyltransferase activity		1	0.00141343		GO:0007034	vacuolar transport	2	0.00469848
GO:0004506~squalene monooxygenase activity		1	0.00141343		GO:0007141	male meiosis I	2	0.00469848
GO:0004526~ribonuclease P activity		1	0.00141343		GO:0007166	cell surface receptor signaling pathway	2	0.00469848
GO:0004594~pantothenate kinase activity		1	0.00141343		GO:0007568	aging	2	0.00469848
GO:0004595~pantetheine-phosphate adenylyltransferase activity		1	0.00141343		GO:0008153	para-aminobenzoic acid biosynthetic process	2	0.00469848
GO:0004637~phosphoribosylamine-glycine ligase activity		1	0.00141343		GO:0008285	negative regulation of cell proliferation	2	0.00469848
GO:0004640~phosphoribosylanthranilate isomerase activity		1	0.00141343		GO:0008616	queuosine biosynthetic process	2	0.00469848
GO:0004643~phosphoribosylaminoimidazolecarboxamide formyltransferase activity		1	0.00141343		GO:0009061	anaerobic respiration	2	0.00469848
GO:0004651~polynucleotide 5'-phosphatase activity		1	0.00141343		GO:0009102	biotin biosynthetic process	2	0.00469848
GO:0004656~procollagen-proline 4-dioxygenase activity		1	0.00141343		GO:0009103	lipopolysaccharide biosynthetic process	2	0.00469848
GO:0004662~CAAX-protein geranylgeranyltransferase activity		1	0.00141343		GO:0009157	deoxyribonucleoside monophosphate biosynthetic process	2	0.00469848
GO:0004668~protein-arginine deiminase activity		1	0.00141343		GO:0009186	deoxyribonucleoside diphosphate metabolic process	2	0.00469848
GO:0004729~oxygen-dependent protoporphyrinogen oxidase activity		1	0.00141343		GO:0009225	nucleotide-sugar metabolic process	2	0.00469848
GO:0004750~ribulose-phosphate 3-epimerase activity		1	0.00141343		GO:0009234	menaquinone biosynthetic process	2	0.00469848
GO:0004777~succinate-semialdehyde dehydrogenase (NAD+) activity		1	0.00141343		GO:0009561	megagametogenesis	2	0.00469848
GO:0004798~thymidylate kinase activity		1	0.00141343		GO:0009612	response to mechanical stimulus	2	0.00469848
GO:0004799~thymidylate synthase activity		1	0.00141343		GO:0009636	response to toxin	2	0.00469848
GO:0004810~tRNA adenylyltransferase activity		1	0.00141343		GO:0009646	response to absence of light	2	0.00469848
GO:0004815~aspartate-tRNA ligase activity		1	0.00141343		GO:0009649	entrainment of circadian clock	2	0.00469848
GO:0004831~tyrosine-tRNA ligase activity		1	0.00141343		GO:0009755	hormone-mediated signaling pathway	2	0.00469848
GO:0004832~valine-tRNA ligase activity		1	0.00141343		GO:0009789	positive regulation of abscisic acid mediated signaling pathway	2	0.00469848
GO:0004837~tyrosine decarboxylase activity		1	0.00141343		GO:0009805	coumarin biosynthetic process	2	0.00469848
GO:0004843~ubiquitin-specific protease activity		1	0.00141343		GO:0009820	alkaloid metabolic process	2	0.00469848
GO:0004846~urate oxidase activity		1	0.00141343		GO:0009878	nodule morphogenesis	2	0.00469848
GO:0004888~transmembrane signaling receptor activity		1	0.00141343		GO:0009901	anther dehiscence	2	0.00469848
GO:0005034~osmosensor activity		1	0.00141343		GO:0009956	radial pattern formation	2	0.00469848
GO:0005046~KDEL sequence binding		1	0.00141343		GO:0010019	chloroplast-nucleus signaling pathway	2	0.00469848
GO:0005245~voltage-gated calcium channel activity		1	0.00141343		GO:0010028	xanthophyll cycle	2	0.00469848
GO:0005319~lipid transporter activity		1	0.00141343		GO:0010054	trichoblast differentiation	2	0.00469848
GO:0005347~ATP transmembrane transporter activity		1	0.00141343		GO:0010082	regulation of root meristem growth	2	0.00469848
GO:0005432~calcium:sodium antiporter activity		1	0.00141343		GO:0010099	regulation of photomorphogenesis	2	0.00469848
GO:0005456~CMP-N-acetylneuraminate transmembrane transporter activity		1	0.00141343		GO:0010102	lateral root morphogenesis	2	0.00469848
GO:0005504~fatty acid binding		1	0.00141343		GO:0010117	photoprotection	2	0.00469848
GO:0005537~mannose binding		1	0.00141343		GO:0010136	ureide catabolic process	2	0.00469848
GO:0005542~folic acid binding		1	0.00141343		GO:0010183	pollen tube guidance	2	0.00469848
GO:0008047~enzyme activator activity		1	0.00141343		GO:0010197	polar nucleus fusion	2	0.00469848
GO:0008108~UDP-glucose:hexose-1-phosphate uridylyltransferase activity		1	0.00141343		GO:0010253	UDP-rhamnose biosynthetic process	2	0.00469848
GO:0008120~ceramide glucosyltransferase activity		1	0.00141343		GO:0010255	glucose mediated signaling pathway	2	0.00469848
GO:0008143~poly(A) RNA binding		1	0.00141343		GO:0010304	PSII associated light-harvesting complex II catabolic process	2	0.00469848
GO:0008158~hedgehog receptor activity		1	0.00141343		GO:0010338	leaf formation	2	0.00469848
GO:0008170~N-methyltransferase activity		1	0.00141343		GO:0010358	leaf shaping	2	0.00469848
GO:0008177~succinate dehydrogenase (ubiquinone) activity		1	0.00141343		GO:0010431	seed maturation	2	0.00469848
GO:0008194~UDP-glycosyltransferase activity		1	0.00141343		GO:0010492	maintenance of shoot apical meristem identity	2	0.00469848
GO:0008265~Mo-molybdopterin cofactor sulfurase activity		1	0.00141343		GO:0010493	Lewis a epitope biosynthetic process	2	0.00469848
GO:0008418~protein-N-terminal asparagine amidohydrolase activity		1	0.00141343		GO:0010928	regulation of auxin mediated signaling pathway	2	0.00469848
GO:0008440~inositol-1,4,5-trisphosphate 3-kinase activity		1	0.00141343		GO:0010942	positive regulation of cell death	2	0.00469848
GO:0008446~GDP-mannose 4,6-dehydratase activity		1	0.00141343		GO:0015680	intracellular copper ion transport	2	0.00469848
GO:0008455~alpha-1,6-mannosylglycoprotein 2-beta-N-acetylglucosaminyltransferase activity		1	0.00141343		GO:0015698	inorganic anion transport	2	0.00469848
GO:0008460~dTDP-glucose 4,6-dehydratase activity		1	0.00141343		GO:0015843	methylammonium transport	2	0.00469848
GO:0008466~glycogenin glucosyltransferase activity		1	0.00141343		GO:0016068	type I hypersensitivity	2	0.00469848
GO:0008478~pyridoxal kinase activity		1	0.00141343		GO:0016122	xanthophyll metabolic process	2	0.00469848
GO:0008484~sulfuric ester hydrolase activity		1	0.00141343		GO:0016125	sterol metabolic process	2	0.00469848
GO:0008534~oxidized purine base lesion DNA N-glycosylase activity		1	0.00141343		GO:0016127	sterol catabolic process	2	0.00469848
GO:0008536~Ran GTPase binding		1	0.00141343		GO:0016337	cell-cell adhesion	2	0.00469848
GO:0008660~1-aminocyclopropane-1-carboxylate deaminase activity		1	0.00141343		GO:0016480	negative regulation of transcription from RNA polymerase III promoter	2	0.00469848
GO:0008685~2-C-methyl-D-erythritol 2,4-cyclodiphosphate synthase activity		1	0.00141343		GO:0016973	poly(A)+ mRNA export from nucleus	2	0.00469848
GO:0008686~3,4-dihydroxy-2-butanone-4-phosphate synthase activity		1	0.00141343		GO:0017004	cytochrome complex assembly	2	0.00469848
GO:0008696~4-amino-4-deoxychorismate lyase activity		1	0.00141343		GO:0018160	peptidyl-pyrromethane cofactor linkage	2	0.00469848
GO:0008703~5-amino-6-(5-phosphoribosylamino)uracil reductase activity		1	0.00141343		GO:0019279	L-methionine biosynthetic process from L-homoserine via cystathionine	2	0.00469848
GO:0008780~acyl-[acyl-carrier-protein]-UDP-N-acetylglucosamine O-acyltransferase activity		1	0.00141343		GO:0019358	nicotinate nucleotide salvage	2	0.00469848
GO:0008801~beta-phosphoglucomutase activity		1	0.00141343		GO:0019419	sulfate reduction	2	0.00469848
GO:0008824~cyanate hydratase activity		1	0.00141343		GO:0019424	sulfide oxidation, using siroheme sulfite reductase	2	0.00469848
GO:0008830~dTDP-4-dehydrorhamnose 3,5-epimerase activity		1	0.00141343		GO:0019432	triglyceride biosynthetic process	2	0.00469848
GO:0008836~diaminopimelate decarboxylase activity		1	0.00141343		GO:0019439	aromatic compound catabolic process	2	0.00469848
GO:0008841~dihydrofolate synthase activity		1	0.00141343		GO:0019478	D-amino acid catabolic process	2	0.00469848
GO:0008863~formate dehydrogenase (NAD+) activity		1	0.00141343		GO:0019760	glucosinolate metabolic process	2	0.00469848
GO:0008864~formyltetrahydrofolate deformylase activity		1	0.00141343		GO:0019932	second-messenger-mediated signaling	2	0.00469848
GO:0008892~guanine deaminase activity		1	0.00141343		GO:0023052	signaling	2	0.00469848
GO:0008902~hydroxymethylpyrimidine kinase activity		1	0.00141343		GO:0030010	establishment of cell polarity	2	0.00469848
GO:0008972~phosphomethylpyrimidine kinase activity		1	0.00141343		GO:0030029	actin filament-based process	2	0.00469848
GO:0009013~succinate-semialdehyde dehydrogenase [NAD(P)+] activity		1	0.00141343		GO:0030041	actin filament polymerization	2	0.00469848
GO:0009022~tRNA nucleotidyltransferase activity		1	0.00141343		GO:0030328	prenylcysteine catabolic process	2	0.00469848
GO:0009029~tetraacyldisaccharide 4'-kinase activity		1	0.00141343		GO:0030422	production of siRNA involved in RNA interference	2	0.00469848
GO:0009044~xylan 1,4-beta-xylosidase activity		1	0.00141343		GO:0030433	ER-associated protein catabolic process	2	0.00469848
GO:0009378~four-way junction helicase activity		1	0.00141343		GO:0031060	regulation of histone methylation	2	0.00469848
GO:0009673~low affinity phosphate transmembrane transporter activity		1	0.00141343		GO:0031087	deadenylation-independent decapping of nuclear-transcribed mRNA	2	0.00469848
GO:0009884~cytokinin receptor activity		1	0.00141343		GO:0031204	posttranslational protein targeting to membrane, translocation	2	0.00469848
GO:0010280~UDP-L-rhamnose synthase activity		1	0.00141343		GO:0031935	regulation of chromatin silencing	2	0.00469848
GO:0010291~carotene beta-ring hydroxylase activity		1	0.00141343		GO:0032065	cortical protein anchoring	2	0.00469848
GO:0010295~(+)-abscisic acid 8'-hydroxylase activity		1	0.00141343		GO:0032544	plastid translation	2	0.00469848
GO:0010303~limit dextrinase activity		1	0.00141343		GO:0032786	positive regulation of transcription elongation, DNA-dependent	2	0.00469848
GO:0010427~abscisic acid binding		1	0.00141343		GO:0032857	activation of ARF GTPase activity	2	0.00469848
GO:0010489~UDP-4-keto-6-deoxy-glucose-3,5-epimerase activity		1	0.00141343		GO:0032928	regulation of superoxide anion generation	2	0.00469848
GO:0010490~UDP-4-keto-rhamnose-4-keto-reductase activity		1	0.00141343		GO:0033234	negative regulation of protein sumoylation	2	0.00469848
GO:0010491~UTP:arabinose-1-phosphate uridylyltransferase activity		1	0.00141343		GO:0034434	sterol esterification	2	0.00469848
GO:0015020~glucuronosyltransferase activity		1	0.00141343		GO:0034508	centromere complex assembly	2	0.00469848
GO:0015116~sulfate transmembrane transporter activity		1	0.00141343		GO:0035281	pre-miRNA export from nucleus	2	0.00469848
GO:0015136~sialic acid transmembrane transporter activity		1	0.00141343		GO:0035444	nickel cation transmembrane transport	2	0.00469848
GO:0015152~glucose-6-phosphate transmembrane transporter activity		1	0.00141343		GO:0035725	sodium ion transmembrane transport	2	0.00469848
GO:0015180~L-alanine transmembrane transporter activity		1	0.00141343		GO:0040008	regulation of growth	2	0.00469848
GO:0015185~L-gamma-aminobutyric acid transmembrane transporter activity		1	0.00141343		GO:0040014	regulation of multicellular organism growth	2	0.00469848
GO:0015193~L-proline transmembrane transporter activity		1	0.00141343		GO:0042147	retrograde transport, endosome to Golgi	2	0.00469848
GO:0015204~urea transmembrane transporter activity		1	0.00141343		GO:0042539	hypotonic salinity response	2	0.00469848
GO:0015205~nucleobase transmembrane transporter activity		1	0.00141343		GO:0042753	positive regulation of circadian rhythm	2	0.00469848
GO:0015217~ADP transmembrane transporter activity		1	0.00141343		GO:0042780	tRNA 3'-end processing	2	0.00469848
GO:0015245~fatty acid transporter activity		1	0.00141343		GO:0043043	peptide biosynthetic process	2	0.00469848
GO:0015326~cationic amino acid transmembrane transporter activity		1	0.00141343		GO:0043066	negative regulation of apoptotic process	2	0.00469848
GO:0015370~solute:sodium symporter activity		1	0.00141343		GO:0043067	regulation of programmed cell death	2	0.00469848
GO:0015377~cation:chloride symporter activity		1	0.00141343		GO:0043419	urea catabolic process	2	0.00469848
GO:0015415~phosphate ion transmembrane-transporting ATPase activity		1	0.00141343		GO:0043562	cellular response to nitrogen levels	2	0.00469848
GO:0016040~glutamate synthase (NADH) activity		1	0.00141343		GO:0043971	histone H3-K18 acetylation	2	0.00469848
GO:0016303~1-phosphatidylinositol-3-kinase activity		1	0.00141343		GO:0043972	histone H3-K23 acetylation	2	0.00469848
GO:0016404~15-hydroxyprostaglandin dehydrogenase (NAD+) activity		1	0.00141343		GO:0044030	regulation of DNA methylation	2	0.00469848
GO:0016417~S-acyltransferase activity		1	0.00141343		GO:0044154	histone H3-K14 acetylation	2	0.00469848
GO:0016429~tRNA (adenine-N1-)-methyltransferase activity		1	0.00141343		GO:0044265	cellular macromolecule catabolic process	2	0.00469848
GO:0016615~malate dehydrogenase activity		1	0.00141343		GO:0045037	protein import into chloroplast stroma	2	0.00469848
GO:0016670~oxidoreductase activity, acting on a sulfur group of donors, oxygen as acceptor		1	0.00141343		GO:0045040	protein import into mitochondrial outer membrane	2	0.00469848
GO:0016702~oxidoreductase activity, acting on single donors with incorporation of molecular oxygen, incorporation of two atoms of oxygen		1	0.00141343		GO:0045048	protein insertion into ER membrane	2	0.00469848
GO:0016730~oxidoreductase activity, acting on iron-sulfur proteins as donors		1	0.00141343		GO:0045333	cellular respiration	2	0.00469848
GO:0016841~ammonia-lyase activity		1	0.00141343		GO:0045339	farnesyl diphosphate catabolic process	2	0.00469848
GO:0016879~ligase activity, forming carbon-nitrogen bonds		1	0.00141343		GO:0045739	positive regulation of DNA repair	2	0.00469848
GO:0016972~thiol oxidase activity		1	0.00141343		GO:0045814	negative regulation of gene expression, epigenetic	2	0.00469848
GO:0016992~lipoate synthase activity		1	0.00141343		GO:0045848	positive regulation of nitrogen utilization	2	0.00469848
GO:0017103~UTP:galactose-1-phosphate uridylyltransferase activity		1	0.00141343		GO:0045900	negative regulation of translational elongation	2	0.00469848
GO:0018580~nitronate monooxygenase activity		1	0.00141343		GO:0046148	pigment biosynthetic process	2	0.00469848
GO:0018812~3-hydroxyacyl-CoA dehydratase activity		1	0.00141343		GO:0046167	glycerol-3-phosphate biosynthetic process	2	0.00469848
GO:0019148~D-cysteine desulfhydrase activity		1	0.00141343		GO:0046294	formaldehyde catabolic process	2	0.00469848
GO:0019200~carbohydrate kinase activity		1	0.00141343		GO:0046685	response to arsenic-containing substance	2	0.00469848
GO:0019209~kinase activator activity		1	0.00141343		GO:0046901	tetrahydrofolylpolyglutamate biosynthetic process	2	0.00469848
GO:0019239~deaminase activity		1	0.00141343		GO:0048034	heme O biosynthetic process	2	0.00469848
GO:0019912~cyclin-dependent protein kinase activating kinase activity		1	0.00141343		GO:0048232	male gamete generation	2	0.00469848
GO:0030158~protein xylosyltransferase activity		1	0.00141343		GO:0048255	mRNA stabilization	2	0.00469848
GO:0030359~protein phosphatase type 2B regulator activity		1	0.00141343		GO:0048438	floral whorl development	2	0.00469848
GO:0030414~peptidase inhibitor activity		1	0.00141343		GO:0048467	gynoecium development	2	0.00469848
GO:0030504~inorganic diphosphate transmembrane transporter activity		1	0.00141343		GO:0048507	meristem development	2	0.00469848
GO:0030675~Rac GTPase activator activity		1	0.00141343		GO:0048509	regulation of meristem development	2	0.00469848
GO:0030942~endoplasmic reticulum signal peptide binding		1	0.00141343		GO:0048530	fruit morphogenesis	2	0.00469848
GO:0032542~sulfiredoxin activity		1	0.00141343		GO:0048554	positive regulation of metalloenzyme activity	2	0.00469848
GO:0032934~sterol binding		1	0.00141343		GO:0048564	photosystem I assembly	2	0.00469848
GO:0033164~glycolipid 6-alpha-mannosyltransferase activity		1	0.00141343		GO:0048608	reproductive structure development	2	0.00469848
GO:0033612~receptor serine/threonine kinase binding		1	0.00141343		GO:0048653	anther development	2	0.00469848
GO:0033810~anthocyanin 5-O-glucoside 6'''-O-malonyltransferase activity		1	0.00141343		GO:0048766	root hair initiation	2	0.00469848
GO:0033919~glucan 1,3-alpha-glucosidase activity		1	0.00141343		GO:0048826	cotyledon morphogenesis	2	0.00469848
GO:0034450~ubiquitin-ubiquitin ligase activity		1	0.00141343		GO:0051252	regulation of RNA metabolic process	2	0.00469848
GO:0035671~enone reductase activity		1	0.00141343		GO:0051297	centrosome organization	2	0.00469848
GO:0035798~2-alkenal reductase (NADP+) activity		1	0.00141343		GO:0051365	cellular response to potassium ion starvation	2	0.00469848
GO:0042030~ATPase inhibitor activity		1	0.00141343		GO:0051555	flavonol biosynthetic process	2	0.00469848
GO:0042392~sphingosine-1-phosphate phosphatase activity		1	0.00141343		GO:0051716	cellular response to stimulus	2	0.00469848
GO:0042623~ATPase activity, coupled		1	0.00141343		GO:0051781	positive regulation of cell division	2	0.00469848
GO:0042781~3'-tRNA processing endoribonuclease activity		1	0.00141343		GO:0055070	copper ion homeostasis	2	0.00469848
GO:0043115~precorrin-2 dehydrogenase activity		1	0.00141343		GO:0055129	L-proline biosynthetic process	2	0.00469848
GO:0043138~3'-5' DNA helicase activity		1	0.00141343		GO:0060771	phyllotactic patterning	2	0.00469848
GO:0043139~5'-3' DNA helicase activity		1	0.00141343		GO:0070291	N-acylethanolamine metabolic process	2	0.00469848
GO:0045431~flavonol synthase activity		1	0.00141343		GO:0070409	carbamoyl phosphate biosynthetic process	2	0.00469848
GO:0045551~cinnamyl-alcohol dehydrogenase activity		1	0.00141343		GO:0070526	threonylcarbamoyladenosine biosynthetic process	2	0.00469848
GO:0046406~magnesium protoporphyrin IX methyltransferase activity		1	0.00141343		GO:0071281	cellular response to iron ion	2	0.00469848
GO:0046507~UDPsulfoquinovose synthase activity		1	0.00141343		GO:0071369	cellular response to ethylene stimulus	2	0.00469848
GO:0046556~alpha-N-arabinofuranosidase activity		1	0.00141343		GO:0071435	potassium ion export	2	0.00469848
GO:0046820~4-amino-4-deoxychorismate synthase activity		1	0.00141343		GO:0071470	cellular response to osmotic stress	2	0.00469848
GO:0046910~pectinesterase inhibitor activity		1	0.00141343		GO:0071732	cellular response to nitric oxide	2	0.00469848
GO:0046912~transferase activity, transferring acyl groups, acyl groups converted into alkyl on transfer		1	0.00141343		GO:0072593	reactive oxygen species metabolic process	2	0.00469848
GO:0047338~UTP:xylose-1-phosphate uridylyltransferase activity		1	0.00141343		GO:0080021	response to benzoic acid stimulus	2	0.00469848
GO:0047345~ribose-5-phosphate adenylyltransferase activity		1	0.00141343		GO:0080088	spermidine hydroxycinnamate conjugate biosynthetic process	2	0.00469848
GO:0047350~glucuronate-1-phosphate uridylyltransferase activity		1	0.00141343		GO:0080141	regulation of jasmonic acid biosynthetic process	2	0.00469848
GO:0047427~cyanoalanine nitrilase activity		1	0.00141343		GO:0080178	5-carbamoylmethyluridine metabolic process	2	0.00469848
GO:0047453~ATP-dependent NAD(P)H-hydrate dehydratase activity		1	0.00141343		GO:0080180	2-methylguanosine metabolic process	2	0.00469848
GO:0047714~galactolipase activity		1	0.00141343		GO:0090116	C-5 methylation of cytosine	2	0.00469848
GO:0047724~inosine nucleosidase activity		1	0.00141343		GO:1900109	regulation of histone H3-K9 dimethylation	2	0.00469848
GO:0047769~arogenate dehydratase activity		1	0.00141343		GO:1900424	regulation of defense response to bacterium	2	0.00469848
GO:0047793~cycloeucalenol cycloisomerase activity		1	0.00141343		GO:2000028	regulation of photoperiodism, flowering	2	0.00469848
GO:0047911~galacturan 1,4-alpha-galacturonidase activity		1	0.00141343		GO:2000652	regulation of secondary cell wall biogenesis	2	0.00469848
GO:0047918~GDP-mannose 3,5-epimerase activity		1	0.00141343		GO:0000042	protein targeting to Golgi	1	0.00234924
GO:0047939~L-glucuronate reductase activity		1	0.00141343		GO:0000055	ribosomal large subunit export from nucleus	1	0.00234924
GO:0047947~glutamine N-phenylacetyltransferase activity		1	0.00141343		GO:0000060	protein import into nucleus, translocation	1	0.00234924
GO:0047952~glycerol-3-phosphate dehydrogenase [NAD(P)+] activity		1	0.00141343		GO:0000076	DNA replication checkpoint	1	0.00234924
GO:0047964~glyoxylate reductase activity		1	0.00141343		GO:0000086	G2/M transition of mitotic cell cycle	1	0.00234924
GO:0047980~hippurate hydrolase activity		1	0.00141343		GO:0000188	inactivation of MAPK activity	1	0.00234924
GO:0048032~galacturonate binding		1	0.00141343		GO:0000291	nuclear-transcribed mRNA catabolic process, exonucleolytic	1	0.00234924
GO:0048307~ferredoxin-nitrite reductase activity		1	0.00141343		GO:0000303	response to superoxide	1	0.00234924
GO:0048529~magnesium-protoporphyrin IX monomethyl ester (oxidative) cyclase activity		1	0.00141343		GO:0000373	Group II intron splicing	1	0.00234924
GO:0050105~L-gulonolactone oxidase activity		1	0.00141343		GO:0000412	histone peptidyl-prolyl isomerization	1	0.00234924
GO:0050126~N-carbamoylputrescine amidase activity		1	0.00141343		GO:0000447	endonucleolytic cleavage in ITS1 to separate SSU-rRNA from 5.8S rRNA and LSU-rRNA from tricistronic rRNA transcript (SSU-rRNA, 5.8S rRNA, LSU-rRNA)	1	0.00234924
GO:0050221~prostaglandin-E2 9-reductase activity		1	0.00141343		GO:0000461	endonucleolytic cleavage to generate mature 3'-end of SSU-rRNA from (SSU-rRNA, 5.8S rRNA, LSU-rRNA)	1	0.00234924
GO:0050278~sedoheptulose-bisphosphatase activity		1	0.00141343		GO:0000469	cleavage involved in rRNA processing	1	0.00234924
GO:0050307~sucrose-phosphate phosphatase activity		1	0.00141343		GO:0000706	meiotic DNA double-strand break processing	1	0.00234924
GO:0050362~L-tryptophan:2-oxoglutarate aminotransferase activity		1	0.00141343		GO:0000710	meiotic mismatch repair	1	0.00234924
GO:0050370~tyrosine N-monooxygenase activity		1	0.00141343		GO:0000712	resolution of meiotic recombination intermediates	1	0.00234924
GO:0050377~UDP-glucose 4,6-dehydratase activity		1	0.00141343		GO:0000731	DNA synthesis involved in DNA repair	1	0.00234924
GO:0050378~UDP-glucuronate 4-epimerase activity		1	0.00141343		GO:0000733	DNA strand renaturation	1	0.00234924
GO:0050404~zeatin O-beta-D-xylosyltransferase activity		1	0.00141343		GO:0000913	preprophase band assembly	1	0.00234924
GO:0050437~(-)-endo-fenchol synthase activity		1	0.00141343		GO:0000918	barrier septum site selection	1	0.00234924
GO:0050468~reticuline oxidase activity		1	0.00141343		GO:0000919	cell plate assembly	1	0.00234924
GO:0050508~glucuronosyl-N-acetylglucosaminyl-proteoglycan 4-alpha-N-acetylglucosaminyltransferase activity		1	0.00141343		GO:0001402	signal transduction involved in filamentous growth	1	0.00234924
GO:0050511~undecaprenyldiphospho-muramoylpentapeptide beta-N-acetylglucosaminyltransferase activity		1	0.00141343		GO:0001558	regulation of cell growth	1	0.00234924
GO:0050515~4-(cytidine 5'-diphospho)-2-C-methyl-D-erythritol kinase activity		1	0.00141343		GO:0001560	regulation of cell growth by extracellular stimulus	1	0.00234924
GO:0050529~polyneuridine-aldehyde esterase activity		1	0.00141343		GO:0001709	cell fate determination	1	0.00234924
GO:0050590~desacetoxyvindoline 4-hydroxylase activity		1	0.00141343		GO:0002098	tRNA wobble uridine modification	1	0.00234924
GO:0050619~phytochromobilin:ferredoxin oxidoreductase activity		1	0.00141343		GO:0002215	defense response to nematode	1	0.00234924
GO:0050638~taxadien-5-alpha-ol O-acetyltransferase activity		1	0.00141343		GO:0002752	cell surface pattern recognition receptor signaling pathway	1	0.00234924
GO:0050645~limonoid glucosyltransferase activity		1	0.00141343		GO:0002764	immune response-regulating signaling pathway	1	0.00234924
GO:0050833~pyruvate transmembrane transporter activity		1	0.00141343		GO:0003156	regulation of organ formation	1	0.00234924
GO:0051060~pullulanase activity		1	0.00141343		GO:0005977	glycogen metabolic process	1	0.00234924
GO:0051116~cobaltochelatase activity		1	0.00141343		GO:0005991	trehalose metabolic process	1	0.00234924
GO:0051499~D-aminoacyl-tRNA deacylase activity		1	0.00141343		GO:0005993	trehalose catabolic process	1	0.00234924
GO:0051743~red chlorophyll catabolite reductase activity		1	0.00141343		GO:0006011	UDP-glucose metabolic process	1	0.00234924
GO:0051750~delta3,5-delta2,4-dienoyl-CoA isomerase activity		1	0.00141343		GO:0006042	glucosamine biosynthetic process	1	0.00234924
GO:0051752~phosphoglucan, water dikinase activity		1	0.00141343		GO:0006048	UDP-N-acetylglucosamine biosynthetic process	1	0.00234924
GO:0051920~peroxiredoxin activity		1	0.00141343		GO:0006104	succinyl-CoA metabolic process	1	0.00234924
GO:0051997~2-oxo-4-hydroxy-4-carboxy-5-ureidoimidazoline decarboxylase activity		1	0.00141343		GO:0006105	succinate metabolic process	1	0.00234924
GO:0052579~(+)-pulegone reductase, (+)-isomenthone as substrate, activity		1	0.00141343		GO:0006109	regulation of carbohydrate metabolic process	1	0.00234924
GO:0052580~(+)-pulegone reductase, (-)-menthone as substrate, activity		1	0.00141343		GO:0006148	inosine catabolic process	1	0.00234924
GO:0052658~inositol-1,4,5-trisphosphate 5-phosphatase activity		1	0.00141343		GO:0006178	guanine salvage	1	0.00234924
GO:0052659~inositol-1,3,4,5-tetrakisphosphate 5-phosphatase activity		1	0.00141343		GO:0006231	dTMP biosynthetic process	1	0.00234924
GO:0052684~L-serine hydro-lyase (adding indole, L-tryptophan-forming) activity		1	0.00141343		GO:0006233	dTDP biosynthetic process	1	0.00234924
GO:0052747~sinapyl alcohol dehydrogenase activity		1	0.00141343		GO:0006267	pre-replicative complex assembly	1	0.00234924
GO:0052906~tRNA (guanine(37)-N(1))-methyltransferase activity		1	0.00141343		GO:0006268	DNA unwinding involved in replication	1	0.00234924
GO:0070205~2-succinyl-6-hydroxy-2,4-cyclohexadiene-1-carboxylate synthase activity		1	0.00141343		GO:0006269	DNA replication, synthesis of RNA primer	1	0.00234924
GO:0070300~phosphatidic acid binding		1	0.00141343		GO:0006271	DNA strand elongation involved in DNA replication	1	0.00234924
GO:0070626~(S)-2-(5-amino-1-(5-phospho-D-ribosyl)imidazole-4-carboxamido)succinate AMP-lyase (fumarate-forming) activity		1	0.00141343		GO:0006314	intron homing	1	0.00234924
GO:0080023~3R-hydroxyacyl-CoA dehydratase activity		1	0.00141343		GO:0006348	chromatin silencing at telomere	1	0.00234924
GO:0080041~ADP-ribose pyrophosphohydrolase activity		1	0.00141343		GO:0006370	mRNA capping	1	0.00234924
GO:0080042~ADP-glucose pyrophosphohydrolase activity		1	0.00141343		GO:0006407	rRNA export from nucleus	1	0.00234924
GO:0080084~5S rDNA binding		1	0.00141343		GO:0006409	tRNA export from nucleus	1	0.00234924
GO:0080097~L-tryptophan:pyruvate aminotransferase activity		1	0.00141343		GO:0006422	aspartyl-tRNA aminoacylation	1	0.00234924
GO:2001080~chitosan binding		1	0.00141343		GO:0006438	valyl-tRNA aminoacylation	1	0.00234924
					GO:0006461	protein complex assembly	1	0.00234924
					GO:0006505	GPI anchor metabolic process	1	0.00234924
					GO:0006540	glutamate decarboxylation to succinate	1	0.00234924
					GO:0006552	leucine catabolic process	1	0.00234924
					GO:0006572	tyrosine catabolic process	1	0.00234924
					GO:0006596	polyamine biosynthetic process	1	0.00234924
					GO:0006611	protein export from nucleus	1	0.00234924
					GO:0006656	phosphatidylcholine biosynthetic process	1	0.00234924
					GO:0006696	ergosterol biosynthetic process	1	0.00234924
					GO:0006723	cuticle hydrocarbon biosynthetic process	1	0.00234924
					GO:0006733	oxidoreduction coenzyme metabolic process	1	0.00234924
					GO:0006751	glutathione catabolic process	1	0.00234924
					GO:0006761	dihydrofolate biosynthetic process	1	0.00234924
					GO:0006805	xenobiotic metabolic process	1	0.00234924
					GO:0006809	nitric oxide biosynthetic process	1	0.00234924
					GO:0006812	cation transport	1	0.00234924
					GO:0006820	anion transport	1	0.00234924
					GO:0006829	zinc ion transport	1	0.00234924
					GO:0006849	plasma membrane pyruvate transport	1	0.00234924
					GO:0006907	pinocytosis	1	0.00234924
					GO:0007004	telomere maintenance via telomerase	1	0.00234924
					GO:0007023	post-chaperonin tubulin folding pathway	1	0.00234924
					GO:0007029	endoplasmic reticulum organization	1	0.00234924
					GO:0007043	cell-cell junction assembly	1	0.00234924
					GO:0007112	male meiosis cytokinesis	1	0.00234924
					GO:0007124	pseudohyphal growth	1	0.00234924
					GO:0007140	male meiosis	1	0.00234924
					GO:0007265	Ras protein signal transduction	1	0.00234924
					GO:0007281	germ cell development	1	0.00234924
					GO:0007424	open tracheal system development	1	0.00234924
					GO:0007475	apposition of dorsal and ventral imaginal disc-derived wing surfaces	1	0.00234924
					GO:0007584	response to nutrient	1	0.00234924
					GO:0008202	steroid metabolic process	1	0.00234924
					GO:0008362	chitin-based embryonic cuticle biosynthetic process	1	0.00234924
					GO:0008535	respiratory chain complex IV assembly	1	0.00234924
					GO:0008618	7-methylguanosine metabolic process	1	0.00234924
					GO:0009059	macromolecule biosynthetic process	1	0.00234924
					GO:0009069	serine family amino acid metabolic process	1	0.00234924
					GO:0009117	nucleotide metabolic process	1	0.00234924
					GO:0009168	purine ribonucleoside monophosphate biosynthetic process	1	0.00234924
					GO:0009226	nucleotide-sugar biosynthetic process	1	0.00234924
					GO:0009236	cobalamin biosynthetic process	1	0.00234924
					GO:0009244	lipopolysaccharide core region biosynthetic process	1	0.00234924
					GO:0009245	lipid A biosynthetic process	1	0.00234924
					GO:0009294	DNA mediated transformation	1	0.00234924
					GO:0009303	rRNA transcription	1	0.00234924
					GO:0009304	tRNA transcription	1	0.00234924
					GO:0009312	oligosaccharide biosynthetic process	1	0.00234924
					GO:0009411	response to UV	1	0.00234924
					GO:0009440	cyanate catabolic process	1	0.00234924
					GO:0009443	pyridoxal 5'-phosphate salvage	1	0.00234924
					GO:0009446	putrescine biosynthetic process	1	0.00234924
					GO:0009450	gamma-aminobutyric acid catabolic process	1	0.00234924
					GO:0009452	RNA capping	1	0.00234924
					GO:0009558	embryo sac cellularization	1	0.00234924
					GO:0009581	detection of external stimulus	1	0.00234924
					GO:0009635	response to herbicide	1	0.00234924
					GO:0009642	response to light intensity	1	0.00234924
					GO:0009643	photosynthetic acclimation	1	0.00234924
					GO:0009691	cytokinin biosynthetic process	1	0.00234924
					GO:0009700	indole phytoalexin biosynthetic process	1	0.00234924
					GO:0009704	de-etiolation	1	0.00234924
					GO:0009729	detection of brassinosteroid stimulus	1	0.00234924
					GO:0009736	cytokinin mediated signaling pathway	1	0.00234924
					GO:0009740	gibberellic acid mediated signaling pathway	1	0.00234924
					GO:0009745	sucrose mediated signaling	1	0.00234924
					GO:0009772	photosynthetic electron transport in photosystem II	1	0.00234924
					GO:0009786	regulation of asymmetric cell division	1	0.00234924
					GO:0009814	defense response, incompatible interaction	1	0.00234924
					GO:0009850	auxin metabolic process	1	0.00234924
					GO:0009870	defense response signaling pathway, resistance gene-dependent	1	0.00234924
					GO:0009934	regulation of meristem structural organization	1	0.00234924
					GO:0009955	adaxial/abaxial pattern specification	1	0.00234924
					GO:0009959	negative gravitropism	1	0.00234924
					GO:0009961	response to 1-aminocyclopropane-1-carboxylic acid	1	0.00234924
					GO:0009969	xyloglucan biosynthetic process	1	0.00234924
					GO:0009970	cellular response to sulfate starvation	1	0.00234924
					GO:0010015	root morphogenesis	1	0.00234924
					GO:0010017	red or far-red light signaling pathway	1	0.00234924
					GO:0010023	proanthocyanidin biosynthetic process	1	0.00234924
					GO:0010024	phytochromobilin biosynthetic process	1	0.00234924
					GO:0010025	wax biosynthetic process	1	0.00234924
					GO:0010026	trichome differentiation	1	0.00234924
					GO:0010029	regulation of seed germination	1	0.00234924
					GO:0010030	positive regulation of seed germination	1	0.00234924
					GO:0010032	meiotic chromosome condensation	1	0.00234924
					GO:0010043	response to zinc ion	1	0.00234924
					GO:0010044	response to aluminum ion	1	0.00234924
					GO:0010053	root epidermal cell differentiation	1	0.00234924
					GO:0010080	regulation of floral meristem growth	1	0.00234924
					GO:0010098	suspensor development	1	0.00234924
					GO:0010105	negative regulation of ethylene mediated signaling pathway	1	0.00234924
					GO:0010109	regulation of photosynthesis	1	0.00234924
					GO:0010113	negative regulation of systemic acquired resistance	1	0.00234924
					GO:0010148	transpiration	1	0.00234924
					GO:0010152	pollen maturation	1	0.00234924
					GO:0010206	photosystem II repair	1	0.00234924
					GO:0010214	seed coat development	1	0.00234924
					GO:0010229	inflorescence development	1	0.00234924
					GO:0010231	maintenance of seed dormancy	1	0.00234924
					GO:0010235	guard mother cell cytokinesis	1	0.00234924
					GO:0010239	chloroplast mRNA processing	1	0.00234924
					GO:0010245	radial microtubular system formation	1	0.00234924
					GO:0010247	detection of phosphate ion	1	0.00234924
					GO:0010258	NADH dehydrogenase complex (plastoquinone) assembly	1	0.00234924
					GO:0010260	organ senescence	1	0.00234924
					GO:0010271	regulation of chlorophyll catabolic process	1	0.00234924
					GO:0010273	detoxification of copper ion	1	0.00234924
					GO:0010322	regulation of isopentenyl diphosphate biosynthetic process, mevalonate-independent pathway	1	0.00234924
					GO:0010343	singlet oxygen-mediated programmed cell death	1	0.00234924
					GO:0010374	stomatal complex development	1	0.00234924
					GO:0010378	temperature compensation of the circadian clock	1	0.00234924
					GO:0010387	signalosome assembly	1	0.00234924
					GO:0010455	positive regulation of cell fate commitment	1	0.00234924
					GO:0010466	negative regulation of peptidase activity	1	0.00234924
					GO:0010479	stele development	1	0.00234924
					GO:0010483	pollen tube reception	1	0.00234924
					GO:0010500	transmitting tissue development	1	0.00234924
					GO:0010564	regulation of cell cycle process	1	0.00234924
					GO:0010587	miRNA catabolic process	1	0.00234924
					GO:0010588	cotyledon vascular tissue pattern formation	1	0.00234924
					GO:0010589	leaf proximal/distal pattern formation	1	0.00234924
					GO:0010618	aerenchyma formation	1	0.00234924
					GO:0010647	positive regulation of cell communication	1	0.00234924
					GO:0010729	positive regulation of hydrogen peroxide biosynthetic process	1	0.00234924
					GO:0015693	magnesium ion transport	1	0.00234924
					GO:0015714	phosphoenolpyruvate transport	1	0.00234924
					GO:0015739	sialic acid transport	1	0.00234924
					GO:0015782	CMP-N-acetylneuraminate transport	1	0.00234924
					GO:0015808	L-alanine transport	1	0.00234924
					GO:0015809	arginine transport	1	0.00234924
					GO:0015813	L-glutamate transport	1	0.00234924
					GO:0015819	lysine transport	1	0.00234924
					GO:0015940	pantothenate biosynthetic process	1	0.00234924
					GO:0016045	detection of bacterium	1	0.00234924
					GO:0016070	RNA metabolic process	1	0.00234924
					GO:0016104	triterpenoid biosynthetic process	1	0.00234924
					GO:0016180	snRNA processing	1	0.00234924
					GO:0016560	protein import into peroxisome matrix, docking	1	0.00234924
					GO:0016569	covalent chromatin modification	1	0.00234924
					GO:0016575	histone deacetylation	1	0.00234924
					GO:0016925	protein sumoylation	1	0.00234924
					GO:0017003	protein-heme linkage	1	0.00234924
					GO:0017009	protein-phycocyanobilin linkage	1	0.00234924
					GO:0018315	molybdenum incorporation into molybdenum-molybdopterin complex	1	0.00234924
					GO:0018343	protein farnesylation	1	0.00234924
					GO:0019277	UDP-N-acetylgalactosamine biosynthetic process	1	0.00234924
					GO:0019305	dTDP-rhamnose biosynthetic process	1	0.00234924
					GO:0019408	dolichol biosynthetic process	1	0.00234924
					GO:0019428	allantoin biosynthetic process	1	0.00234924
					GO:0019447	D-cysteine catabolic process	1	0.00234924
					GO:0019628	urate catabolic process	1	0.00234924
					GO:0019673	GDP-mannose metabolic process	1	0.00234924
					GO:0019676	ammonia assimilation cycle	1	0.00234924
					GO:0030104	water homeostasis	1	0.00234924
					GO:0030155	regulation of cell adhesion	1	0.00234924
					GO:0030301	cholesterol transport	1	0.00234924
					GO:0030327	prenylated protein catabolic process	1	0.00234924
					GO:0030437	ascospore formation	1	0.00234924
					GO:0030505	inorganic diphosphate transport	1	0.00234924
					GO:0030865	cortical cytoskeleton organization	1	0.00234924
					GO:0031425	chloroplast RNA processing	1	0.00234924
					GO:0031507	heterochromatin assembly	1	0.00234924
					GO:0031537	regulation of anthocyanin metabolic process	1	0.00234924
					GO:0031539	positive regulation of anthocyanin metabolic process	1	0.00234924
					GO:0031540	regulation of anthocyanin biosynthetic process	1	0.00234924
					GO:0032196	transposition	1	0.00234924
					GO:0032263	GMP salvage	1	0.00234924
					GO:0032264	IMP salvage	1	0.00234924
					GO:0032350	regulation of hormone metabolic process	1	0.00234924
					GO:0032491	detection of molecule of fungal origin	1	0.00234924
					GO:0032499	detection of peptidoglycan	1	0.00234924
					GO:0032527	protein exit from endoplasmic reticulum	1	0.00234924
					GO:0032855	positive regulation of Rac GTPase activity	1	0.00234924
					GO:0032875	regulation of DNA endoreduplication	1	0.00234924
					GO:0033306	phytol metabolic process	1	0.00234924
					GO:0033356	UDP-L-arabinose metabolic process	1	0.00234924
					GO:0033542	fatty acid beta-oxidation, unsaturated, even number	1	0.00234924
					GO:0033587	shikimate biosynthetic process	1	0.00234924
					GO:0033615	mitochondrial proton-transporting ATP synthase complex assembly	1	0.00234924
					GO:0034090	maintenance of meiotic sister chromatid cohesion	1	0.00234924
					GO:0034196	acylglycerol transport	1	0.00234924
					GO:0034221	fungal-type cell wall chitin biosynthetic process	1	0.00234924
					GO:0034389	lipid particle organization	1	0.00234924
					GO:0034440	lipid oxidation	1	0.00234924
					GO:0034599	cellular response to oxidative stress	1	0.00234924
					GO:0034757	negative regulation of iron ion transport	1	0.00234924
					GO:0035194	posttranscriptional gene silencing by RNA	1	0.00234924
					GO:0035524	proline transmembrane transport	1	0.00234924
					GO:0036092	phosphatidylinositol-3-phosphate biosynthetic process	1	0.00234924
					GO:0040005	chitin-based cuticle attachment to epithelium	1	0.00234924
					GO:0040019	positive regulation of embryonic development	1	0.00234924
					GO:0040029	regulation of gene expression, epigenetic	1	0.00234924
					GO:0042128	nitrate assimilation	1	0.00234924
					GO:0042214	terpene metabolic process	1	0.00234924
					GO:0042255	ribosome assembly	1	0.00234924
					GO:0042273	ribosomal large subunit biogenesis	1	0.00234924
					GO:0042306	regulation of protein import into nucleus	1	0.00234924
					GO:0042318	penicillin biosynthetic process	1	0.00234924
					GO:0042372	phylloquinone biosynthetic process	1	0.00234924
					GO:0042425	choline biosynthetic process	1	0.00234924
					GO:0042450	arginine biosynthetic process via ornithine	1	0.00234924
					GO:0042548	regulation of photosynthesis, light reaction	1	0.00234924
					GO:0042550	photosystem I stabilization	1	0.00234924
					GO:0042777	plasma membrane ATP synthesis coupled proton transport	1	0.00234924
					GO:0042779	tRNA 3'-trailer cleavage	1	0.00234924
					GO:0042814	monopolar cell growth	1	0.00234924
					GO:0043087	regulation of GTPase activity	1	0.00234924
					GO:0043091	L-arginine import	1	0.00234924
					GO:0043157	response to cation stress	1	0.00234924
					GO:0043255	regulation of carbohydrate biosynthetic process	1	0.00234924
					GO:0043266	regulation of potassium ion transport	1	0.00234924
					GO:0043407	negative regulation of MAP kinase activity	1	0.00234924
					GO:0043447	alkane biosynthetic process	1	0.00234924
					GO:0043461	proton-transporting ATP synthase complex assembly	1	0.00234924
					GO:0043574	peroxisomal transport	1	0.00234924
					GO:0043617	cellular response to sucrose starvation	1	0.00234924
					GO:0045022	early endosome to late endosome transport	1	0.00234924
					GO:0045143	homologous chromosome segregation	1	0.00234924
					GO:0045168	cell-cell signaling involved in cell fate commitment	1	0.00234924
					GO:0045493	xylan catabolic process	1	0.00234924
					GO:0045596	negative regulation of cell differentiation	1	0.00234924
					GO:0045694	regulation of embryo sac egg cell differentiation	1	0.00234924
					GO:0045697	regulation of synergid differentiation	1	0.00234924
					GO:0045930	negative regulation of mitotic cell cycle	1	0.00234924
					GO:0045995	regulation of embryonic development	1	0.00234924
					GO:0046100	hypoxanthine metabolic process	1	0.00234924
					GO:0046331	lateral inhibition	1	0.00234924
					GO:0046373	L-arabinose metabolic process	1	0.00234924
					GO:0046398	UDP-glucuronate metabolic process	1	0.00234924
					GO:0046443	FAD metabolic process	1	0.00234924
					GO:0046506	sulfolipid biosynthetic process	1	0.00234924
					GO:0046621	negative regulation of organ growth	1	0.00234924
					GO:0046656	folic acid biosynthetic process	1	0.00234924
					GO:0046688	response to copper ion	1	0.00234924
					GO:0046785	microtubule polymerization	1	0.00234924
					GO:0046797	viral procapsid maturation	1	0.00234924
					GO:0046827	positive regulation of protein export from nucleus	1	0.00234924
					GO:0046835	carbohydrate phosphorylation	1	0.00234924
					GO:0046949	fatty-acyl-CoA biosynthetic process	1	0.00234924
					GO:0048280	vesicle fusion with Golgi apparatus	1	0.00234924
					GO:0048281	inflorescence morphogenesis	1	0.00234924
					GO:0048283	indeterminate inflorescence morphogenesis	1	0.00234924
					GO:0048317	seed morphogenesis	1	0.00234924
					GO:0048354	mucilage biosynthetic process involved in seed coat development	1	0.00234924
					GO:0048437	floral organ development	1	0.00234924
					GO:0048510	regulation of timing of transition from vegetative to reproductive phase	1	0.00234924
					GO:0048522	positive regulation of cellular process	1	0.00234924
					GO:0048528	post-embryonic root development	1	0.00234924
					GO:0048578	positive regulation of long-day photoperiodism, flowering	1	0.00234924
					GO:0048610	cellular process involved in reproduction	1	0.00234924
					GO:0048658	tapetal layer development	1	0.00234924
					GO:0048829	root cap development	1	0.00234924
					GO:0048831	regulation of shoot development	1	0.00234924
					GO:0048868	pollen tube development	1	0.00234924
					GO:0050687	negative regulation of defense response to virus	1	0.00234924
					GO:0051017	actin filament bundle assembly	1	0.00234924
					GO:0051028	mRNA transport	1	0.00234924
					GO:0051177	meiotic sister chromatid cohesion	1	0.00234924
					GO:0051246	regulation of protein metabolic process	1	0.00234924
					GO:0051259	protein oligomerization	1	0.00234924
					GO:0051289	protein homotetramerization	1	0.00234924
					GO:0051382	kinetochore assembly	1	0.00234924
					GO:0051436	negative regulation of ubiquitin-protein ligase activity involved in mitotic cell cycle	1	0.00234924
					GO:0051455	attachment of spindle microtubules to kinetochore involved in homologous chromosome segregation	1	0.00234924
					GO:0051645	Golgi localization	1	0.00234924
					GO:0051646	mitochondrion localization	1	0.00234924
					GO:0051693	actin filament capping	1	0.00234924
					GO:0051754	meiotic sister chromatid cohesion, centromeric	1	0.00234924
					GO:0051792	medium-chain fatty acid biosynthetic process	1	0.00234924
					GO:0051865	protein autoubiquitination	1	0.00234924
					GO:0051938	L-glutamate import	1	0.00234924
					GO:0052541	plant-type cell wall cellulose metabolic process	1	0.00234924
					GO:0052544	defense response by callose deposition in cell wall	1	0.00234924
					GO:0052546	cell wall pectin metabolic process	1	0.00234924
					GO:0052573	UDP-D-galactose metabolic process	1	0.00234924
					GO:0052837	thiazole biosynthetic process	1	0.00234924
					GO:0055046	microgametogenesis	1	0.00234924
					GO:0060151	peroxisome localization	1	0.00234924
					GO:0060359	response to ammonium ion	1	0.00234924
					GO:0070070	proton-transporting V-type ATPase complex assembly	1	0.00234924
					GO:0070919	production of siRNA involved in chromatin silencing by small RNA	1	0.00234924
					GO:0071219	cellular response to molecule of bacterial origin	1	0.00234924
					GO:0071249	cellular response to nitrate	1	0.00234924
					GO:0071266	'de novo' L-methionine biosynthetic process	1	0.00234924
					GO:0071323	cellular response to chitin	1	0.00234924
					GO:0071456	cellular response to hypoxia	1	0.00234924
					GO:0071497	cellular response to freezing	1	0.00234924
					GO:0071786	endoplasmic reticulum tubular network organization	1	0.00234924
					GO:0071805	potassium ion transmembrane transport	1	0.00234924
					GO:0071918	urea transmembrane transport	1	0.00234924
					GO:0080020	regulation of coenzyme A biosynthetic process	1	0.00234924
					GO:0080022	primary root development	1	0.00234924
					GO:0080024	indolebutyric acid metabolic process	1	0.00234924
					GO:0080040	positive regulation of cellular response to phosphate starvation	1	0.00234924
					GO:0080051	cutin transport	1	0.00234924
					GO:0080092	regulation of pollen tube growth	1	0.00234924
					GO:0080110	sporopollenin biosynthetic process	1	0.00234924
					GO:0080117	secondary growth	1	0.00234924
					GO:0080120	CAAX-box protein maturation	1	0.00234924
					GO:0080142	regulation of salicylic acid biosynthetic process	1	0.00234924
					GO:0080168	abscisic acid transport	1	0.00234924
					GO:0080183	response to photooxidative stress	1	0.00234924
					GO:0090239	regulation of histone H4 acetylation	1	0.00234924
					GO:0090332	stomatal closure	1	0.00234924
					GO:0090352	regulation of nitrate assimilation	1	0.00234924
					GO:0090399	replicative senescence	1	0.00234924
					GO:1900363	regulation of mRNA polyadenylation	1	0.00234924
					GO:2000021	regulation of ion homeostasis	1	0.00234924
					GO:2000027	regulation of organ morphogenesis	1	0.00234924
					GO:2000031	regulation of salicylic acid mediated signaling pathway	1	0.00234924
					GO:2000034	regulation of seed maturation	1	0.00234924
					GO:2000070	regulation of response to water deprivation	1	0.00234924
					GO:2001289	lipid X metabolic process	1	0.00234924
