# Supplementary material for: Unravelling the genome of Holy basil: an “incomparable” “elixir of life” of traditional Indian medicine
Source: BMC Genomics. 2015 May 28;16(1):413. doi: 10.1186/s12864-015-1640-z (PMC4445982; doi:10.1186/s12864-015-1640-z)
Supplement: Additional file 9: — Annotation of predicted genes against all Viridiplantae clade genes in UNIPROT. [file 12864_2015_1640_MOESM9_ESM.xlsx]

## Sheet: Sheet1
Additiona File 9. Annotation of predicted genes against all Viridiplantae clade genes in Uniprot
Query_ID	Query_length	Subject_ID	Subject_length	%Identity	Alignment_length	Query_coverage	Subject_coverage	No.Of_mismatches	No.Of_gaps	Query_start	Query_end	Subject_start	Subject_end	E-value	Score	Entry	Entry name	Protein Description	Gene names	E.C.Number	Organism	Pathways	Protein Existence	Protein family	GO_BP	GO_MF	GO_CC
scaffold1.g3.t1	151	S8EFB9	86	36.73	49	32.45	56.98	30	1	68	115	1	49	0.0005	36.6	S8EFB9	S8EFB9_9LAMI	Uncharacterized protein (Fragment)	M569_00023	NA	Genlisea aurea	NA	Predicted	NA	NA	NA	NA
scaffold1.g5.t1	496	A1IW27	88	50.98	51	10.28	57.95	25	0	1	51	37	87	1e-12	65.1	A1IW27	A1IW27_9LAMI	Putative gag-pol protein (Fragment)	ophh-45	NA	Phillyrea latifolia	NA	Evidence at transcript level	NA	GO:0003676~nucleic acid binding	NA	NA
scaffold1.g7.t1	272	Q27TT6	143	77.46	142	52.21	99.3	32	0	3	144	2	143	2e-79	240	Q27TT6	Q27TT6_OROCR	Reverse transcriptase (Fragment)	NA	NA	Orobanche crenata (Bean broomrape)	NA	Predicted	NA	GO:0003723~RNA binding;GO:0003964~RNA-directed DNA polymerase activity	GO:0006278~RNA-dependent DNA replication	NA
scaffold1.g8.t1	172	S8CS05	503	37.14	175	101.74	34.79	90	6	3	172	327	486	2e-24	99.4	S8CS05	S8CS05_9LAMI	Uncharacterized protein	M569_07128	NA	Genlisea aurea	NA	Predicted	NA	NA	NA	NA
scaffold1.g12.t1	213	D6QY00	188	31.65	79	37.09	42.02	51	2	52	127	108	186	7e-08	50.4	D6QY00	D6QY00_FRAEX	Gag-pol polyprotein (Fragment)	NA	NA	Fraxinus excelsior (Ash)	NA	Evidence at transcript level	NA	GO:0003676~nucleic acid binding	GO:0015074~DNA integration	NA
scaffold1.g16.t1	389	S8CAC2	191	32.43	74	19.02	38.74	50	0	307	380	1	74	5e-08	52.4	S8CAC2	S8CAC2_9LAMI	Uncharacterized protein (Fragment)	M569_13480	NA	Genlisea aurea	NA	Predicted	NA	NA	NA	NA
scaffold1.g25.t1	381	S8CAC2	191	30.53	131	34.38	68.59	79	2	230	359	1	120	3e-16	76.3	S8CAC2	S8CAC2_9LAMI	Uncharacterized protein (Fragment)	M569_13480	NA	Genlisea aurea	NA	Predicted	NA	NA	NA	NA
scaffold1.g32.t1	249	Q27U10	143	32.2	118	47.39	82.52	80	0	1	118	26	143	5e-15	70.1	Q27U10	Q27U10_OROCE	Reverse transcriptase (Fragment)	NA	NA	Orobanche cernua var. cumana	NA	Predicted	NA	GO:0003723~RNA binding;GO:0003964~RNA-directed DNA polymerase activity	GO:0006278~RNA-dependent DNA replication	NA
scaffold1.g35.t1	122	S8CA54	229	37.68	69	56.56	30.13	36	2	45	113	51	112	4e-05	40.8	S8CA54	S8CA54_9LAMI	Uncharacterized protein	M569_10985	NA	Genlisea aurea	NA	Predicted	NA	NA	NA	NA
scaffold1.g47.t1	266	D6QY00	188	31.79	151	56.77	80.32	97	3	22	169	2	149	2e-17	77.8	D6QY00	D6QY00_FRAEX	Gag-pol polyprotein (Fragment)	NA	NA	Fraxinus excelsior (Ash)	NA	Evidence at transcript level	NA	GO:0003676~nucleic acid binding	GO:0015074~DNA integration	NA
scaffold1.g61.t1	302	S8DYP9	171	30.41	171	56.62	100	84	4	126	265	5	171	6e-13	65.9	S8DYP9	S8DYP9_9LAMI	Uncharacterized protein (Fragment)	M569_06362	NA	Genlisea aurea	NA	Predicted	NA	NA	NA	NA
scaffold1.g92.t1	234	S8DQW4	591	62.78	223	95.3	37.73	74	4	10	230	45	260	1e-86	271	S8DQW4	S8DQW4_9LAMI	Uncharacterized protein	M569_12600	NA	Genlisea aurea	NA	Predicted	NA	NA	NA	NA
scaffold1.g94.t1	160	S8DQ88	179	39.02	82	51.25	45.81	40	2	16	87	11	92	2e-11	58.5	S8DQ88	S8DQ88_9LAMI	Uncharacterized protein (Fragment)	M569_09506	NA	Genlisea aurea	NA	Predicted	NA	NA	NA	NA
scaffold1.g96.t1	357	S8C5N8	376	34.27	178	49.86	47.34	114	1	178	355	127	301	9e-33	126	S8C5N8	S8C5N8_9LAMI	Uncharacterized protein (Fragment)	M569_12658	NA	Genlisea aurea	NA	Predicted	NA	NA	NA	NA
scaffold1.g101.t1	132	S8C420	98	31.67	60	45.45	61.22	40	1	68	127	1	59	0.0001	38.5	S8C420	S8C420_9LAMI	Uncharacterized protein (Fragment)	M569_13165	NA	Genlisea aurea	NA	Predicted	NA	NA	NA	NA
scaffold1.g107.t1	635	S8CW88	269	33.53	170	26.77	63.2	94	8	441	591	15	184	3e-07	52.4	S8CW88	S8CW88_9LAMI	Uncharacterized protein	M569_03669	NA	Genlisea aurea	NA	Predicted	NA	NA	NA	NA
scaffold1.g113.t1	169	S8E395	215	33.33	90	53.25	41.86	54	2	18	105	50	135	0.0002	40.4	S8E395	S8E395_9LAMI	Uncharacterized protein	M569_04583	NA	Genlisea aurea	NA	Predicted	NA	NA	NA	NA
scaffold1.g116.t1	235	Q27U10	143	70.49	61	25.96	42.66	18	0	78	138	32	92	1e-24	97.1	Q27U10	Q27U10_OROCE	Reverse transcriptase (Fragment)	NA	NA	Orobanche cernua var. cumana	NA	Predicted	NA	GO:0003723~RNA binding;GO:0003964~RNA-directed DNA polymerase activity	GO:0006278~RNA-dependent DNA replication	NA
scaffold1.g117.t1	802	S8BYT8	915	32.34	436	54.36	47.65	234	11	296	713	515	907	6e-56	207	S8BYT8	S8BYT8_9LAMI	Uncharacterized protein	M569_17496	NA	Genlisea aurea	NA	Predicted	NA	NA	NA	NA
scaffold1.g118.t1	488	S8C5N8	376	35.47	172	35.25	45.74	110	1	134	304	126	297	7e-33	129	S8C5N8	S8C5N8_9LAMI	Uncharacterized protein (Fragment)	M569_12658	NA	Genlisea aurea	NA	Predicted	NA	NA	NA	NA
scaffold1.g120.t1	295	S8CWG1	301	37.5	136	46.1	45.18	72	3	33	157	147	280	2e-24	100	S8CWG1	S8CWG1_9LAMI	Uncharacterized protein (Fragment)	M569_03006	NA	Genlisea aurea	NA	Predicted	NA	NA	NA	NA
scaffold1.g126.t1	249	S8D5P0	58	35.09	57	22.89	98.28	37	0	52	108	2	58	8e-07	45.8	S8D5P0	S8D5P0_9LAMI	Uncharacterized protein (Fragment)	M569_16885	NA	Genlisea aurea	NA	Predicted	NA	NA	NA	NA
scaffold1.g134.t1	202	A1IW27	88	62.69	67	33.17	76.14	25	0	108	174	8	74	5e-26	98.2	A1IW27	A1IW27_9LAMI	Putative gag-pol protein (Fragment)	ophh-45	NA	Phillyrea latifolia	NA	Evidence at transcript level	NA	GO:0003676~nucleic acid binding	NA	NA
scaffold1.g137.t1	247	S8C5N8	376	30.51	118	47.77	31.38	74	1	106	215	180	297	6e-18	81.6	S8C5N8	S8C5N8_9LAMI	Uncharacterized protein (Fragment)	M569_12658	NA	Genlisea aurea	NA	Predicted	NA	NA	NA	NA
scaffold2.g152.t1	83	S8E2S6	154	35.48	62	74.7	40.26	40	0	1	62	93	154	3e-06	42	S8E2S6	S8E2S6_9LAMI	Uncharacterized protein (Fragment)	M569_04784	NA	Genlisea aurea	NA	Predicted	NA	NA	NA	NA
scaffold2.g153.t1	361	Q27TP1	143	77.62	143	39.61	100	32	0	183	325	1	143	2e-80	245	Q27TP1	Q27TP1_PHETU	Reverse transcriptase (Fragment)	NA	NA	Phelipanche tunetana (Broomrape) (Orobanche tunetana)	NA	Predicted	NA	GO:0003723~RNA binding;GO:0003964~RNA-directed DNA polymerase activity	GO:0006278~RNA-dependent DNA replication	NA
scaffold2.g155.t1	123	S8DYP9	171	31.86	113	91.87	66.08	72	3	7	118	63	171	6e-09	50.8	S8DYP9	S8DYP9_9LAMI	Uncharacterized protein (Fragment)	M569_06362	NA	Genlisea aurea	NA	Predicted	NA	NA	NA	NA
scaffold2.g159.t1	193	S8E2S6	154	30.61	98	50.78	63.64	63	3	94	190	30	123	1e-06	46.2	S8E2S6	S8E2S6_9LAMI	Uncharacterized protein (Fragment)	M569_04784	NA	Genlisea aurea	NA	Predicted	NA	NA	NA	NA
scaffold2.g161.t1	1147	S8CEA2	463	47.47	217	18.92	46.87	59	5	931	1147	302	463	6e-47	177	S8CEA2	S8CEA2_9LAMI	Uncharacterized protein	M569_09601	NA	Genlisea aurea	NA	Predicted	NA	NA	NA	NA
scaffold2.g171.t1	329	Q27TQ2	143	81.82	143	43.47	100	26	0	2	144	1	143	4e-81	246	Q27TQ2	Q27TQ2_ORORA	Reverse transcriptase (Fragment)	NA	NA	Orobanche ramosa (Hemp broomrape) (Phelipanche ramosa)	NA	Predicted	NA	GO:0003723~RNA binding;GO:0003964~RNA-directed DNA polymerase activity	GO:0006278~RNA-dependent DNA replication	NA
scaffold2.g178.t1	466	Q27TN2	143	34.67	75	16.09	52.45	35	2	1	64	72	143	6e-06	45.8	Q27TN2	Q27TN2_PHETU	Reverse transcriptase (Fragment)	NA	NA	Phelipanche tunetana (Broomrape) (Orobanche tunetana)	NA	Predicted	NA	GO:0003723~RNA binding;GO:0003964~RNA-directed DNA polymerase activity	GO:0006278~RNA-dependent DNA replication	NA
scaffold2.g183.t1	220	S8E2S6	154	33.7	92	41.82	59.74	61	0	84	175	62	153	3e-09	53.5	S8E2S6	S8E2S6_9LAMI	Uncharacterized protein (Fragment)	M569_04784	NA	Genlisea aurea	NA	Predicted	NA	NA	NA	NA
scaffold2.g185.t1	138	Q27TY7	143	72.29	83	60.14	58.04	23	0	44	126	1	83	8e-42	138	Q27TY7	Q27TY7_OROCE	Reverse transcriptase (Fragment)	NA	NA	Orobanche cernua var. cernua	NA	Predicted	NA	GO:0003723~RNA binding;GO:0003964~RNA-directed DNA polymerase activity	GO:0006278~RNA-dependent DNA replication	NA
scaffold2.g186.t1	174	A1IW27	88	30	60	34.48	68.18	41	1	3	62	29	87	1e-06	44.7	A1IW27	A1IW27_9LAMI	Putative gag-pol protein (Fragment)	ophh-45	NA	Phillyrea latifolia	NA	Evidence at transcript level	NA	GO:0003676~nucleic acid binding	NA	NA
scaffold2.g188.t1	184	S8CAC2	191	33.33	75	40.76	39.27	50	0	104	178	1	75	2e-06	46.2	S8CAC2	S8CAC2_9LAMI	Uncharacterized protein (Fragment)	M569_13480	NA	Genlisea aurea	NA	Predicted	NA	NA	NA	NA
scaffold2.g194.t1	209	S8C5N8	376	35.2	125	59.81	33.24	80	1	80	203	173	297	7e-25	100	S8C5N8	S8C5N8_9LAMI	Uncharacterized protein (Fragment)	M569_12658	NA	Genlisea aurea	NA	Predicted	NA	NA	NA	NA
scaffold2.g206.t1	214	Q27TT4	143	74.83	143	66.82	100	36	0	7	149	1	143	4e-76	229	Q27TT4	Q27TT4_OROCR	Reverse transcriptase (Fragment)	NA	NA	Orobanche crenata (Bean broomrape)	NA	Predicted	NA	GO:0003723~RNA binding;GO:0003964~RNA-directed DNA polymerase activity	GO:0006278~RNA-dependent DNA replication	NA
scaffold2.g210.t1	101	A1IW27	88	60.53	38	37.62	43.18	15	0	64	101	8	45	1e-11	56.6	A1IW27	A1IW27_9LAMI	Putative gag-pol protein (Fragment)	ophh-45	NA	Phillyrea latifolia	NA	Evidence at transcript level	NA	GO:0003676~nucleic acid binding	NA	NA
scaffold2.g218.t1	300	S8CAC2	191	34.48	58	19.33	30.37	38	0	212	269	1	58	2e-05	44.3	S8CAC2	S8CAC2_9LAMI	Uncharacterized protein (Fragment)	M569_13480	NA	Genlisea aurea	NA	Predicted	NA	NA	NA	NA
scaffold2.g225.t1	199	S8CAU9	170	42.18	147	73.87	86.47	83	2	54	199	23	168	2e-30	112	S8CAU9	S8CAU9_9LAMI	Uncharacterized protein (Fragment)	M569_10810	NA	Genlisea aurea	NA	Predicted	NA	NA	NA	NA
scaffold2.g227.t1	100	S8CQD4	113	36.51	63	63	55.75	36	2	22	80	32	94	0.0004	36.2	S8CQD4	S8CQD4_9LAMI	Uncharacterized protein (Fragment)	M569_05427	NA	Genlisea aurea	NA	Predicted	NA	NA	NA	NA
scaffold2.g229.t1	86	S8DD56	113	32.35	68	79.07	60.18	32	3	25	85	28	88	0.0009	35	S8DD56	S8DD56_9LAMI	Uncharacterized protein (Fragment)	M569_14059	NA	Genlisea aurea	NA	Predicted	NA	NA	NA	NA
scaffold2.g237.t1	470	S8CPK9	260	31.16	199	42.34	76.54	133	1	1	199	66	260	2e-23	99.4	S8CPK9	S8CPK9_9LAMI	Uncharacterized protein (Fragment)	M569_05648	NA	Genlisea aurea	NA	Predicted	NA	NA	NA	NA
scaffold2.g242.t1	150	D6QY00	188	35.9	78	52	41.49	50	0	69	146	42	119	6e-12	60.1	D6QY00	D6QY00_FRAEX	Gag-pol polyprotein (Fragment)	NA	NA	Fraxinus excelsior (Ash)	NA	Evidence at transcript level	NA	GO:0003676~nucleic acid binding	GO:0015074~DNA integration	NA
scaffold3.g256.t1	777	S8EEG3	457	69.8	457	58.82	100	135	3	127	580	1	457	0	689	S8EEG3	S8EEG3_9LAMI	Uncharacterized protein (Fragment)	M569_00426	NA	Genlisea aurea	NA	Predicted	NA	NA	NA	NA
scaffold3.g257.t1	203	S8DWW3	337	36.79	106	52.22	31.45	66	1	84	188	63	168	1e-15	73.9	S8DWW3	S8DWW3_9LAMI	Uncharacterized protein	M569_07036	NA	Genlisea aurea	NA	Predicted	NA	NA	NA	NA
scaffold3.g259.t1	192	Q27TQ1	143	81.12	143	74.48	100	27	0	2	144	1	143	3e-85	251	Q27TQ1	Q27TQ1_ORORA	Reverse transcriptase (Fragment)	NA	NA	Orobanche ramosa (Hemp broomrape) (Phelipanche ramosa)	NA	Predicted	NA	GO:0003723~RNA binding;GO:0003964~RNA-directed DNA polymerase activity	GO:0006278~RNA-dependent DNA replication	NA
scaffold3.g263.t1	519	S8DEM5	434	85.25	434	83.62	100	61	2	84	514	1	434	0	737	S8DEM5	S8DEM5_9LAMI	Uncharacterized protein (Fragment)	M569_13555	NA	Genlisea aurea	NA	Predicted	NA	NA	NA	NA
scaffold3.g265.t1	478	Q27U07	143	38.32	107	22.38	74.83	66	0	125	231	35	141	9e-18	80.9	Q27U07	Q27U07_OROCE	Reverse transcriptase (Fragment)	NA	NA	Orobanche cernua var. cumana	NA	Predicted	NA	GO:0003723~RNA binding;GO:0003964~RNA-directed DNA polymerase activity	GO:0006278~RNA-dependent DNA replication	NA
scaffold3.g269.t1	367	S8DD56	113	30.69	101	27.52	89.38	46	4	89	185	1	81	3e-06	46.2	S8DD56	S8DD56_9LAMI	Uncharacterized protein (Fragment)	M569_14059	NA	Genlisea aurea	NA	Predicted	NA	NA	NA	NA
scaffold3.g270.t1	161	D6QY00	188	33.33	105	65.22	55.85	66	2	59	161	2	104	2e-12	62	D6QY00	D6QY00_FRAEX	Gag-pol polyprotein (Fragment)	NA	NA	Fraxinus excelsior (Ash)	NA	Evidence at transcript level	NA	GO:0003676~nucleic acid binding	GO:0015074~DNA integration	NA
scaffold3.g271.t1	912	S8CAV5	436	36.36	187	20.5	42.89	112	3	199	381	37	220	9e-29	120	S8CAV5	S8CAV5_9LAMI	Uncharacterized protein	M569_13291	NA	Genlisea aurea	NA	Predicted	NA	NA	NA	NA
scaffold3.g276.t1	172	D6QY00	188	40.36	166	96.51	88.3	96	2	10	172	1	166	2e-35	124	D6QY00	D6QY00_FRAEX	Gag-pol polyprotein (Fragment)	NA	NA	Fraxinus excelsior (Ash)	NA	Evidence at transcript level	NA	GO:0003676~nucleic acid binding	GO:0015074~DNA integration	NA
scaffold3.g280.t1	519	Q1EMQ5	82	49.33	75	14.45	91.46	34	1	43	117	11	81	9e-15	71.2	Q1EMQ5	Q1EMQ5_PLAMJ	Ubiquitin-conjugating enzyme (Fragment)	ubc3	NA	Plantago major (Common plantain)	NA	Evidence at transcript level	Ubiquitin-conjugating enzyme family	GO:0016881~acid-amino acid ligase activity	NA	NA
scaffold3.g281.t1	656	S8CHA1	169	66.67	165	25.15	97.63	54	1	38	202	6	169	2e-70	228	S8CHA1	S8CHA1_9LAMI	Uncharacterized protein (Fragment)	M569_10857	NA	Genlisea aurea	NA	Predicted	NA	NA	NA	NA
scaffold3.g285.t1	207	Q27TR5	143	59.57	47	22.71	32.87	19	0	115	161	97	143	3e-11	58.5	Q27TR5	Q27TR5_PHEHR	Reverse transcriptase (Fragment)	NA	NA	Phelipanche hirtiflora (Broomrape) (Orobanche hirtiflora)	NA	Predicted	NA	GO:0003723~RNA binding;GO:0003964~RNA-directed DNA polymerase activity	GO:0006278~RNA-dependent DNA replication	NA
scaffold3.g286.t1	191	A1IW27	88	43.9	41	21.47	46.59	23	0	35	75	39	79	5e-05	40.4	A1IW27	A1IW27_9LAMI	Putative gag-pol protein (Fragment)	ophh-45	NA	Phillyrea latifolia	NA	Evidence at transcript level	NA	GO:0003676~nucleic acid binding	NA	NA
scaffold3.g298.t1	485	S8EAS0	512	56.2	484	99.79	94.53	190	1	24	485	29	512	0	563	S8EAS0	S8EAS0_9LAMI	Mitochondrial benzaldehyde dehydrogenase (Fragment)	M569_01769	NA	Genlisea aurea	NA	Predicted	NA	NA	NA	NA
scaffold3.g302.t1	289	Q27TQ1	143	47.78	90	31.14	62.94	33	2	20	106	65	143	9e-20	84	Q27TQ1	Q27TQ1_ORORA	Reverse transcriptase (Fragment)	NA	NA	Orobanche ramosa (Hemp broomrape) (Phelipanche ramosa)	NA	Predicted	NA	GO:0003723~RNA binding;GO:0003964~RNA-directed DNA polymerase activity	GO:0006278~RNA-dependent DNA replication	NA
scaffold3.g308.t1	531	S8EH87	387	55.37	363	68.36	93.8	111	7	67	396	1	345	1e-140	415	S8EH87	S8EH87_9LAMI	Uncharacterized protein (Fragment)	M569_02697	NA	Genlisea aurea	NA	Predicted	NA	NA	NA	NA
scaffold3.g311.t1	214	Q2EIM5	87	56.16	73	34.11	83.91	30	2	101	172	14	85	7e-18	76.6	Q2EIM5	Q2EIM5_PHETU	Reverse transcriptase (Fragment)	NA	NA	Phelipanche tunetana (Broomrape) (Orobanche tunetana)	NA	Predicted	NA	GO:0003964~RNA-directed DNA polymerase activity	NA	NA
scaffold3.g313.t1	113	S8CRZ6	66	38.18	55	48.67	83.33	33	1	2	56	9	62	0.0002	37	S8CRZ6	S8CRZ6_9LAMI	Uncharacterized protein (Fragment)	M569_04756	NA	Genlisea aurea	NA	Predicted	NA	NA	NA	NA
scaffold3.g318.t1	246	S8BWI7	176	36.67	60	24.39	34.09	38	0	108	167	101	160	0.0002	40.8	S8BWI7	S8BWI7_9LAMI	Uncharacterized protein	M569_16079	NA	Genlisea aurea	NA	Predicted	NA	NA	NA	NA
scaffold3.g329.t1	714	S8CQD4	113	34.02	97	13.59	85.84	60	2	437	529	1	97	4e-07	49.7	S8CQD4	S8CQD4_9LAMI	Uncharacterized protein (Fragment)	M569_05427	NA	Genlisea aurea	NA	Predicted	NA	NA	NA	NA
scaffold3.g332.t1	128	D6QY00	188	32.95	88	68.75	46.81	57	1	1	88	24	109	5e-10	53.9	D6QY00	D6QY00_FRAEX	Gag-pol polyprotein (Fragment)	NA	NA	Fraxinus excelsior (Ash)	NA	Evidence at transcript level	NA	GO:0003676~nucleic acid binding	GO:0015074~DNA integration	NA
scaffold3.g334.t1	449	S8CAV5	436	42.22	135	30.07	30.96	78	0	13	147	76	210	3e-31	124	S8CAV5	S8CAV5_9LAMI	Uncharacterized protein	M569_13291	NA	Genlisea aurea	NA	Predicted	NA	NA	NA	NA
scaffold3.g337.t1	1056	S8DUT9	1071	69.96	1112	105.3	103.83	211	13	3	1033	2	1071	0	1458	S8DUT9	S8DUT9_9LAMI	Uncharacterized protein (Fragment)	M569_07863	NA	Genlisea aurea	NA	Predicted	NA	NA	NA	NA
scaffold4.g338.t1	353	S8D2S8	161	90.74	162	45.89	100.62	11	2	195	353	1	161	1e-77	239	S8D2S8	S8D2S8_9LAMI	Uncharacterized protein (Fragment)	M569_00729	NA	Genlisea aurea	NA	Predicted	NA	NA	NA	NA
scaffold4.g340.t1	372	S8DSB6	259	83.4	253	68.01	97.68	42	0	117	369	4	256	1e-162	460	S8DSB6	S8DSB6_9LAMI	Uncharacterized protein (Fragment)	M569_12082	NA	Genlisea aurea	NA	Predicted	NA	NA	NA	NA
scaffold4.g341.t1	222	S8C862	221	61.84	207	93.24	93.67	77	2	17	222	16	221	4e-94	278	S8C862	S8C862_9LAMI	Uncharacterized protein (Fragment)	M569_11833	NA	Genlisea aurea	NA	Predicted	NA	NA	NA	NA
scaffold4.g343.t1	183	S8E3U1	154	48.2	139	75.96	90.26	70	1	1	137	1	139	8e-41	138	S8E3U1	S8E3U1_9LAMI	Uncharacterized protein	M569_04429	NA	Genlisea aurea	NA	Predicted	NA	NA	NA	NA
scaffold4.g344.t1	120	S8DBA7	242	39.5	119	99.17	49.17	70	2	2	120	3	119	7e-19	79.3	S8DBA7	S8DBA7_9LAMI	Uncharacterized protein (Fragment)	M569_14810	NA	Genlisea aurea	NA	Predicted	NA	NA	NA	NA
scaffold4.g345.t1	325	S8DW29	321	60.19	319	98.15	99.38	80	5	10	294	1	306	2e-100	301	S8DW29	S8DW29_9LAMI	Uncharacterized protein (Fragment)	M569_07421	NA	Genlisea aurea	NA	Predicted	NA	NA	NA	NA
scaffold4.g346.t1	962	S8EK61	863	78.22	845	87.84	97.91	162	6	68	905	3	832	0	1330	S8EK61	S8EK61_9LAMI	Uncharacterized protein	M569_01768	NA	Genlisea aurea	NA	Predicted	NA	NA	NA	NA
scaffold4.g349.t1	310	S8DHB6	329	70.1	311	100.32	94.53	90	3	1	310	21	329	2e-139	401	S8DHB6	S8DHB6_9LAMI	Uncharacterized protein (Fragment)	M569_12557	NA	Genlisea aurea	NA	Predicted	NA	NA	NA	NA
scaffold4.g351.t1	139	S8D5Q8	98	42.53	87	62.59	88.78	42	3	24	105	1	84	1e-13	63.5	S8D5Q8	S8D5Q8_9LAMI	Uncharacterized protein (Fragment)	M569_02001	NA	Genlisea aurea	NA	Predicted	NA	NA	NA	NA
scaffold4.g352.t1	238	S8CX60	109	63.93	122	51.26	111.93	31	2	117	238	1	109	2e-45	150	S8CX60	S8CX60_9LAMI	Uncharacterized protein (Fragment)	M569_02781	NA	Genlisea aurea	NA	Predicted	NA	NA	NA	NA
scaffold4.g353.t1	1049	S8D0T1	887	44.31	975	92.95	109.92	430	20	1	959	1	878	0	751	S8D0T1	S8D0T1_9LAMI	Uncharacterized protein	M569_01767	NA	Genlisea aurea	NA	Predicted	NA	NA	NA	NA
scaffold4.g354.t1	333	C7E3Q0	332	90.09	333	100	100.3	32	1	1	333	1	332	0	628	C7E3Q0	C7E3Q0_SALMI	Galactinol synthase (EC 2.4.1.123)	Gols1	2.4.1.123	Salvia miltiorrhiza (Chinese sage)	NA	Predicted	NA	GO:0047216~inositol 3-alpha-galactosyltransferase activity	NA	NA
scaffold4.g355.t1	440	D7REK4	181	99.45	181	41.14	100	1	0	260	440	1	181	3e-130	377	D7REK4	D7REK4_SALMI	ADP-ribosylation factor (Fragment)	NA	NA	Salvia miltiorrhiza (Chinese sage)	NA	Evidence at transcript level	Small GTPase superfamily, Arf family	GO:0005525~GTP binding	GO:0007264~small GTPase mediated signal transduction	GO:0005622~intracellular
scaffold4.g356.t1	86	S8E0G1	181	97.67	86	100	47.51	2	0	1	86	96	181	5e-58	179	S8E0G1	S8E0G1_9LAMI	Uncharacterized protein	M569_08957	NA	Genlisea aurea	NA	Predicted	NA	NA	NA	NA
scaffold4.g357.t1	211	S8CF63	253	36.26	91	43.13	35.97	58	0	1	91	73	163	5e-17	76.6	S8CF63	S8CF63_9LAMI	Uncharacterized protein (Fragment)	M569_09277	NA	Genlisea aurea	NA	Predicted	NA	NA	NA	NA
scaffold4.g358.t1	277	S8CWZ9	103	51.76	85	30.69	82.52	41	0	133	217	6	90	6e-25	97.1	S8CWZ9	S8CWZ9_9LAMI	Uncharacterized protein	M569_03359	NA	Genlisea aurea	NA	Predicted	NA	NA	NA	NA
scaffold4.g362.t1	466	Q27TQ7	143	33.33	66	14.16	46.15	44	0	85	150	78	143	1e-07	51.2	Q27TQ7	Q27TQ7_ORORA	Reverse transcriptase (Fragment)	NA	NA	Orobanche ramosa (Hemp broomrape) (Phelipanche ramosa)	NA	Predicted	NA	GO:0003723~RNA binding;GO:0003964~RNA-directed DNA polymerase activity	GO:0006278~RNA-dependent DNA replication	NA
scaffold4.g364.t1	261	S8DAK7	255	70.93	258	98.85	101.18	71	2	3	260	2	255	5e-135	385	S8DAK7	S8DAK7_9LAMI	Uncharacterized protein	M569_15076	NA	Genlisea aurea	NA	Predicted	NA	NA	NA	NA
scaffold4.g365.t1	610	S8CQL9	579	39.05	571	93.61	98.62	322	10	2	559	16	573	2e-136	414	S8CQL9	S8CQL9_9LAMI	Uncharacterized protein (Fragment)	M569_05722	NA	Genlisea aurea	NA	Predicted	NA	NA	NA	NA
scaffold4.g366.t1	463	S8CAT3	443	79.24	448	96.76	101.13	87	2	1	447	1	443	0	748	S8CAT3	S8CAT3_9LAMI	Uncharacterized protein (Fragment)	M569_10750	NA	Genlisea aurea	NA	Predicted	NA	NA	NA	NA
scaffold4.g367.t1	428	S8CW95	430	93.93	428	100	99.53	26	0	1	428	3	430	0	843	S8CW95	S8CW95_9LAMI	Uncharacterized protein (Fragment)	M569_03066	NA	Genlisea aurea	NA	Predicted	NA	NA	NA	NA
scaffold4.g369.t1	480	S8CUE3	481	88.57	481	100.21	100	53	1	2	480	1	481	0	897	S8CUE3	S8CUE3_9LAMI	Uncharacterized protein (Fragment)	M569_06265	NA	Genlisea aurea	NA	Predicted	NA	NA	NA	NA
scaffold4.g370.t1	93	S8CXZ4	67	55.07	69	74.19	102.99	24	3	23	86	1	67	7e-14	62.4	S8CXZ4	S8CXZ4_9LAMI	Uncharacterized protein (Fragment)	M569_02922	NA	Genlisea aurea	NA	Predicted	NA	NA	NA	NA
scaffold4.g371.t1	604	S8D381	636	67.92	636	105.3	100	172	5	1	604	1	636	0	858	S8D381	S8D381_9LAMI	Uncharacterized protein	M569_02913	NA	Genlisea aurea	NA	Predicted	NA	NA	NA	NA
scaffold4.g373.t1	340	S8DB56	54	33.33	54	15.88	100	36	0	107	160	1	54	8e-06	43.5	S8DB56	S8DB56_9LAMI	Uncharacterized protein (Fragment)	M569_00011	NA	Genlisea aurea	NA	Predicted	NA	NA	NA	NA
scaffold4.g376.t1	175	S8DI90	85	33.33	63	36	74.12	39	1	38	97	21	83	0.0003	38.1	S8DI90	S8DI90_9LAMI	Uncharacterized protein (Fragment)	M569_12303	NA	Genlisea aurea	NA	Predicted	NA	NA	NA	NA
scaffold4.g377.t1	552	S8DQP7	488	74.79	480	86.96	98.36	114	3	79	552	10	488	0	681	S8DQP7	S8DQP7_9LAMI	Uncharacterized protein (Fragment)	M569_12675	NA	Genlisea aurea	NA	Predicted	NA	NA	NA	NA
scaffold4.g378.t1	251	S8CRI4	121	83.65	104	41.43	85.95	10	1	13	116	4	100	4e-54	173	S8CRI4	S8CRI4_9LAMI	Uncharacterized protein (Fragment)	M569_07308	NA	Genlisea aurea	NA	Predicted	NA	NA	NA	NA
scaffold4.g383.t1	362	S8DJJ7	157	42.08	240	66.3	152.87	53	7	42	281	2	155	4e-42	146	S8DJJ7	S8DJJ7_9LAMI	Uncharacterized protein (Fragment)	M569_11745	NA	Genlisea aurea	NA	Predicted	NA	NA	NA	NA
scaffold4.g384.t1	328	Q2EIQ8	87	35.63	87	26.52	100	26	1	28	84	1	87	5e-08	50.4	Q2EIQ8	Q2EIQ8_ORORA	Reverse transcriptase (Fragment)	NA	NA	Orobanche ramosa (Hemp broomrape) (Phelipanche ramosa)	NA	Predicted	NA	GO:0003964~RNA-directed DNA polymerase activity	NA	NA
scaffold4.g387.t1	94	Q5ZF84	83	56.52	69	73.4	83.13	26	2	1	67	1	67	7e-21	80.9	Q5ZF84	Q5ZF84_PLAMJ	Putative uncharacterized protein	NA	NA	Plantago major (Common plantain)	NA	Predicted	NA	NA	NA	NA
scaffold4.g388.t1	620	S8DT99	581	57.24	573	92.42	98.62	191	10	48	569	1	570	0	622	S8DT99	S8DT99_9LAMI	Uncharacterized protein (Fragment)	M569_11744	NA	Genlisea aurea	NA	Predicted	NA	NA	NA	NA
scaffold4.g394.t1	181	S8CQD4	113	36.08	97	53.59	85.84	58	2	85	177	1	97	2e-09	52.4	S8CQD4	S8CQD4_9LAMI	Uncharacterized protein (Fragment)	M569_05427	NA	Genlisea aurea	NA	Predicted	NA	NA	NA	NA
scaffold4.g396.t1	517	S8C495	511	62.21	516	99.81	100.98	174	7	1	502	3	511	0	559	S8C495	S8C495_9LAMI	Uncharacterized protein (Fragment)	M569_13082	NA	Genlisea aurea	NA	Predicted	NA	NA	NA	NA
scaffold4.g397.t1	496	S8C940	337	78.1	306	61.69	90.8	52	2	17	317	42	337	3e-169	485	S8C940	S8C940_9LAMI	Uncharacterized protein (Fragment)	M569_13969	NA	Genlisea aurea	NA	Predicted	NA	NA	NA	NA
scaffold4.g398.t1	268	S8CRZ6	66	38.98	59	22.01	89.39	35	1	67	125	6	63	9e-06	43.1	S8CRZ6	S8CRZ6_9LAMI	Uncharacterized protein (Fragment)	M569_04756	NA	Genlisea aurea	NA	Predicted	NA	NA	NA	NA
scaffold4.g399.t1	275	S8CPK9	260	30.6	134	48.73	51.54	90	1	12	142	127	260	1e-08	54.7	S8CPK9	S8CPK9_9LAMI	Uncharacterized protein (Fragment)	M569_05648	NA	Genlisea aurea	NA	Predicted	NA	NA	NA	NA
scaffold4.g401.t1	220	Q2EIM5	87	50.72	69	31.36	79.31	32	1	12	80	1	67	3e-15	68.9	Q2EIM5	Q2EIM5_PHETU	Reverse transcriptase (Fragment)	NA	NA	Phelipanche tunetana (Broomrape) (Orobanche tunetana)	NA	Predicted	NA	GO:0003964~RNA-directed DNA polymerase activity	NA	NA
scaffold5.g411.t1	247	S8DL33	122	33.6	125	50.61	102.46	78	2	115	237	1	122	2e-14	68.2	S8DL33	S8DL33_9LAMI	Uncharacterized protein (Fragment)	M569_14566	NA	Genlisea aurea	NA	Predicted	NA	NA	NA	NA
scaffold5.g416.t1	350	D6QY00	188	34.41	93	26.57	49.47	59	2	21	112	1	92	7e-08	51.6	D6QY00	D6QY00_FRAEX	Gag-pol polyprotein (Fragment)	NA	NA	Fraxinus excelsior (Ash)	NA	Evidence at transcript level	NA	GO:0003676~nucleic acid binding	GO:0015074~DNA integration	NA
scaffold5.g417.t1	144	S8CZH9	473	31.03	145	100.69	30.66	90	3	6	143	231	372	4e-14	68.6	S8CZH9	S8CZH9_9LAMI	Uncharacterized protein (Fragment)	M569_01878	NA	Genlisea aurea	NA	Predicted	NA	NA	NA	NA
scaffold5.g430.t1	336	S8CKG8	326	48.91	276	82.14	84.66	127	4	5	275	12	278	5e-87	268	S8CKG8	S8CKG8_9LAMI	Uncharacterized protein (Fragment)	M569_09587	NA	Genlisea aurea	NA	Predicted	NA	NA	NA	NA
scaffold5.g431.t1	381	Q27TN2	143	33.33	69	18.11	48.25	45	1	203	270	39	107	7e-05	42.4	Q27TN2	Q27TN2_PHETU	Reverse transcriptase (Fragment)	NA	NA	Phelipanche tunetana (Broomrape) (Orobanche tunetana)	NA	Predicted	NA	GO:0003723~RNA binding;GO:0003964~RNA-directed DNA polymerase activity	GO:0006278~RNA-dependent DNA replication	NA
scaffold5.g433.t1	70	S8DVP6	130	40.48	42	60	32.31	25	0	15	56	1	42	9e-06	40	S8DVP6	S8DVP6_9LAMI	Uncharacterized protein (Fragment)	M569_07502	NA	Genlisea aurea	NA	Predicted	NA	NA	NA	NA
scaffold5.g435.t1	530	S8CEL4	1264	36.04	541	102.08	42.8	242	10	1	439	608	1146	4e-97	322	S8CEL4	S8CEL4_9LAMI	Uncharacterized protein	M569_11867	NA	Genlisea aurea	NA	Predicted	NA	NA	NA	NA
scaffold5.g436.t1	584	S8E9C0	352	51.54	357	61.13	101.42	127	10	1	348	1	320	6e-102	316	S8E9C0	S8E9C0_9LAMI	Nam-like protein 2	M569_02295	NA	Genlisea aurea	NA	Predicted	NA	NA	NA	NA
scaffold5.g442.t1	106	Q27TS0	143	34.85	66	62.26	46.15	42	1	39	103	1	66	5e-08	47.4	Q27TS0	Q27TS0_OROBU	Reverse transcriptase (Fragment)	NA	NA	Orobanche bungeana (Broomrape) (Phelipanche bungeana)	NA	Predicted	NA	GO:0003723~RNA binding;GO:0003964~RNA-directed DNA polymerase activity	GO:0006278~RNA-dependent DNA replication	NA
scaffold5.g451.t1	457	S8C7N1	445	55.43	451	98.69	101.35	192	3	8	457	3	445	1e-180	516	S8C7N1	S8C7N1_9LAMI	Uncharacterized protein (Fragment)	M569_14451	NA	Genlisea aurea	NA	Predicted	NA	NA	NA	NA
scaffold5.g455.t1	418	S8EGB8	120	31.58	114	27.27	95	77	1	22	135	1	113	3e-09	55.1	S8EGB8	S8EGB8_9LAMI	Uncharacterized protein (Fragment)	M569_03042	NA	Genlisea aurea	NA	Predicted	NA	NA	NA	NA
scaffold5.g456.t1	158	Q27TP8	143	41.89	74	46.84	51.75	43	0	82	155	1	74	7e-15	68.2	Q27TP8	Q27TP8_ORORA	Reverse transcriptase (Fragment)	NA	NA	Orobanche ramosa (Hemp broomrape) (Phelipanche ramosa)	NA	Predicted	NA	GO:0003723~RNA binding;GO:0003964~RNA-directed DNA polymerase activity	GO:0006278~RNA-dependent DNA replication	NA
scaffold5.g457.t1	220	S8CQZ4	473	47.19	178	80.91	37.63	91	2	1	175	167	344	1e-49	171	S8CQZ4	S8CQZ4_9LAMI	Uncharacterized protein	M569_05126	NA	Genlisea aurea	NA	Predicted	NA	NA	NA	NA
scaffold5.g458.t1	460	S8C5N8	376	36.64	131	28.48	34.84	83	0	176	306	167	297	1e-24	104	S8C5N8	S8C5N8_9LAMI	Uncharacterized protein (Fragment)	M569_12658	NA	Genlisea aurea	NA	Predicted	NA	NA	NA	NA
scaffold5.g479.t1	103	S8DL33	122	30	80	77.67	65.57	53	1	2	81	46	122	7e-09	49.7	S8DL33	S8DL33_9LAMI	Uncharacterized protein (Fragment)	M569_14566	NA	Genlisea aurea	NA	Predicted	NA	NA	NA	NA
scaffold5.g491.t1	129	S8DL33	122	34.88	86	66.67	70.49	54	1	46	129	1	86	1e-11	58.5	S8DL33	S8DL33_9LAMI	Uncharacterized protein (Fragment)	M569_14566	NA	Genlisea aurea	NA	Predicted	NA	NA	NA	NA
scaffold5.g493.t1	457	S8CAC2	191	42.42	66	14.44	34.55	38	0	67	132	21	86	7e-10	58.2	S8CAC2	S8CAC2_9LAMI	Uncharacterized protein (Fragment)	M569_13480	NA	Genlisea aurea	NA	Predicted	NA	NA	NA	NA
scaffold5.g501.t1	362	D6QY00	188	39.18	171	47.24	90.96	101	2	42	209	1	171	2e-30	116	D6QY00	D6QY00_FRAEX	Gag-pol polyprotein (Fragment)	NA	NA	Fraxinus excelsior (Ash)	NA	Evidence at transcript level	NA	GO:0003676~nucleic acid binding	GO:0015074~DNA integration	NA
scaffold5.g505.t1	356	Q27U07	143	40	120	33.71	83.92	72	0	97	216	8	127	2e-24	97.8	Q27U07	Q27U07_OROCE	Reverse transcriptase (Fragment)	NA	NA	Orobanche cernua var. cumana	NA	Predicted	NA	GO:0003723~RNA binding;GO:0003964~RNA-directed DNA polymerase activity	GO:0006278~RNA-dependent DNA replication	NA
scaffold5.g508.t1	168	S8CQD4	113	35.05	97	57.74	85.84	59	2	67	159	1	97	1e-08	50.1	S8CQD4	S8CQD4_9LAMI	Uncharacterized protein (Fragment)	M569_05427	NA	Genlisea aurea	NA	Predicted	NA	NA	NA	NA
scaffold6.g516.t1	351	D6QY00	188	30.12	83	23.65	44.15	55	2	2	81	91	173	1e-07	50.8	D6QY00	D6QY00_FRAEX	Gag-pol polyprotein (Fragment)	NA	NA	Fraxinus excelsior (Ash)	NA	Evidence at transcript level	NA	GO:0003676~nucleic acid binding	GO:0015074~DNA integration	NA
scaffold6.g523.t1	237	D6QY00	188	35.71	84	35.44	44.68	47	3	1	81	94	173	7e-09	53.5	D6QY00	D6QY00_FRAEX	Gag-pol polyprotein (Fragment)	NA	NA	Fraxinus excelsior (Ash)	NA	Evidence at transcript level	NA	GO:0003676~nucleic acid binding	GO:0015074~DNA integration	NA
scaffold6.g525.t1	386	S8CAV5	436	34.25	181	46.89	41.51	70	3	74	205	40	220	4e-24	102	S8CAV5	S8CAV5_9LAMI	Uncharacterized protein	M569_13291	NA	Genlisea aurea	NA	Predicted	NA	NA	NA	NA
scaffold6.g526.t1	168	D6QY00	188	30.36	112	66.67	59.57	78	0	57	168	1	112	3e-18	78.6	D6QY00	D6QY00_FRAEX	Gag-pol polyprotein (Fragment)	NA	NA	Fraxinus excelsior (Ash)	NA	Evidence at transcript level	NA	GO:0003676~nucleic acid binding	GO:0015074~DNA integration	NA
scaffold6.g527.t1	210	S8DEX9	84	36.36	77	36.67	91.67	42	2	84	157	12	84	2e-08	49.7	S8DEX9	S8DEX9_9LAMI	Uncharacterized protein (Fragment)	M569_16900	NA	Genlisea aurea	NA	Predicted	NA	NA	NA	NA
scaffold6.g529.t1	497	S8DIU5	476	67.29	483	97.18	101.47	112	6	53	496	1	476	0	643	S8DIU5	S8DIU5_9LAMI	Uncharacterized protein (Fragment)	M569_12001	NA	Genlisea aurea	NA	Predicted	NA	NA	NA	NA
scaffold6.g530.t1	153	S8CAC2	191	32.35	102	66.67	53.4	64	3	15	111	20	121	4e-07	47	S8CAC2	S8CAC2_9LAMI	Uncharacterized protein (Fragment)	M569_13480	NA	Genlisea aurea	NA	Predicted	NA	NA	NA	NA
scaffold6.g534.t1	686	S8CQZ4	473	35.62	219	31.92	46.3	105	3	252	434	131	349	2e-32	131	S8CQZ4	S8CQZ4_9LAMI	Uncharacterized protein	M569_05126	NA	Genlisea aurea	NA	Predicted	NA	NA	NA	NA
scaffold6.g535.t1	516	Q27TU5	143	35.63	87	16.86	60.84	56	0	430	516	1	87	1e-10	60.5	Q27TU5	Q27TU5_OROCR	Reverse transcriptase (Fragment)	NA	NA	Orobanche crenata (Bean broomrape)	NA	Predicted	NA	GO:0003723~RNA binding;GO:0003964~RNA-directed DNA polymerase activity	GO:0006278~RNA-dependent DNA replication	NA
scaffold6.g541.t1	213	S8CQZ4	473	45.89	146	68.54	30.87	77	1	1	144	205	350	1e-34	129	S8CQZ4	S8CQZ4_9LAMI	Uncharacterized protein	M569_05126	NA	Genlisea aurea	NA	Predicted	NA	NA	NA	NA
scaffold6.g546.t1	130	Q2EIL7	87	62.86	35	26.92	40.23	13	0	5	39	1	35	2e-09	51.6	Q2EIL7	Q2EIL7_PHETU	Reverse transcriptase (Fragment)	NA	NA	Phelipanche tunetana (Broomrape) (Orobanche tunetana)	NA	Predicted	NA	GO:0003964~RNA-directed DNA polymerase activity	NA	NA
scaffold6.g548.t1	111	D6QY00	188	39.42	104	93.69	55.32	59	1	9	108	3	106	9e-20	81.3	D6QY00	D6QY00_FRAEX	Gag-pol polyprotein (Fragment)	NA	NA	Fraxinus excelsior (Ash)	NA	Evidence at transcript level	NA	GO:0003676~nucleic acid binding	GO:0015074~DNA integration	NA
scaffold6.g553.t1	619	S8CM73	740	59.36	598	96.61	80.81	237	3	16	607	130	727	0	737	S8CM73	S8CM73_9LAMI	Uncharacterized protein	M569_08930	NA	Genlisea aurea	NA	Predicted	NA	NA	NA	NA
scaffold6.g555.t1	282	S8CAC2	191	34.29	105	37.23	54.97	69	0	169	273	1	105	2e-18	80.9	S8CAC2	S8CAC2_9LAMI	Uncharacterized protein (Fragment)	M569_13480	NA	Genlisea aurea	NA	Predicted	NA	NA	NA	NA
scaffold6.g556.t1	258	A1IW27	88	60	70	27.13	79.55	28	0	102	171	18	87	2e-25	97.8	A1IW27	A1IW27_9LAMI	Putative gag-pol protein (Fragment)	ophh-45	NA	Phillyrea latifolia	NA	Evidence at transcript level	NA	GO:0003676~nucleic acid binding	NA	NA
scaffold6.g558.t1	746	S8C0U4	723	59.28	754	101.07	104.29	260	11	1	746	9	723	0	886	S8C0U4	S8C0U4_9LAMI	Uncharacterized protein	M569_14398	NA	Genlisea aurea	NA	Predicted	NA	NA	NA	NA
scaffold6.g562.t1	150	S8C5N8	376	34.97	143	95.33	38.03	93	0	2	144	155	297	5e-29	110	S8C5N8	S8C5N8_9LAMI	Uncharacterized protein (Fragment)	M569_12658	NA	Genlisea aurea	NA	Predicted	NA	NA	NA	NA
scaffold6.g565.t1	121	S8E2S6	154	30.68	88	72.73	57.14	55	2	36	121	40	123	2e-07	46.2	S8E2S6	S8E2S6_9LAMI	Uncharacterized protein (Fragment)	M569_04784	NA	Genlisea aurea	NA	Predicted	NA	NA	NA	NA
scaffold6.g567.t1	189	Q27TT6	143	80.99	142	75.13	99.3	27	0	3	144	2	143	9e-83	245	Q27TT6	Q27TT6_OROCR	Reverse transcriptase (Fragment)	NA	NA	Orobanche crenata (Bean broomrape)	NA	Predicted	NA	GO:0003723~RNA binding;GO:0003964~RNA-directed DNA polymerase activity	GO:0006278~RNA-dependent DNA replication	NA
scaffold6.g568.t1	349	A1IW27	88	53.49	86	24.64	97.73	39	1	127	212	2	86	7e-28	105	A1IW27	A1IW27_9LAMI	Putative gag-pol protein (Fragment)	ophh-45	NA	Phillyrea latifolia	NA	Evidence at transcript level	NA	GO:0003676~nucleic acid binding	NA	NA
scaffold6.g571.t1	149	S8CPK9	260	32.12	137	91.95	52.69	89	1	7	143	126	258	1e-10	57.4	S8CPK9	S8CPK9_9LAMI	Uncharacterized protein (Fragment)	M569_05648	NA	Genlisea aurea	NA	Predicted	NA	NA	NA	NA
scaffold6.g574.t1	214	S8DL33	122	37.27	110	51.4	90.16	64	2	85	192	16	122	5e-15	69.3	S8DL33	S8DL33_9LAMI	Uncharacterized protein (Fragment)	M569_14566	NA	Genlisea aurea	NA	Predicted	NA	NA	NA	NA
scaffold6.g577.t1	440	S8CAC2	191	31.43	105	23.86	54.97	72	0	197	301	1	105	2e-12	66.2	S8CAC2	S8CAC2_9LAMI	Uncharacterized protein (Fragment)	M569_13480	NA	Genlisea aurea	NA	Predicted	NA	NA	NA	NA
scaffold6.g578.t1	181	S8CA54	229	45.07	71	39.23	31	39	0	111	181	53	123	8e-12	61.2	S8CA54	S8CA54_9LAMI	Uncharacterized protein	M569_10985	NA	Genlisea aurea	NA	Predicted	NA	NA	NA	NA
scaffold6.g580.t1	155	S8CW88	269	47.11	121	78.06	44.98	61	2	36	153	137	257	2e-29	110	S8CW88	S8CW88_9LAMI	Uncharacterized protein	M569_03669	NA	Genlisea aurea	NA	Predicted	NA	NA	NA	NA
scaffold6.g592.t1	180	Q27TM8	143	77.1	131	72.78	91.61	30	0	44	174	1	131	3e-71	215	Q27TM8	Q27TM8_PHETU	Reverse transcriptase (Fragment)	NA	NA	Phelipanche tunetana (Broomrape) (Orobanche tunetana)	NA	Predicted	NA	GO:0003723~RNA binding;GO:0003964~RNA-directed DNA polymerase activity	GO:0006278~RNA-dependent DNA replication	NA
scaffold6.g594.t1	336	S8CRZ6	66	42.37	59	17.56	89.39	33	1	193	251	8	65	3e-06	45.1	S8CRZ6	S8CRZ6_9LAMI	Uncharacterized protein (Fragment)	M569_04756	NA	Genlisea aurea	NA	Predicted	NA	NA	NA	NA
scaffold6.g601.t1	352	Q27TM8	143	82.57	109	30.97	76.22	19	0	238	346	2	110	1e-59	191	Q27TM8	Q27TM8_PHETU	Reverse transcriptase (Fragment)	NA	NA	Phelipanche tunetana (Broomrape) (Orobanche tunetana)	NA	Predicted	NA	GO:0003723~RNA binding;GO:0003964~RNA-directed DNA polymerase activity	GO:0006278~RNA-dependent DNA replication	NA
scaffold6.g606.t1	253	S8C5N8	376	31.4	121	47.83	32.18	83	0	1	121	177	297	9e-20	87	S8C5N8	S8C5N8_9LAMI	Uncharacterized protein (Fragment)	M569_12658	NA	Genlisea aurea	NA	Predicted	NA	NA	NA	NA
scaffold6.g610.t1	237	Q2EIQ3	87	38.03	71	29.96	81.61	34	2	41	101	11	81	4e-08	50.1	Q2EIQ3	Q2EIQ3_ORORA	Reverse transcriptase (Fragment)	NA	NA	Orobanche ramosa (Hemp broomrape) (Phelipanche ramosa)	NA	Predicted	NA	GO:0003964~RNA-directed DNA polymerase activity	NA	NA
scaffold6.g612.t1	215	S8DD56	113	30.63	111	51.63	98.23	58	5	14	124	1	92	7e-07	46.2	S8DD56	S8DD56_9LAMI	Uncharacterized protein (Fragment)	M569_14059	NA	Genlisea aurea	NA	Predicted	NA	NA	NA	NA
scaffold6.g620.t1	197	S8CW88	269	35.9	117	59.39	43.49	44	5	92	177	123	239	7e-08	50.8	S8CW88	S8CW88_9LAMI	Uncharacterized protein	M569_03669	NA	Genlisea aurea	NA	Predicted	NA	NA	NA	NA
scaffold6.g627.t1	635	Q2EIQ8	87	57.47	87	13.7	100	34	1	525	608	1	87	2e-25	102	Q2EIQ8	Q2EIQ8_ORORA	Reverse transcriptase (Fragment)	NA	NA	Orobanche ramosa (Hemp broomrape) (Phelipanche ramosa)	NA	Predicted	NA	GO:0003964~RNA-directed DNA polymerase activity	NA	NA
scaffold6.g628.t1	229	S8CZH9	473	30.32	155	67.69	32.77	88	5	54	200	331	473	7e-09	55.1	S8CZH9	S8CZH9_9LAMI	Uncharacterized protein (Fragment)	M569_01878	NA	Genlisea aurea	NA	Predicted	NA	NA	NA	NA
scaffold7.g632.t1	274	S8DEX9	84	34.67	75	27.37	89.29	48	1	131	205	11	84	4e-08	50.1	S8DEX9	S8DEX9_9LAMI	Uncharacterized protein (Fragment)	M569_16900	NA	Genlisea aurea	NA	Predicted	NA	NA	NA	NA
scaffold7.g633.t1	228	Q2EIX8	88	46.84	79	34.65	89.77	40	2	104	180	10	88	1e-16	72.8	Q2EIX8	Q2EIX8_OROCE	Reverse transcriptase (Fragment)	NA	NA	Orobanche cernua var. cernua	NA	Predicted	NA	GO:0003964~RNA-directed DNA polymerase activity	NA	NA
scaffold7.g634.t1	125	S8DB70	102	42.86	56	44.8	54.9	29	1	34	89	37	89	3e-07	45.4	S8DB70	S8DB70_9LAMI	Uncharacterized protein	M569_00021	NA	Genlisea aurea	NA	Predicted	NA	NA	NA	NA
scaffold7.g637.t1	133	S8C7K2	275	38.61	101	75.94	36.73	54	5	2	97	118	215	6e-10	55.5	S8C7K2	S8C7K2_9LAMI	Uncharacterized protein	M569_12019	NA	Genlisea aurea	NA	Predicted	NA	NA	NA	NA
scaffold7.g638.t1	579	S8D2J3	387	68.89	389	67.18	100.52	102	5	80	451	1	387	0	530	S8D2J3	S8D2J3_9LAMI	Uncharacterized protein (Fragment)	M569_00817	NA	Genlisea aurea	NA	Predicted	NA	NA	NA	NA
scaffold7.g639.t1	209	S8DKJ3	229	44.29	210	100.48	91.7	110	3	2	204	8	217	5e-55	178	S8DKJ3	S8DKJ3_9LAMI	Uncharacterized protein	M569_14777	NA	Genlisea aurea	NA	Predicted	NA	NA	NA	NA
scaffold7.g640.t1	224	S8DKJ3	229	47.32	224	100	97.82	108	6	2	221	8	225	3e-62	197	S8DKJ3	S8DKJ3_9LAMI	Uncharacterized protein	M569_14777	NA	Genlisea aurea	NA	Predicted	NA	NA	NA	NA
scaffold7.g641.t1	164	S8DDJ7	185	73.25	157	95.73	84.86	40	1	1	157	25	179	1e-79	237	S8DDJ7	S8DDJ7_9LAMI	Uncharacterized protein	M569_17421	NA	Genlisea aurea	NA	Predicted	NA	NA	NA	NA
scaffold7.g642.t1	365	S8CTF5	338	33.74	329	90.14	97.34	170	17	1	294	1	316	2e-35	133	S8CTF5	S8CTF5_9LAMI	Uncharacterized protein	M569_04210	NA	Genlisea aurea	NA	Predicted	NA	NA	NA	NA
scaffold7.g643.t1	140	S8C057	126	45.6	125	89.29	99.21	62	2	4	123	2	125	3e-28	103	S8C057	S8C057_9LAMI	Copper transporter (Fragment)	M569_14575	NA	Genlisea aurea	NA	Predicted	NA	NA	NA	NA
scaffold7.g644.t1	145	R4NGU1	147	43.18	132	91.03	89.8	71	2	11	138	9	140	2e-31	112	R4NGU1	R4NGU1_9LAMI	Small heat shock protein 16.6CI	NA	NA	Boea hygrometrica	NA	Evidence at transcript level	Small heat shock protein (HSP20) family	NA	GO:0006950~response to stress	NA
scaffold7.g646.t1	229	S8CVK9	282	49.28	209	91.27	74.11	50	6	67	219	38	246	2e-50	168	S8CVK9	S8CVK9_9LAMI	Uncharacterized protein (Fragment)	M569_03927	NA	Genlisea aurea	NA	Predicted	NA	NA	NA	NA
scaffold7.g649.t1	404	S8CP92	487	56.07	453	112.13	93.02	142	4	3	404	41	487	4e-172	494	S8CP92	S8CP92_9LAMI	Uncharacterized protein (Fragment)	M569_08114	NA	Genlisea aurea	NA	Predicted	NA	NA	NA	NA
scaffold7.g650.t1	163	S8EE91	177	56.96	158	96.93	89.27	63	3	10	162	17	174	5e-55	174	S8EE91	S8EE91_9LAMI	Uncharacterized protein	M569_03929	NA	Genlisea aurea	NA	Predicted	NA	NA	NA	NA
scaffold7.g651.t1	314	S8D541	327	36.53	323	102.87	98.78	161	11	1	295	1	307	3e-50	172	S8D541	S8D541_9LAMI	Uncharacterized protein	M569_02242	NA	Genlisea aurea	NA	Predicted	NA	NA	NA	NA
scaffold7.g652.t1	531	S8D4R7	623	56.63	505	95.1	81.06	143	6	95	528	119	618	0	558	S8D4R7	S8D4R7_9LAMI	Uncharacterized protein (Fragment)	M569_00367	NA	Genlisea aurea	NA	Predicted	NA	NA	NA	NA
scaffold7.g653.t1	340	S8D037	115	93.33	105	30.88	91.3	7	0	1	105	4	108	4e-65	204	S8D037	S8D037_9LAMI	Uncharacterized protein (Fragment)	M569_02083	NA	Genlisea aurea	NA	Predicted	NA	NA	NA	NA
scaffold7.g654.t1	280	S8D8I9	233	76.71	249	88.93	106.87	39	4	11	256	1	233	2e-136	388	S8D8I9	S8D8I9_9LAMI	Uncharacterized protein (Fragment)	M569_15805	NA	Genlisea aurea	NA	Predicted	NA	NA	NA	NA
scaffold7.g655.t1	606	S8C4W5	307	68.54	302	49.83	98.37	82	6	1	299	1	292	3e-130	388	S8C4W5	S8C4W5_9LAMI	Uncharacterized protein (Fragment)	M569_13044	NA	Genlisea aurea	NA	Predicted	NA	NA	NA	NA
scaffold7.g656.t1	417	S8CRF7	438	52.14	420	100.72	95.89	197	2	1	416	17	436	1e-158	458	S8CRF7	S8CRF7_9LAMI	Uncharacterized protein (Fragment)	M569_05413	NA	Genlisea aurea	NA	Predicted	NA	NA	NA	NA
scaffold7.g657.t1	733	S8CK52	696	59.12	707	96.45	101.58	248	10	42	733	15	695	0	833	S8CK52	S8CK52_9LAMI	Abc transporter family protein	M569_07702	NA	Genlisea aurea	NA	Predicted	NA	NA	NA	NA
scaffold7.g658.t1	1042	S8DND3	362	68.13	364	34.93	100.55	105	6	538	895	1	359	2e-163	489	S8DND3	S8DND3_9LAMI	Uncharacterized protein (Fragment)	M569_10278	NA	Genlisea aurea	NA	Predicted	NA	NA	NA	NA
scaffold7.g659.t1	942	S8E481	773	52.44	818	86.84	105.82	326	15	132	931	1	773	0	732	S8E481	S8E481_9LAMI	Uncharacterized protein (Fragment)	M569_07668	NA	Genlisea aurea	NA	Predicted	NA	NA	NA	NA
scaffold7.g660.t1	381	S8CID9	329	79.64	329	86.35	100	64	2	1	326	1	329	0	509	S8CID9	S8CID9_9LAMI	Peroxin 12 (Fragment)	M569_10365	NA	Genlisea aurea	NA	Predicted	NA	NA	NA	NA
scaffold7.g662.t1	563	S8EC83	261	68.05	241	42.81	92.34	72	1	82	322	26	261	2e-116	349	S8EC83	S8EC83_9LAMI	Uncharacterized protein	M569_04580	NA	Genlisea aurea	NA	Predicted	NA	NA	NA	NA
scaffold7.g663.t1	575	S8E6M0	551	79.69	576	100.17	104.54	79	3	1	575	13	551	0	915	S8E6M0	S8E6M0_9LAMI	Uncharacterized protein (Fragment)	M569_03272	NA	Genlisea aurea	NA	Predicted	NA	NA	NA	NA
scaffold7.g666.t1	472	S8CR27	601	43.87	253	53.6	42.1	95	8	7	217	9	256	2e-51	185	S8CR27	S8CR27_9LAMI	Uncharacterized protein (Fragment)	M569_05075	NA	Genlisea aurea	NA	Predicted	NA	NA	NA	NA
scaffold7.g668.t1	1128	S8CXA5	1136	59.91	1175	104.17	103.43	348	8	38	1128	1	1136	0	1360	S8CXA5	S8CXA5_9LAMI	Uncharacterized protein (Fragment)	M569_05144	NA	Genlisea aurea	NA	Predicted	NA	NA	NA	NA
scaffold7.g669.t1	315	S8CST5	147	91.1	146	46.35	99.32	13	0	170	315	2	147	2e-97	288	S8CST5	S8CST5_9LAMI	Uncharacterized protein (Fragment)	M569_04873	NA	Genlisea aurea	NA	Predicted	NA	NA	NA	NA
scaffold7.g672.t1	135	S8CBJ6	270	31.03	145	107.41	53.7	85	3	1	132	49	191	2e-09	53.9	S8CBJ6	S8CBJ6_9LAMI	Uncharacterized protein (Fragment)	M569_13048	NA	Genlisea aurea	NA	Predicted	NA	NA	NA	NA
scaffold7.g676.t1	292	S8BWL9	265	76.49	268	91.78	101.13	58	1	1	268	1	263	2e-152	431	S8BWL9	S8BWL9_9LAMI	Uncharacterized protein (Fragment)	M569_16039	NA	Genlisea aurea	NA	Predicted	NA	NA	NA	NA
scaffold7.g677.t1	120	S8CWP6	113	54.95	111	92.5	98.23	49	1	1	110	1	111	5e-32	111	S8CWP6	S8CWP6_9LAMI	3-oxo-5-alpha-steroid 4-dehydrogenase family protein (Fragment)	M569_03485	NA	Genlisea aurea	NA	Predicted	NA	NA	NA	NA
scaffold7.g678.t1	266	S8CQN2	160	53.8	158	59.4	98.75	73	0	108	265	2	159	3e-55	178	S8CQN2	S8CQN2_9LAMI	Uncharacterized protein (Fragment)	M569_05297	NA	Genlisea aurea	NA	Predicted	NA	NA	NA	NA
scaffold7.g679.t1	363	S8CGK2	340	72.06	340	93.66	100	94	1	23	362	2	340	0	521	S8CGK2	S8CGK2_9LAMI	Uncharacterized protein (Fragment)	M569_08823	NA	Genlisea aurea	NA	Predicted	NA	NA	NA	NA
scaffold7.g682.t1	203	S8DPD8	258	30.43	115	56.65	44.57	79	1	77	190	58	172	1e-12	64.3	S8DPD8	S8DPD8_9LAMI	Uncharacterized protein	M569_13164	NA	Genlisea aurea	NA	Predicted	NA	NA	NA	NA
scaffold7.g684.t1	291	S8E8Q5	522	33.04	230	79.04	44.06	114	6	53	281	27	217	4e-29	116	S8E8Q5	S8E8Q5_9LAMI	Uncharacterized protein (Fragment)	M569_05940	NA	Genlisea aurea	NA	Predicted	NA	NA	NA	NA
scaffold7.g685.t1	780	S8CUM5	337	65	360	46.15	106.82	66	3	300	622	1	337	7e-158	466	S8CUM5	S8CUM5_9LAMI	Glutathione synthetase (Fragment)	M569_06177	NA	Genlisea aurea	NA	Predicted	NA	NA	NA	NA
scaffold7.g686.t1	315	S8CZA5	171	34.86	175	55.56	102.34	96	2	139	307	6	168	4e-31	116	S8CZA5	S8CZA5_9LAMI	Uncharacterized protein	M569_04375	NA	Genlisea aurea	NA	Predicted	NA	NA	NA	NA
scaffold7.g687.t1	116	S8DQT6	333	35.83	120	103.45	36.04	72	3	1	116	1	119	1e-13	65.9	S8DQT6	S8DQT6_9LAMI	Uncharacterized protein	M569_09369	NA	Genlisea aurea	NA	Predicted	NA	NA	NA	NA
scaffold7.g688.t1	477	S8END3	209	70.19	208	43.61	99.52	37	2	62	269	2	184	3e-95	290	S8END3	S8END3_9LAMI	Charged multivesicular body protein 5 (Fragment)	M569_00452	NA	Genlisea aurea	NA	Predicted	NA	NA	NA	NA
scaffold7.g689.t1	293	S8E5Q4	289	53.67	218	74.4	75.43	56	2	73	245	71	288	1e-68	218	S8E5Q4	S8E5Q4_9LAMI	Uncharacterized protein (Fragment)	M569_07062	NA	Genlisea aurea	NA	Predicted	NA	NA	NA	NA
scaffold7.g690.t1	418	S8E5Q4	289	76.47	289	69.14	100	67	1	86	373	1	289	9e-150	430	S8E5Q4	S8E5Q4_9LAMI	Uncharacterized protein (Fragment)	M569_07062	NA	Genlisea aurea	NA	Predicted	NA	NA	NA	NA
scaffold7.g692.t1	585	S8C9J3	685	62.5	576	98.46	84.09	215	1	2	576	13	588	0	761	S8C9J3	S8C9J3_9LAMI	Uncharacterized protein	M569_11327	NA	Genlisea aurea	NA	Predicted	NA	NA	NA	NA
scaffold8.g698.t1	141	S8CRZ6	66	33.33	66	46.81	100	43	1	38	103	1	65	0.0004	36.6	S8CRZ6	S8CRZ6_9LAMI	Uncharacterized protein (Fragment)	M569_04756	NA	Genlisea aurea	NA	Predicted	NA	NA	NA	NA
scaffold8.g699.t1	545	Q2EIQ8	87	59.3	86	15.78	98.85	32	1	421	503	1	86	9e-28	107	Q2EIQ8	Q2EIQ8_ORORA	Reverse transcriptase (Fragment)	NA	NA	Orobanche ramosa (Hemp broomrape) (Phelipanche ramosa)	NA	Predicted	NA	GO:0003964~RNA-directed DNA polymerase activity	NA	NA
scaffold8.g704.t1	303	I2D1C0	314	50	312	102.97	99.36	133	5	2	301	3	303	1e-100	301	I2D1C0	I2D1C0_SALMI	1-aminocyclopropane-1-carboxylic acid oxidase	ACO	NA	Salvia miltiorrhiza (Chinese sage)	NA	Evidence at transcript level	Iron/ascorbate-dependent oxidoreductase family	GO:0016706~oxidoreductase activity, acting on paired donors, with incorporation or reduction of molecular oxygen, 2-oxoglutarate as one donor, and incorporation of one atom each of oxygen into both donors	NA	NA
scaffold8.g706.t1	1014	S8E6A3	861	77.13	647	63.81	75.15	120	3	274	897	1	642	0	1035	S8E6A3	S8E6A3_9LAMI	Uncharacterized protein (Fragment)	M569_06876	NA	Genlisea aurea	NA	Predicted	NA	NA	NA	NA
scaffold8.g709.t1	196	S8CW88	269	38.84	121	61.73	44.98	67	4	81	196	123	241	5e-15	70.9	S8CW88	S8CW88_9LAMI	Uncharacterized protein	M569_03669	NA	Genlisea aurea	NA	Predicted	NA	NA	NA	NA
scaffold8.g711.t1	185	Q27TP8	143	41.56	77	41.62	53.85	45	0	43	119	1	77	3e-15	70.1	Q27TP8	Q27TP8_ORORA	Reverse transcriptase (Fragment)	NA	NA	Orobanche ramosa (Hemp broomrape) (Phelipanche ramosa)	NA	Predicted	NA	GO:0003723~RNA binding;GO:0003964~RNA-directed DNA polymerase activity	GO:0006278~RNA-dependent DNA replication	NA
scaffold8.g712.t1	662	S8CA54	229	35.16	91	13.75	39.74	58	1	288	377	48	138	7e-09	56.6	S8CA54	S8CA54_9LAMI	Uncharacterized protein	M569_10985	NA	Genlisea aurea	NA	Predicted	NA	NA	NA	NA
scaffold8.g719.t1	402	S8CPC3	154	39.66	58	14.43	37.66	30	2	12	64	4	61	1e-05	44.7	S8CPC3	S8CPC3_9LAMI	Uncharacterized protein (Fragment)	M569_08076	NA	Genlisea aurea	NA	Predicted	NA	NA	NA	NA
scaffold8.g732.t1	104	S8DL33	122	33.33	81	77.88	66.39	49	2	3	82	46	122	1e-06	43.1	S8DL33	S8DL33_9LAMI	Uncharacterized protein (Fragment)	M569_14566	NA	Genlisea aurea	NA	Predicted	NA	NA	NA	NA
scaffold8.g737.t1	131	S8CF63	253	32.1	81	61.83	32.02	52	2	4	83	13	91	9e-08	48.9	S8CF63	S8CF63_9LAMI	Uncharacterized protein (Fragment)	M569_09277	NA	Genlisea aurea	NA	Predicted	NA	NA	NA	NA
scaffold8.g740.t1	381	G8E3T6	174	33.14	175	45.93	100.57	112	3	169	341	1	172	2e-22	93.6	G8E3T6	G8E3T6_SESIN	NBS-LRR class disease resistance protein (Fragment)	NA	NA	Sesamum indicum (Oriental sesame) (Sesamum orientale)	NA	Predicted	NA	GO:0043531~ADP binding	GO:0006952~defense response	NA
scaffold8.g741.t1	736	S8DYU0	655	30.32	630	85.6	96.18	398	19	107	709	24	639	7e-65	229	S8DYU0	S8DYU0_9LAMI	Uncharacterized protein (Fragment)	M569_09562	NA	Genlisea aurea	NA	Predicted	NA	NA	NA	NA
scaffold8.g743.t1	191	S8CNG9	104	37.1	62	32.46	59.62	36	2	67	128	24	82	0.0006	37.7	S8CNG9	S8CNG9_9LAMI	Uncharacterized protein (Fragment)	M569_06501	NA	Genlisea aurea	NA	Predicted	NA	NA	NA	NA
scaffold8.g747.t1	178	D6QY00	188	31.33	83	46.63	44.15	54	2	2	81	91	173	1e-09	54.3	D6QY00	D6QY00_FRAEX	Gag-pol polyprotein (Fragment)	NA	NA	Fraxinus excelsior (Ash)	NA	Evidence at transcript level	NA	GO:0003676~nucleic acid binding	GO:0015074~DNA integration	NA
scaffold8.g748.t1	135	Q2EIM5	87	55.06	89	65.93	102.3	38	1	26	114	1	87	2e-25	94.7	Q2EIM5	Q2EIM5_PHETU	Reverse transcriptase (Fragment)	NA	NA	Phelipanche tunetana (Broomrape) (Orobanche tunetana)	NA	Predicted	NA	GO:0003964~RNA-directed DNA polymerase activity	NA	NA
scaffold8.g750.t1	262	S8CRZ6	66	38.18	55	20.99	83.33	33	1	16	70	8	61	0.0005	38.1	S8CRZ6	S8CRZ6_9LAMI	Uncharacterized protein (Fragment)	M569_04756	NA	Genlisea aurea	NA	Predicted	NA	NA	NA	NA
scaffold8.g753.t1	190	S8CPK9	260	32.54	169	88.95	65	107	2	1	169	31	192	5e-21	87.8	S8CPK9	S8CPK9_9LAMI	Uncharacterized protein (Fragment)	M569_05648	NA	Genlisea aurea	NA	Predicted	NA	NA	NA	NA
scaffold8.g759.t1	215	Q27TS1	143	83.72	43	20	30.07	7	0	106	148	1	43	9e-19	80.5	Q27TS1	Q27TS1_OROBU	Reverse transcriptase (Fragment)	NA	NA	Orobanche bungeana (Broomrape) (Phelipanche bungeana)	NA	Predicted	NA	GO:0003723~RNA binding;GO:0003964~RNA-directed DNA polymerase activity	GO:0006278~RNA-dependent DNA replication	NA
scaffold8.g764.t1	379	S8CQD4	113	43.21	81	21.37	71.68	45	1	290	370	1	80	5e-13	65.9	S8CQD4	S8CQD4_9LAMI	Uncharacterized protein (Fragment)	M569_05427	NA	Genlisea aurea	NA	Predicted	NA	NA	NA	NA
scaffold8.g765.t1	473	D6QY00	188	49.18	183	38.69	97.34	90	1	114	293	2	184	3e-54	182	D6QY00	D6QY00_FRAEX	Gag-pol polyprotein (Fragment)	NA	NA	Fraxinus excelsior (Ash)	NA	Evidence at transcript level	NA	GO:0003676~nucleic acid binding	GO:0015074~DNA integration	NA
scaffold8.g766.t1	121	S8EES9	204	40	65	53.72	31.86	38	1	52	115	101	165	9e-08	48.1	S8EES9	S8EES9_9LAMI	Uncharacterized protein	M569_00259	NA	Genlisea aurea	NA	Predicted	NA	NA	NA	NA
scaffold8.g770.t1	440	Q27TV0	143	50.48	105	23.86	73.43	52	0	117	221	9	113	2e-30	115	Q27TV0	Q27TV0_OROCR	Reverse transcriptase (Fragment)	NA	NA	Orobanche crenata (Bean broomrape)	NA	Predicted	NA	GO:0003723~RNA binding;GO:0003964~RNA-directed DNA polymerase activity	GO:0006278~RNA-dependent DNA replication	NA
scaffold8.g771.t1	124	A1IW27	88	37.66	77	62.1	87.5	47	1	16	91	9	85	8e-13	60.8	A1IW27	A1IW27_9LAMI	Putative gag-pol protein (Fragment)	ophh-45	NA	Phillyrea latifolia	NA	Evidence at transcript level	NA	GO:0003676~nucleic acid binding	NA	NA
scaffold8.g777.t1	781	S8DK90	629	62.23	691	88.48	109.86	187	14	103	781	1	629	0	754	S8DK90	S8DK90_9LAMI	Chromatin remodeling complex subunit (Fragment)	M569_14921	NA	Genlisea aurea	NA	Predicted	NA	NA	NA	NA
scaffold8.g778.t1	352	S8E944	144	46.26	147	41.76	102.08	73	4	133	276	1	144	4e-28	108	S8E944	S8E944_9LAMI	Uncharacterized protein (Fragment)	M569_02397	NA	Genlisea aurea	NA	Predicted	NA	NA	NA	NA
scaffold8.g782.t1	316	Q27TP8	143	44.32	88	27.85	61.54	49	0	89	176	2	89	9e-16	73.2	Q27TP8	Q27TP8_ORORA	Reverse transcriptase (Fragment)	NA	NA	Orobanche ramosa (Hemp broomrape) (Phelipanche ramosa)	NA	Predicted	NA	GO:0003723~RNA binding;GO:0003964~RNA-directed DNA polymerase activity	GO:0006278~RNA-dependent DNA replication	NA
scaffold8.g788.t1	157	Q2EIY1	88	56.52	46	29.3	52.27	18	1	5	50	1	44	8e-09	50.1	Q2EIY1	Q2EIY1_OROCE	Reverse transcriptase (Fragment)	NA	NA	Orobanche cernua var. cernua	NA	Predicted	NA	GO:0003964~RNA-directed DNA polymerase activity	NA	NA
scaffold8.g790.t1	296	D6QY00	188	44.21	95	32.09	50.53	51	1	193	285	10	104	1e-14	70.9	D6QY00	D6QY00_FRAEX	Gag-pol polyprotein (Fragment)	NA	NA	Fraxinus excelsior (Ash)	NA	Evidence at transcript level	NA	GO:0003676~nucleic acid binding	GO:0015074~DNA integration	NA
scaffold8.g792.t1	340	S8C5N8	376	34.15	164	48.24	43.62	107	1	178	340	124	287	2e-31	122	S8C5N8	S8C5N8_9LAMI	Uncharacterized protein (Fragment)	M569_12658	NA	Genlisea aurea	NA	Predicted	NA	NA	NA	NA
scaffold8.g800.t1	356	D6QY00	188	41.18	119	33.43	63.3	61	5	160	273	73	187	8e-17	77.8	D6QY00	D6QY00_FRAEX	Gag-pol polyprotein (Fragment)	NA	NA	Fraxinus excelsior (Ash)	NA	Evidence at transcript level	NA	GO:0003676~nucleic acid binding	GO:0015074~DNA integration	NA
scaffold9.g806.t1	493	S8DWS2	892	30.03	303	61.46	33.97	179	4	207	484	573	867	4e-41	158	S8DWS2	S8DWS2_9LAMI	Uncharacterized protein	M569_07096	NA	Genlisea aurea	NA	Predicted	NA	NA	NA	NA
scaffold9.g807.t1	121	D6QY00	188	39.58	96	79.34	51.06	54	2	22	115	2	95	2e-14	66.2	D6QY00	D6QY00_FRAEX	Gag-pol polyprotein (Fragment)	NA	NA	Fraxinus excelsior (Ash)	NA	Evidence at transcript level	NA	GO:0003676~nucleic acid binding	GO:0015074~DNA integration	NA
scaffold9.g813.t1	351	S8CAC2	191	33.85	65	18.52	34.03	41	1	281	345	1	63	7e-06	45.8	S8CAC2	S8CAC2_9LAMI	Uncharacterized protein (Fragment)	M569_13480	NA	Genlisea aurea	NA	Predicted	NA	NA	NA	NA
scaffold9.g827.t1	304	Q27U05	138	42.35	85	27.96	61.59	49	0	41	125	2	86	8e-17	75.9	Q27U05	Q27U05_OROCE	Reverse transcriptase (Fragment)	NA	NA	Orobanche cernua var. cumana	NA	Predicted	NA	GO:0003723~RNA binding;GO:0003964~RNA-directed DNA polymerase activity	GO:0006278~RNA-dependent DNA replication	NA
scaffold9.g831.t1	123	Q27TU3	143	34.69	49	39.84	34.27	32	0	70	118	4	52	0.0002	38.5	Q27TU3	Q27TU3_OROCR	Reverse transcriptase (Fragment)	NA	NA	Orobanche crenata (Bean broomrape)	NA	Predicted	NA	GO:0003723~RNA binding;GO:0003964~RNA-directed DNA polymerase activity	GO:0006278~RNA-dependent DNA replication	NA
scaffold9.g832.t1	183	A1IW27	88	54.9	51	27.87	57.95	23	0	1	51	37	87	8e-15	67.4	A1IW27	A1IW27_9LAMI	Putative gag-pol protein (Fragment)	ophh-45	NA	Phillyrea latifolia	NA	Evidence at transcript level	NA	GO:0003676~nucleic acid binding	NA	NA
scaffold9.g833.t1	231	Q27TW0	143	50	44	19.05	30.77	17	1	71	114	76	114	0.0002	40.4	Q27TW0	Q27TW0_OROOW	Reverse transcriptase (Fragment)	NA	NA	Orobanche owerinii (Broomrape)	NA	Predicted	NA	GO:0003723~RNA binding;GO:0003964~RNA-directed DNA polymerase activity	GO:0006278~RNA-dependent DNA replication	NA
scaffold9.g837.t1	299	S8EGB8	120	37.66	77	25.75	64.17	47	1	5	81	45	120	9e-09	53.1	S8EGB8	S8EGB8_9LAMI	Uncharacterized protein (Fragment)	M569_03042	NA	Genlisea aurea	NA	Predicted	NA	NA	NA	NA
scaffold9.g838.t1	181	Q27TS0	143	68.52	54	29.83	37.76	17	0	127	180	1	54	1e-20	84.7	Q27TS0	Q27TS0_OROBU	Reverse transcriptase (Fragment)	NA	NA	Orobanche bungeana (Broomrape) (Phelipanche bungeana)	NA	Predicted	NA	GO:0003723~RNA binding;GO:0003964~RNA-directed DNA polymerase activity	GO:0006278~RNA-dependent DNA replication	NA
scaffold9.g839.t1	166	Q27TQ1	143	72.54	142	85.54	99.3	39	0	1	142	2	143	8e-75	224	Q27TQ1	Q27TQ1_ORORA	Reverse transcriptase (Fragment)	NA	NA	Orobanche ramosa (Hemp broomrape) (Phelipanche ramosa)	NA	Predicted	NA	GO:0003723~RNA binding;GO:0003964~RNA-directed DNA polymerase activity	GO:0006278~RNA-dependent DNA replication	NA
scaffold9.g844.t1	477	D6QY00	188	38.71	124	26	65.96	73	2	200	320	63	186	3e-22	94.7	D6QY00	D6QY00_FRAEX	Gag-pol polyprotein (Fragment)	NA	NA	Fraxinus excelsior (Ash)	NA	Evidence at transcript level	NA	GO:0003676~nucleic acid binding	GO:0015074~DNA integration	NA
scaffold9.g845.t1	195	Q2EIM5	87	55.06	89	45.64	102.3	38	1	5	93	1	87	2e-26	99	Q2EIM5	Q2EIM5_PHETU	Reverse transcriptase (Fragment)	NA	NA	Phelipanche tunetana (Broomrape) (Orobanche tunetana)	NA	Predicted	NA	GO:0003964~RNA-directed DNA polymerase activity	NA	NA
scaffold9.g853.t1	205	S8CW88	269	45.3	117	57.07	43.49	60	2	70	182	123	239	8e-24	96.7	S8CW88	S8CW88_9LAMI	Uncharacterized protein	M569_03669	NA	Genlisea aurea	NA	Predicted	NA	NA	NA	NA
scaffold9.g861.t1	305	Q27TP1	143	78.57	126	41.31	88.11	26	1	2	126	18	143	2e-69	215	Q27TP1	Q27TP1_PHETU	Reverse transcriptase (Fragment)	NA	NA	Phelipanche tunetana (Broomrape) (Orobanche tunetana)	NA	Predicted	NA	GO:0003723~RNA binding;GO:0003964~RNA-directed DNA polymerase activity	GO:0006278~RNA-dependent DNA replication	NA
scaffold9.g862.t1	303	S8CS05	503	36.55	238	78.55	47.32	133	6	50	284	280	502	1e-39	146	S8CS05	S8CS05_9LAMI	Uncharacterized protein	M569_07128	NA	Genlisea aurea	NA	Predicted	NA	NA	NA	NA
scaffold9.g865.t1	115	Q27TT0	143	36.36	88	76.52	61.54	56	0	6	93	54	141	3e-13	62.8	Q27TT0	Q27TT0_OROBU	Reverse transcriptase (Fragment)	NA	NA	Orobanche bungeana (Broomrape) (Phelipanche bungeana)	NA	Predicted	NA	GO:0003723~RNA binding;GO:0003964~RNA-directed DNA polymerase activity	GO:0006278~RNA-dependent DNA replication	NA
scaffold9.g867.t1	140	S8CUU7	245	33.33	126	90	51.43	82	1	2	125	119	244	2e-13	64.3	S8CUU7	S8CUU7_9LAMI	Uncharacterized protein (Fragment)	M569_04195	NA	Genlisea aurea	NA	Predicted	NA	NA	NA	NA
scaffold9.g878.t1	802	Q27U06	143	76.11	113	14.09	79.02	27	0	682	794	1	113	7e-57	192	Q27U06	Q27U06_OROCE	Reverse transcriptase (Fragment)	NA	NA	Orobanche cernua var. cumana	NA	Predicted	NA	GO:0003723~RNA binding;GO:0003964~RNA-directed DNA polymerase activity	GO:0006278~RNA-dependent DNA replication	NA
scaffold9.g881.t1	152	A1IW27	88	54.65	86	56.58	97.73	39	0	22	107	2	87	3e-31	110	A1IW27	A1IW27_9LAMI	Putative gag-pol protein (Fragment)	ophh-45	NA	Phillyrea latifolia	NA	Evidence at transcript level	NA	GO:0003676~nucleic acid binding	NA	NA
scaffold9.g883.t1	254	S8CPC3	154	32.86	70	27.56	45.45	38	2	138	202	6	71	1e-06	47	S8CPC3	S8CPC3_9LAMI	Uncharacterized protein (Fragment)	M569_08076	NA	Genlisea aurea	NA	Predicted	NA	NA	NA	NA
scaffold9.g886.t1	180	S8D119	248	43.43	99	55	39.92	53	2	31	127	74	171	1e-18	80.9	S8D119	S8D119_9LAMI	Uncharacterized protein (Fragment)	M569_01300	NA	Genlisea aurea	NA	Predicted	NA	NA	NA	NA
scaffold9.g894.t1	271	D6QY00	188	32.93	82	30.26	43.62	52	2	10	88	103	184	8e-09	53.9	D6QY00	D6QY00_FRAEX	Gag-pol polyprotein (Fragment)	NA	NA	Fraxinus excelsior (Ash)	NA	Evidence at transcript level	NA	GO:0003676~nucleic acid binding	GO:0015074~DNA integration	NA
scaffold9.g897.t1	519	S8EBA7	721	58.23	474	91.33	65.74	167	5	42	500	10	467	2e-180	528	S8EBA7	S8EBA7_9LAMI	Uncharacterized protein (Fragment)	M569_04935	NA	Genlisea aurea	NA	Predicted	NA	NA	NA	NA
scaffold9.g898.t1	257	S8EBA7	721	63.28	256	99.61	35.51	91	1	5	257	466	721	2e-112	342	S8EBA7	S8EBA7_9LAMI	Uncharacterized protein (Fragment)	M569_04935	NA	Genlisea aurea	NA	Predicted	NA	NA	NA	NA
scaffold9.g900.t1	449	D6QY00	188	42.75	138	30.73	73.4	76	1	243	377	47	184	1e-34	129	D6QY00	D6QY00_FRAEX	Gag-pol polyprotein (Fragment)	NA	NA	Fraxinus excelsior (Ash)	NA	Evidence at transcript level	NA	GO:0003676~nucleic acid binding	GO:0015074~DNA integration	NA
scaffold9.g902.t1	675	S8EBA7	721	65.03	672	99.56	93.2	210	7	21	673	55	720	0	857	S8EBA7	S8EBA7_9LAMI	Uncharacterized protein (Fragment)	M569_04935	NA	Genlisea aurea	NA	Predicted	NA	NA	NA	NA
scaffold9.g904.t1	86	S8DYP9	171	35.21	71	82.56	41.52	44	2	3	72	70	139	2e-05	40.4	S8DYP9	S8DYP9_9LAMI	Uncharacterized protein (Fragment)	M569_06362	NA	Genlisea aurea	NA	Predicted	NA	NA	NA	NA
scaffold9.g905.t1	183	A1IW27	88	58.75	80	43.72	90.91	33	0	59	138	8	87	9e-31	110	A1IW27	A1IW27_9LAMI	Putative gag-pol protein (Fragment)	ophh-45	NA	Phillyrea latifolia	NA	Evidence at transcript level	NA	GO:0003676~nucleic acid binding	NA	NA
scaffold9.g907.t1	180	Q27TT4	143	76.76	142	78.89	99.3	31	1	1	140	2	143	9e-75	224	Q27TT4	Q27TT4_OROCR	Reverse transcriptase (Fragment)	NA	NA	Orobanche crenata (Bean broomrape)	NA	Predicted	NA	GO:0003723~RNA binding;GO:0003964~RNA-directed DNA polymerase activity	GO:0006278~RNA-dependent DNA replication	NA
scaffold9.g908.t1	143	S8CS05	503	35.48	155	108.39	30.82	81	6	3	143	327	476	3e-18	80.9	S8CS05	S8CS05_9LAMI	Uncharacterized protein	M569_07128	NA	Genlisea aurea	NA	Predicted	NA	NA	NA	NA
scaffold9.g910.t1	128	S8E2S6	154	37.74	53	41.41	34.42	33	0	63	115	102	154	2e-05	41.6	S8E2S6	S8E2S6_9LAMI	Uncharacterized protein (Fragment)	M569_04784	NA	Genlisea aurea	NA	Predicted	NA	NA	NA	NA
scaffold10.g912.t1	956	S8CQZ4	473	43.35	203	21.23	42.92	112	2	37	236	147	349	3e-44	168	S8CQZ4	S8CQZ4_9LAMI	Uncharacterized protein	M569_05126	NA	Genlisea aurea	NA	Predicted	NA	NA	NA	NA
scaffold10.g920.t1	332	S8CAC2	191	34.44	90	27.11	47.12	59	0	172	261	1	90	1e-15	74.3	S8CAC2	S8CAC2_9LAMI	Uncharacterized protein (Fragment)	M569_13480	NA	Genlisea aurea	NA	Predicted	NA	NA	NA	NA
scaffold10.g926.t1	254	D6QY00	188	31.37	153	60.24	81.38	63	2	138	248	1	153	4e-16	74.3	D6QY00	D6QY00_FRAEX	Gag-pol polyprotein (Fragment)	NA	NA	Fraxinus excelsior (Ash)	NA	Evidence at transcript level	NA	GO:0003676~nucleic acid binding	GO:0015074~DNA integration	NA
scaffold10.g935.t1	215	S8E2S6	154	35.11	94	43.72	61.04	61	0	58	151	61	154	1e-13	65.9	S8E2S6	S8E2S6_9LAMI	Uncharacterized protein (Fragment)	M569_04784	NA	Genlisea aurea	NA	Predicted	NA	NA	NA	NA
scaffold10.g937.t1	162	Q27TN0	143	78.57	112	69.14	78.32	24	0	9	120	32	143	9e-64	195	Q27TN0	Q27TN0_PHETU	Reverse transcriptase (Fragment)	NA	NA	Phelipanche tunetana (Broomrape) (Orobanche tunetana)	NA	Predicted	NA	GO:0003723~RNA binding;GO:0003964~RNA-directed DNA polymerase activity	GO:0006278~RNA-dependent DNA replication	NA
scaffold10.g938.t1	263	S8DWW3	337	34.29	105	39.92	31.16	68	1	93	196	64	168	2e-13	68.9	S8DWW3	S8DWW3_9LAMI	Uncharacterized protein	M569_07036	NA	Genlisea aurea	NA	Predicted	NA	NA	NA	NA
scaffold10.g942.t1	345	S8CPK9	260	36.07	183	53.04	70.38	106	2	83	263	19	192	2e-29	115	S8CPK9	S8CPK9_9LAMI	Uncharacterized protein (Fragment)	M569_05648	NA	Genlisea aurea	NA	Predicted	NA	NA	NA	NA
scaffold10.g943.t1	253	D6QY00	188	35.48	186	73.52	98.94	90	3	15	170	1	186	2e-28	108	D6QY00	D6QY00_FRAEX	Gag-pol polyprotein (Fragment)	NA	NA	Fraxinus excelsior (Ash)	NA	Evidence at transcript level	NA	GO:0003676~nucleic acid binding	GO:0015074~DNA integration	NA
scaffold10.g944.t1	138	Q2EIM5	87	64	50	36.23	57.47	16	1	88	137	3	50	6e-15	66.6	Q2EIM5	Q2EIM5_PHETU	Reverse transcriptase (Fragment)	NA	NA	Phelipanche tunetana (Broomrape) (Orobanche tunetana)	NA	Predicted	NA	GO:0003964~RNA-directed DNA polymerase activity	NA	NA
scaffold10.g948.t1	482	Q27TP0	143	74.83	143	29.67	100	36	0	2	144	1	143	1e-73	232	Q27TP0	Q27TP0_PHETU	Reverse transcriptase (Fragment)	NA	NA	Phelipanche tunetana (Broomrape) (Orobanche tunetana)	NA	Predicted	NA	GO:0003723~RNA binding;GO:0003964~RNA-directed DNA polymerase activity	GO:0006278~RNA-dependent DNA replication	NA
scaffold10.g964.t1	88	S8CHW8	88	96.59	88	100	100	3	0	1	88	1	88	1e-57	174	S8CHW8	S8CHW8_9LAMI	Uncharacterized protein	M569_08185	NA	Genlisea aurea	NA	Predicted	NA	NA	NA	NA
scaffold10.g968.t1	448	D6QY00	188	40	160	35.71	85.11	93	2	165	321	27	186	5e-31	118	D6QY00	D6QY00_FRAEX	Gag-pol polyprotein (Fragment)	NA	NA	Fraxinus excelsior (Ash)	NA	Evidence at transcript level	NA	GO:0003676~nucleic acid binding	GO:0015074~DNA integration	NA
scaffold10.g971.t1	357	S8CQZ4	473	40	200	56.02	42.28	91	5	36	207	136	334	1e-33	130	S8CQZ4	S8CQZ4_9LAMI	Uncharacterized protein	M569_05126	NA	Genlisea aurea	NA	Predicted	NA	NA	NA	NA
scaffold10.g974.t1	472	S8DWW3	337	30	110	23.31	32.64	73	2	347	452	63	172	2e-07	52.8	S8DWW3	S8DWW3_9LAMI	Uncharacterized protein	M569_07036	NA	Genlisea aurea	NA	Predicted	NA	NA	NA	NA
scaffold10.g979.t1	299	S8DYP9	171	38.1	84	28.09	49.12	50	2	211	293	22	104	5e-08	51.6	S8DYP9	S8DYP9_9LAMI	Uncharacterized protein (Fragment)	M569_06362	NA	Genlisea aurea	NA	Predicted	NA	NA	NA	NA
scaffold10.g984.t1	129	S8CA54	229	37.14	70	54.26	30.57	44	0	59	128	53	122	2e-09	53.1	S8CA54	S8CA54_9LAMI	Uncharacterized protein	M569_10985	NA	Genlisea aurea	NA	Predicted	NA	NA	NA	NA
scaffold10.g989.t1	242	S8C547	264	84.85	198	81.82	75	19	1	39	236	20	206	3e-119	344	S8C547	S8C547_9LAMI	Uncharacterized protein (Fragment)	M569_12964	NA	Genlisea aurea	NA	Predicted	NA	NA	NA	NA
scaffold11.g991.t1	591	S8CK14	481	54.71	488	82.57	101.46	191	11	6	477	5	478	4e-171	499	S8CK14	S8CK14_9LAMI	Uncharacterized protein	M569_07747	NA	Genlisea aurea	NA	Predicted	NA	NA	NA	NA
scaffold11.g1001.t1	267	S8CPK9	260	34.08	179	67.04	68.85	107	2	19	195	23	192	4e-26	104	S8CPK9	S8CPK9_9LAMI	Uncharacterized protein (Fragment)	M569_05648	NA	Genlisea aurea	NA	Predicted	NA	NA	NA	NA
scaffold11.g1002.t1	531	D6QY00	188	38.17	186	35.03	98.94	106	3	42	218	1	186	4e-32	122	D6QY00	D6QY00_FRAEX	Gag-pol polyprotein (Fragment)	NA	NA	Fraxinus excelsior (Ash)	NA	Evidence at transcript level	NA	GO:0003676~nucleic acid binding	GO:0015074~DNA integration	NA
scaffold11.g1003.t1	531	S8CAC2	191	34.92	63	11.86	32.98	41	0	173	235	1	63	3e-06	47.8	S8CAC2	S8CAC2_9LAMI	Uncharacterized protein (Fragment)	M569_13480	NA	Genlisea aurea	NA	Predicted	NA	NA	NA	NA
scaffold11.g1008.t1	142	S8CWZ9	103	47.92	48	33.8	46.6	25	0	53	100	31	78	4e-09	50.8	S8CWZ9	S8CWZ9_9LAMI	Uncharacterized protein	M569_03359	NA	Genlisea aurea	NA	Predicted	NA	NA	NA	NA
scaffold11.g1010.t1	219	S8E5Q0	175	43.6	172	78.54	98.29	67	4	5	146	3	174	4e-28	106	S8E5Q0	S8E5Q0_9LAMI	Uncharacterized protein (Fragment)	M569_03635	NA	Genlisea aurea	NA	Predicted	NA	NA	NA	NA
scaffold11.g1011.t1	189	S8E1F7	69	73.91	69	36.51	100	15	1	34	99	1	69	3e-27	100	S8E1F7	S8E1F7_9LAMI	Uncharacterized protein (Fragment)	M569_08633	NA	Genlisea aurea	NA	Predicted	NA	NA	NA	NA
scaffold11.g1012.t1	621	S8CV27	564	64.54	564	90.82	100	197	3	18	579	2	564	0	765	S8CV27	S8CV27_9LAMI	Uncharacterized protein	M569_04107	NA	Genlisea aurea	NA	Predicted	NA	NA	NA	NA
scaffold11.g1013.t1	925	S8D2I6	691	78.31	590	63.78	85.38	116	1	6	595	114	691	0	959	S8D2I6	S8D2I6_9LAMI	Uncharacterized protein (Fragment)	M569_01135	NA	Genlisea aurea	NA	Predicted	NA	NA	NA	NA
scaffold11.g1014.t1	234	S8DP82	156	71.15	156	66.67	100	45	0	1	156	1	156	1e-82	247	S8DP82	S8DP82_9LAMI	Uncharacterized protein (Fragment)	M569_13265	NA	Genlisea aurea	NA	Predicted	NA	NA	NA	NA
scaffold11.g1015.t1	639	Q1EMR3	227	30.77	78	12.21	34.36	49	1	438	510	34	111	6e-06	47.8	Q1EMR3	Q1EMR3_PLAMJ	Putative reverse transcriptase (Fragment)	rt1	NA	Plantago major (Common plantain)	NA	Evidence at transcript level	NA	GO:0003964~RNA-directed DNA polymerase activity;GO:0003676~nucleic acid binding;GO:0004523~ribonuclease H activity	NA	NA
scaffold11.g1017.t1	310	D6QY00	188	36.78	174	56.13	92.55	98	4	11	182	24	187	2e-26	104	D6QY00	D6QY00_FRAEX	Gag-pol polyprotein (Fragment)	NA	NA	Fraxinus excelsior (Ash)	NA	Evidence at transcript level	NA	GO:0003676~nucleic acid binding	GO:0015074~DNA integration	NA
scaffold11.g1019.t1	156	I2AWM7	156	98.72	156	100	100	2	0	1	156	1	156	5e-111	316	I2AWM7	I2AWM7_SESIN	Ubiquitin extension protein 5	UBQ5	NA	Sesamum indicum (Oriental sesame) (Sesamum orientale)	NA	Evidence at transcript level	NA	GO:0003735~structural constituent of ribosome	GO:0006412~translation	GO:0005840~ribosome
scaffold11.g1020.t1	436	E3WH24	742	36.51	315	72.25	42.45	182	6	87	386	127	438	4e-58	204	E3WH24	E3WH24_9LAMI	Transposase	NA	NA	Saintpaulia hybrid cultivar	NA	Predicted	NA	GO:0003676~nucleic acid binding	NA	NA
scaffold11.g1021.t1	581	S8CLT7	421	87.86	412	70.91	97.86	50	0	168	579	10	421	0	763	S8CLT7	S8CLT7_9LAMI	Uncharacterized protein (Fragment)	M569_07074	NA	Genlisea aurea	NA	Predicted	NA	NA	NA	NA
scaffold11.g1022.t1	1221	S8CXI3	932	61.72	964	78.95	103.43	332	7	11	971	3	932	0	1162	S8CXI3	S8CXI3_9LAMI	Uncharacterized protein (Fragment)	M569_02578	NA	Genlisea aurea	NA	Predicted	NA	NA	NA	NA
scaffold11.g1025.t1	855	S8CXN6	845	70.71	840	98.25	99.41	218	11	29	854	2	827	0	1194	S8CXN6	S8CXN6_9LAMI	Uncharacterized protein (Fragment)	M569_02521	NA	Genlisea aurea	NA	Predicted	NA	NA	NA	NA
scaffold11.g1028.t1	407	S8C5N8	376	35.68	185	45.45	49.2	112	1	13	190	135	319	1e-31	124	S8C5N8	S8C5N8_9LAMI	Uncharacterized protein (Fragment)	M569_12658	NA	Genlisea aurea	NA	Predicted	NA	NA	NA	NA
scaffold11.g1029.t1	539	Q27TX5	143	32.17	143	26.53	100	68	1	180	293	1	143	2e-14	71.6	Q27TX5	Q27TX5_OROCE	Reverse transcriptase (Fragment)	NA	NA	Orobanche cernua var. desertorum	NA	Predicted	NA	GO:0003723~RNA binding;GO:0003964~RNA-directed DNA polymerase activity	GO:0006278~RNA-dependent DNA replication	NA
scaffold11.g1031.t1	382	D6QY00	188	38.46	169	44.24	89.89	97	3	36	203	10	172	1e-24	100	D6QY00	D6QY00_FRAEX	Gag-pol polyprotein (Fragment)	NA	NA	Fraxinus excelsior (Ash)	NA	Evidence at transcript level	NA	GO:0003676~nucleic acid binding	GO:0015074~DNA integration	NA
scaffold11.g1032.t1	121	S8BWI7	176	36.67	60	49.59	34.09	38	0	7	66	101	160	1e-05	42.4	S8BWI7	S8BWI7_9LAMI	Uncharacterized protein	M569_16079	NA	Genlisea aurea	NA	Predicted	NA	NA	NA	NA
scaffold11.g1035.t1	117	S8DB56	54	36.96	46	39.32	85.19	29	0	72	117	1	46	6e-05	37.7	S8DB56	S8DB56_9LAMI	Uncharacterized protein (Fragment)	M569_00011	NA	Genlisea aurea	NA	Predicted	NA	NA	NA	NA
scaffold11.g1037.t1	288	S8CW88	269	38.32	107	37.15	39.78	61	3	171	272	137	243	7e-15	72.4	S8CW88	S8CW88_9LAMI	Uncharacterized protein	M569_03669	NA	Genlisea aurea	NA	Predicted	NA	NA	NA	NA
scaffold11.g1040.t1	257	S8EMJ4	293	93.61	219	85.21	74.74	13	1	39	256	75	293	2e-150	425	S8EMJ4	S8EMJ4_9LAMI	Uncharacterized protein (Fragment)	M569_00853	NA	Genlisea aurea	NA	Predicted	NA	NA	NA	NA
scaffold11.g1041.t1	286	S8C106	223	32.33	232	81.12	104.04	119	6	31	258	14	211	2e-24	99	S8C106	S8C106_9LAMI	Uncharacterized protein (Fragment)	M569_16675	NA	Genlisea aurea	NA	Predicted	NA	NA	NA	NA
scaffold11.g1043.t1	159	S8D6R3	202	48.99	149	93.71	73.76	76	0	4	152	54	202	7e-37	128	S8D6R3	S8D6R3_9LAMI	Uncharacterized protein (Fragment)	M569_01620	NA	Genlisea aurea	NA	Predicted	NA	NA	NA	NA
scaffold11.g1048.t1	152	S8CAC2	191	35.71	84	55.26	43.98	54	0	69	152	1	84	1e-14	68.2	S8CAC2	S8CAC2_9LAMI	Uncharacterized protein (Fragment)	M569_13480	NA	Genlisea aurea	NA	Predicted	NA	NA	NA	NA
scaffold12.g1061.t1	640	S8D4S1	459	66.52	460	71.88	100.22	118	6	1	431	1	453	0	590	S8D4S1	S8D4S1_9LAMI	Uncharacterized protein	M569_00365	NA	Genlisea aurea	NA	Predicted	NA	NA	NA	NA
scaffold12.g1062.t1	419	S8E5Q4	289	76.12	289	68.97	100	68	1	87	374	1	289	3e-150	431	S8E5Q4	S8E5Q4_9LAMI	Uncharacterized protein (Fragment)	M569_07062	NA	Genlisea aurea	NA	Predicted	NA	NA	NA	NA
scaffold12.g1063.t1	1537	S8CJW3	618	35.58	607	39.49	98.22	303	23	132	697	37	596	5e-55	205	S8CJW3	S8CJW3_9LAMI	Uncharacterized protein	M569_07306	NA	Genlisea aurea	NA	Predicted	NA	NA	NA	NA
scaffold12.g1070.t1	112	S8E3D8	80	67.5	80	71.43	100	25	1	33	111	1	80	1e-29	104	S8E3D8	S8E3D8_9LAMI	Uncharacterized protein (Fragment)	M569_04540	NA	Genlisea aurea	NA	Predicted	NA	NA	NA	NA
scaffold12.g1071.t1	203	S8E420	223	41.62	185	91.13	82.96	69	6	22	167	1	185	3e-29	110	S8E420	S8E420_9LAMI	Uncharacterized protein (Fragment)	M569_04311	NA	Genlisea aurea	NA	Predicted	NA	NA	NA	NA
scaffold12.g1072.t1	369	S8CQD4	113	35.05	97	26.29	85.84	54	1	181	268	1	97	2e-08	52.4	S8CQD4	S8CQD4_9LAMI	Uncharacterized protein (Fragment)	M569_05427	NA	Genlisea aurea	NA	Predicted	NA	NA	NA	NA
scaffold12.g1073.t1	189	Q2EIM5	87	48.31	89	47.09	102.3	44	1	5	93	1	87	3e-19	79.7	Q2EIM5	Q2EIM5_PHETU	Reverse transcriptase (Fragment)	NA	NA	Phelipanche tunetana (Broomrape) (Orobanche tunetana)	NA	Predicted	NA	GO:0003964~RNA-directed DNA polymerase activity	NA	NA
scaffold12.g1075.t1	312	A1IW27	88	53.75	80	25.64	90.91	37	0	180	259	8	87	2e-25	98.6	A1IW27	A1IW27_9LAMI	Putative gag-pol protein (Fragment)	ophh-45	NA	Phillyrea latifolia	NA	Evidence at transcript level	NA	GO:0003676~nucleic acid binding	NA	NA
scaffold12.g1077.t1	245	S8CRZ6	66	41.07	56	22.86	84.85	32	1	100	155	6	60	4e-06	43.9	S8CRZ6	S8CRZ6_9LAMI	Uncharacterized protein (Fragment)	M569_04756	NA	Genlisea aurea	NA	Predicted	NA	NA	NA	NA
scaffold12.g1080.t1	268	S8CRC9	424	73.78	164	61.19	38.68	42	1	4	167	1	163	1e-78	247	S8CRC9	S8CRC9_9LAMI	Uncharacterized protein (Fragment)	M569_04974	NA	Genlisea aurea	NA	Predicted	NA	NA	NA	NA
scaffold12.g1084.t1	219	S8CX10	97	33.33	42	19.18	43.3	28	0	6	47	56	97	0.0001	39.7	S8CX10	S8CX10_9LAMI	Uncharacterized protein (Fragment)	M569_02853	NA	Genlisea aurea	NA	Predicted	NA	NA	NA	NA
scaffold12.g1085.t1	185	D6QY00	188	36.19	105	56.76	55.85	56	1	15	119	1	94	3e-09	53.5	D6QY00	D6QY00_FRAEX	Gag-pol polyprotein (Fragment)	NA	NA	Fraxinus excelsior (Ash)	NA	Evidence at transcript level	NA	GO:0003676~nucleic acid binding	GO:0015074~DNA integration	NA
scaffold12.g1087.t1	180	S8CPK9	260	34.34	166	92.22	63.85	98	2	15	178	19	175	8e-25	98.6	S8CPK9	S8CPK9_9LAMI	Uncharacterized protein (Fragment)	M569_05648	NA	Genlisea aurea	NA	Predicted	NA	NA	NA	NA
scaffold12.g1089.t1	113	A1IW27	88	42.03	69	61.06	78.41	40	0	13	81	17	85	9e-16	68.6	A1IW27	A1IW27_9LAMI	Putative gag-pol protein (Fragment)	ophh-45	NA	Phillyrea latifolia	NA	Evidence at transcript level	NA	GO:0003676~nucleic acid binding	NA	NA
scaffold12.g1090.t1	290	Q27TM2	143	67.27	55	18.97	38.46	18	0	122	176	84	138	4e-17	76.3	Q27TM2	Q27TM2_PHETU	Reverse transcriptase (Fragment)	NA	NA	Phelipanche tunetana (Broomrape) (Orobanche tunetana)	NA	Predicted	NA	GO:0003723~RNA binding;GO:0003964~RNA-directed DNA polymerase activity	GO:0006278~RNA-dependent DNA replication	NA
scaffold12.g1100.t1	674	S8C5N8	376	30.68	176	26.11	46.81	100	3	422	575	139	314	2e-22	99.8	S8C5N8	S8C5N8_9LAMI	Uncharacterized protein (Fragment)	M569_12658	NA	Genlisea aurea	NA	Predicted	NA	NA	NA	NA
scaffold12.g1108.t1	252	D6QY00	188	46.67	105	41.67	55.85	56	0	14	118	21	125	3e-22	91.7	D6QY00	D6QY00_FRAEX	Gag-pol polyprotein (Fragment)	NA	NA	Fraxinus excelsior (Ash)	NA	Evidence at transcript level	NA	GO:0003676~nucleic acid binding	GO:0015074~DNA integration	NA
scaffold12.g1109.t1	327	S8DEX9	84	38.03	71	21.71	84.52	39	2	252	322	13	78	2e-06	45.4	S8DEX9	S8DEX9_9LAMI	Uncharacterized protein (Fragment)	M569_16900	NA	Genlisea aurea	NA	Predicted	NA	NA	NA	NA
scaffold12.g1112.t1	435	Q2EIP0	87	75.56	45	10.34	51.72	11	0	323	367	1	45	1e-15	72.8	Q2EIP0	Q2EIP0_PHETU	Reverse transcriptase (Fragment)	NA	NA	Phelipanche tunetana (Broomrape) (Orobanche tunetana)	NA	Predicted	NA	GO:0003964~RNA-directed DNA polymerase activity	NA	NA
scaffold12.g1116.t1	226	Q27TP9	143	71.67	60	26.55	41.96	17	0	1	60	84	143	9e-27	102	Q27TP9	Q27TP9_ORORA	Reverse transcriptase (Fragment)	NA	NA	Orobanche ramosa (Hemp broomrape) (Phelipanche ramosa)	NA	Predicted	NA	GO:0003723~RNA binding;GO:0003964~RNA-directed DNA polymerase activity	GO:0006278~RNA-dependent DNA replication	NA
scaffold12.g1119.t1	215	D6QY00	188	34.62	104	48.37	55.32	65	2	1	101	83	186	7e-14	67	D6QY00	D6QY00_FRAEX	Gag-pol polyprotein (Fragment)	NA	NA	Fraxinus excelsior (Ash)	NA	Evidence at transcript level	NA	GO:0003676~nucleic acid binding	GO:0015074~DNA integration	NA
scaffold12.g1120.t1	95	Q9XGV0	88	58.62	29	30.53	32.95	10	1	65	93	1	27	0.0004	35.8	Q9XGV0	Q9XGV0_ORORA	Reverse transcriptase (Fragment)	NA	NA	Orobanche ramosa (Hemp broomrape) (Phelipanche ramosa)	NA	Predicted	NA	GO:0003964~RNA-directed DNA polymerase activity	NA	NA
scaffold12.g1127.t1	230	S8D925	314	30.1	196	85.22	62.42	118	6	39	228	125	307	5e-18	80.9	S8D925	S8D925_9LAMI	Uncharacterized protein	M569_15597	NA	Genlisea aurea	NA	Predicted	NA	NA	NA	NA
scaffold12.g1128.t1	388	Q27TM2	143	78.26	92	23.71	64.34	18	1	54	145	51	140	2e-44	153	Q27TM2	Q27TM2_PHETU	Reverse transcriptase (Fragment)	NA	NA	Phelipanche tunetana (Broomrape) (Orobanche tunetana)	NA	Predicted	NA	GO:0003723~RNA binding;GO:0003964~RNA-directed DNA polymerase activity	GO:0006278~RNA-dependent DNA replication	NA
scaffold12.g1129.t1	112	A1IW27	88	54.35	46	41.07	52.27	21	0	25	70	28	73	2e-13	62	A1IW27	A1IW27_9LAMI	Putative gag-pol protein (Fragment)	ophh-45	NA	Phillyrea latifolia	NA	Evidence at transcript level	NA	GO:0003676~nucleic acid binding	NA	NA
scaffold12.g1131.t1	353	S8CPK9	260	32.97	182	51.56	70	111	2	95	274	20	192	3e-26	105	S8CPK9	S8CPK9_9LAMI	Uncharacterized protein (Fragment)	M569_05648	NA	Genlisea aurea	NA	Predicted	NA	NA	NA	NA
scaffold12.g1133.t1	251	D6QY00	188	30.53	95	37.85	50.53	63	2	3	94	92	186	4e-10	57.4	D6QY00	D6QY00_FRAEX	Gag-pol polyprotein (Fragment)	NA	NA	Fraxinus excelsior (Ash)	NA	Evidence at transcript level	NA	GO:0003676~nucleic acid binding	GO:0015074~DNA integration	NA
scaffold12.g1138.t1	628	S8C5N8	376	31.07	177	28.18	47.07	119	2	319	493	135	310	9e-24	103	S8C5N8	S8C5N8_9LAMI	Uncharacterized protein (Fragment)	M569_12658	NA	Genlisea aurea	NA	Predicted	NA	NA	NA	NA
scaffold12.g1139.t1	176	Q2EIS0	88	46.91	81	46.02	92.05	32	4	5	79	1	76	2e-12	60.5	Q2EIS0	Q2EIS0_OROBU	Reverse transcriptase (Fragment)	NA	NA	Orobanche bungeana (Broomrape) (Phelipanche bungeana)	NA	Predicted	NA	GO:0003964~RNA-directed DNA polymerase activity	NA	NA
scaffold12.g1141.t1	550	S8D8C2	373	30.43	115	20.91	30.83	74	3	299	407	60	174	5e-09	58.2	S8D8C2	S8D8C2_9LAMI	Uncharacterized protein	M569_15888	NA	Genlisea aurea	NA	Predicted	NA	NA	NA	NA
scaffold13.g1146.t1	407	S8C4K6	463	66.92	402	98.77	86.83	119	2	6	407	11	398	0	560	S8C4K6	S8C4K6_9LAMI	Uncharacterized protein	M569_12971	NA	Genlisea aurea	NA	Predicted	NA	NA	NA	NA
scaffold13.g1148.t1	184	S8CAC2	191	34.92	63	34.24	32.98	41	0	121	183	1	63	4e-05	42.4	S8CAC2	S8CAC2_9LAMI	Uncharacterized protein (Fragment)	M569_13480	NA	Genlisea aurea	NA	Predicted	NA	NA	NA	NA
scaffold13.g1149.t1	152	S8CA54	229	31.11	90	59.21	39.3	52	2	73	152	13	102	0.0006	38.5	S8CA54	S8CA54_9LAMI	Uncharacterized protein	M569_10985	NA	Genlisea aurea	NA	Predicted	NA	NA	NA	NA
scaffold13.g1150.t1	304	S8CQZ4	473	44.83	145	47.7	30.66	78	1	1	143	205	349	3e-34	130	S8CQZ4	S8CQZ4_9LAMI	Uncharacterized protein	M569_05126	NA	Genlisea aurea	NA	Predicted	NA	NA	NA	NA
scaffold13.g1159.t1	215	S8C5N8	376	35.62	146	67.91	38.83	94	0	70	215	141	286	7e-28	109	S8C5N8	S8C5N8_9LAMI	Uncharacterized protein (Fragment)	M569_12658	NA	Genlisea aurea	NA	Predicted	NA	NA	NA	NA
scaffold13.g1173.t1	560	Q27TP8	143	39.72	141	25.18	98.6	85	0	290	430	1	141	4e-29	113	Q27TP8	Q27TP8_ORORA	Reverse transcriptase (Fragment)	NA	NA	Orobanche ramosa (Hemp broomrape) (Phelipanche ramosa)	NA	Predicted	NA	GO:0003723~RNA binding;GO:0003964~RNA-directed DNA polymerase activity	GO:0006278~RNA-dependent DNA replication	NA
scaffold13.g1178.t1	280	S8D5P0	58	38.24	34	12.14	58.62	21	0	230	263	2	35	0.0002	39.3	S8D5P0	S8D5P0_9LAMI	Uncharacterized protein (Fragment)	M569_16885	NA	Genlisea aurea	NA	Predicted	NA	NA	NA	NA
scaffold13.g1194.t1	420	Q2EIM1	87	54.55	44	10.48	50.57	17	1	300	340	1	44	3e-09	54.7	Q2EIM1	Q2EIM1_PHETU	Reverse transcriptase (Fragment)	NA	NA	Phelipanche tunetana (Broomrape) (Orobanche tunetana)	NA	Predicted	NA	GO:0003964~RNA-directed DNA polymerase activity	NA	NA
scaffold13.g1204.t1	96	Q27TS0	143	44.44	54	56.25	37.76	30	0	43	96	1	54	2e-11	57	Q27TS0	Q27TS0_OROBU	Reverse transcriptase (Fragment)	NA	NA	Orobanche bungeana (Broomrape) (Phelipanche bungeana)	NA	Predicted	NA	GO:0003723~RNA binding;GO:0003964~RNA-directed DNA polymerase activity	GO:0006278~RNA-dependent DNA replication	NA
scaffold13.g1206.t1	277	S8CA54	229	32.31	130	46.93	56.77	74	2	148	277	8	123	3e-12	64.3	S8CA54	S8CA54_9LAMI	Uncharacterized protein	M569_10985	NA	Genlisea aurea	NA	Predicted	NA	NA	NA	NA
scaffold13.g1207.t1	398	S8C5N8	376	35.33	167	41.96	44.41	108	0	230	396	135	301	7e-34	130	S8C5N8	S8C5N8_9LAMI	Uncharacterized protein (Fragment)	M569_12658	NA	Genlisea aurea	NA	Predicted	NA	NA	NA	NA
scaffold13.g1213.t1	241	D6QY00	188	37.33	75	31.12	39.89	43	1	42	112	1	75	0.0004	40	D6QY00	D6QY00_FRAEX	Gag-pol polyprotein (Fragment)	NA	NA	Fraxinus excelsior (Ash)	NA	Evidence at transcript level	NA	GO:0003676~nucleic acid binding	GO:0015074~DNA integration	NA
scaffold13.g1222.t1	111	Q27TR2	143	40	55	49.55	38.46	33	0	1	55	72	126	1e-08	49.3	Q27TR2	Q27TR2_ORORA	Reverse transcriptase (Fragment)	NA	NA	Orobanche ramosa (Hemp broomrape) (Phelipanche ramosa)	NA	Predicted	NA	GO:0003723~RNA binding;GO:0003964~RNA-directed DNA polymerase activity	GO:0006278~RNA-dependent DNA replication	NA
scaffold13.g1230.t1	300	Q27TT3	143	43.18	44	14.67	30.77	25	0	257	300	3	46	3e-05	43.1	Q27TT3	Q27TT3_OROCR	Reverse transcriptase (Fragment)	NA	NA	Orobanche crenata (Bean broomrape)	NA	Predicted	NA	GO:0003723~RNA binding;GO:0003964~RNA-directed DNA polymerase activity	GO:0006278~RNA-dependent DNA replication	NA
scaffold13.g1235.t1	251	S8E2S6	154	32.26	93	37.05	60.39	63	0	12	104	61	153	3e-11	60.1	S8E2S6	S8E2S6_9LAMI	Uncharacterized protein (Fragment)	M569_04784	NA	Genlisea aurea	NA	Predicted	NA	NA	NA	NA
scaffold13.g1239.t1	198	S8D5P0	58	35.09	57	28.79	98.28	37	0	21	77	2	58	4e-07	45.8	S8D5P0	S8D5P0_9LAMI	Uncharacterized protein (Fragment)	M569_16885	NA	Genlisea aurea	NA	Predicted	NA	NA	NA	NA
scaffold13.g1240.t1	193	S8CW88	269	43.59	117	60.62	43.49	62	2	9	121	123	239	5e-22	91.3	S8CW88	S8CW88_9LAMI	Uncharacterized protein	M569_03669	NA	Genlisea aurea	NA	Predicted	NA	NA	NA	NA
scaffold14.g1259.t1	407	S8D3D9	398	56.22	386	94.84	96.98	81	9	3	318	18	385	1e-120	360	S8D3D9	S8D3D9_9LAMI	Uncharacterized protein (Fragment)	M569_02842	NA	Genlisea aurea	NA	Predicted	NA	NA	NA	NA
scaffold14.g1263.t1	216	Q27TW0	143	44.23	52	24.07	36.36	29	0	1	52	35	86	1e-06	46.2	Q27TW0	Q27TW0_OROOW	Reverse transcriptase (Fragment)	NA	NA	Orobanche owerinii (Broomrape)	NA	Predicted	NA	GO:0003723~RNA binding;GO:0003964~RNA-directed DNA polymerase activity	GO:0006278~RNA-dependent DNA replication	NA
scaffold14.g1265.t1	224	S8CAC2	191	34.68	124	55.36	64.92	81	0	3	126	9	132	1e-21	89.4	S8CAC2	S8CAC2_9LAMI	Uncharacterized protein (Fragment)	M569_13480	NA	Genlisea aurea	NA	Predicted	NA	NA	NA	NA
scaffold14.g1267.t1	290	S8CAC2	191	38.24	68	23.45	35.6	42	0	2	69	21	88	9e-10	56.6	S8CAC2	S8CAC2_9LAMI	Uncharacterized protein (Fragment)	M569_13480	NA	Genlisea aurea	NA	Predicted	NA	NA	NA	NA
scaffold14.g1271.t1	248	Q27TP8	143	36.17	141	56.85	98.6	90	0	59	199	1	141	4e-25	98.6	Q27TP8	Q27TP8_ORORA	Reverse transcriptase (Fragment)	NA	NA	Orobanche ramosa (Hemp broomrape) (Phelipanche ramosa)	NA	Predicted	NA	GO:0003723~RNA binding;GO:0003964~RNA-directed DNA polymerase activity	GO:0006278~RNA-dependent DNA replication	NA
scaffold14.g1277.t1	295	S8EFB9	86	36.23	69	23.39	80.23	43	1	75	142	6	74	8e-05	40.8	S8EFB9	S8EFB9_9LAMI	Uncharacterized protein (Fragment)	M569_00023	NA	Genlisea aurea	NA	Predicted	NA	NA	NA	NA
scaffold14.g1291.t1	328	Q2EIM5	87	52.81	89	27.13	102.3	40	1	100	188	1	87	4e-23	92.4	Q2EIM5	Q2EIM5_PHETU	Reverse transcriptase (Fragment)	NA	NA	Phelipanche tunetana (Broomrape) (Orobanche tunetana)	NA	Predicted	NA	GO:0003964~RNA-directed DNA polymerase activity	NA	NA
scaffold14.g1292.t1	158	D6QY00	188	31.73	104	65.82	55.32	68	2	1	101	83	186	2e-12	62	D6QY00	D6QY00_FRAEX	Gag-pol polyprotein (Fragment)	NA	NA	Fraxinus excelsior (Ash)	NA	Evidence at transcript level	NA	GO:0003676~nucleic acid binding	GO:0015074~DNA integration	NA
scaffold14.g1293.t1	428	D6QY00	188	46.38	69	16.12	36.7	37	0	355	423	1	69	2e-09	56.6	D6QY00	D6QY00_FRAEX	Gag-pol polyprotein (Fragment)	NA	NA	Fraxinus excelsior (Ash)	NA	Evidence at transcript level	NA	GO:0003676~nucleic acid binding	GO:0015074~DNA integration	NA
scaffold14.g1299.t1	556	S8DYP9	171	35.87	92	16.55	53.8	57	2	447	537	14	104	8e-10	58.2	S8DYP9	S8DYP9_9LAMI	Uncharacterized protein (Fragment)	M569_06362	NA	Genlisea aurea	NA	Predicted	NA	NA	NA	NA
scaffold14.g1300.t1	201	Q2EIM5	87	50	74	36.82	85.06	37	0	1	74	14	87	3e-18	77	Q2EIM5	Q2EIM5_PHETU	Reverse transcriptase (Fragment)	NA	NA	Phelipanche tunetana (Broomrape) (Orobanche tunetana)	NA	Predicted	NA	GO:0003964~RNA-directed DNA polymerase activity	NA	NA
scaffold14.g1302.t1	363	A1IW27	88	61.25	80	22.04	90.91	31	0	56	135	8	87	9e-32	116	A1IW27	A1IW27_9LAMI	Putative gag-pol protein (Fragment)	ophh-45	NA	Phillyrea latifolia	NA	Evidence at transcript level	NA	GO:0003676~nucleic acid binding	NA	NA
scaffold14.g1303.t1	296	Q27TS9	143	84.09	88	29.73	61.54	14	0	209	296	1	88	6e-52	170	Q27TS9	Q27TS9_OROBU	Reverse transcriptase (Fragment)	NA	NA	Orobanche bungeana (Broomrape) (Phelipanche bungeana)	NA	Predicted	NA	GO:0003723~RNA binding;GO:0003964~RNA-directed DNA polymerase activity	GO:0006278~RNA-dependent DNA replication	NA
scaffold14.g1307.t1	329	S8DYP9	171	30.95	84	25.53	49.12	57	1	37	119	10	93	8e-08	51.2	S8DYP9	S8DYP9_9LAMI	Uncharacterized protein (Fragment)	M569_06362	NA	Genlisea aurea	NA	Predicted	NA	NA	NA	NA
scaffold14.g1308.t1	321	Q27TN0	143	76.92	130	40.5	90.91	30	0	34	163	1	130	9e-74	227	Q27TN0	Q27TN0_PHETU	Reverse transcriptase (Fragment)	NA	NA	Phelipanche tunetana (Broomrape) (Orobanche tunetana)	NA	Predicted	NA	GO:0003723~RNA binding;GO:0003964~RNA-directed DNA polymerase activity	GO:0006278~RNA-dependent DNA replication	NA
scaffold14.g1309.t1	160	S8E5K8	503	31.87	160	100	31.81	96	3	3	160	314	462	7e-19	83.2	S8E5K8	S8E5K8_9LAMI	Uncharacterized protein (Fragment)	M569_07127	NA	Genlisea aurea	NA	Predicted	NA	NA	NA	NA
scaffold14.g1311.t1	357	S8D8C2	373	31.03	145	40.62	38.87	84	6	1	132	70	211	2e-06	48.9	S8D8C2	S8D8C2_9LAMI	Uncharacterized protein	M569_15888	NA	Genlisea aurea	NA	Predicted	NA	NA	NA	NA
scaffold14.g1316.t1	216	A1IW27	88	57.5	80	37.04	90.91	34	0	87	166	8	87	7e-30	108	A1IW27	A1IW27_9LAMI	Putative gag-pol protein (Fragment)	ophh-45	NA	Phillyrea latifolia	NA	Evidence at transcript level	NA	GO:0003676~nucleic acid binding	NA	NA
scaffold14.g1317.t1	160	Q27TP8	143	65.22	92	57.5	64.34	30	2	2	93	1	90	3e-35	122	Q27TP8	Q27TP8_ORORA	Reverse transcriptase (Fragment)	NA	NA	Orobanche ramosa (Hemp broomrape) (Phelipanche ramosa)	NA	Predicted	NA	GO:0003723~RNA binding;GO:0003964~RNA-directed DNA polymerase activity	GO:0006278~RNA-dependent DNA replication	NA
scaffold14.g1320.t1	383	S8E2S6	154	31.43	70	18.28	45.45	48	0	228	297	85	154	3e-07	49.7	S8E2S6	S8E2S6_9LAMI	Uncharacterized protein (Fragment)	M569_04784	NA	Genlisea aurea	NA	Predicted	NA	NA	NA	NA
scaffold14.g1321.t1	172	A1IW27	88	48.08	52	30.23	59.09	27	0	121	172	16	67	3e-12	60.1	A1IW27	A1IW27_9LAMI	Putative gag-pol protein (Fragment)	ophh-45	NA	Phillyrea latifolia	NA	Evidence at transcript level	NA	GO:0003676~nucleic acid binding	NA	NA
scaffold14.g1322.t1	173	Q27TW5	143	56.36	55	31.79	38.46	21	1	1	52	87	141	1e-13	65.1	Q27TW5	Q27TW5_OROCE	Reverse transcriptase (Fragment)	NA	NA	Orobanche cernua var. desertorum	NA	Predicted	NA	GO:0003723~RNA binding;GO:0003964~RNA-directed DNA polymerase activity	GO:0006278~RNA-dependent DNA replication	NA
scaffold14.g1330.t1	385	Q8GV46	360	88.8	375	97.4	104.17	26	2	11	384	1	360	0	688	Q8GV46	Q8GV46_CATSE	Fertilization independent endosperm development protein	NA	NA	Catalpa speciosa (Northern catalpa) (Catalpa bignonioides var. speciosa)	NA	Evidence at transcript level	NA	NA	NA	NA
scaffold14.g1333.t1	347	S8CUU7	245	39.29	84	24.21	34.29	51	0	197	280	159	242	2e-10	60.1	S8CUU7	S8CUU7_9LAMI	Uncharacterized protein (Fragment)	M569_04195	NA	Genlisea aurea	NA	Predicted	NA	NA	NA	NA
scaffold14.g1336.t1	378	S8D8C2	373	30.07	143	37.83	38.34	90	5	119	251	64	206	3e-11	63.9	S8D8C2	S8D8C2_9LAMI	Uncharacterized protein	M569_15888	NA	Genlisea aurea	NA	Predicted	NA	NA	NA	NA
scaffold14.g1341.t1	102	D6QY00	188	41.18	68	66.67	36.17	39	1	35	102	8	74	4e-07	45.4	D6QY00	D6QY00_FRAEX	Gag-pol polyprotein (Fragment)	NA	NA	Fraxinus excelsior (Ash)	NA	Evidence at transcript level	NA	GO:0003676~nucleic acid binding	GO:0015074~DNA integration	NA
scaffold14.g1347.t1	478	S8BY44	501	79.93	304	63.6	60.68	59	1	138	439	126	429	1e-178	514	S8BY44	S8BY44_9LAMI	Uncharacterized protein (Fragment)	M569_15285	NA	Genlisea aurea	NA	Predicted	NA	NA	NA	NA
scaffold15.g1348.t1	234	S8D9N1	119	58.41	113	48.29	94.96	44	2	1	110	7	119	4e-36	126	S8D9N1	S8D9N1_9LAMI	Uncharacterized protein (Fragment)	M569_00517	NA	Genlisea aurea	NA	Predicted	NA	NA	NA	NA
scaffold15.g1349.t1	190	S8CK59	175	64.46	166	87.37	94.86	56	1	28	190	10	175	9e-75	226	S8CK59	S8CK59_9LAMI	Uncharacterized protein (Fragment)	M569_09689	NA	Genlisea aurea	NA	Predicted	NA	NA	NA	NA
scaffold15.g1350.t1	221	S8C897	228	62.92	89	40.27	39.04	33	0	35	123	36	124	2e-33	122	S8C897	S8C897_9LAMI	Uncharacterized protein (Fragment)	M569_11776	NA	Genlisea aurea	NA	Predicted	NA	NA	NA	NA
scaffold15.g1351.t1	2084	S8DHY3	1805	62.22	1805	86.61	100	635	16	84	1857	2	1790	0	2201	S8DHY3	S8DHY3_9LAMI	Uncharacterized protein (Fragment)	M569_15804	NA	Genlisea aurea	NA	Predicted	NA	NA	NA	NA
scaffold15.g1352.t1	468	S8BVV6	300	63.4	235	50.21	78.33	75	4	236	468	75	300	1e-94	291	S8BVV6	S8BVV6_9LAMI	Uncharacterized protein	M569_16310	NA	Genlisea aurea	NA	Predicted	NA	NA	NA	NA
scaffold15.g1354.t1	125	S8D063	67	70.15	67	53.6	100	20	0	1	67	1	67	4e-25	92.8	S8D063	S8D063_9LAMI	Uncharacterized protein (Fragment)	M569_01597	NA	Genlisea aurea	NA	Predicted	NA	NA	NA	NA
scaffold15.g1355.t1	287	S8E426	305	58	300	104.53	98.36	108	9	1	285	5	301	1e-98	295	S8E426	S8E426_9LAMI	Uncharacterized protein	M569_07738	NA	Genlisea aurea	NA	Predicted	NA	NA	NA	NA
scaffold15.g1356.t1	111	S8C4I2	51	69.39	49	44.14	96.08	14	1	34	82	4	51	7e-16	67.8	S8C4I2	S8C4I2_9LAMI	Uncharacterized protein (Fragment)	M569_12999	NA	Genlisea aurea	NA	Predicted	NA	NA	NA	NA
scaffold15.g1357.t1	294	S8E426	305	55.27	313	106.46	102.62	103	9	1	292	5	301	1e-91	278	S8E426	S8E426_9LAMI	Uncharacterized protein	M569_07738	NA	Genlisea aurea	NA	Predicted	NA	NA	NA	NA
scaffold15.g1358.t1	393	Q8GVC8	393	84.22	393	100	100	62	0	1	393	1	393	0	658	Q8GVC8	Q8GVC8_OLEEU	Enoyl ACP reductase	ear	NA	Olea europaea subsp. europaea	NA	Evidence at transcript level	NA	NA	NA	NA
scaffold15.g1359.t1	300	S8CLA4	328	41.69	331	110.33	100.91	149	7	1	294	4	327	4e-74	234	S8CLA4	S8CLA4_9LAMI	Uncharacterized protein	M569_09233	NA	Genlisea aurea	NA	Predicted	NA	NA	NA	NA
scaffold15.g1360.t1	479	S8DZR6	136	55.46	119	24.84	87.5	29	2	259	353	1	119	3e-33	123	S8DZR6	S8DZR6_9LAMI	Uncharacterized protein (Fragment)	M569_09234	NA	Genlisea aurea	NA	Predicted	NA	NA	NA	NA
scaffold15.g1361.t1	139	S8D6T3	225	68.03	122	87.77	54.22	32	1	3	124	5	119	2e-47	155	S8D6T3	S8D6T3_9LAMI	Uncharacterized protein	M569_01594	NA	Genlisea aurea	NA	Predicted	NA	NA	NA	NA
scaffold15.g1362.t1	116	S8D6T3	225	77.57	107	92.24	47.56	24	0	10	116	117	223	7e-58	181	S8D6T3	S8D6T3_9LAMI	Uncharacterized protein	M569_01594	NA	Genlisea aurea	NA	Predicted	NA	NA	NA	NA
scaffold15.g1363.t1	359	S8DF93	276	64.21	299	83.29	108.33	81	6	1	296	1	276	1e-123	361	S8DF93	S8DF93_9LAMI	Uncharacterized protein (Fragment)	M569_13358	NA	Genlisea aurea	NA	Predicted	NA	NA	NA	NA
scaffold15.g1364.t1	326	S8C7H2	127	56.64	113	34.66	88.98	42	3	185	297	1	106	7e-30	112	S8C7H2	S8C7H2_9LAMI	Uncharacterized protein (Fragment)	M569_12056	NA	Genlisea aurea	NA	Predicted	NA	NA	NA	NA
scaffold15.g1365.t1	392	S8ENJ7	414	42.17	230	58.67	55.56	120	3	116	333	62	290	4e-50	176	S8ENJ7	S8ENJ7_9LAMI	Uncharacterized protein	M569_00327	NA	Genlisea aurea	NA	Predicted	NA	NA	NA	NA
scaffold15.g1366.t1	140	S8CT05	144	38.89	144	102.86	100	82	3	1	139	1	143	3e-19	79.7	S8CT05	S8CT05_9LAMI	Uncharacterized protein	M569_04377	NA	Genlisea aurea	NA	Predicted	NA	NA	NA	NA
scaffold15.g1368.t1	572	S8D4X5	572	75.17	576	100.7	100.7	134	4	1	571	1	572	0	884	S8D4X5	S8D4X5_9LAMI	Uncharacterized protein (Fragment)	M569_00304	NA	Genlisea aurea	NA	Predicted	NA	NA	NA	NA
scaffold15.g1369.t1	772	S8CKB4	772	92.49	772	100	100	58	0	1	772	1	772	0	1515	S8CKB4	S8CKB4_9LAMI	Uncharacterized protein	M569_07629	NA	Genlisea aurea	NA	Predicted	NA	NA	NA	NA
scaffold15.g1370.t1	788	S8E3X3	780	72.94	787	99.87	100.9	202	7	6	788	1	780	0	1221	S8E3X3	S8E3X3_9LAMI	Uncharacterized protein (Fragment)	M569_04376	NA	Genlisea aurea	NA	Predicted	NA	NA	NA	NA
scaffold15.g1371.t1	402	S8DGL5	316	41.3	322	80.1	101.9	124	10	140	402	1	316	4e-66	216	S8DGL5	S8DGL5_9LAMI	Uncharacterized protein (Fragment)	M569_16301	NA	Genlisea aurea	NA	Predicted	NA	NA	NA	NA
scaffold15.g1372.t1	333	Q38738	329	62.82	312	93.69	94.83	114	2	22	332	18	328	1e-140	405	Q38738	Q38738_ANTMA	FIL2 protein	FIL2	NA	Antirrhinum majus (Garden snapdragon)	NA	Predicted	NA	NA	NA	NA
scaffold15.g1374.t1	360	S8D060	356	84.36	358	99.44	100.56	53	2	1	357	1	356	0	602	S8D060	S8D060_9LAMI	Uncharacterized protein	M569_01592	NA	Genlisea aurea	NA	Predicted	NA	NA	NA	NA
scaffold15.g1375.t1	249	S8EKM2	253	51.36	257	103.21	101.58	113	5	1	249	1	253	3e-73	227	S8EKM2	S8EKM2_9LAMI	Uncharacterized protein	M569_01595	NA	Genlisea aurea	NA	Predicted	NA	NA	NA	NA
scaffold15.g1376.t1	218	S8D180	220	82.14	224	102.75	101.82	29	3	1	217	1	220	1e-131	373	S8D180	S8D180_9LAMI	Uncharacterized protein (Fragment)	M569_01593	NA	Genlisea aurea	NA	Predicted	NA	NA	NA	NA
scaffold15.g1377.t1	205	S8EB39	610	53.81	197	96.1	32.3	73	4	16	204	424	610	1e-59	199	S8EB39	S8EB39_9LAMI	Uncharacterized protein (Fragment)	M569_04990	NA	Genlisea aurea	NA	Predicted	NA	NA	NA	NA
scaffold15.g1378.t1	441	S8CQJ1	576	53.38	414	93.88	71.88	165	11	14	408	5	409	6e-133	399	S8CQJ1	S8CQJ1_9LAMI	Uncharacterized protein (Fragment)	M569_07630	NA	Genlisea aurea	NA	Predicted	NA	NA	NA	NA
scaffold15.g1379.t1	324	S8E4B1	239	61.29	248	76.54	103.77	69	8	1	240	1	229	7e-85	259	S8E4B1	S8E4B1_9LAMI	Uncharacterized protein (Fragment)	M569_07631	NA	Genlisea aurea	NA	Predicted	NA	NA	NA	NA
scaffold15.g1380.t1	172	S8C065	170	64.5	169	98.26	99.41	55	2	6	172	5	170	1e-73	222	S8C065	S8C065_9LAMI	Uncharacterized protein	M569_14771	NA	Genlisea aurea	NA	Predicted	NA	NA	NA	NA
scaffold15.g1381.t1	628	S8EA95	543	74.55	550	87.58	101.29	106	6	42	589	26	543	0	825	S8EA95	S8EA95_9LAMI	Uncharacterized protein (Fragment)	M569_05369	NA	Genlisea aurea	NA	Predicted	NA	NA	NA	NA
scaffold15.g1382.t1	602	S8E194	545	57.35	340	56.48	62.39	115	5	10	339	6	325	8e-131	398	S8E194	S8E194_9LAMI	Uncharacterized protein (Fragment)	M569_05383	NA	Genlisea aurea	NA	Predicted	NA	NA	NA	NA
scaffold15.g1383.t1	572	S8EE35	537	80.56	427	74.65	79.52	38	3	25	437	23	418	0	680	S8EE35	S8EE35_9LAMI	Uncharacterized protein (Fragment)	M569_00498	NA	Genlisea aurea	NA	Predicted	NA	NA	NA	NA
scaffold15.g1384.t1	557	S8EE35	537	92.15	395	70.92	73.56	31	0	28	422	24	418	0	747	S8EE35	S8EE35_9LAMI	Uncharacterized protein (Fragment)	M569_00498	NA	Genlisea aurea	NA	Predicted	NA	NA	NA	NA
scaffold15.g1385.t1	307	S8D4D6	312	91.67	312	101.63	100	17	1	3	305	1	312	0	599	S8D4D6	S8D4D6_9LAMI	Uncharacterized protein (Fragment)	M569_00500	NA	Genlisea aurea	NA	Predicted	NA	NA	NA	NA
scaffold15.g1386.t1	156	S8CUS6	133	95.05	101	64.74	75.94	5	0	1	101	1	101	9e-68	205	S8CUS6	S8CUS6_9LAMI	Uncharacterized protein	M569_06124	NA	Genlisea aurea	NA	Predicted	NA	NA	NA	NA
scaffold15.g1387.t1	447	S8CN86	365	68.15	427	95.53	116.99	71	2	1	427	4	365	0	548	S8CN86	S8CN86_9LAMI	Lysophosphatidic acid acyltransferase (Fragment)	M569_06122	NA	Genlisea aurea	NA	Predicted	NA	NA	NA	NA
scaffold15.g1388.t1	495	S8CIB7	452	84.82	448	90.51	99.12	61	3	54	494	5	452	0	792	S8CIB7	S8CIB7_9LAMI	Adenylosuccinate synthetase, chloroplastic (Fragment)	M569_08319	NA	Genlisea aurea	NA	Predicted	NA	NA	NA	NA
scaffold15.g1389.t1	429	S8D435	359	76.19	357	83.22	99.44	82	2	70	424	2	357	0	581	S8D435	S8D435_9LAMI	Uncharacterized protein (Fragment)	M569_00571	NA	Genlisea aurea	NA	Predicted	NA	NA	NA	NA
scaffold15.g1390.t1	495	Q70W28	529	64.58	480	96.97	90.74	160	3	21	493	32	508	0	641	Q70W28	Q70W28_PLAMJ	Polyol transporter	plt1	NA	Plantago major (Common plantain)	NA	Evidence at transcript level	Major facilitator superfamily, Sugar transporter (TC 2.A.1.1) family	GO:0022891~substrate-specific transmembrane transporter activity	NA	GO:0016021~integral to membrane
scaffold15.g1391.t1	565	S8CMP5	117	46.03	63	11.15	53.85	34	0	1	63	37	99	2e-12	65.5	S8CMP5	S8CMP5_9LAMI	Uncharacterized protein (Fragment)	M569_08711	NA	Genlisea aurea	NA	Predicted	NA	NA	NA	NA
scaffold15.g1392.t1	196	S8EN46	57	47.37	57	29.08	100	30	0	1	57	1	57	1e-09	52.8	S8EN46	S8EN46_9LAMI	Uncharacterized protein (Fragment)	M569_00578	NA	Genlisea aurea	NA	Predicted	NA	NA	NA	NA
scaffold15.g1393.t1	467	S8E258	456	61.43	407	87.15	89.25	139	5	56	450	8	408	1e-170	492	S8E258	S8E258_9LAMI	Uncharacterized protein	M569_04991	NA	Genlisea aurea	NA	Predicted	NA	NA	NA	NA
scaffold15.g1394.t1	248	S8C489	131	38.83	103	41.53	78.63	63	0	142	244	24	126	4e-14	67.4	S8C489	S8C489_9LAMI	Uncharacterized protein (Fragment)	M569_13328	NA	Genlisea aurea	NA	Predicted	NA	NA	NA	NA
scaffold15.g1395.t1	525	S8D182	533	74.3	533	101.52	100	127	2	1	523	1	533	0	822	S8D182	S8D182_9LAMI	Calcium-dependent protein kinase 8 (Fragment)	M569_01222	NA	Genlisea aurea	NA	Predicted	NA	NA	NA	NA
scaffold15.g1396.t1	832	S8CVN5	682	54.92	732	87.98	107.33	251	9	123	828	2	680	0	790	S8CVN5	S8CVN5_9LAMI	Uncharacterized protein (Fragment)	M569_05747	NA	Genlisea aurea	NA	Predicted	NA	NA	NA	NA
scaffold15.g1397.t1	155	S8EGX1	150	64.19	148	95.48	98.67	50	1	8	155	6	150	2e-64	197	S8EGX1	S8EGX1_9LAMI	Uncharacterized protein (Fragment)	M569_02852	NA	Genlisea aurea	NA	Predicted	NA	NA	NA	NA
scaffold15.g1398.t1	420	S8CGP3	350	49.47	378	90	108	149	8	1	364	1	350	7e-111	333	S8CGP3	S8CGP3_9LAMI	Uncharacterized protein (Fragment)	M569_08782	NA	Genlisea aurea	NA	Predicted	NA	NA	NA	NA
scaffold15.g1399.t1	99	S8D7J3	67	46.94	49	49.49	73.13	24	1	33	79	14	62	2e-09	50.1	S8D7J3	S8D7J3_9LAMI	Uncharacterized protein (Fragment)	M569_16138	NA	Genlisea aurea	NA	Predicted	NA	NA	NA	NA
scaffold15.g1400.t1	919	S8DYW0	1007	58.68	1019	110.88	101.19	309	20	1	919	1	1007	0	1112	S8DYW0	S8DYW0_9LAMI	Uncharacterized protein	M569_06272	NA	Genlisea aurea	NA	Predicted	NA	NA	NA	NA
scaffold15.g1401.t1	80	S8CUD8	80	73.75	80	100	100	21	0	1	80	1	80	6e-41	132	S8CUD8	S8CUD8_9LAMI	Uncharacterized protein	M569_06275	NA	Genlisea aurea	NA	Predicted	NA	NA	NA	NA
scaffold15.g1402.t1	889	S8E7T7	814	68.19	833	93.7	102.33	236	6	62	888	2	811	0	1104	S8E7T7	S8E7T7_9LAMI	Uncharacterized protein (Fragment)	M569_06271	NA	Genlisea aurea	NA	Predicted	NA	NA	NA	NA
scaffold15.g1403.t1	378	S8CNF0	349	61.21	348	92.06	99.71	126	3	39	378	3	349	1e-152	438	S8CNF0	S8CNF0_9LAMI	Uncharacterized protein (Fragment)	M569_08463	NA	Genlisea aurea	NA	Predicted	NA	NA	NA	NA
scaffold15.g1404.t1	156	S8CKT3	164	41.33	150	96.15	91.46	79	4	7	153	18	161	1e-34	121	S8CKT3	S8CKT3_9LAMI	Uncharacterized protein	M569_07456	NA	Genlisea aurea	NA	Predicted	NA	NA	NA	NA
scaffold15.g1405.t1	227	S8E7U3	71	67.61	71	31.28	100	23	0	143	213	1	71	9e-26	97.4	S8E7U3	S8E7U3_9LAMI	Uncharacterized protein (Fragment)	M569_06276	NA	Genlisea aurea	NA	Predicted	NA	NA	NA	NA
scaffold15.g1406.t1	327	S8CP51	214	63.64	220	67.28	102.8	58	3	124	327	1	214	1e-89	271	S8CP51	S8CP51_9LAMI	Uncharacterized protein (Fragment)	M569_06274	NA	Genlisea aurea	NA	Predicted	NA	NA	NA	NA
scaffold15.g1407.t1	886	S8CYY5	933	58.74	984	111.06	105.47	257	12	1	886	1	933	0	1031	S8CYY5	S8CYY5_9LAMI	Uncharacterized protein	M569_04508	NA	Genlisea aurea	NA	Predicted	NA	NA	NA	NA
scaffold15.g1408.t1	238	S8CDQ3	284	46.23	199	83.61	70.07	90	4	16	198	8	205	1e-49	166	S8CDQ3	S8CDQ3_9LAMI	Uncharacterized protein (Fragment)	M569_12169	NA	Genlisea aurea	NA	Predicted	NA	NA	NA	NA
scaffold16.g1409.t1	550	S8CQF6	724	74.32	549	99.82	75.83	139	1	1	549	177	723	0	883	S8CQF6	S8CQF6_9LAMI	Uncharacterized protein (Fragment)	M569_05793	NA	Genlisea aurea	NA	Predicted	NA	NA	NA	NA
scaffold16.g1410.t1	225	B2ZGH1	190	71.74	92	40.89	48.42	15	1	135	215	80	171	4e-39	135	B2ZGH1	B2ZGH1_OLEEU	Farnesyl pyrophosphate syntethase (Fragment)	FPPS	NA	Olea europaea (Common olive)	NA	Evidence at transcript level	FPP/GGPP synthase family	GO:0016740~transferase activity	GO:0008299~isoprenoid biosynthetic process	NA
scaffold16.g1413.t1	176	D6QY00	188	36.84	57	32.39	30.32	36	0	8	64	42	98	9e-06	43.9	D6QY00	D6QY00_FRAEX	Gag-pol polyprotein (Fragment)	NA	NA	Fraxinus excelsior (Ash)	NA	Evidence at transcript level	NA	GO:0003676~nucleic acid binding	GO:0015074~DNA integration	NA
scaffold16.g1416.t1	522	S8CPK9	260	32.81	192	36.78	73.85	118	2	272	461	10	192	2e-27	110	S8CPK9	S8CPK9_9LAMI	Uncharacterized protein (Fragment)	M569_05648	NA	Genlisea aurea	NA	Predicted	NA	NA	NA	NA
scaffold16.g1417.t1	330	D6QY00	188	41.33	150	45.45	79.79	85	2	56	202	37	186	4e-31	117	D6QY00	D6QY00_FRAEX	Gag-pol polyprotein (Fragment)	NA	NA	Fraxinus excelsior (Ash)	NA	Evidence at transcript level	NA	GO:0003676~nucleic acid binding	GO:0015074~DNA integration	NA
scaffold16.g1418.t1	78	Q9XGV0	88	63.16	38	48.72	43.18	12	1	26	63	1	36	9e-07	42.7	Q9XGV0	Q9XGV0_ORORA	Reverse transcriptase (Fragment)	NA	NA	Orobanche ramosa (Hemp broomrape) (Phelipanche ramosa)	NA	Predicted	NA	GO:0003964~RNA-directed DNA polymerase activity	NA	NA
scaffold16.g1423.t1	119	Q27TP9	143	75.44	57	47.9	39.86	14	0	1	57	87	143	2e-26	97.8	Q27TP9	Q27TP9_ORORA	Reverse transcriptase (Fragment)	NA	NA	Orobanche ramosa (Hemp broomrape) (Phelipanche ramosa)	NA	Predicted	NA	GO:0003723~RNA binding;GO:0003964~RNA-directed DNA polymerase activity	GO:0006278~RNA-dependent DNA replication	NA
scaffold16.g1428.t1	593	S8DW37	340	67.51	317	53.46	93.24	103	0	72	388	1	317	6e-152	444	S8DW37	S8DW37_9LAMI	Uncharacterized protein (Fragment)	M569_10633	NA	Genlisea aurea	NA	Predicted	NA	NA	NA	NA
scaffold16.g1429.t1	781	S8DFN4	701	93.62	705	90.27	100.57	39	2	79	781	1	701	0	1197	S8DFN4	S8DFN4_9LAMI	Uncharacterized protein	M569_13176	NA	Genlisea aurea	NA	Predicted	NA	NA	NA	NA
scaffold16.g1431.t1	816	D6QY00	188	34.27	178	21.81	94.68	108	4	427	600	1	173	1e-23	100	D6QY00	D6QY00_FRAEX	Gag-pol polyprotein (Fragment)	NA	NA	Fraxinus excelsior (Ash)	NA	Evidence at transcript level	NA	GO:0003676~nucleic acid binding	GO:0015074~DNA integration	NA
scaffold16.g1432.t1	293	S8DWS2	892	31.42	331	112.97	37.11	184	7	2	292	559	886	2e-37	142	S8DWS2	S8DWS2_9LAMI	Uncharacterized protein	M569_07096	NA	Genlisea aurea	NA	Predicted	NA	NA	NA	NA
scaffold16.g1435.t1	239	D6QY00	188	46.67	60	25.1	31.91	26	2	38	94	80	136	6e-08	50.8	D6QY00	D6QY00_FRAEX	Gag-pol polyprotein (Fragment)	NA	NA	Fraxinus excelsior (Ash)	NA	Evidence at transcript level	NA	GO:0003676~nucleic acid binding	GO:0015074~DNA integration	NA
scaffold16.g1446.t1	396	S8DEX9	84	32.1	81	20.45	96.43	50	3	318	395	3	81	4e-05	42.4	S8DEX9	S8DEX9_9LAMI	Uncharacterized protein (Fragment)	M569_16900	NA	Genlisea aurea	NA	Predicted	NA	NA	NA	NA
scaffold16.g1449.t1	414	S8CQQ4	471	84.43	366	88.41	77.71	46	1	59	413	105	470	0	647	S8CQQ4	S8CQQ4_9LAMI	Uridine kinase	M569_05256	NA	Genlisea aurea	NA	Predicted	NA	NA	NA	NA
scaffold16.g1452.t1	92	Q2EIM4	87	53.12	32	34.78	36.78	15	0	61	92	1	32	1e-05	39.7	Q2EIM4	Q2EIM4_PHETU	Reverse transcriptase (Fragment)	NA	NA	Phelipanche tunetana (Broomrape) (Orobanche tunetana)	NA	Predicted	NA	GO:0003964~RNA-directed DNA polymerase activity	NA	NA
scaffold16.g1460.t1	203	S8CRZ6	66	33.9	59	29.06	89.39	32	1	96	147	1	59	0.0002	38.5	S8CRZ6	S8CRZ6_9LAMI	Uncharacterized protein (Fragment)	M569_04756	NA	Genlisea aurea	NA	Predicted	NA	NA	NA	NA
scaffold16.g1461.t1	309	Q2EIQ8	87	57.47	87	28.16	100	34	1	205	288	1	87	8e-28	105	Q2EIQ8	Q2EIQ8_ORORA	Reverse transcriptase (Fragment)	NA	NA	Orobanche ramosa (Hemp broomrape) (Phelipanche ramosa)	NA	Predicted	NA	GO:0003964~RNA-directed DNA polymerase activity	NA	NA
scaffold16.g1462.t1	156	S8CQD4	113	37.1	62	39.74	54.87	35	1	15	72	32	93	0.0004	37.7	S8CQD4	S8CQD4_9LAMI	Uncharacterized protein (Fragment)	M569_05427	NA	Genlisea aurea	NA	Predicted	NA	NA	NA	NA
scaffold16.g1464.t1	337	S8E980	328	76.85	337	100	102.74	68	2	2	337	1	328	0	540	S8E980	S8E980_9LAMI	Uncharacterized protein (Fragment)	M569_02335	NA	Genlisea aurea	NA	Predicted	NA	NA	NA	NA
scaffold16.g1465.t1	101	S8CP73	115	45.95	74	73.27	64.35	29	2	33	95	12	85	2e-10	53.9	S8CP73	S8CP73_9LAMI	Uncharacterized protein (Fragment)	M569_08141	NA	Genlisea aurea	NA	Predicted	NA	NA	NA	NA
scaffold16.g1468.t1	149	D6QY00	188	45.59	136	91.28	72.34	72	2	15	149	1	135	3e-29	107	D6QY00	D6QY00_FRAEX	Gag-pol polyprotein (Fragment)	NA	NA	Fraxinus excelsior (Ash)	NA	Evidence at transcript level	NA	GO:0003676~nucleic acid binding	GO:0015074~DNA integration	NA
scaffold16.g1470.t1	365	Q27TT7	143	74.42	43	11.78	30.07	9	1	269	311	1	41	5e-15	72	Q27TT7	Q27TT7_OROCR	Reverse transcriptase (Fragment)	NA	NA	Orobanche crenata (Bean broomrape)	NA	Predicted	NA	GO:0003723~RNA binding;GO:0003964~RNA-directed DNA polymerase activity	GO:0006278~RNA-dependent DNA replication	NA
scaffold16.g1474.t1	224	S8CRZ6	66	40.35	57	25.45	86.36	33	1	124	180	6	61	7e-07	45.8	S8CRZ6	S8CRZ6_9LAMI	Uncharacterized protein (Fragment)	M569_04756	NA	Genlisea aurea	NA	Predicted	NA	NA	NA	NA
scaffold16.g1475.t1	328	S8CX10	97	40	55	16.77	56.7	30	2	192	246	46	97	0.0001	40.8	S8CX10	S8CX10_9LAMI	Uncharacterized protein (Fragment)	M569_02853	NA	Genlisea aurea	NA	Predicted	NA	NA	NA	NA
scaffold16.g1476.t1	108	S8BWI7	176	35	60	55.56	34.09	39	0	7	66	101	160	0.0001	38.9	S8BWI7	S8BWI7_9LAMI	Uncharacterized protein	M569_16079	NA	Genlisea aurea	NA	Predicted	NA	NA	NA	NA
scaffold16.g1482.t1	150	Q2EIM8	87	31.94	72	48	82.76	44	2	20	88	1	70	3e-05	40	Q2EIM8	Q2EIM8_PHETU	Reverse transcriptase (Fragment)	NA	NA	Phelipanche tunetana (Broomrape) (Orobanche tunetana)	NA	Predicted	NA	GO:0003964~RNA-directed DNA polymerase activity	NA	NA
scaffold16.g1485.t1	314	S8D4Q3	196	30.1	103	32.8	52.55	72	0	125	227	52	154	4e-08	52.4	S8D4Q3	S8D4Q3_9LAMI	Uncharacterized protein	M569_00387	NA	Genlisea aurea	NA	Predicted	NA	NA	NA	NA
scaffold16.g1487.t1	303	S8CYC9	449	70.2	302	99.67	67.26	90	0	1	302	146	447	3e-163	466	S8CYC9	S8CYC9_9LAMI	Amino acid permease	M569_02336	NA	Genlisea aurea	NA	Predicted	NA	NA	NA	NA
scaffold16.g1488.t1	466	S8CYC9	449	56.21	443	95.06	98.66	189	1	22	459	5	447	0	545	S8CYC9	S8CYC9_9LAMI	Amino acid permease	M569_02336	NA	Genlisea aurea	NA	Predicted	NA	NA	NA	NA
scaffold16.g1490.t1	439	S8CJM2	420	61.45	428	97.49	101.9	154	4	5	429	1	420	0	541	S8CJM2	S8CJM2_9LAMI	Uncharacterized protein (Fragment)	M569_07918	NA	Genlisea aurea	NA	Predicted	NA	NA	NA	NA
scaffold16.g1491.t1	307	S8CYD1	169	94.67	169	55.05	100	9	0	1	169	1	169	9e-119	342	S8CYD1	S8CYD1_9LAMI	Uncharacterized protein (Fragment)	M569_02341	NA	Genlisea aurea	NA	Predicted	NA	NA	NA	NA
scaffold16.g1493.t1	178	S8CQD4	113	33.33	96	53.93	84.96	60	1	87	178	2	97	2e-08	50.1	S8CQD4	S8CQD4_9LAMI	Uncharacterized protein (Fragment)	M569_05427	NA	Genlisea aurea	NA	Predicted	NA	NA	NA	NA
scaffold16.g1494.t1	153	D6QY00	188	36.67	150	98.04	79.79	88	3	5	152	28	172	8e-25	96.3	D6QY00	D6QY00_FRAEX	Gag-pol polyprotein (Fragment)	NA	NA	Fraxinus excelsior (Ash)	NA	Evidence at transcript level	NA	GO:0003676~nucleic acid binding	GO:0015074~DNA integration	NA
scaffold16.g1497.t1	213	S8E2S6	154	34.44	90	42.25	58.44	54	2	77	166	23	107	2e-06	45.8	S8E2S6	S8E2S6_9LAMI	Uncharacterized protein (Fragment)	M569_04784	NA	Genlisea aurea	NA	Predicted	NA	NA	NA	NA
scaffold16.g1502.t1	149	S8D5L1	148	81.21	149	100	100.68	27	1	1	149	1	148	4e-88	257	S8D5L1	S8D5L1_9LAMI	Ubiquitin carrier protein	M569_16913	NA	Genlisea aurea	NA	Predicted	NA	NA	NA	NA
scaffold17.g1503.t1	715	S8DG55	715	73.28	726	101.54	101.54	172	7	1	715	1	715	0	1058	S8DG55	S8DG55_9LAMI	Arginine decarboxylase	M569_13000	NA	Genlisea aurea	NA	Predicted	NA	NA	NA	NA
scaffold17.g1504.t1	367	S8C5M3	317	78.75	320	87.19	100.95	63	3	50	367	1	317	2e-179	504	S8C5M3	S8C5M3_9LAMI	Ubiquitin fusion-degradation protein-like protein (Fragment)	M569_15069	NA	Genlisea aurea	NA	Predicted	NA	NA	NA	NA
scaffold17.g1505.t1	470	S8E6V3	433	45.65	425	90.43	98.15	212	5	52	463	12	430	6e-134	397	S8E6V3	S8E6V3_9LAMI	Uncharacterized protein (Fragment)	M569_03176	NA	Genlisea aurea	NA	Predicted	NA	NA	NA	NA
scaffold17.g1506.t1	388	S8BZ61	192	59.57	188	48.45	97.92	70	4	134	315	1	188	3e-62	201	S8BZ61	S8BZ61_9LAMI	Uncharacterized protein (Fragment)	M569_17377	NA	Genlisea aurea	NA	Predicted	NA	NA	NA	NA
scaffold17.g1507.t1	94	S8DH73	91	57.14	84	89.36	92.31	34	2	7	89	9	91	2e-27	98.6	S8DH73	S8DH73_9LAMI	Uncharacterized protein (Fragment)	M569_16082	NA	Genlisea aurea	NA	Predicted	NA	NA	NA	NA
scaffold17.g1508.t1	95	S8DH73	91	58.44	77	81.05	84.62	30	1	13	89	17	91	9e-27	96.7	S8DH73	S8DH73_9LAMI	Uncharacterized protein (Fragment)	M569_16082	NA	Genlisea aurea	NA	Predicted	NA	NA	NA	NA
scaffold17.g1510.t1	187	D6QY00	188	35.45	110	58.82	58.51	67	2	59	166	2	109	4e-15	70.1	D6QY00	D6QY00_FRAEX	Gag-pol polyprotein (Fragment)	NA	NA	Fraxinus excelsior (Ash)	NA	Evidence at transcript level	NA	GO:0003676~nucleic acid binding	GO:0015074~DNA integration	NA
scaffold17.g1512.t1	304	S8DD56	113	31.18	93	30.59	82.3	44	4	13	103	1	75	0.0008	38.1	S8DD56	S8DD56_9LAMI	Uncharacterized protein (Fragment)	M569_14059	NA	Genlisea aurea	NA	Predicted	NA	NA	NA	NA
scaffold17.g1519.t1	92	S8CRZ6	66	42.55	47	51.09	71.21	26	1	38	84	1	46	7e-05	37.4	S8CRZ6	S8CRZ6_9LAMI	Uncharacterized protein (Fragment)	M569_04756	NA	Genlisea aurea	NA	Predicted	NA	NA	NA	NA
scaffold17.g1522.t1	81	D6QY00	188	40.68	59	72.84	31.38	35	0	23	81	57	115	2e-08	48.5	D6QY00	D6QY00_FRAEX	Gag-pol polyprotein (Fragment)	NA	NA	Fraxinus excelsior (Ash)	NA	Evidence at transcript level	NA	GO:0003676~nucleic acid binding	GO:0015074~DNA integration	NA
scaffold17.g1524.t1	137	S8C3Y3	111	30	80	58.39	72.07	51	2	3	82	37	111	0.0002	37.7	S8C3Y3	S8C3Y3_9LAMI	Uncharacterized protein (Fragment)	M569_13443	NA	Genlisea aurea	NA	Predicted	NA	NA	NA	NA
scaffold17.g1525.t1	167	D6QY00	188	38.37	86	51.5	45.74	42	4	1	81	94	173	1e-08	51.2	D6QY00	D6QY00_FRAEX	Gag-pol polyprotein (Fragment)	NA	NA	Fraxinus excelsior (Ash)	NA	Evidence at transcript level	NA	GO:0003676~nucleic acid binding	GO:0015074~DNA integration	NA
scaffold17.g1527.t1	132	S8CRZ6	66	36.36	66	50	100	41	1	38	103	1	65	2e-05	40	S8CRZ6	S8CRZ6_9LAMI	Uncharacterized protein (Fragment)	M569_04756	NA	Genlisea aurea	NA	Predicted	NA	NA	NA	NA
scaffold17.g1534.t1	383	Q2EIQ8	87	66.67	51	13.32	58.62	14	1	336	383	1	51	3e-16	74.3	Q2EIQ8	Q2EIQ8_ORORA	Reverse transcriptase (Fragment)	NA	NA	Orobanche ramosa (Hemp broomrape) (Phelipanche ramosa)	NA	Predicted	NA	GO:0003964~RNA-directed DNA polymerase activity	NA	NA
scaffold17.g1537.t1	243	S8CC72	141	61.6	125	51.44	88.65	37	2	123	242	1	119	3e-43	145	S8CC72	S8CC72_9LAMI	Uncharacterized protein (Fragment)	M569_10297	NA	Genlisea aurea	NA	Predicted	NA	NA	NA	NA
scaffold17.g1538.t1	327	S8C7X0	319	68.97	319	97.55	100	97	2	10	326	1	319	3e-165	467	S8C7X0	S8C7X0_9LAMI	Uncharacterized protein (Fragment)	M569_14325	NA	Genlisea aurea	NA	Predicted	NA	NA	NA	NA
scaffold17.g1543.t1	389	S8CTS6	330	43.08	383	98.46	116.06	155	14	1	373	1	330	2e-50	174	S8CTS6	S8CTS6_9LAMI	Uncharacterized protein (Fragment)	M569_04083	NA	Genlisea aurea	NA	Predicted	NA	NA	NA	NA
scaffold17.g1545.t1	578	D6QY00	188	44.22	147	25.43	78.19	81	1	425	570	1	147	2e-32	124	D6QY00	D6QY00_FRAEX	Gag-pol polyprotein (Fragment)	NA	NA	Fraxinus excelsior (Ash)	NA	Evidence at transcript level	NA	GO:0003676~nucleic acid binding	GO:0015074~DNA integration	NA
scaffold17.g1547.t1	144	Q2EIM5	87	51.35	74	51.39	85.06	36	0	1	74	14	87	5e-19	77.8	Q2EIM5	Q2EIM5_PHETU	Reverse transcriptase (Fragment)	NA	NA	Phelipanche tunetana (Broomrape) (Orobanche tunetana)	NA	Predicted	NA	GO:0003964~RNA-directed DNA polymerase activity	NA	NA
scaffold17.g1548.t1	261	S8CRZ6	66	37.7	61	23.37	92.42	37	1	180	240	6	65	4e-06	43.9	S8CRZ6	S8CRZ6_9LAMI	Uncharacterized protein (Fragment)	M569_04756	NA	Genlisea aurea	NA	Predicted	NA	NA	NA	NA
scaffold17.g1552.t1	158	S8CQD4	113	35.11	94	59.49	83.19	51	4	62	148	1	91	9e-07	44.7	S8CQD4	S8CQD4_9LAMI	Uncharacterized protein (Fragment)	M569_05427	NA	Genlisea aurea	NA	Predicted	NA	NA	NA	NA
scaffold17.g1555.t1	246	S8CAV5	436	31.82	132	53.66	30.28	66	1	1	108	93	224	2e-12	65.5	S8CAV5	S8CAV5_9LAMI	Uncharacterized protein	M569_13291	NA	Genlisea aurea	NA	Predicted	NA	NA	NA	NA
scaffold17.g1557.t1	415	S8E686	450	68.37	449	108.19	99.78	101	4	7	414	1	449	0	624	S8E686	S8E686_9LAMI	Uncharacterized protein (Fragment)	M569_06895	NA	Genlisea aurea	NA	Predicted	NA	NA	NA	NA
scaffold17.g1560.t1	301	S8EPA6	131	33.33	120	39.87	91.6	76	2	102	218	2	120	1e-13	66.6	S8EPA6	S8EPA6_9LAMI	Uncharacterized protein	M569_00017	NA	Genlisea aurea	NA	Predicted	NA	NA	NA	NA
scaffold17.g1561.t1	80	Q27TN2	143	34.33	67	83.75	46.85	44	0	1	67	35	101	7e-08	46.2	Q27TN2	Q27TN2_PHETU	Reverse transcriptase (Fragment)	NA	NA	Phelipanche tunetana (Broomrape) (Orobanche tunetana)	NA	Predicted	NA	GO:0003723~RNA binding;GO:0003964~RNA-directed DNA polymerase activity	GO:0006278~RNA-dependent DNA replication	NA
scaffold17.g1562.t1	118	S8DL33	122	30.3	99	83.9	81.15	64	3	15	111	11	106	3e-08	48.1	S8DL33	S8DL33_9LAMI	Uncharacterized protein (Fragment)	M569_14566	NA	Genlisea aurea	NA	Predicted	NA	NA	NA	NA
scaffold17.g1568.t1	455	S8CQD4	113	38.75	80	17.58	70.8	48	1	202	281	1	79	2e-10	58.5	S8CQD4	S8CQD4_9LAMI	Uncharacterized protein (Fragment)	M569_05427	NA	Genlisea aurea	NA	Predicted	NA	NA	NA	NA
scaffold17.g1569.t1	321	D6QY00	188	43.84	73	22.74	38.83	38	2	1	70	94	166	5e-13	66.6	D6QY00	D6QY00_FRAEX	Gag-pol polyprotein (Fragment)	NA	NA	Fraxinus excelsior (Ash)	NA	Evidence at transcript level	NA	GO:0003676~nucleic acid binding	GO:0015074~DNA integration	NA
scaffold17.g1570.t1	212	S8CZH9	473	30.77	169	79.72	35.73	113	3	7	171	305	473	4e-17	79.3	S8CZH9	S8CZH9_9LAMI	Uncharacterized protein (Fragment)	M569_01878	NA	Genlisea aurea	NA	Predicted	NA	NA	NA	NA
scaffold17.g1571.t1	882	S8CQ68	1485	65.91	839	95.12	56.5	210	10	78	875	4	807	0	1015	S8CQ68	S8CQ68_9LAMI	Uncharacterized protein (Fragment)	M569_07775	NA	Genlisea aurea	NA	Predicted	NA	NA	NA	NA
scaffold17.g1572.t1	819	S8CQ68	1485	77.62	697	85.1	46.94	124	6	2	675	794	1481	0	1095	S8CQ68	S8CQ68_9LAMI	Uncharacterized protein (Fragment)	M569_07775	NA	Genlisea aurea	NA	Predicted	NA	NA	NA	NA
scaffold17.g1573.t1	401	S8BXC1	401	91.02	401	100	100	36	0	1	401	1	401	0	771	S8BXC1	S8BXC1_9LAMI	Serine-glyoxylate aminotransferase	M569_15528	NA	Genlisea aurea	NA	Predicted	NA	NA	NA	NA
scaffold17.g1574.t1	1205	S8C9Y0	1084	72.41	1091	90.54	100.65	252	17	138	1202	17	1084	0	1439	S8C9Y0	S8C9Y0_9LAMI	Uncharacterized protein (Fragment)	M569_11169	NA	Genlisea aurea	NA	Predicted	NA	NA	NA	NA
scaffold17.g1577.t1	500	S8C3P3	1255	32.81	384	76.8	30.6	209	7	6	341	209	591	5e-54	197	S8C3P3	S8C3P3_9LAMI	Uncharacterized protein	M569_13371	NA	Genlisea aurea	NA	Predicted	NA	NA	NA	NA
scaffold17.g1578.t1	150	D6QY00	188	39.53	86	57.33	45.74	52	0	61	146	34	119	4e-16	72.4	D6QY00	D6QY00_FRAEX	Gag-pol polyprotein (Fragment)	NA	NA	Fraxinus excelsior (Ash)	NA	Evidence at transcript level	NA	GO:0003676~nucleic acid binding	GO:0015074~DNA integration	NA
scaffold18.g1586.t1	677	S8CW88	269	43.59	117	17.28	43.49	62	2	561	673	123	239	2e-20	92.4	S8CW88	S8CW88_9LAMI	Uncharacterized protein	M569_03669	NA	Genlisea aurea	NA	Predicted	NA	NA	NA	NA
scaffold18.g1593.t1	391	S8C6N0	249	42.35	196	50.13	78.71	98	4	196	381	1	191	3e-44	156	S8C6N0	S8C6N0_9LAMI	Uncharacterized protein (Fragment)	M569_12375	NA	Genlisea aurea	NA	Predicted	NA	NA	NA	NA
scaffold18.g1595.t1	378	S8BX60	428	52.7	222	58.73	51.87	95	3	106	317	207	428	2e-70	229	S8BX60	S8BX60_9LAMI	Uncharacterized protein (Fragment)	M569_15882	NA	Genlisea aurea	NA	Predicted	NA	NA	NA	NA
scaffold18.g1596.t1	152	S8CYP0	98	33.33	69	45.39	70.41	41	1	9	72	10	78	3e-07	45.8	S8CYP0	S8CYP0_9LAMI	Uncharacterized protein (Fragment)	M569_02649	NA	Genlisea aurea	NA	Predicted	NA	NA	NA	NA
scaffold18.g1597.t1	355	Q2EIP0	87	44.83	87	24.51	100	19	1	292	349	1	87	4e-15	70.9	Q2EIP0	Q2EIP0_PHETU	Reverse transcriptase (Fragment)	NA	NA	Phelipanche tunetana (Broomrape) (Orobanche tunetana)	NA	Predicted	NA	GO:0003964~RNA-directed DNA polymerase activity	NA	NA
scaffold18.g1603.t1	148	Q27TQ3	143	35.56	90	60.81	62.94	58	0	5	94	54	143	6e-13	62.4	Q27TQ3	Q27TQ3_ORORA	Reverse transcriptase (Fragment)	NA	NA	Orobanche ramosa (Hemp broomrape) (Phelipanche ramosa)	NA	Predicted	NA	GO:0003723~RNA binding;GO:0003964~RNA-directed DNA polymerase activity	GO:0006278~RNA-dependent DNA replication	NA
scaffold18.g1613.t1	159	S8D5P0	58	31.58	57	35.85	98.28	39	0	94	150	2	58	1e-05	40.8	S8D5P0	S8D5P0_9LAMI	Uncharacterized protein (Fragment)	M569_16885	NA	Genlisea aurea	NA	Predicted	NA	NA	NA	NA
scaffold18.g1614.t1	159	S8CW88	269	42.22	135	84.91	50.19	73	3	24	153	123	257	9e-26	100	S8CW88	S8CW88_9LAMI	Uncharacterized protein	M569_03669	NA	Genlisea aurea	NA	Predicted	NA	NA	NA	NA
scaffold18.g1623.t1	238	S8E5K8	503	36.65	161	67.65	32.01	75	2	56	189	343	503	6e-23	97.1	S8E5K8	S8E5K8_9LAMI	Uncharacterized protein (Fragment)	M569_07127	NA	Genlisea aurea	NA	Predicted	NA	NA	NA	NA
scaffold18.g1626.t1	156	S8D5P0	58	38.24	34	21.79	58.62	21	0	21	54	2	35	0.0002	37.4	S8D5P0	S8D5P0_9LAMI	Uncharacterized protein (Fragment)	M569_16885	NA	Genlisea aurea	NA	Predicted	NA	NA	NA	NA
scaffold18.g1631.t1	375	S8CYB6	300	78.57	280	74.67	93.33	56	1	1	280	1	276	1e-162	462	S8CYB6	S8CYB6_9LAMI	Uncharacterized protein (Fragment)	M569_04753	NA	Genlisea aurea	NA	Predicted	NA	NA	NA	NA
scaffold18.g1636.t1	97	Q27TQ4	143	38.89	54	55.67	37.76	33	0	1	54	90	143	1e-05	40.4	Q27TQ4	Q27TQ4_ORORA	Reverse transcriptase (Fragment)	NA	NA	Orobanche ramosa (Hemp broomrape) (Phelipanche ramosa)	NA	Predicted	NA	GO:0003723~RNA binding;GO:0003964~RNA-directed DNA polymerase activity	GO:0006278~RNA-dependent DNA replication	NA
scaffold18.g1643.t1	259	S8CW88	269	50.51	99	38.22	36.8	47	1	147	243	141	239	9e-24	97.4	S8CW88	S8CW88_9LAMI	Uncharacterized protein	M569_03669	NA	Genlisea aurea	NA	Predicted	NA	NA	NA	NA
scaffold18.g1644.t1	393	S8EGB8	120	40.62	64	16.28	53.33	38	0	310	373	57	120	9e-06	44.7	S8EGB8	S8EGB8_9LAMI	Uncharacterized protein (Fragment)	M569_03042	NA	Genlisea aurea	NA	Predicted	NA	NA	NA	NA
scaffold18.g1651.t1	133	S8CBJ6	270	42.22	90	67.67	33.33	52	0	29	118	22	111	3e-17	75.5	S8CBJ6	S8CBJ6_9LAMI	Uncharacterized protein (Fragment)	M569_13048	NA	Genlisea aurea	NA	Predicted	NA	NA	NA	NA
scaffold18.g1653.t1	289	F1CZQ3	307	69.93	296	102.42	96.42	71	2	10	288	12	306	9e-139	397	F1CZQ3	F1CZQ3_9LAMI	Superoxide dismutase (EC 1.15.1.1)	FSD	1.15.1.1	Haberlea rhodopensis	NA	Evidence at transcript level	NA	GO:0046872~metal ion binding;GO:0004784~superoxide dismutase activity	GO:0006801~superoxide metabolic process	NA
scaffold18.g1654.t1	340	S8DWS2	892	35.27	292	85.88	32.74	145	3	87	335	580	870	2e-51	183	S8DWS2	S8DWS2_9LAMI	Uncharacterized protein	M569_07096	NA	Genlisea aurea	NA	Predicted	NA	NA	NA	NA
scaffold18.g1659.t1	205	S8CWU8	165	66.26	163	79.51	98.79	53	1	43	205	5	165	2e-78	235	S8CWU8	S8CWU8_9LAMI	Uncharacterized protein (Fragment)	M569_05336	NA	Genlisea aurea	NA	Predicted	NA	NA	NA	NA
scaffold18.g1662.t1	328	S8EAA8	354	69.66	356	108.54	100.56	76	4	3	328	1	354	1e-175	495	S8EAA8	S8EAA8_9LAMI	Uncharacterized protein	M569_05332	NA	Genlisea aurea	NA	Predicted	NA	NA	NA	NA
scaffold18.g1665.t1	237	S8CAC2	191	33.59	128	54.01	67.02	85	0	101	228	1	128	1e-19	84.3	S8CAC2	S8CAC2_9LAMI	Uncharacterized protein (Fragment)	M569_13480	NA	Genlisea aurea	NA	Predicted	NA	NA	NA	NA
scaffold18.g1668.t1	395	S8C5N8	376	32.73	165	41.77	43.88	110	1	77	240	126	290	3e-27	110	S8C5N8	S8C5N8_9LAMI	Uncharacterized protein (Fragment)	M569_12658	NA	Genlisea aurea	NA	Predicted	NA	NA	NA	NA
scaffold18.g1670.t1	331	S8CQZ4	473	38.86	175	52.87	37	98	3	1	166	205	379	1e-30	120	S8CQZ4	S8CQZ4_9LAMI	Uncharacterized protein	M569_05126	NA	Genlisea aurea	NA	Predicted	NA	NA	NA	NA
scaffold19.g1674.t1	142	S8CN38	186	76.6	141	99.3	75.81	32	1	3	142	46	186	4e-75	225	S8CN38	S8CN38_9LAMI	Uncharacterized protein (Fragment)	M569_08583	NA	Genlisea aurea	NA	Predicted	NA	NA	NA	NA
scaffold19.g1676.t1	386	S8CZK1	305	62.54	331	85.75	108.52	91	5	54	382	4	303	2e-138	401	S8CZK1	S8CZK1_9LAMI	Pseudouridine synthase (Fragment)	M569_01852	NA	Genlisea aurea	NA	Predicted	NA	NA	NA	NA
scaffold19.g1677.t1	1075	S8DY89	443	46.44	435	40.47	98.19	227	3	68	500	1	431	2e-109	351	S8DY89	S8DY89_9LAMI	Dehydroquinate dehydratase/ shikimate dehydrogenase (Fragment)	M569_09865	NA	Genlisea aurea	NA	Predicted	NA	NA	NA	NA
scaffold19.g1678.t1	731	S8DKW9	753	77.41	757	103.56	100.53	141	11	1	731	1	753	0	1185	S8DKW9	S8DKW9_9LAMI	Uncharacterized protein	M569_11290	NA	Genlisea aurea	NA	Predicted	NA	NA	NA	NA
scaffold19.g1680.t1	302	S8DUM4	266	35.45	268	88.74	100.75	157	3	14	274	8	266	4e-51	172	S8DUM4	S8DUM4_9LAMI	Uncharacterized protein (Fragment)	M569_07943	NA	Genlisea aurea	NA	Predicted	NA	NA	NA	NA
scaffold19.g1681.t1	788	S8C596	315	32.83	332	42.13	105.4	173	8	468	778	13	315	5e-31	125	S8C596	S8C596_9LAMI	Uncharacterized protein (Fragment)	M569_15183	NA	Genlisea aurea	NA	Predicted	NA	NA	NA	NA
scaffold19.g1682.t1	1343	S8C469	117	67.11	76	5.66	64.96	23	1	1268	1341	41	116	1e-21	94	S8C469	S8C469_9LAMI	Nucleic acid binding protein (Fragment)	M569_13113	NA	Genlisea aurea	NA	Predicted	NA	NA	NA	NA
scaffold19.g1683.t1	259	S8E4F8	121	59.5	121	46.72	100	46	2	87	206	3	121	4e-43	145	S8E4F8	S8E4F8_9LAMI	Uncharacterized protein (Fragment)	M569_04113	NA	Genlisea aurea	NA	Predicted	NA	NA	NA	NA
scaffold19.g1684.t1	424	S8EDL6	185	65.52	87	20.52	47.03	21	2	84	161	32	118	2e-29	114	S8EDL6	S8EDL6_9LAMI	Uncharacterized protein (Fragment)	M569_04112	NA	Genlisea aurea	NA	Predicted	NA	NA	NA	NA
scaffold19.g1685.t1	1394	S8CMM4	1091	58.04	1206	86.51	110.54	360	31	214	1391	1	1088	0	945	S8CMM4	S8CMM4_9LAMI	Uncharacterized protein (Fragment)	M569_08735	NA	Genlisea aurea	NA	Predicted	NA	NA	NA	NA
scaffold19.g1686.t1	148	S8ENE0	111	76.81	69	46.62	62.16	16	0	58	126	41	109	4e-33	115	S8ENE0	S8ENE0_9LAMI	Uncharacterized protein (Fragment)	M569_00442	NA	Genlisea aurea	NA	Predicted	NA	NA	NA	NA
scaffold19.g1687.t1	578	S8D4F1	467	52.14	443	76.64	94.86	184	4	7	427	5	441	4e-155	457	S8D4F1	S8D4F1_9LAMI	Uncharacterized protein (Fragment)	M569_17279	NA	Genlisea aurea	NA	Predicted	NA	NA	NA	NA
scaffold19.g1688.t1	186	S8CAV4	183	75.31	162	87.1	88.52	39	1	1	161	7	168	3e-88	260	S8CAV4	S8CAV4_9LAMI	Uncharacterized protein (Fragment)	M569_10726	NA	Genlisea aurea	NA	Predicted	NA	NA	NA	NA
scaffold19.g1689.t1	270	S8D065	243	86.01	243	90	100	33	1	29	270	1	243	5e-146	413	S8D065	S8D065_9LAMI	Uncharacterized protein (Fragment)	M569_02054	NA	Genlisea aurea	NA	Predicted	NA	NA	NA	NA
scaffold19.g1690.t1	388	S8DX92	163	33.75	160	41.24	98.16	79	4	1	144	1	149	2e-13	67.8	S8DX92	S8DX92_9LAMI	Uncharacterized protein (Fragment)	M569_10199	NA	Genlisea aurea	NA	Predicted	NA	NA	NA	NA
scaffold19.g1691.t1	617	S8DU87	335	60.39	356	57.7	106.27	76	4	1	329	1	318	5e-141	417	S8DU87	S8DU87_9LAMI	Uncharacterized protein (Fragment)	M569_07998	NA	Genlisea aurea	NA	Predicted	NA	NA	NA	NA
scaffold19.g1692.t1	178	S8DSW9	345	74.03	154	86.52	44.64	39	1	8	160	60	213	1e-73	228	S8DSW9	S8DSW9_9LAMI	Uncharacterized protein	M569_08481	NA	Genlisea aurea	NA	Predicted	NA	NA	NA	NA
scaffold19.g1693.t1	147	S8DSW9	345	68.7	131	89.12	37.97	33	3	9	131	207	337	3e-57	184	S8DSW9	S8DSW9_9LAMI	Uncharacterized protein	M569_08481	NA	Genlisea aurea	NA	Predicted	NA	NA	NA	NA
scaffold19.g1696.t1	277	S8CH22	336	48.99	149	53.79	44.35	61	5	49	191	196	335	3e-27	108	S8CH22	S8CH22_9LAMI	Uncharacterized protein (Fragment)	M569_08482	NA	Genlisea aurea	NA	Predicted	NA	NA	NA	NA
scaffold19.g1697.t1	869	S8CI74	894	66.82	892	102.65	99.78	261	12	10	868	4	893	0	1219	S8CI74	S8CI74_9LAMI	Uncharacterized protein (Fragment)	M569_10439	NA	Genlisea aurea	NA	Predicted	NA	NA	NA	NA
scaffold19.g1698.t1	431	S8BT06	127	58.82	102	23.67	80.31	35	2	1	99	10	107	2e-30	114	S8BT06	S8BT06_9LAMI	Uncharacterized protein (Fragment)	M569_17071	NA	Genlisea aurea	NA	Predicted	NA	NA	NA	NA
scaffold19.g1699.t1	235	S8DIX5	128	69.4	134	57.02	104.69	30	3	49	180	4	128	3e-56	179	S8DIX5	S8DIX5_9LAMI	Uncharacterized protein (Fragment)	M569_15380	NA	Genlisea aurea	NA	Predicted	NA	NA	NA	NA
scaffold19.g1700.t1	295	S8CW08	230	59.13	230	77.97	100	59	2	101	295	1	230	1e-87	265	S8CW08	S8CW08_9LAMI	Uncharacterized protein	M569_03166	NA	Genlisea aurea	NA	Predicted	NA	NA	NA	NA
scaffold19.g1701.t1	1164	S8BVZ2	409	82.44	393	33.76	96.09	69	0	640	1032	1	393	0	705	S8BVZ2	S8BVZ2_9LAMI	Uncharacterized protein	M569_16023	NA	Genlisea aurea	NA	Predicted	NA	NA	NA	NA
scaffold19.g1702.t1	709	S8CIR9	254	60.24	254	35.83	100	84	3	71	307	1	254	5e-95	298	S8CIR9	S8CIR9_9LAMI	Uncharacterized protein (Fragment)	M569_10205	NA	Genlisea aurea	NA	Predicted	NA	NA	NA	NA
scaffold19.g1703.t1	445	S8D1V4	295	63.24	253	56.85	85.76	91	2	187	439	2	252	1e-112	337	S8D1V4	S8D1V4_9LAMI	Uncharacterized protein (Fragment)	M569_00988	NA	Genlisea aurea	NA	Predicted	NA	NA	NA	NA
scaffold19.g1706.t1	345	S8CMD3	305	64.17	307	88.99	100.66	77	10	1	306	1	275	2e-91	279	S8CMD3	S8CMD3_9LAMI	Uncharacterized protein (Fragment)	M569_06909	NA	Genlisea aurea	NA	Predicted	NA	NA	NA	NA
scaffold19.g1707.t1	333	S8CUQ6	155	61.84	76	22.82	49.03	29	0	3	78	10	85	1e-24	99	S8CUQ6	S8CUQ6_9LAMI	Uncharacterized protein (Fragment)	M569_03655	NA	Genlisea aurea	NA	Predicted	NA	NA	NA	NA
scaffold19.g1708.t1	418	S8C5H7	330	70.97	310	74.16	93.94	74	3	4	311	35	330	7e-152	437	S8C5H7	S8C5H7_9LAMI	Uncharacterized protein (Fragment)	M569_12806	NA	Genlisea aurea	NA	Predicted	NA	NA	NA	NA
scaffold19.g1710.t1	114	S8DYC7	101	69.15	94	82.46	93.07	27	2	21	113	9	101	5e-38	126	S8DYC7	S8DYC7_9LAMI	Rapid alkalinization factor 2 (Fragment)	M569_09835	NA	Genlisea aurea	NA	Predicted	NA	NA	NA	NA
scaffold19.g1711.t1	331	S8C5B0	338	68.64	338	102.11	100	93	5	6	331	2	338	1e-160	456	S8C5B0	S8C5B0_9LAMI	Uncharacterized protein (Fragment)	M569_12807	NA	Genlisea aurea	NA	Predicted	NA	NA	NA	NA
scaffold19.g1712.t1	239	S8C741	211	53.74	214	89.54	101.42	95	1	11	224	2	211	2e-78	238	S8C741	S8C741_9LAMI	Uncharacterized protein (Fragment)	M569_12175	NA	Genlisea aurea	NA	Predicted	NA	NA	NA	NA
scaffold19.g1713.t1	331	S8D1K7	290	47.89	284	85.8	97.93	49	4	29	214	5	287	1e-76	240	S8D1K7	S8D1K7_9LAMI	Uncharacterized protein (Fragment)	M569_01097	NA	Genlisea aurea	NA	Predicted	NA	NA	NA	NA
scaffold19.g1714.t1	198	S8D212	150	56.9	116	58.59	77.33	34	4	63	168	17	126	5e-25	97.1	S8D212	S8D212_9LAMI	Uncharacterized protein (Fragment)	M569_03371	NA	Genlisea aurea	NA	Predicted	NA	NA	NA	NA
scaffold19.g1715.t1	665	S8CAX4	446	60.89	404	60.75	90.58	89	5	313	665	6	391	1e-163	481	S8CAX4	S8CAX4_9LAMI	Uncharacterized protein (Fragment)	M569_13264	NA	Genlisea aurea	NA	Predicted	NA	NA	NA	NA
scaffold20.g1716.t1	96	S8C1P7	87	38.27	81	84.38	93.1	40	2	15	95	6	76	2e-07	44.7	S8C1P7	S8C1P7_9LAMI	Uncharacterized protein	M569_14183	NA	Genlisea aurea	NA	Predicted	NA	NA	NA	NA
scaffold20.g1717.t1	118	S8E224	120	39.29	56	47.46	46.67	33	1	21	76	16	70	3e-07	45.4	S8E224	S8E224_9LAMI	Uncharacterized protein	M569_05033	NA	Genlisea aurea	NA	Predicted	NA	NA	NA	NA
scaffold20.g1719.t1	358	S8D4C9	365	79.21	356	99.44	97.53	74	0	1	356	9	364	0	617	S8D4C9	S8D4C9_9LAMI	Uncharacterized protein (Fragment)	M569_17309	NA	Genlisea aurea	NA	Predicted	NA	NA	NA	NA
scaffold20.g1730.t1	120	Q2EIQ8	87	55.17	87	72.5	100	36	1	5	88	1	87	1e-29	104	Q2EIQ8	Q2EIQ8_ORORA	Reverse transcriptase (Fragment)	NA	NA	Orobanche ramosa (Hemp broomrape) (Phelipanche ramosa)	NA	Predicted	NA	GO:0003964~RNA-directed DNA polymerase activity	NA	NA
scaffold20.g1732.t1	146	D6QY00	188	35.59	118	80.82	62.77	76	0	25	142	2	119	1e-16	73.6	D6QY00	D6QY00_FRAEX	Gag-pol polyprotein (Fragment)	NA	NA	Fraxinus excelsior (Ash)	NA	Evidence at transcript level	NA	GO:0003676~nucleic acid binding	GO:0015074~DNA integration	NA
scaffold20.g1733.t1	416	S8CQD4	113	37.11	97	23.32	85.84	57	2	275	367	1	97	5e-08	51.6	S8CQD4	S8CQD4_9LAMI	Uncharacterized protein (Fragment)	M569_05427	NA	Genlisea aurea	NA	Predicted	NA	NA	NA	NA
scaffold20.g1736.t1	115	Q27TP8	143	40	90	78.26	62.94	54	0	7	96	4	93	7e-17	72.8	Q27TP8	Q27TP8_ORORA	Reverse transcriptase (Fragment)	NA	NA	Orobanche ramosa (Hemp broomrape) (Phelipanche ramosa)	NA	Predicted	NA	GO:0003723~RNA binding;GO:0003964~RNA-directed DNA polymerase activity	GO:0006278~RNA-dependent DNA replication	NA
scaffold20.g1754.t1	599	D6QY00	188	34.78	138	23.04	73.4	87	2	45	179	49	186	1e-19	88.2	D6QY00	D6QY00_FRAEX	Gag-pol polyprotein (Fragment)	NA	NA	Fraxinus excelsior (Ash)	NA	Evidence at transcript level	NA	GO:0003676~nucleic acid binding	GO:0015074~DNA integration	NA
scaffold20.g1766.t1	80	S8EGB8	120	31.25	64	80	53.33	43	1	17	80	44	106	0.0001	37.4	S8EGB8	S8EGB8_9LAMI	Uncharacterized protein (Fragment)	M569_03042	NA	Genlisea aurea	NA	Predicted	NA	NA	NA	NA
scaffold20.g1769.t1	354	S8CZT3	348	40.46	346	97.74	99.43	188	8	19	352	9	348	6e-80	251	S8CZT3	S8CZT3_9LAMI	Uncharacterized protein (Fragment)	M569_01743	NA	Genlisea aurea	NA	Predicted	NA	NA	NA	NA
scaffold20.g1770.t1	255	S8CRZ6	66	33.9	59	23.14	89.39	38	1	105	163	3	60	0.0005	38.1	S8CRZ6	S8CRZ6_9LAMI	Uncharacterized protein (Fragment)	M569_04756	NA	Genlisea aurea	NA	Predicted	NA	NA	NA	NA
scaffold20.g1771.t1	240	S8CAV5	436	35.85	159	66.25	36.47	100	1	15	173	55	211	1e-25	103	S8CAV5	S8CAV5_9LAMI	Uncharacterized protein	M569_13291	NA	Genlisea aurea	NA	Predicted	NA	NA	NA	NA
scaffold20.g1773.t1	196	S8CYP0	98	30	90	45.92	91.84	60	1	110	196	9	98	0.0002	39.3	S8CYP0	S8CYP0_9LAMI	Uncharacterized protein (Fragment)	M569_02649	NA	Genlisea aurea	NA	Predicted	NA	NA	NA	NA
scaffold20.g1777.t1	359	Q27TR8	143	47.73	44	12.26	30.77	23	0	59	102	45	88	3e-06	46.6	Q27TR8	Q27TR8_PHEHR	Reverse transcriptase (Fragment)	NA	NA	Phelipanche hirtiflora (Broomrape) (Orobanche hirtiflora)	NA	Predicted	NA	GO:0003723~RNA binding;GO:0003964~RNA-directed DNA polymerase activity	GO:0006278~RNA-dependent DNA replication	NA
scaffold20.g1782.t1	347	Q27TR8	143	42.53	87	25.07	60.84	50	0	133	219	1	87	3e-17	78.2	Q27TR8	Q27TR8_PHEHR	Reverse transcriptase (Fragment)	NA	NA	Phelipanche hirtiflora (Broomrape) (Orobanche hirtiflora)	NA	Predicted	NA	GO:0003723~RNA binding;GO:0003964~RNA-directed DNA polymerase activity	GO:0006278~RNA-dependent DNA replication	NA
scaffold20.g1783.t1	425	S8CIY8	418	30.34	145	34.12	34.69	92	3	29	167	221	362	1e-10	62.4	S8CIY8	S8CIY8_9LAMI	Uncharacterized protein (Fragment)	M569_08075	NA	Genlisea aurea	NA	Predicted	NA	NA	NA	NA
scaffold20.g1802.t1	268	S8CW88	269	46.61	118	44.03	43.87	58	4	139	252	123	239	1e-21	91.7	S8CW88	S8CW88_9LAMI	Uncharacterized protein	M569_03669	NA	Genlisea aurea	NA	Predicted	NA	NA	NA	NA
scaffold20.g1805.t1	765	S8C5N8	376	32.56	129	16.86	34.31	87	0	315	443	135	263	5e-20	92.4	S8C5N8	S8C5N8_9LAMI	Uncharacterized protein (Fragment)	M569_12658	NA	Genlisea aurea	NA	Predicted	NA	NA	NA	NA
scaffold20.g1806.t1	140	Q27TT1	143	45.45	44	31.43	30.77	24	0	90	133	1	44	2e-05	41.2	Q27TT1	Q27TT1_OROCR	Reverse transcriptase (Fragment)	NA	NA	Orobanche crenata (Bean broomrape)	NA	Predicted	NA	GO:0003723~RNA binding;GO:0003964~RNA-directed DNA polymerase activity	GO:0006278~RNA-dependent DNA replication	NA
scaffold20.g1813.t1	130	S8CUU7	245	31.4	86	66.15	35.1	59	0	6	91	157	242	7e-05	40.4	S8CUU7	S8CUU7_9LAMI	Uncharacterized protein (Fragment)	M569_04195	NA	Genlisea aurea	NA	Predicted	NA	NA	NA	NA
scaffold21.g1816.t1	1001	S8DY35	921	55	1000	99.9	108.58	234	25	15	1001	1	797	0	946	S8DY35	S8DY35_9LAMI	Uncharacterized protein (Fragment)	M569_09945	NA	Genlisea aurea	NA	Predicted	NA	NA	NA	NA
scaffold21.g1825.t1	123	S8CBJ6	270	43.9	82	66.67	30.37	45	1	30	111	2	82	2e-13	64.7	S8CBJ6	S8CBJ6_9LAMI	Uncharacterized protein (Fragment)	M569_13048	NA	Genlisea aurea	NA	Predicted	NA	NA	NA	NA
scaffold21.g1826.t1	126	Q27TQ4	143	38.89	54	42.86	37.76	33	0	1	54	90	143	2e-05	41.2	Q27TQ4	Q27TQ4_ORORA	Reverse transcriptase (Fragment)	NA	NA	Orobanche ramosa (Hemp broomrape) (Phelipanche ramosa)	NA	Predicted	NA	GO:0003723~RNA binding;GO:0003964~RNA-directed DNA polymerase activity	GO:0006278~RNA-dependent DNA replication	NA
scaffold21.g1831.t1	365	Q27TP2	143	61.96	92	25.21	64.34	35	0	109	200	4	95	2e-36	131	Q27TP2	Q27TP2_PHETU	Reverse transcriptase (Fragment)	NA	NA	Phelipanche tunetana (Broomrape) (Orobanche tunetana)	NA	Predicted	NA	GO:0003723~RNA binding;GO:0003964~RNA-directed DNA polymerase activity	GO:0006278~RNA-dependent DNA replication	NA
scaffold21.g1835.t1	400	S8C5N8	376	32.09	134	33.5	35.64	91	0	261	394	164	297	3e-24	102	S8C5N8	S8C5N8_9LAMI	Uncharacterized protein (Fragment)	M569_12658	NA	Genlisea aurea	NA	Predicted	NA	NA	NA	NA
scaffold21.g1844.t1	578	S8CWF9	441	67.42	442	76.47	100.23	137	4	137	573	1	440	0	627	S8CWF9	S8CWF9_9LAMI	Uncharacterized protein (Fragment)	M569_03591	NA	Genlisea aurea	NA	Predicted	NA	NA	NA	NA
scaffold21.g1845.t1	254	S8D996	108	68.52	108	42.52	100	34	0	4	111	1	108	6e-35	123	S8D996	S8D996_9LAMI	Uncharacterized protein (Fragment)	M569_00731	NA	Genlisea aurea	NA	Predicted	NA	NA	NA	NA
scaffold21.g1846.t1	117	S8E169	105	72.28	101	86.32	96.19	28	0	16	116	4	104	5e-49	154	S8E169	S8E169_9LAMI	Uncharacterized protein	M569_05418	NA	Genlisea aurea	NA	Predicted	NA	NA	NA	NA
scaffold21.g1847.t1	787	S8DMF0	774	63.57	774	98.35	100	281	1	15	787	1	774	0	1023	S8DMF0	S8DMF0_9LAMI	Uncharacterized protein (Fragment)	M569_14020	NA	Genlisea aurea	NA	Predicted	NA	NA	NA	NA
scaffold21.g1848.t1	267	S8CWG5	218	53.91	230	86.14	105.5	83	6	41	262	4	218	3e-73	226	S8CWG5	S8CWG5_9LAMI	Uncharacterized protein (Fragment)	M569_03596	NA	Genlisea aurea	NA	Predicted	NA	NA	NA	NA
scaffold21.g1849.t1	786	S8E0I9	763	66.5	794	101.02	104.06	207	13	1	781	12	759	0	1023	S8E0I9	S8E0I9_9LAMI	Uncharacterized protein (Fragment)	M569_05568	NA	Genlisea aurea	NA	Predicted	NA	NA	NA	NA
scaffold21.g1854.t1	109	S8E9I9	190	88.89	108	99.08	56.84	12	0	1	108	83	190	3e-65	198	S8E9I9	S8E9I9_9LAMI	Uncharacterized protein	M569_05609	NA	Genlisea aurea	NA	Predicted	NA	NA	NA	NA
scaffold21.g1855.t1	462	S8DXC0	456	68.52	432	93.51	94.74	129	3	31	461	31	456	0	626	S8DXC0	S8DXC0_9LAMI	Uncharacterized protein (Fragment)	M569_06845	NA	Genlisea aurea	NA	Predicted	NA	NA	NA	NA
scaffold21.g1856.t1	167	S8CU13	60	67.8	59	35.33	98.33	16	1	8	63	2	60	7e-15	66.6	S8CU13	S8CU13_9LAMI	Uncharacterized protein (Fragment)	M569_03922	NA	Genlisea aurea	NA	Predicted	NA	NA	NA	NA
scaffold21.g1858.t1	247	S8C5N8	376	33.33	156	63.16	41.49	103	1	91	245	123	278	1e-26	106	S8C5N8	S8C5N8_9LAMI	Uncharacterized protein (Fragment)	M569_12658	NA	Genlisea aurea	NA	Predicted	NA	NA	NA	NA
scaffold21.g1861.t1	86	D6QY00	188	32.5	80	93.02	42.55	52	1	5	84	28	105	9e-10	52.4	D6QY00	D6QY00_FRAEX	Gag-pol polyprotein (Fragment)	NA	NA	Fraxinus excelsior (Ash)	NA	Evidence at transcript level	NA	GO:0003676~nucleic acid binding	GO:0015074~DNA integration	NA
scaffold21.g1863.t1	326	Q2EIQ8	87	58.82	85	26.07	97.7	32	1	83	164	3	87	6e-27	102	Q2EIQ8	Q2EIQ8_ORORA	Reverse transcriptase (Fragment)	NA	NA	Orobanche ramosa (Hemp broomrape) (Phelipanche ramosa)	NA	Predicted	NA	GO:0003964~RNA-directed DNA polymerase activity	NA	NA
scaffold21.g1865.t1	361	S8EES9	204	31.58	76	21.05	37.25	50	1	154	227	108	183	0.0002	41.6	S8EES9	S8EES9_9LAMI	Uncharacterized protein	M569_00259	NA	Genlisea aurea	NA	Predicted	NA	NA	NA	NA
scaffold21.g1870.t1	156	S8CCH9	140	36.62	142	91.03	101.43	69	8	1	140	18	140	2e-06	44.3	S8CCH9	S8CCH9_9LAMI	Uncharacterized protein	M569_10113	NA	Genlisea aurea	NA	Predicted	NA	NA	NA	NA
scaffold21.g1871.t1	536	S8ECM1	500	59.19	495	92.35	99	198	2	3	496	1	492	0	616	S8ECM1	S8ECM1_9LAMI	Uncharacterized protein	M569_01057	NA	Genlisea aurea	NA	Predicted	NA	NA	NA	NA
scaffold21.g1875.t1	391	S8DQ08	436	62.95	251	64.19	57.57	91	1	136	384	147	397	2e-107	326	S8DQ08	S8DQ08_9LAMI	Uncharacterized protein	M569_09579	NA	Genlisea aurea	NA	Predicted	NA	NA	NA	NA
scaffold21.g1876.t1	769	S8CT46	728	79.59	740	96.23	101.65	102	7	48	769	20	728	0	1174	S8CT46	S8CT46_9LAMI	Uncharacterized protein	M569_06716	NA	Genlisea aurea	NA	Predicted	NA	NA	NA	NA
scaffold21.g1877.t1	416	S8DE75	235	76.72	232	55.77	98.72	54	0	182	413	4	235	6e-129	375	S8DE75	S8DE75_9LAMI	Uncharacterized protein (Fragment)	M569_17135	NA	Genlisea aurea	NA	Predicted	NA	NA	NA	NA
scaffold21.g1878.t1	108	S8EF28	84	65.33	75	69.44	89.29	26	0	33	107	8	82	5e-31	107	S8EF28	S8EF28_9LAMI	Uncharacterized protein	M569_03598	NA	Genlisea aurea	NA	Predicted	NA	NA	NA	NA
scaffold21.g1879.t1	852	S8CE03	557	75.13	563	66.08	101.08	126	5	3	557	1	557	0	832	S8CE03	S8CE03_9LAMI	Uncharacterized protein (Fragment)	M569_09684	NA	Genlisea aurea	NA	Predicted	NA	NA	NA	NA
scaffold21.g1887.t1	328	S8CX10	97	30.19	53	16.16	54.64	37	0	256	308	45	97	0.0003	39.3	S8CX10	S8CX10_9LAMI	Uncharacterized protein (Fragment)	M569_02853	NA	Genlisea aurea	NA	Predicted	NA	NA	NA	NA
scaffold21.g1888.t1	217	S8CRZ6	66	40.68	59	27.19	89.39	34	1	72	130	8	65	7e-07	45.8	S8CRZ6	S8CRZ6_9LAMI	Uncharacterized protein (Fragment)	M569_04756	NA	Genlisea aurea	NA	Predicted	NA	NA	NA	NA
scaffold21.g1899.t1	835	S8EGD3	209	79.49	195	23.35	93.3	39	1	142	335	1	195	3e-104	323	S8EGD3	S8EGD3_9LAMI	Uncharacterized protein (Fragment)	M569_03026	NA	Genlisea aurea	NA	Predicted	NA	NA	NA	NA
scaffold21.g1900.t1	458	A9UKE1	443	76.42	458	100	103.39	93	2	1	458	1	443	0	688	A9UKE1	A9UKE1_OLEEU	Plastidial delta-12 oleate desaturase	FAD6	NA	Olea europaea (Common olive)	NA	Evidence at transcript level	NA	NA	GO:0006629~lipid metabolic process	NA
scaffold21.g1901.t1	433	S8DLH9	214	47.55	204	47.11	95.33	68	4	231	395	1	204	3e-47	164	S8DLH9	S8DLH9_9LAMI	Uncharacterized protein (Fragment)	M569_11016	NA	Genlisea aurea	NA	Predicted	NA	NA	NA	NA
scaffold22.g1902.t1	727	S8CZ95	647	72.62	650	89.41	100.46	169	5	74	717	1	647	0	972	S8CZ95	S8CZ95_9LAMI	Uncharacterized protein (Fragment)	M569_04394	NA	Genlisea aurea	NA	Predicted	NA	NA	NA	NA
scaffold22.g1903.t1	251	S8D2U3	200	48.35	182	72.51	91	90	1	8	185	14	195	2e-54	177	S8D2U3	S8D2U3_9LAMI	Uncharacterized protein (Fragment)	M569_01040	NA	Genlisea aurea	NA	Predicted	NA	NA	NA	NA
scaffold22.g1905.t1	1124	S8CUA4	1140	80.42	1139	101.33	99.91	156	4	1	1103	32	1139	0	1875	S8CUA4	S8CUA4_9LAMI	Uncharacterized protein (Fragment)	M569_04393	NA	Genlisea aurea	NA	Predicted	NA	NA	NA	NA
scaffold22.g1906.t1	805	S8DFJ1	430	62.07	348	43.23	80.93	125	2	270	610	1	348	5e-143	432	S8DFJ1	S8DFJ1_9LAMI	Uncharacterized protein (Fragment)	M569_13231	NA	Genlisea aurea	NA	Predicted	NA	NA	NA	NA
scaffold22.g1908.t1	435	S8DWS2	892	34.69	294	67.59	32.96	185	3	1	293	590	877	8e-53	190	S8DWS2	S8DWS2_9LAMI	Uncharacterized protein	M569_07096	NA	Genlisea aurea	NA	Predicted	NA	NA	NA	NA
scaffold22.g1910.t1	576	S8EHH9	546	61.09	550	95.49	100.73	193	6	37	569	1	546	0	673	S8EHH9	S8EHH9_9LAMI	Uncharacterized protein (Fragment)	M569_02598	NA	Genlisea aurea	NA	Predicted	NA	NA	NA	NA
scaffold22.g1916.t1	793	S8DBS6	720	68.65	724	91.3	100.56	185	5	1	686	1	720	0	959	S8DBS6	S8DBS6_9LAMI	Uncharacterized protein (Fragment)	M569_14609	NA	Genlisea aurea	NA	Predicted	NA	NA	NA	NA
scaffold22.g1917.t1	513	S8CAA0	679	71.46	522	101.75	76.88	132	3	5	512	160	678	0	717	S8CAA0	S8CAA0_9LAMI	Uncharacterized protein	M569_10955	NA	Genlisea aurea	NA	Predicted	NA	NA	NA	NA
scaffold22.g1919.t1	404	S8CAG4	377	89.66	377	93.32	100	34	2	30	401	1	377	0	698	S8CAG4	S8CAG4_9LAMI	Phosphoribulokinase (Fragment)	M569_10956	NA	Genlisea aurea	NA	Predicted	NA	NA	NA	NA
scaffold22.g1921.t1	282	S8CA89	266	76.89	238	84.4	89.47	53	1	1	238	1	236	5e-137	391	S8CA89	S8CA89_9LAMI	Secretory carrier-associated membrane protein 2	M569_13512	NA	Genlisea aurea	NA	Predicted	NA	NA	NA	NA
scaffold22.g1922.t1	135	S8C483	239	39.68	126	93.33	52.72	72	2	5	130	108	229	5e-24	94.4	S8C483	S8C483_9LAMI	Uncharacterized protein (Fragment)	M569_13100	NA	Genlisea aurea	NA	Predicted	NA	NA	NA	NA
scaffold22.g1923.t1	135	S8C483	239	38.89	126	93.33	52.72	73	2	5	130	108	229	3e-23	92.4	S8C483	S8C483_9LAMI	Uncharacterized protein (Fragment)	M569_13100	NA	Genlisea aurea	NA	Predicted	NA	NA	NA	NA
scaffold22.g1927.t1	191	Q2EIM1	87	52.33	86	45.03	98.85	41	0	9	94	2	87	3e-29	106	Q2EIM1	Q2EIM1_PHETU	Reverse transcriptase (Fragment)	NA	NA	Phelipanche tunetana (Broomrape) (Orobanche tunetana)	NA	Predicted	NA	GO:0003964~RNA-directed DNA polymerase activity	NA	NA
scaffold22.g1929.t1	143	S8C378	147	57.24	152	106.29	103.4	45	2	4	141	2	147	3e-39	132	S8C378	S8C378_9LAMI	Uncharacterized protein (Fragment)	M569_13516	NA	Genlisea aurea	NA	Predicted	NA	NA	NA	NA
scaffold22.g1930.t1	798	S8D5E1	753	31.42	646	80.95	85.79	410	10	11	635	8	641	2e-97	322	S8D5E1	S8D5E1_9LAMI	Uncharacterized protein	M569_02108	NA	Genlisea aurea	NA	Predicted	NA	NA	NA	NA
scaffold22.g1931.t1	445	S8D442	440	75.78	446	100.22	101.36	95	5	1	442	1	437	0	674	S8D442	S8D442_9LAMI	Uncharacterized protein	M569_02597	NA	Genlisea aurea	NA	Predicted	NA	NA	NA	NA
scaffold22.g1933.t1	917	S8CGT0	834	65.8	921	100.44	110.43	211	14	3	911	4	832	0	1164	S8CGT0	S8CGT0_9LAMI	Uncharacterized protein	M569_08734	NA	Genlisea aurea	NA	Predicted	NA	NA	NA	NA
scaffold22.g1934.t1	374	S8CH61	513	74.92	311	83.16	60.62	75	2	5	313	173	482	3e-150	438	S8CH61	S8CH61_9LAMI	Uncharacterized protein	M569_08577	NA	Genlisea aurea	NA	Predicted	NA	NA	NA	NA
scaffold22.g1937.t1	179	D6QY00	188	34.52	84	46.93	44.68	49	2	98	177	26	107	4e-07	47.8	D6QY00	D6QY00_FRAEX	Gag-pol polyprotein (Fragment)	NA	NA	Fraxinus excelsior (Ash)	NA	Evidence at transcript level	NA	GO:0003676~nucleic acid binding	GO:0015074~DNA integration	NA
scaffold22.g1939.t1	640	S8CYU5	710	56.79	449	70.16	63.24	187	3	182	627	266	710	4e-177	524	S8CYU5	S8CYU5_9LAMI	Uncharacterized protein (Fragment)	M569_02596	NA	Genlisea aurea	NA	Predicted	NA	NA	NA	NA
scaffold22.g1941.t1	677	S8CXH2	583	59.78	624	92.17	107.03	168	11	51	632	1	583	0	671	S8CXH2	S8CXH2_9LAMI	Uncharacterized protein (Fragment)	M569_05037	NA	Genlisea aurea	NA	Predicted	NA	NA	NA	NA
scaffold22.g1942.t1	305	O48942	474	78.36	305	100	64.35	66	0	1	305	170	474	0	513	O48942	O48942_PERFR	Beta-ketoacyl-ACP synthase I	KAS I	NA	Perilla frutescens (Beefsteak mint) (Perilla ocymoides)	NA	Evidence at transcript level	Beta-ketoacyl-ACP synthases family	GO:0016747~transferase activity, transferring acyl groups other than amino-acyl groups	GO:0006633~fatty acid biosynthetic process	NA
scaffold22.g1943.t1	184	S8C331	314	44.34	106	57.61	33.76	59	0	60	165	124	229	6e-24	96.7	S8C331	S8C331_9LAMI	Uncharacterized protein (Fragment)	M569_13573	NA	Genlisea aurea	NA	Predicted	NA	NA	NA	NA
scaffold22.g1947.t1	312	Q27TQ9	143	31.82	132	42.31	92.31	88	1	52	181	10	141	6e-18	79.3	Q27TQ9	Q27TQ9_ORORA	Reverse transcriptase (Fragment)	NA	NA	Orobanche ramosa (Hemp broomrape) (Phelipanche ramosa)	NA	Predicted	NA	GO:0003723~RNA binding;GO:0003964~RNA-directed DNA polymerase activity	GO:0006278~RNA-dependent DNA replication	NA
scaffold23.g1950.t1	535	S8DJ57	472	65.86	495	92.52	104.87	139	10	1	488	1	472	0	583	S8DJ57	S8DJ57_9LAMI	Uncharacterized protein (Fragment)	M569_11930	NA	Genlisea aurea	NA	Predicted	NA	NA	NA	NA
scaffold23.g1951.t1	179	Q2EIM5	87	52.81	89	49.72	102.3	40	1	86	174	1	87	3e-24	92.8	Q2EIM5	Q2EIM5_PHETU	Reverse transcriptase (Fragment)	NA	NA	Phelipanche tunetana (Broomrape) (Orobanche tunetana)	NA	Predicted	NA	GO:0003964~RNA-directed DNA polymerase activity	NA	NA
scaffold23.g1953.t1	451	S8CAV5	436	33.99	203	45.01	46.56	116	5	163	352	25	222	4e-23	100	S8CAV5	S8CAV5_9LAMI	Uncharacterized protein	M569_13291	NA	Genlisea aurea	NA	Predicted	NA	NA	NA	NA
scaffold23.g1957.t1	550	S8C7T3	257	68.82	263	47.82	102.33	34	3	230	491	1	216	2e-117	351	S8C7T3	S8C7T3_9LAMI	Uncharacterized protein	M569_11931	NA	Genlisea aurea	NA	Predicted	NA	NA	NA	NA
scaffold23.g1959.t1	414	Q2EIM5	87	49.12	57	13.77	65.52	29	0	115	171	31	87	3e-10	57.8	Q2EIM5	Q2EIM5_PHETU	Reverse transcriptase (Fragment)	NA	NA	Phelipanche tunetana (Broomrape) (Orobanche tunetana)	NA	Predicted	NA	GO:0003964~RNA-directed DNA polymerase activity	NA	NA
scaffold23.g1960.t1	145	D6QY00	188	48.42	95	65.52	50.53	49	0	42	136	1	95	2e-21	87	D6QY00	D6QY00_FRAEX	Gag-pol polyprotein (Fragment)	NA	NA	Fraxinus excelsior (Ash)	NA	Evidence at transcript level	NA	GO:0003676~nucleic acid binding	GO:0015074~DNA integration	NA
scaffold23.g1961.t1	270	S8CPK9	260	31.63	196	72.59	75.38	130	2	1	196	66	257	1e-23	97.4	S8CPK9	S8CPK9_9LAMI	Uncharacterized protein (Fragment)	M569_05648	NA	Genlisea aurea	NA	Predicted	NA	NA	NA	NA
scaffold23.g1965.t1	237	S8DEK2	213	88.14	194	81.86	91.08	23	0	1	194	1	194	3e-123	352	S8DEK2	S8DEK2_9LAMI	Uncharacterized protein	M569_13582	NA	Genlisea aurea	NA	Predicted	NA	NA	NA	NA
scaffold23.g1966.t1	889	S8C5E9	270	94.59	259	29.13	95.93	13	1	273	530	12	270	2e-171	501	S8C5E9	S8C5E9_9LAMI	Uncharacterized protein (Fragment)	M569_12844	NA	Genlisea aurea	NA	Predicted	NA	NA	NA	NA
scaffold23.g1969.t1	1449	S8BX10	1495	69.6	1467	101.24	98.13	409	17	7	1449	6	1459	0	1965	S8BX10	S8BX10_9LAMI	Uncharacterized protein (Fragment)	M569_15648	NA	Genlisea aurea	NA	Predicted	NA	NA	NA	NA
scaffold23.g1973.t1	141	S8E2S6	154	33.07	127	90.07	82.47	70	4	15	134	36	154	2e-13	63.9	S8E2S6	S8E2S6_9LAMI	Uncharacterized protein (Fragment)	M569_04784	NA	Genlisea aurea	NA	Predicted	NA	NA	NA	NA
scaffold23.g1975.t1	228	Q27TT4	143	77.46	142	62.28	99.3	32	0	45	186	2	143	6e-81	242	Q27TT4	Q27TT4_OROCR	Reverse transcriptase (Fragment)	NA	NA	Orobanche crenata (Bean broomrape)	NA	Predicted	NA	GO:0003723~RNA binding;GO:0003964~RNA-directed DNA polymerase activity	GO:0006278~RNA-dependent DNA replication	NA
scaffold23.g1981.t1	75	Q27TY7	143	77.03	74	98.67	51.75	17	0	2	75	1	74	6e-40	130	Q27TY7	Q27TY7_OROCE	Reverse transcriptase (Fragment)	NA	NA	Orobanche cernua var. cernua	NA	Predicted	NA	GO:0003723~RNA binding;GO:0003964~RNA-directed DNA polymerase activity	GO:0006278~RNA-dependent DNA replication	NA
scaffold23.g1986.t1	629	S8C9L6	347	49.24	327	51.99	94.24	138	6	33	338	23	342	3e-103	320	S8C9L6	S8C9L6_9LAMI	Uncharacterized protein (Fragment)	M569_11294	NA	Genlisea aurea	NA	Predicted	NA	NA	NA	NA
scaffold23.g1987.t1	323	D6QY00	188	30.65	186	57.59	98.94	85	3	42	183	1	186	2e-19	84.7	D6QY00	D6QY00_FRAEX	Gag-pol polyprotein (Fragment)	NA	NA	Fraxinus excelsior (Ash)	NA	Evidence at transcript level	NA	GO:0003676~nucleic acid binding	GO:0015074~DNA integration	NA
scaffold23.g1988.t1	180	S8CPK9	260	37.8	127	70.56	48.85	79	0	1	127	66	192	1e-20	86.7	S8CPK9	S8CPK9_9LAMI	Uncharacterized protein (Fragment)	M569_05648	NA	Genlisea aurea	NA	Predicted	NA	NA	NA	NA
scaffold23.g1990.t1	362	S8CS05	503	30.92	152	41.99	30.22	103	1	70	221	11	160	1e-17	84	S8CS05	S8CS05_9LAMI	Uncharacterized protein	M569_07128	NA	Genlisea aurea	NA	Predicted	NA	NA	NA	NA
scaffold23.g1991.t1	153	S8E5K8	503	37.01	154	100.65	30.62	85	2	1	152	345	488	8e-27	105	S8E5K8	S8E5K8_9LAMI	Uncharacterized protein (Fragment)	M569_07127	NA	Genlisea aurea	NA	Predicted	NA	NA	NA	NA
scaffold23.g1992.t1	275	Q27TP8	143	82.35	68	24.73	47.55	12	0	3	70	2	69	5e-35	125	Q27TP8	Q27TP8_ORORA	Reverse transcriptase (Fragment)	NA	NA	Orobanche ramosa (Hemp broomrape) (Phelipanche ramosa)	NA	Predicted	NA	GO:0003723~RNA binding;GO:0003964~RNA-directed DNA polymerase activity	GO:0006278~RNA-dependent DNA replication	NA
scaffold23.g1997.t1	379	Q27TP9	143	79.17	72	19	50.35	15	0	1	72	72	143	5e-35	127	Q27TP9	Q27TP9_ORORA	Reverse transcriptase (Fragment)	NA	NA	Orobanche ramosa (Hemp broomrape) (Phelipanche ramosa)	NA	Predicted	NA	GO:0003723~RNA binding;GO:0003964~RNA-directed DNA polymerase activity	GO:0006278~RNA-dependent DNA replication	NA
scaffold23.g1998.t1	308	A1IW27	88	57.69	78	25.32	88.64	33	0	16	93	9	86	2e-27	104	A1IW27	A1IW27_9LAMI	Putative gag-pol protein (Fragment)	ophh-45	NA	Phillyrea latifolia	NA	Evidence at transcript level	NA	GO:0003676~nucleic acid binding	NA	NA
scaffold23.g2012.t1	160	Q2EIM5	87	53.42	73	45.62	83.91	32	2	1	72	14	85	5e-17	72.8	Q2EIM5	Q2EIM5_PHETU	Reverse transcriptase (Fragment)	NA	NA	Phelipanche tunetana (Broomrape) (Orobanche tunetana)	NA	Predicted	NA	GO:0003964~RNA-directed DNA polymerase activity	NA	NA
scaffold23.g2014.t1	272	Q27TY8	143	44.9	49	18.01	34.27	27	0	114	162	1	49	5e-06	45.1	Q27TY8	Q27TY8_OROCE	Reverse transcriptase (Fragment)	NA	NA	Orobanche cernua var. cernua	NA	Predicted	NA	GO:0003723~RNA binding;GO:0003964~RNA-directed DNA polymerase activity	GO:0006278~RNA-dependent DNA replication	NA
scaffold23.g2027.t1	328	Q27TQ1	143	76.22	143	43.6	100	34	0	103	245	1	143	8e-79	240	Q27TQ1	Q27TQ1_ORORA	Reverse transcriptase (Fragment)	NA	NA	Orobanche ramosa (Hemp broomrape) (Phelipanche ramosa)	NA	Predicted	NA	GO:0003723~RNA binding;GO:0003964~RNA-directed DNA polymerase activity	GO:0006278~RNA-dependent DNA replication	NA
scaffold23.g2029.t1	438	A1IW27	88	59.49	79	18.04	89.77	32	0	16	94	9	87	3e-29	110	A1IW27	A1IW27_9LAMI	Putative gag-pol protein (Fragment)	ophh-45	NA	Phillyrea latifolia	NA	Evidence at transcript level	NA	GO:0003676~nucleic acid binding	NA	NA
scaffold24.g2035.t1	288	A1IW27	88	57.14	42	14.58	47.73	18	0	244	285	9	50	2e-09	53.9	A1IW27	A1IW27_9LAMI	Putative gag-pol protein (Fragment)	ophh-45	NA	Phillyrea latifolia	NA	Evidence at transcript level	NA	GO:0003676~nucleic acid binding	NA	NA
scaffold24.g2041.t1	144	S8EPA6	131	31.34	67	46.53	51.15	46	0	4	70	6	72	1e-07	47.4	S8EPA6	S8EPA6_9LAMI	Uncharacterized protein	M569_00017	NA	Genlisea aurea	NA	Predicted	NA	NA	NA	NA
scaffold24.g2044.t1	98	S8E7G1	82	43.84	73	74.49	89.02	38	1	5	77	3	72	8e-15	65.1	S8E7G1	S8E7G1_9LAMI	Uncharacterized protein (Fragment)	M569_02965	NA	Genlisea aurea	NA	Predicted	NA	NA	NA	NA
scaffold24.g2046.t1	460	S8EPA6	131	31.09	119	25.87	90.84	80	1	297	413	2	120	1e-13	68.6	S8EPA6	S8EPA6_9LAMI	Uncharacterized protein	M569_00017	NA	Genlisea aurea	NA	Predicted	NA	NA	NA	NA
scaffold24.g2049.t1	450	A1IW27	88	58.75	80	17.78	90.91	33	0	353	432	8	87	5e-31	115	A1IW27	A1IW27_9LAMI	Putative gag-pol protein (Fragment)	ophh-45	NA	Phillyrea latifolia	NA	Evidence at transcript level	NA	GO:0003676~nucleic acid binding	NA	NA
scaffold24.g2052.t1	533	S8BY76	495	74.55	495	92.87	100	116	5	47	532	2	495	0	731	S8BY76	S8BY76_9LAMI	Uncharacterized protein (Fragment)	M569_15250	NA	Genlisea aurea	NA	Predicted	NA	NA	NA	NA
scaffold24.g2053.t1	256	S8CWZ9	103	31.11	90	35.16	87.38	62	0	24	113	5	94	1e-10	57.4	S8CWZ9	S8CWZ9_9LAMI	Uncharacterized protein	M569_03359	NA	Genlisea aurea	NA	Predicted	NA	NA	NA	NA
scaffold24.g2054.t1	106	D6QY00	188	43	100	94.34	53.19	56	1	8	106	31	130	3e-18	76.6	D6QY00	D6QY00_FRAEX	Gag-pol polyprotein (Fragment)	NA	NA	Fraxinus excelsior (Ash)	NA	Evidence at transcript level	NA	GO:0003676~nucleic acid binding	GO:0015074~DNA integration	NA
scaffold24.g2056.t1	337	Q2EIM5	87	47.3	74	21.96	85.06	39	0	74	147	14	87	2e-17	76.6	Q2EIM5	Q2EIM5_PHETU	Reverse transcriptase (Fragment)	NA	NA	Phelipanche tunetana (Broomrape) (Orobanche tunetana)	NA	Predicted	NA	GO:0003964~RNA-directed DNA polymerase activity	NA	NA
scaffold24.g2063.t1	328	S8CFX4	366	30.97	155	47.26	42.35	107	0	171	325	37	191	2e-22	95.9	S8CFX4	S8CFX4_9LAMI	Uncharacterized protein (Fragment)	M569_08967	NA	Genlisea aurea	NA	Predicted	NA	NA	NA	NA
scaffold24.g2067.t1	520	S8CTQ0	365	80.18	338	65	92.6	64	3	5	341	12	347	0	555	S8CTQ0	S8CTQ0_9LAMI	Uncharacterized protein	M569_04533	NA	Genlisea aurea	NA	Predicted	NA	NA	NA	NA
scaffold24.g2068.t1	356	S8CNX0	428	33.57	143	40.17	33.41	89	5	192	330	240	380	5e-06	47.8	S8CNX0	S8CNX0_9LAMI	Uncharacterized protein	M569_06367	NA	Genlisea aurea	NA	Predicted	NA	NA	NA	NA
scaffold24.g2070.t1	221	S8CQ64	569	69.86	219	99.1	38.49	66	0	1	219	349	567	1e-115	345	S8CQ64	S8CQ64_9LAMI	Uncharacterized protein	M569_05439	NA	Genlisea aurea	NA	Predicted	NA	NA	NA	NA
scaffold24.g2071.t1	149	Q27U09	143	50.59	85	57.05	59.44	37	1	39	118	36	120	1e-21	86.3	Q27U09	Q27U09_OROCE	Reverse transcriptase (Fragment)	NA	NA	Orobanche cernua var. cumana	NA	Predicted	NA	GO:0003723~RNA binding;GO:0003964~RNA-directed DNA polymerase activity	GO:0006278~RNA-dependent DNA replication	NA
scaffold24.g2074.t1	235	S8DYP9	171	33.33	99	42.13	57.89	64	2	83	180	10	107	3e-11	59.7	S8DYP9	S8DYP9_9LAMI	Uncharacterized protein (Fragment)	M569_06362	NA	Genlisea aurea	NA	Predicted	NA	NA	NA	NA
scaffold24.g2075.t1	177	S8CPC3	154	35.09	57	32.2	37.01	32	1	105	156	3	59	1e-06	45.8	S8CPC3	S8CPC3_9LAMI	Uncharacterized protein (Fragment)	M569_08076	NA	Genlisea aurea	NA	Predicted	NA	NA	NA	NA
scaffold24.g2076.t1	460	S8CS05	503	32.64	337	73.26	67	174	13	28	352	207	502	2e-36	140	S8CS05	S8CS05_9LAMI	Uncharacterized protein	M569_07128	NA	Genlisea aurea	NA	Predicted	NA	NA	NA	NA
scaffold24.g2077.t1	173	S8EFB9	86	32.43	74	42.77	86.05	49	1	47	119	1	74	9e-06	42	S8EFB9	S8EFB9_9LAMI	Uncharacterized protein (Fragment)	M569_00023	NA	Genlisea aurea	NA	Predicted	NA	NA	NA	NA
scaffold24.g2078.t1	179	Q27TP8	143	36	100	55.87	69.93	64	0	80	179	2	101	5e-14	66.2	Q27TP8	Q27TP8_ORORA	Reverse transcriptase (Fragment)	NA	NA	Orobanche ramosa (Hemp broomrape) (Phelipanche ramosa)	NA	Predicted	NA	GO:0003723~RNA binding;GO:0003964~RNA-directed DNA polymerase activity	GO:0006278~RNA-dependent DNA replication	NA
scaffold24.g2089.t1	384	Q27TT4	143	68.67	83	21.61	58.04	14	1	250	320	19	101	6e-32	119	Q27TT4	Q27TT4_OROCR	Reverse transcriptase (Fragment)	NA	NA	Orobanche crenata (Bean broomrape)	NA	Predicted	NA	GO:0003723~RNA binding;GO:0003964~RNA-directed DNA polymerase activity	GO:0006278~RNA-dependent DNA replication	NA
scaffold24.g2090.t1	111	A1IW27	88	62.03	79	71.17	89.77	30	0	29	107	9	87	2e-33	114	A1IW27	A1IW27_9LAMI	Putative gag-pol protein (Fragment)	ophh-45	NA	Phillyrea latifolia	NA	Evidence at transcript level	NA	GO:0003676~nucleic acid binding	NA	NA
scaffold24.g2093.t1	411	S8E2S6	154	37.25	51	12.41	33.12	32	0	5	55	72	122	0.0002	41.6	S8E2S6	S8E2S6_9LAMI	Uncharacterized protein (Fragment)	M569_04784	NA	Genlisea aurea	NA	Predicted	NA	NA	NA	NA
scaffold24.g2097.t1	426	Q2EIM5	87	55.06	89	20.89	102.3	38	1	326	414	1	87	2e-25	100	Q2EIM5	Q2EIM5_PHETU	Reverse transcriptase (Fragment)	NA	NA	Phelipanche tunetana (Broomrape) (Orobanche tunetana)	NA	Predicted	NA	GO:0003964~RNA-directed DNA polymerase activity	NA	NA
scaffold24.g2101.t1	104	S8E2S6	154	33.85	65	62.5	42.21	43	0	21	85	90	154	2e-05	40.8	S8E2S6	S8E2S6_9LAMI	Uncharacterized protein (Fragment)	M569_04784	NA	Genlisea aurea	NA	Predicted	NA	NA	NA	NA
scaffold24.g2104.t1	251	Q2EIN5	87	77.01	87	34.66	100	20	0	17	103	1	87	2e-42	142	Q2EIN5	Q2EIN5_PHETU	Reverse transcriptase (Fragment)	NA	NA	Phelipanche tunetana (Broomrape) (Orobanche tunetana)	NA	Predicted	NA	GO:0003964~RNA-directed DNA polymerase activity	NA	NA
scaffold25.g2110.t1	385	S8D113	391	36.82	402	104.42	102.81	226	12	1	385	1	391	1e-73	237	S8D113	S8D113_9LAMI	Uncharacterized protein	M569_01316	NA	Genlisea aurea	NA	Predicted	NA	NA	NA	NA
scaffold25.g2111.t1	385	S8D113	391	35.07	402	104.42	102.81	233	11	1	385	1	391	5e-69	225	S8D113	S8D113_9LAMI	Uncharacterized protein	M569_01316	NA	Genlisea aurea	NA	Predicted	NA	NA	NA	NA
scaffold25.g2113.t1	145	Q2EIM5	87	51.69	89	61.38	102.3	41	1	12	100	1	87	3e-24	91.7	Q2EIM5	Q2EIM5_PHETU	Reverse transcriptase (Fragment)	NA	NA	Phelipanche tunetana (Broomrape) (Orobanche tunetana)	NA	Predicted	NA	GO:0003964~RNA-directed DNA polymerase activity	NA	NA
scaffold25.g2115.t1	158	D6QY00	188	45.45	143	90.51	76.06	77	1	15	156	1	143	3e-34	120	D6QY00	D6QY00_FRAEX	Gag-pol polyprotein (Fragment)	NA	NA	Fraxinus excelsior (Ash)	NA	Evidence at transcript level	NA	GO:0003676~nucleic acid binding	GO:0015074~DNA integration	NA
scaffold25.g2128.t1	302	S8E2S6	154	32.97	91	30.13	59.09	61	0	73	163	64	154	4e-10	57.4	S8E2S6	S8E2S6_9LAMI	Uncharacterized protein (Fragment)	M569_04784	NA	Genlisea aurea	NA	Predicted	NA	NA	NA	NA
scaffold25.g2141.t1	221	S8CZH9	473	32.12	193	87.33	40.8	121	4	10	195	284	473	2e-24	100	S8CZH9	S8CZH9_9LAMI	Uncharacterized protein (Fragment)	M569_01878	NA	Genlisea aurea	NA	Predicted	NA	NA	NA	NA
scaffold25.g2142.t1	158	Q2EIQ8	87	59.52	84	53.16	96.55	31	1	40	120	4	87	3e-28	102	Q2EIQ8	Q2EIQ8_ORORA	Reverse transcriptase (Fragment)	NA	NA	Orobanche ramosa (Hemp broomrape) (Phelipanche ramosa)	NA	Predicted	NA	GO:0003964~RNA-directed DNA polymerase activity	NA	NA
scaffold25.g2144.t1	575	S8C1K0	489	33.33	177	30.78	36.2	105	7	340	510	185	354	1e-17	85.5	S8C1K0	S8C1K0_9LAMI	Uncharacterized protein (Fragment)	M569_16494	NA	Genlisea aurea	NA	Predicted	NA	NA	NA	NA
scaffold25.g2145.t1	264	S8DPH0	201	72.73	176	66.67	87.56	47	1	82	256	25	200	5e-91	271	S8DPH0	S8DPH0_9LAMI	Uncharacterized protein (Fragment)	M569_09841	NA	Genlisea aurea	NA	Predicted	NA	NA	NA	NA
scaffold25.g2146.t1	491	S8CI05	668	53.62	414	84.32	61.98	107	10	152	480	243	656	5e-134	406	S8CI05	S8CI05_9LAMI	Uncharacterized protein (Fragment)	M569_10490	NA	Genlisea aurea	NA	Predicted	NA	NA	NA	NA
scaffold25.g2147.t1	155	S8D9E9	160	76.13	155	100	96.88	37	0	1	155	4	158	1e-84	249	S8D9E9	S8D9E9_9LAMI	Uncharacterized protein (Fragment)	M569_00632	NA	Genlisea aurea	NA	Predicted	NA	NA	NA	NA
scaffold25.g2153.t1	351	S8DWS2	892	31.05	380	108.26	42.6	182	5	2	344	531	867	5e-55	194	S8DWS2	S8DWS2_9LAMI	Uncharacterized protein	M569_07096	NA	Genlisea aurea	NA	Predicted	NA	NA	NA	NA
scaffold25.g2154.t1	406	D6QY00	188	38.67	150	36.95	79.79	86	3	91	238	42	187	1e-24	100	D6QY00	D6QY00_FRAEX	Gag-pol polyprotein (Fragment)	NA	NA	Fraxinus excelsior (Ash)	NA	Evidence at transcript level	NA	GO:0003676~nucleic acid binding	GO:0015074~DNA integration	NA
scaffold25.g2156.t1	499	S8EC49	395	30.54	167	33.47	42.28	101	2	219	370	203	369	1e-21	96.7	S8EC49	S8EC49_9LAMI	Uncharacterized protein (Fragment)	M569_04615	NA	Genlisea aurea	NA	Predicted	NA	NA	NA	NA
scaffold25.g2157.t1	241	S8D7C7	265	30.08	123	51.04	46.42	79	4	2	119	57	177	8e-06	45.8	S8D7C7	S8D7C7_9LAMI	Uncharacterized protein (Fragment)	M569_16225	NA	Genlisea aurea	NA	Predicted	NA	NA	NA	NA
scaffold25.g2162.t1	636	S8CD51	293	51.32	304	47.8	103.75	133	4	335	635	2	293	2e-92	290	S8CD51	S8CD51_9LAMI	Uncharacterized protein (Fragment)	M569_12446	NA	Genlisea aurea	NA	Predicted	NA	NA	NA	NA
scaffold25.g2163.t1	130	S8C6E2	111	75.68	37	28.46	33.33	9	0	78	114	64	100	2e-15	68.6	S8C6E2	S8C6E2_9LAMI	Uncharacterized protein	M569_12470	NA	Genlisea aurea	NA	Predicted	NA	NA	NA	NA
scaffold25.g2170.t1	142	S8CAC2	191	34.62	104	73.24	54.45	68	0	39	142	1	104	1e-17	76.3	S8CAC2	S8CAC2_9LAMI	Uncharacterized protein (Fragment)	M569_13480	NA	Genlisea aurea	NA	Predicted	NA	NA	NA	NA
scaffold25.g2177.t1	398	Q27TP8	143	40	70	17.59	48.95	42	0	101	170	43	112	3e-11	61.2	Q27TP8	Q27TP8_ORORA	Reverse transcriptase (Fragment)	NA	NA	Orobanche ramosa (Hemp broomrape) (Phelipanche ramosa)	NA	Predicted	NA	GO:0003723~RNA binding;GO:0003964~RNA-directed DNA polymerase activity	GO:0006278~RNA-dependent DNA replication	NA
scaffold25.g2178.t1	190	S8CQZ4	473	44.57	175	92.11	37	94	2	4	175	170	344	4e-45	157	S8CQZ4	S8CQZ4_9LAMI	Uncharacterized protein	M569_05126	NA	Genlisea aurea	NA	Predicted	NA	NA	NA	NA
scaffold25.g2181.t1	174	A1IW27	88	64.47	76	43.68	86.36	27	0	28	103	8	83	7e-31	110	A1IW27	A1IW27_9LAMI	Putative gag-pol protein (Fragment)	ophh-45	NA	Phillyrea latifolia	NA	Evidence at transcript level	NA	GO:0003676~nucleic acid binding	NA	NA
scaffold25.g2186.t1	117	S8CW88	269	30.77	117	100	43.49	50	3	9	94	123	239	1e-08	51.2	S8CW88	S8CW88_9LAMI	Uncharacterized protein	M569_03669	NA	Genlisea aurea	NA	Predicted	NA	NA	NA	NA
scaffold25.g2187.t1	446	Q27TR8	143	36.8	125	28.03	87.41	79	0	59	183	1	125	6e-22	92.4	Q27TR8	Q27TR8_PHEHR	Reverse transcriptase (Fragment)	NA	NA	Phelipanche hirtiflora (Broomrape) (Orobanche hirtiflora)	NA	Predicted	NA	GO:0003723~RNA binding;GO:0003964~RNA-directed DNA polymerase activity	GO:0006278~RNA-dependent DNA replication	NA
scaffold25.g2189.t1	156	S8C8S2	607	30.48	210	134.62	34.6	91	5	2	156	365	574	3e-18	81.6	S8C8S2	S8C8S2_9LAMI	Uncharacterized protein	M569_11557	NA	Genlisea aurea	NA	Predicted	NA	NA	NA	NA
scaffold26.g2197.t1	436	S8D8S9	523	76.09	368	84.4	70.36	82	3	36	402	1	363	5e-175	504	S8D8S9	S8D8S9_9LAMI	Uncharacterized protein (Fragment)	M569_15702	NA	Genlisea aurea	NA	Predicted	NA	NA	NA	NA
scaffold26.g2199.t1	315	S8E6G3	351	93.33	315	100	89.74	21	0	1	315	1	315	0	616	S8E6G3	S8E6G3_9LAMI	Uncharacterized protein	M569_03330	NA	Genlisea aurea	NA	Predicted	NA	NA	NA	NA
scaffold26.g2200.t1	164	S8D9E9	160	49.34	152	92.68	95	76	1	9	160	3	153	3e-46	151	S8D9E9	S8D9E9_9LAMI	Uncharacterized protein (Fragment)	M569_00632	NA	Genlisea aurea	NA	Predicted	NA	NA	NA	NA
scaffold26.g2201.t1	132	S8D673	281	45.35	86	65.15	30.6	40	3	25	108	181	261	1e-11	60.1	S8D673	S8D673_9LAMI	Uncharacterized protein (Fragment)	M569_16648	NA	Genlisea aurea	NA	Predicted	NA	NA	NA	NA
scaffold26.g2202.t1	614	S8DNS2	568	83.1	568	92.51	100	93	3	49	613	1	568	0	1013	S8DNS2	S8DNS2_9LAMI	Uncharacterized protein (Fragment)	M569_10100	NA	Genlisea aurea	NA	Predicted	NA	NA	NA	NA
scaffold26.g2203.t1	577	S8C7D9	222	86.49	222	38.47	100	30	0	130	351	1	222	1e-143	418	S8C7D9	S8C7D9_9LAMI	Uncharacterized protein (Fragment)	M569_12089	NA	Genlisea aurea	NA	Predicted	NA	NA	NA	NA
scaffold26.g2204.t1	276	S8C037	276	82.97	276	100	100	47	0	1	276	1	276	1e-172	482	S8C037	S8C037_9LAMI	Uncharacterized protein	M569_17001	NA	Genlisea aurea	NA	Predicted	NA	NA	NA	NA
scaffold26.g2206.t1	96	S8DUZ7	218	30.3	99	103.12	45.41	65	1	2	96	113	211	2e-10	55.1	S8DUZ7	S8DUZ7_9LAMI	Uncharacterized protein (Fragment)	M569_07797	NA	Genlisea aurea	NA	Predicted	NA	NA	NA	NA
scaffold26.g2209.t1	363	Q9XGV0	88	36.36	88	24.24	100	40	3	271	344	3	88	5e-07	47.8	Q9XGV0	Q9XGV0_ORORA	Reverse transcriptase (Fragment)	NA	NA	Orobanche ramosa (Hemp broomrape) (Phelipanche ramosa)	NA	Predicted	NA	GO:0003964~RNA-directed DNA polymerase activity	NA	NA
scaffold26.g2210.t1	137	S8BWI7	176	38.33	60	43.8	34.09	37	0	7	66	101	160	3e-05	41.2	S8BWI7	S8BWI7_9LAMI	Uncharacterized protein	M569_16079	NA	Genlisea aurea	NA	Predicted	NA	NA	NA	NA
scaffold26.g2214.t1	165	S8E2S6	154	32.98	94	56.97	61.04	61	1	40	133	45	136	4e-08	49.3	S8E2S6	S8E2S6_9LAMI	Uncharacterized protein (Fragment)	M569_04784	NA	Genlisea aurea	NA	Predicted	NA	NA	NA	NA
scaffold26.g2217.t1	265	A1IW27	88	55.13	78	29.43	88.64	33	1	6	83	12	87	4e-24	94.4	A1IW27	A1IW27_9LAMI	Putative gag-pol protein (Fragment)	ophh-45	NA	Phillyrea latifolia	NA	Evidence at transcript level	NA	GO:0003676~nucleic acid binding	NA	NA
scaffold26.g2225.t1	163	S8CZH9	473	32.24	152	93.25	32.14	93	4	10	154	284	432	3e-15	72.4	S8CZH9	S8CZH9_9LAMI	Uncharacterized protein (Fragment)	M569_01878	NA	Genlisea aurea	NA	Predicted	NA	NA	NA	NA
scaffold26.g2238.t1	321	Q2EIQ8	87	52.87	87	27.1	100	38	1	5	88	1	87	9e-24	94	Q2EIQ8	Q2EIQ8_ORORA	Reverse transcriptase (Fragment)	NA	NA	Orobanche ramosa (Hemp broomrape) (Phelipanche ramosa)	NA	Predicted	NA	GO:0003964~RNA-directed DNA polymerase activity	NA	NA
scaffold26.g2243.t1	125	S8DD56	113	33.02	106	84.8	93.81	51	6	14	117	1	88	5e-06	42	S8DD56	S8DD56_9LAMI	Uncharacterized protein (Fragment)	M569_14059	NA	Genlisea aurea	NA	Predicted	NA	NA	NA	NA
scaffold26.g2249.t1	290	S8DWS2	892	33.1	290	100	32.51	184	4	1	281	590	878	3e-46	167	S8DWS2	S8DWS2_9LAMI	Uncharacterized protein	M569_07096	NA	Genlisea aurea	NA	Predicted	NA	NA	NA	NA
scaffold26.g2250.t1	486	D6QY00	188	36.7	109	22.43	57.98	58	3	168	273	44	144	3e-12	65.9	D6QY00	D6QY00_FRAEX	Gag-pol polyprotein (Fragment)	NA	NA	Fraxinus excelsior (Ash)	NA	Evidence at transcript level	NA	GO:0003676~nucleic acid binding	GO:0015074~DNA integration	NA
scaffold26.g2252.t1	153	S8CPK9	260	33.9	118	77.12	45.38	78	0	4	121	75	192	2e-14	68.6	S8CPK9	S8CPK9_9LAMI	Uncharacterized protein (Fragment)	M569_05648	NA	Genlisea aurea	NA	Predicted	NA	NA	NA	NA
scaffold26.g2253.t1	361	S8E7Q1	437	32.12	137	37.95	31.35	86	3	83	212	112	248	9e-13	68.6	S8E7Q1	S8E7Q1_9LAMI	Uncharacterized protein (Fragment)	M569_06327	NA	Genlisea aurea	NA	Predicted	NA	NA	NA	NA
scaffold26.g2254.t1	112	Q2EIM5	87	52.81	89	79.46	102.3	40	1	5	93	1	87	3e-24	90.5	Q2EIM5	Q2EIM5_PHETU	Reverse transcriptase (Fragment)	NA	NA	Phelipanche tunetana (Broomrape) (Orobanche tunetana)	NA	Predicted	NA	GO:0003964~RNA-directed DNA polymerase activity	NA	NA
scaffold26.g2255.t1	211	D6QY00	188	32.21	149	70.62	79.26	59	4	39	148	27	172	3e-10	56.6	D6QY00	D6QY00_FRAEX	Gag-pol polyprotein (Fragment)	NA	NA	Fraxinus excelsior (Ash)	NA	Evidence at transcript level	NA	GO:0003676~nucleic acid binding	GO:0015074~DNA integration	NA
scaffold26.g2257.t1	911	S8CUT5	217	35.1	151	16.58	69.59	94	2	83	232	60	207	2e-22	98.2	S8CUT5	S8CUT5_9LAMI	Uncharacterized protein (Fragment)	M569_03628	NA	Genlisea aurea	NA	Predicted	NA	NA	NA	NA
scaffold26.g2259.t1	238	S8CW93	237	35.35	99	41.6	41.77	61	2	31	129	79	174	5e-05	43.1	S8CW93	S8CW93_9LAMI	Uncharacterized protein (Fragment)	M569_03662	NA	Genlisea aurea	NA	Predicted	NA	NA	NA	NA
scaffold26.g2260.t1	475	S8DN75	555	30.63	222	46.74	40	120	7	182	402	328	516	1e-19	91.7	S8DN75	S8DN75_9LAMI	Uncharacterized protein (Fragment)	M569_10326	NA	Genlisea aurea	NA	Predicted	NA	NA	NA	NA
scaffold26.g2263.t1	210	S8CAC2	191	31.58	114	54.29	59.69	78	0	97	210	1	114	2e-14	68.9	S8CAC2	S8CAC2_9LAMI	Uncharacterized protein (Fragment)	M569_13480	NA	Genlisea aurea	NA	Predicted	NA	NA	NA	NA
scaffold26.g2264.t1	612	S8EGB8	120	33.72	86	14.05	71.67	56	1	523	608	8	92	3e-09	56.2	S8EGB8	S8EGB8_9LAMI	Uncharacterized protein (Fragment)	M569_03042	NA	Genlisea aurea	NA	Predicted	NA	NA	NA	NA
scaffold26.g2266.t1	181	S8D5P0	58	34.62	52	28.73	89.66	34	0	28	79	2	53	1e-07	46.6	S8D5P0	S8D5P0_9LAMI	Uncharacterized protein (Fragment)	M569_16885	NA	Genlisea aurea	NA	Predicted	NA	NA	NA	NA
scaffold26.g2272.t1	441	S8DN75	555	32.42	293	66.44	52.79	191	6	27	316	244	532	3e-36	140	S8DN75	S8DN75_9LAMI	Uncharacterized protein (Fragment)	M569_10326	NA	Genlisea aurea	NA	Predicted	NA	NA	NA	NA
scaffold26.g2273.t1	191	S8CW93	237	34.86	109	57.07	45.99	67	3	14	122	64	168	4e-06	45.4	S8CW93	S8CW93_9LAMI	Uncharacterized protein (Fragment)	M569_03662	NA	Genlisea aurea	NA	Predicted	NA	NA	NA	NA
scaffold27.g2274.t1	184	S8CMU2	311	40.59	170	92.39	54.66	87	6	3	163	114	278	2e-25	100	S8CMU2	S8CMU2_9LAMI	Uncharacterized protein	M569_06284	NA	Genlisea aurea	NA	Predicted	NA	NA	NA	NA
scaffold27.g2276.t1	1433	S8CDA4	420	86.92	413	28.82	98.33	43	3	1029	1430	2	414	0	738	S8CDA4	S8CDA4_9LAMI	Uncharacterized protein	M569_09849	NA	Genlisea aurea	NA	Predicted	NA	NA	NA	NA
scaffold27.g2279.t1	581	Q27U04	143	58.87	141	24.27	98.6	58	0	57	197	1	141	2e-54	183	Q27U04	Q27U04_OROCE	Reverse transcriptase (Fragment)	NA	NA	Orobanche cernua var. cumana	NA	Predicted	NA	GO:0003723~RNA binding;GO:0003964~RNA-directed DNA polymerase activity	GO:0006278~RNA-dependent DNA replication	NA
scaffold27.g2280.t1	696	S8C3I5	634	61.8	699	100.43	110.25	184	16	1	688	1	627	0	787	S8C3I5	S8C3I5_9LAMI	Uncharacterized protein	M569_15891	NA	Genlisea aurea	NA	Predicted	NA	NA	NA	NA
scaffold27.g2283.t1	213	S8BV82	174	83.33	156	73.24	89.66	26	0	58	213	19	174	2e-88	261	S8BV82	S8BV82_9LAMI	Uncharacterized protein (Fragment)	M569_16322	NA	Genlisea aurea	NA	Predicted	NA	NA	NA	NA
scaffold27.g2284.t1	555	S8CK29	281	40	270	48.65	96.09	117	10	130	395	43	271	4e-41	151	S8CK29	S8CK29_9LAMI	Uncharacterized protein	M569_07731	NA	Genlisea aurea	NA	Predicted	NA	NA	NA	NA
scaffold27.g2290.t1	114	D6QY00	188	35.96	89	78.07	47.34	43	2	29	105	27	113	2e-10	55.1	D6QY00	D6QY00_FRAEX	Gag-pol polyprotein (Fragment)	NA	NA	Fraxinus excelsior (Ash)	NA	Evidence at transcript level	NA	GO:0003676~nucleic acid binding	GO:0015074~DNA integration	NA
scaffold27.g2299.t1	639	Q27TS6	143	54.93	142	22.22	99.3	64	0	200	341	1	142	7e-47	163	Q27TS6	Q27TS6_OROBU	Reverse transcriptase (Fragment)	NA	NA	Orobanche bungeana (Broomrape) (Phelipanche bungeana)	NA	Predicted	NA	GO:0003723~RNA binding;GO:0003964~RNA-directed DNA polymerase activity	GO:0006278~RNA-dependent DNA replication	NA
scaffold27.g2302.t1	437	D6QY00	188	45.45	77	17.62	40.96	42	0	289	365	1	77	6e-11	61.2	D6QY00	D6QY00_FRAEX	Gag-pol polyprotein (Fragment)	NA	NA	Fraxinus excelsior (Ash)	NA	Evidence at transcript level	NA	GO:0003676~nucleic acid binding	GO:0015074~DNA integration	NA
scaffold27.g2305.t1	138	S8EGB8	120	33.33	78	56.52	65	51	1	17	94	44	120	3e-07	45.8	S8EGB8	S8EGB8_9LAMI	Uncharacterized protein (Fragment)	M569_03042	NA	Genlisea aurea	NA	Predicted	NA	NA	NA	NA
scaffold27.g2308.t1	158	S8E2S6	154	38.46	91	57.59	59.09	56	0	54	144	64	154	1e-12	62	S8E2S6	S8E2S6_9LAMI	Uncharacterized protein (Fragment)	M569_04784	NA	Genlisea aurea	NA	Predicted	NA	NA	NA	NA
scaffold27.g2311.t1	260	S8DFK6	129	57.14	112	43.08	86.82	48	0	2	113	3	114	1e-42	144	S8DFK6	S8DFK6_9LAMI	Uncharacterized protein (Fragment)	M569_13215	NA	Genlisea aurea	NA	Predicted	NA	NA	NA	NA
scaffold27.g2314.t1	124	S8E2S6	154	35.79	95	76.61	61.69	61	0	10	104	60	154	1e-16	72.4	S8E2S6	S8E2S6_9LAMI	Uncharacterized protein (Fragment)	M569_04784	NA	Genlisea aurea	NA	Predicted	NA	NA	NA	NA
scaffold27.g2316.t1	171	S8DYP9	171	31.45	159	92.98	92.98	98	6	3	156	10	162	6e-13	63.5	S8DYP9	S8DYP9_9LAMI	Uncharacterized protein (Fragment)	M569_06362	NA	Genlisea aurea	NA	Predicted	NA	NA	NA	NA
scaffold27.g2318.t1	249	S8E395	215	31.86	113	45.38	52.56	66	4	82	189	29	135	9e-06	45.1	S8E395	S8E395_9LAMI	Uncharacterized protein	M569_04583	NA	Genlisea aurea	NA	Predicted	NA	NA	NA	NA
scaffold27.g2324.t1	163	Q2EIQ8	87	58.57	70	42.94	80.46	26	1	96	162	1	70	4e-23	89.4	Q2EIQ8	Q2EIQ8_ORORA	Reverse transcriptase (Fragment)	NA	NA	Orobanche ramosa (Hemp broomrape) (Phelipanche ramosa)	NA	Predicted	NA	GO:0003964~RNA-directed DNA polymerase activity	NA	NA
scaffold27.g2325.t1	203	S8CZH9	473	30.15	199	98.03	42.07	125	3	8	192	272	470	1e-20	89.4	S8CZH9	S8CZH9_9LAMI	Uncharacterized protein (Fragment)	M569_01878	NA	Genlisea aurea	NA	Predicted	NA	NA	NA	NA
scaffold27.g2328.t1	131	S8DFK6	129	63.37	101	77.1	78.29	37	0	2	102	3	103	2e-45	147	S8DFK6	S8DFK6_9LAMI	Uncharacterized protein (Fragment)	M569_13215	NA	Genlisea aurea	NA	Predicted	NA	NA	NA	NA
scaffold27.g2329.t1	389	S8BZP0	367	70.97	155	39.85	42.23	45	0	3	157	211	365	3e-72	233	S8BZP0	S8BZP0_9LAMI	Uncharacterized protein (Fragment)	M569_14974	NA	Genlisea aurea	NA	Predicted	NA	NA	NA	NA
scaffold27.g2330.t1	189	S8BZP0	367	57.75	187	98.94	50.95	61	7	1	176	10	189	6e-39	139	S8BZP0	S8BZP0_9LAMI	Uncharacterized protein (Fragment)	M569_14974	NA	Genlisea aurea	NA	Predicted	NA	NA	NA	NA
scaffold27.g2331.t1	293	S8E831	302	50.67	300	102.39	99.34	117	7	12	288	7	298	3e-86	263	S8E831	S8E831_9LAMI	Uncharacterized protein	M569_02757	NA	Genlisea aurea	NA	Predicted	NA	NA	NA	NA
scaffold27.g2333.t1	373	D6QY00	188	38.35	133	35.66	70.74	81	1	139	270	31	163	2e-20	88.2	D6QY00	D6QY00_FRAEX	Gag-pol polyprotein (Fragment)	NA	NA	Fraxinus excelsior (Ash)	NA	Evidence at transcript level	NA	GO:0003676~nucleic acid binding	GO:0015074~DNA integration	NA
scaffold27.g2339.t1	224	Q2EIQ8	87	57.47	87	38.84	100	34	1	109	192	1	87	6e-27	101	Q2EIQ8	Q2EIQ8_ORORA	Reverse transcriptase (Fragment)	NA	NA	Orobanche ramosa (Hemp broomrape) (Phelipanche ramosa)	NA	Predicted	NA	GO:0003964~RNA-directed DNA polymerase activity	NA	NA
scaffold28.g2343.t1	401	B0FTZ8	339	46.28	309	77.06	91.15	122	5	38	346	2	266	2e-83	261	B0FTZ8	B0FTZ8_JACMI	Nectar protein 1 (Fragment)	NA	NA	Jacaranda mimosifolia (Jacaranda)	NA	Evidence at transcript level	NA	GO:0016788~hydrolase activity, acting on ester bonds	GO:0006629~lipid metabolic process	NA
scaffold28.g2344.t1	579	S8CLD0	515	86.68	488	84.28	94.76	59	3	93	579	33	515	0	867	S8CLD0	S8CLD0_9LAMI	Uncharacterized protein (Fragment)	M569_06813	NA	Genlisea aurea	NA	Predicted	NA	NA	NA	NA
scaffold28.g2346.t1	373	S8CSU4	367	76.29	367	98.39	100	80	2	11	370	1	367	0	580	S8CSU4	S8CSU4_9LAMI	Uncharacterized protein (Fragment)	M569_06815	NA	Genlisea aurea	NA	Predicted	NA	NA	NA	NA
scaffold28.g2347.t1	412	S8CML0	422	77.01	422	102.43	100	84	3	4	412	1	422	0	662	S8CML0	S8CML0_9LAMI	Elongation factor 1 gamma-like protein (Fragment)	M569_06814	NA	Genlisea aurea	NA	Predicted	NA	NA	NA	NA
scaffold28.g2348.t1	108	S8BU68	102	48.91	92	85.19	90.2	38	2	19	108	18	102	7e-22	84.7	S8BU68	S8BU68_9LAMI	Uncharacterized protein	M569_16667	NA	Genlisea aurea	NA	Predicted	NA	NA	NA	NA
scaffold28.g2349.t1	182	Q9XFM8	246	46.19	236	129.67	95.93	64	5	1	180	17	245	2e-58	186	Q9XFM8	Q9XFM8_ANTMA	FARINELLI protein (Farinelli protein (Mads-box transcription factor))	far FARINELLI	NA	Antirrhinum majus (Garden snapdragon)	NA	Evidence at transcript level	NA	GO:0003677~DNA binding;GO:0003700~sequence-specific DNA binding transcription factor activity	GO:0006351~transcription, DNA-dependent	GO:0005634~nucleus
scaffold28.g2352.t1	264	S8CEZ5	218	62.96	243	92.05	111.47	61	2	1	241	3	218	5e-107	312	S8CEZ5	S8CEZ5_9LAMI	Uncharacterized protein (Fragment)	M569_09376	NA	Genlisea aurea	NA	Predicted	NA	NA	NA	NA
scaffold28.g2353.t1	351	S8EDM3	356	78.09	356	101.42	100	73	4	1	351	1	356	0	573	S8EDM3	S8EDM3_9LAMI	Uncharacterized protein	M569_04103	NA	Genlisea aurea	NA	Predicted	NA	NA	NA	NA
scaffold28.g2354.t1	735	S8CZX1	616	70.06	658	89.52	106.82	114	5	89	719	1	602	0	933	S8CZX1	S8CZX1_9LAMI	Uncharacterized protein (Fragment)	M569_04102	NA	Genlisea aurea	NA	Predicted	NA	NA	NA	NA
scaffold28.g2355.t1	245	S8D7U9	145	92.13	127	51.84	87.59	10	0	1	127	8	134	3e-84	251	S8D7U9	S8D7U9_9LAMI	Uncharacterized protein (Fragment)	M569_15995	NA	Genlisea aurea	NA	Predicted	NA	NA	NA	NA
scaffold28.g2356.t1	456	S8CJS3	384	68.34	379	83.11	98.7	109	2	66	433	3	381	0	544	S8CJS3	S8CJS3_9LAMI	Uncharacterized protein (Fragment)	M569_09852	NA	Genlisea aurea	NA	Predicted	NA	NA	NA	NA
scaffold28.g2357.t1	145	S8DYA3	155	52.9	155	106.9	100	39	1	25	145	1	155	8e-52	164	S8DYA3	S8DYA3_9LAMI	Uncharacterized protein (Fragment)	M569_09853	NA	Genlisea aurea	NA	Predicted	NA	NA	NA	NA
scaffold28.g2358.t1	319	S8DCS1	184	50.54	184	57.68	100	77	3	145	319	5	183	9e-42	145	S8DCS1	S8DCS1_9LAMI	Uncharacterized protein	M569_17664	NA	Genlisea aurea	NA	Predicted	NA	NA	NA	NA
scaffold28.g2360.t1	876	S8CFB5	867	58.66	878	100.23	101.27	315	17	11	869	19	867	0	904	S8CFB5	S8CFB5_9LAMI	Uncharacterized protein	M569_09206	NA	Genlisea aurea	NA	Predicted	NA	NA	NA	NA
scaffold28.g2361.t1	230	S8CM36	231	78.45	232	100.87	100.43	46	3	2	230	1	231	1e-114	331	S8CM36	S8CM36_9LAMI	Uncharacterized protein (Fragment)	M569_06970	NA	Genlisea aurea	NA	Predicted	NA	NA	NA	NA
scaffold28.g2362.t1	384	S8D3N9	332	72.67	322	83.85	96.99	74	3	72	381	13	332	7e-171	484	S8D3N9	S8D3N9_9LAMI	Uncharacterized protein (Fragment)	M569_02737	NA	Genlisea aurea	NA	Predicted	NA	NA	NA	NA
scaffold28.g2363.t1	115	L0EM31	176	43.84	73	63.48	41.48	37	1	43	111	98	170	3e-12	60.1	L0EM31	L0EM31_MIMGU	Protein tyrosine kinase (Fragment)	NA	NA	Mimulus guttatus (Spotted monkey flower) (Yellow monkey flower)	NA	Predicted	NA	GO:0005524~ATP binding;GO:0004674~protein serine/threonine kinase activity	NA	NA
scaffold28.g2364.t1	536	S8CLC9	400	68.31	426	79.48	106.5	97	3	117	533	3	399	0	585	S8CLC9	S8CLC9_9LAMI	Uncharacterized protein (Fragment)	M569_09207	NA	Genlisea aurea	NA	Predicted	NA	NA	NA	NA
scaffold28.g2365.t1	597	S8CGF6	554	61.63	576	96.48	103.97	175	11	24	594	19	553	0	637	S8CGF6	S8CGF6_9LAMI	Uncharacterized protein (Fragment)	M569_08890	NA	Genlisea aurea	NA	Predicted	NA	NA	NA	NA
scaffold28.g2366.t1	947	S8CS75	578	40	560	59.13	96.89	296	11	20	551	12	559	2e-130	409	S8CS75	S8CS75_9LAMI	Uncharacterized protein (Fragment)	M569_05105	NA	Genlisea aurea	NA	Predicted	NA	NA	NA	NA
scaffold28.g2367.t1	556	S8CS75	578	38.32	582	104.68	100.69	313	8	4	553	6	573	3e-138	416	S8CS75	S8CS75_9LAMI	Uncharacterized protein (Fragment)	M569_05105	NA	Genlisea aurea	NA	Predicted	NA	NA	NA	NA
scaffold28.g2368.t1	545	S8CS75	578	37.32	560	102.75	96.89	300	7	24	538	19	572	1e-127	389	S8CS75	S8CS75_9LAMI	Uncharacterized protein (Fragment)	M569_05105	NA	Genlisea aurea	NA	Predicted	NA	NA	NA	NA
scaffold28.g2369.t1	559	S8CS75	578	39.43	563	100.72	97.4	306	8	27	559	19	576	5e-140	421	S8CS75	S8CS75_9LAMI	Uncharacterized protein (Fragment)	M569_05105	NA	Genlisea aurea	NA	Predicted	NA	NA	NA	NA
scaffold28.g2370.t1	142	Q5ZFR5	159	61.9	84	59.15	52.83	31	1	47	129	1	84	7e-31	110	Q5ZFR5	Q5ZFR5_PLAMJ	Putative peptide transporter	ptr1	NA	Plantago major (Common plantain)	NA	Evidence at transcript level	NA	GO:0005215~transporter activity	NA	GO:0016020~membrane
scaffold28.g2372.t1	572	S8CS75	578	40.25	569	99.48	98.44	310	7	18	568	16	572	7e-152	452	S8CS75	S8CS75_9LAMI	Uncharacterized protein (Fragment)	M569_05105	NA	Genlisea aurea	NA	Predicted	NA	NA	NA	NA
scaffold28.g2374.t1	556	S8DS12	558	83.15	558	100.36	100	67	2	26	556	1	558	0	938	S8DS12	S8DS12_9LAMI	Uncharacterized protein (Fragment)	M569_08888	NA	Genlisea aurea	NA	Predicted	NA	NA	NA	NA
scaffold28.g2375.t1	435	S8CGG1	433	40.18	438	100.69	101.15	202	14	12	425	17	418	2e-68	226	S8CGG1	S8CGG1_9LAMI	Uncharacterized protein	M569_08895	NA	Genlisea aurea	NA	Predicted	NA	NA	NA	NA
scaffold28.g2376.t1	433	S8DZQ1	208	34.78	69	15.94	33.17	42	1	181	246	125	193	1e-07	51.6	S8DZQ1	S8DZQ1_9LAMI	Uncharacterized protein (Fragment)	M569_09260	NA	Genlisea aurea	NA	Predicted	NA	NA	NA	NA
scaffold28.g2377.t1	927	S8E1G9	342	84.46	354	38.19	103.51	43	1	31	384	1	342	0	624	S8E1G9	S8E1G9_9LAMI	Uncharacterized protein (Fragment)	M569_05268	NA	Genlisea aurea	NA	Predicted	NA	NA	NA	NA
scaffold28.g2378.t1	76	S8E962	96	39.68	63	82.89	65.62	32	2	17	74	12	73	6e-06	40.4	S8E962	S8E962_9LAMI	Uncharacterized protein (Fragment)	M569_05770	NA	Genlisea aurea	NA	Predicted	NA	NA	NA	NA
scaffold28.g2379.t1	122	S8C608	73	57.41	54	44.26	73.97	23	0	67	120	18	71	2e-16	70.1	S8C608	S8C608_9LAMI	Uncharacterized protein	M569_12608	NA	Genlisea aurea	NA	Predicted	NA	NA	NA	NA
scaffold28.g2380.t1	147	S8D7R0	111	56.25	48	32.65	43.24	17	2	103	146	63	110	5e-08	48.1	S8D7R0	S8D7R0_9LAMI	Uncharacterized protein	M569_16055	NA	Genlisea aurea	NA	Predicted	NA	NA	NA	NA
scaffold28.g2381.t1	470	S8D7U0	464	67.95	468	99.57	100.86	143	4	4	468	1	464	0	642	S8D7U0	S8D7U0_9LAMI	Uncharacterized protein (Fragment)	M569_16014	NA	Genlisea aurea	NA	Predicted	NA	NA	NA	NA
scaffold28.g2382.t1	242	S8D6F2	302	40.68	263	108.68	87.09	110	5	25	241	37	299	9e-43	149	S8D6F2	S8D6F2_9LAMI	Uncharacterized protein (Fragment)	M569_01765	NA	Genlisea aurea	NA	Predicted	NA	NA	NA	NA
scaffold28.g2383.t1	766	S8BY25	743	43.26	742	96.87	99.87	380	17	34	759	26	742	2e-175	525	S8BY25	S8BY25_9LAMI	Uncharacterized protein	M569_15491	NA	Genlisea aurea	NA	Predicted	NA	NA	NA	NA
scaffold28.g2384.t1	572	S8DPG7	421	70.22	413	72.2	98.1	87	4	56	435	12	421	0	602	S8DPG7	S8DPG7_9LAMI	Uncharacterized protein (Fragment)	M569_13117	NA	Genlisea aurea	NA	Predicted	NA	NA	NA	NA
scaffold28.g2385.t1	281	P81395	274	63.61	294	104.63	107.3	74	7	1	281	1	274	7e-113	330	P81395	MYB30_ANTMA	Myb-related protein 330	MYB330	NA	Antirrhinum majus (Garden snapdragon)	NA	Evidence at transcript level	NA	GO:0003677~DNA binding;GO:0003682~chromatin binding	GO:0006355~regulation of transcription, DNA-dependent;GO:0006351~transcription, DNA-dependent	GO:0005634~nucleus
scaffold28.g2386.t1	284	E7FLU9	387	49.81	261	91.9	67.44	129	2	9	268	33	292	8e-86	265	E7FLU9	E7FLU9_9LAMI	Gibberellin 20-oxidase	TfGA20ox3	NA	Torenia fournieri	NA	Evidence at transcript level	Iron/ascorbate-dependent oxidoreductase family	GO:0005506~iron ion binding;GO:0016706~oxidoreductase activity, acting on paired donors, with incorporation or reduction of molecular oxygen, 2-oxoglutarate as one donor, and incorporation of one atom each of oxygen into both donors	NA	NA
scaffold28.g2387.t1	741	S8C1E8	407	49.17	421	56.82	103.44	193	6	268	685	1	403	1e-130	397	S8C1E8	S8C1E8_9LAMI	Uncharacterized protein (Fragment)	M569_14284	NA	Genlisea aurea	NA	Predicted	NA	NA	NA	NA
scaffold28.g2389.t1	403	S8DQ71	246	65.2	250	62.03	101.63	58	10	96	338	5	232	4e-89	273	S8DQ71	S8DQ71_9LAMI	Uncharacterized protein (Fragment)	M569_12901	NA	Genlisea aurea	NA	Predicted	NA	NA	NA	NA
scaffold29.g2390.t1	325	S8CW88	269	47.47	99	30.46	36.8	51	1	212	309	141	239	3e-21	91.3	S8CW88	S8CW88_9LAMI	Uncharacterized protein	M569_03669	NA	Genlisea aurea	NA	Predicted	NA	NA	NA	NA
scaffold29.g2391.t1	278	S8CQZ4	473	38.41	164	58.99	34.67	98	2	73	233	181	344	5e-31	120	S8CQZ4	S8CQZ4_9LAMI	Uncharacterized protein	M569_05126	NA	Genlisea aurea	NA	Predicted	NA	NA	NA	NA
scaffold29.g2411.t1	240	S8DYP9	171	32.74	168	70	98.25	104	5	70	234	10	171	8e-19	81.6	S8DYP9	S8DYP9_9LAMI	Uncharacterized protein (Fragment)	M569_06362	NA	Genlisea aurea	NA	Predicted	NA	NA	NA	NA
scaffold29.g2412.t1	135	A1IW27	88	64	50	37.04	56.82	18	0	84	133	8	57	1e-16	71.2	A1IW27	A1IW27_9LAMI	Putative gag-pol protein (Fragment)	ophh-45	NA	Phillyrea latifolia	NA	Evidence at transcript level	NA	GO:0003676~nucleic acid binding	NA	NA
scaffold29.g2413.t1	462	Q27TP8	143	79.25	53	11.47	37.06	11	0	304	356	1	53	2e-22	94	Q27TP8	Q27TP8_ORORA	Reverse transcriptase (Fragment)	NA	NA	Orobanche ramosa (Hemp broomrape) (Phelipanche ramosa)	NA	Predicted	NA	GO:0003723~RNA binding;GO:0003964~RNA-directed DNA polymerase activity	GO:0006278~RNA-dependent DNA replication	NA
scaffold29.g2424.t1	760	S8C6Q9	136	51.85	81	10.66	59.56	39	0	392	472	56	136	3e-23	97.8	S8C6Q9	S8C6Q9_9LAMI	Uncharacterized protein (Fragment)	M569_12316	NA	Genlisea aurea	NA	Predicted	NA	NA	NA	NA
scaffold29.g2427.t1	739	S8D5P0	58	31.58	57	7.71	98.28	39	0	640	696	2	58	1e-06	47.8	S8D5P0	S8D5P0_9LAMI	Uncharacterized protein (Fragment)	M569_16885	NA	Genlisea aurea	NA	Predicted	NA	NA	NA	NA
scaffold29.g2438.t1	287	S8D5P0	58	35.29	51	17.77	87.93	33	0	237	287	2	52	2e-05	42	S8D5P0	S8D5P0_9LAMI	Uncharacterized protein (Fragment)	M569_16885	NA	Genlisea aurea	NA	Predicted	NA	NA	NA	NA
scaffold29.g2442.t1	167	S8CS05	503	33.73	166	99.4	33	99	3	3	167	327	482	3e-19	84.7	S8CS05	S8CS05_9LAMI	Uncharacterized protein	M569_07128	NA	Genlisea aurea	NA	Predicted	NA	NA	NA	NA
scaffold29.g2443.t1	252	S8CRZ6	66	38.98	59	23.41	89.39	35	1	109	167	8	65	5e-06	43.5	S8CRZ6	S8CRZ6_9LAMI	Uncharacterized protein (Fragment)	M569_04756	NA	Genlisea aurea	NA	Predicted	NA	NA	NA	NA
scaffold29.g2444.t1	424	D6QY00	188	30.49	82	19.34	43.62	54	2	190	268	106	187	5e-07	49.7	D6QY00	D6QY00_FRAEX	Gag-pol polyprotein (Fragment)	NA	NA	Fraxinus excelsior (Ash)	NA	Evidence at transcript level	NA	GO:0003676~nucleic acid binding	GO:0015074~DNA integration	NA
scaffold29.g2446.t1	1001	S8D020	704	47.48	754	75.32	107.1	302	16	4	732	20	704	0	567	S8D020	S8D020_9LAMI	Uncharacterized protein (Fragment)	M569_04059	NA	Genlisea aurea	NA	Predicted	NA	NA	NA	NA
scaffold29.g2448.t1	593	S8DQF7	780	66.44	593	100	76.03	199	0	1	593	182	774	0	838	S8DQF7	S8DQF7_9LAMI	Uncharacterized protein (Fragment)	M569_09455	NA	Genlisea aurea	NA	Predicted	NA	NA	NA	NA
scaffold29.g2449.t1	905	S8CV90	1941	51.87	962	106.3	49.56	369	18	18	897	344	1293	0	946	S8CV90	S8CV90_9LAMI	Uncharacterized protein (Fragment)	M569_04038	NA	Genlisea aurea	NA	Predicted	NA	NA	NA	NA
scaffold29.g2450.t1	258	S8CHC5	722	84.65	241	93.41	33.38	35	2	7	246	4	243	3e-141	417	S8CHC5	S8CHC5_9LAMI	Uncharacterized protein (Fragment)	M569_10816	NA	Genlisea aurea	NA	Predicted	NA	NA	NA	NA
scaffold29.g2451.t1	207	S8E584	164	75.86	145	70.05	88.41	22	2	67	201	23	164	3e-67	207	S8E584	S8E584_9LAMI	Uncharacterized protein (Fragment)	M569_07260	NA	Genlisea aurea	NA	Predicted	NA	NA	NA	NA
scaffold30.g2457.t1	321	S8CWB2	329	85.09	322	100.31	97.87	47	1	1	321	8	329	0	514	S8CWB2	S8CWB2_9LAMI	p0 ribosomal protein-like protein (Fragment)	M569_05519	NA	Genlisea aurea	NA	Predicted	NA	NA	NA	NA
scaffold30.g2459.t1	511	S8E5K8	503	30.24	248	48.53	49.3	117	7	307	503	260	502	3e-26	111	S8E5K8	S8E5K8_9LAMI	Uncharacterized protein (Fragment)	M569_07127	NA	Genlisea aurea	NA	Predicted	NA	NA	NA	NA
scaffold30.g2460.t1	187	S8DYP9	171	40.32	62	33.16	36.26	36	1	73	133	29	90	4e-06	44.7	S8DYP9	S8DYP9_9LAMI	Uncharacterized protein (Fragment)	M569_06362	NA	Genlisea aurea	NA	Predicted	NA	NA	NA	NA
scaffold30.g2461.t1	254	S8EGB8	120	32.26	93	36.61	77.5	62	1	2	94	29	120	3e-08	51.2	S8EGB8	S8EGB8_9LAMI	Uncharacterized protein (Fragment)	M569_03042	NA	Genlisea aurea	NA	Predicted	NA	NA	NA	NA
scaffold30.g2462.t1	130	Q27TN9	143	77.52	129	99.23	90.21	29	0	2	130	1	129	2e-73	218	Q27TN9	Q27TN9_PHETU	Reverse transcriptase (Fragment)	NA	NA	Phelipanche tunetana (Broomrape) (Orobanche tunetana)	NA	Predicted	NA	GO:0003723~RNA binding;GO:0003964~RNA-directed DNA polymerase activity	GO:0006278~RNA-dependent DNA replication	NA
scaffold30.g2465.t1	240	D6QY00	188	46.03	63	26.25	33.51	34	0	12	74	48	110	2e-09	55.1	D6QY00	D6QY00_FRAEX	Gag-pol polyprotein (Fragment)	NA	NA	Fraxinus excelsior (Ash)	NA	Evidence at transcript level	NA	GO:0003676~nucleic acid binding	GO:0015074~DNA integration	NA
scaffold30.g2471.t1	195	S8DL33	122	38.84	121	62.05	99.18	69	3	54	174	7	122	7e-15	68.6	S8DL33	S8DL33_9LAMI	Uncharacterized protein (Fragment)	M569_14566	NA	Genlisea aurea	NA	Predicted	NA	NA	NA	NA
scaffold30.g2472.t1	542	S8CBJ6	270	31.5	273	50.37	101.11	181	4	248	517	1	270	2e-34	131	S8CBJ6	S8CBJ6_9LAMI	Uncharacterized protein (Fragment)	M569_13048	NA	Genlisea aurea	NA	Predicted	NA	NA	NA	NA
scaffold30.g2481.t1	147	Q27TS9	143	50.89	112	76.19	78.32	55	0	29	140	1	112	9e-35	120	Q27TS9	Q27TS9_OROBU	Reverse transcriptase (Fragment)	NA	NA	Orobanche bungeana (Broomrape) (Phelipanche bungeana)	NA	Predicted	NA	GO:0003723~RNA binding;GO:0003964~RNA-directed DNA polymerase activity	GO:0006278~RNA-dependent DNA replication	NA
scaffold30.g2485.t1	257	S8DLR7	84	54.35	46	17.9	54.76	21	0	176	221	2	47	2e-08	51.2	S8DLR7	S8DLR7_9LAMI	Uncharacterized protein (Fragment)	M569_10865	NA	Genlisea aurea	NA	Predicted	NA	NA	NA	NA
scaffold30.g2500.t1	319	A1IW27	88	55.84	77	24.14	87.5	34	0	192	268	11	87	3e-27	103	A1IW27	A1IW27_9LAMI	Putative gag-pol protein (Fragment)	ophh-45	NA	Phillyrea latifolia	NA	Evidence at transcript level	NA	GO:0003676~nucleic acid binding	NA	NA
scaffold30.g2503.t1	120	S8CW88	269	47	100	83.33	37.17	50	2	7	104	141	239	2e-22	89.7	S8CW88	S8CW88_9LAMI	Uncharacterized protein	M569_03669	NA	Genlisea aurea	NA	Predicted	NA	NA	NA	NA
scaffold30.g2504.t1	889	S8CQZ4	473	34.29	175	19.69	37	71	3	4	134	170	344	2e-21	98.6	S8CQZ4	S8CQZ4_9LAMI	Uncharacterized protein	M569_05126	NA	Genlisea aurea	NA	Predicted	NA	NA	NA	NA
scaffold30.g2506.t1	263	S8CPK9	260	32.03	256	97.34	98.46	143	4	15	256	19	257	3e-33	123	S8CPK9	S8CPK9_9LAMI	Uncharacterized protein (Fragment)	M569_05648	NA	Genlisea aurea	NA	Predicted	NA	NA	NA	NA
scaffold30.g2507.t1	156	D6QY00	188	52.63	95	60.9	50.53	45	0	42	136	1	95	1e-23	92.8	D6QY00	D6QY00_FRAEX	Gag-pol polyprotein (Fragment)	NA	NA	Fraxinus excelsior (Ash)	NA	Evidence at transcript level	NA	GO:0003676~nucleic acid binding	GO:0015074~DNA integration	NA
scaffold30.g2508.t1	270	Q2EIM1	87	55.56	54	20	62.07	22	1	64	117	1	52	2e-11	59.3	Q2EIM1	Q2EIM1_PHETU	Reverse transcriptase (Fragment)	NA	NA	Phelipanche tunetana (Broomrape) (Orobanche tunetana)	NA	Predicted	NA	GO:0003964~RNA-directed DNA polymerase activity	NA	NA
scaffold30.g2522.t1	207	Q27U12	143	35.78	109	52.66	76.22	70	0	1	109	35	143	3e-17	75.9	Q27U12	Q27U12_OROCE	Reverse transcriptase (Fragment)	NA	NA	Orobanche cernua var. cumana	NA	Predicted	NA	GO:0003723~RNA binding;GO:0003964~RNA-directed DNA polymerase activity	GO:0006278~RNA-dependent DNA replication	NA
scaffold30.g2551.t1	159	S8CPK9	260	32.86	140	88.05	53.85	90	1	4	143	123	258	3e-15	70.5	S8CPK9	S8CPK9_9LAMI	Uncharacterized protein (Fragment)	M569_05648	NA	Genlisea aurea	NA	Predicted	NA	NA	NA	NA
scaffold30.g2552.t1	174	D6QY00	188	48.87	133	76.44	70.74	67	1	42	173	1	133	3e-35	124	D6QY00	D6QY00_FRAEX	Gag-pol polyprotein (Fragment)	NA	NA	Fraxinus excelsior (Ash)	NA	Evidence at transcript level	NA	GO:0003676~nucleic acid binding	GO:0015074~DNA integration	NA
scaffold30.g2558.t1	190	S8DEC5	161	62.75	102	53.68	63.35	24	2	36	137	1	88	1e-35	124	S8DEC5	S8DEC5_9LAMI	Uncharacterized protein (Fragment)	M569_13671	NA	Genlisea aurea	NA	Predicted	NA	NA	NA	NA
scaffold30.g2559.t1	269	S8CYF4	419	33.08	130	48.33	31.03	78	6	72	195	190	316	1e-05	45.8	S8CYF4	S8CYF4_9LAMI	Uncharacterized protein (Fragment)	M569_02309	NA	Genlisea aurea	NA	Predicted	NA	NA	NA	NA
scaffold30.g2561.t1	462	S8DEC5	161	74.68	79	17.1	49.07	20	0	384	462	83	161	1e-32	122	S8DEC5	S8DEC5_9LAMI	Uncharacterized protein (Fragment)	M569_13671	NA	Genlisea aurea	NA	Predicted	NA	NA	NA	NA
scaffold31.g2562.t1	334	S8DBR9	307	32.64	144	43.11	46.91	95	2	88	230	163	305	4e-22	94.4	S8DBR9	S8DBR9_9LAMI	Uncharacterized protein (Fragment)	M569_14621	NA	Genlisea aurea	NA	Predicted	NA	NA	NA	NA
scaffold31.g2563.t1	562	S8DKA7	668	71.16	534	95.02	79.94	91	7	1	528	2	478	0	723	S8DKA7	S8DKA7_9LAMI	Uncharacterized protein (Fragment)	M569_14893	NA	Genlisea aurea	NA	Predicted	NA	NA	NA	NA
scaffold31.g2568.t1	258	S8CYA0	781	52.71	258	100	33.03	87	2	1	258	559	781	3e-84	270	S8CYA0	S8CYA0_9LAMI	Uncharacterized protein (Fragment)	M569_02772	NA	Genlisea aurea	NA	Predicted	NA	NA	NA	NA
scaffold31.g2589.t1	300	S8CRZ6	66	38.46	52	17.33	78.79	31	1	155	206	9	59	0.0004	38.5	S8CRZ6	S8CRZ6_9LAMI	Uncharacterized protein (Fragment)	M569_04756	NA	Genlisea aurea	NA	Predicted	NA	NA	NA	NA
scaffold31.g2593.t1	377	S8CGV3	282	69.31	290	76.92	102.84	74	3	87	370	1	281	6e-144	413	S8CGV3	S8CGV3_9LAMI	Uncharacterized protein (Fragment)	M569_08707	NA	Genlisea aurea	NA	Predicted	NA	NA	NA	NA
scaffold31.g2605.t1	434	Q27TM9	143	83.33	60	13.82	41.96	10	0	375	434	1	60	3e-29	112	Q27TM9	Q27TM9_PHETU	Reverse transcriptase (Fragment)	NA	NA	Phelipanche tunetana (Broomrape) (Orobanche tunetana)	NA	Predicted	NA	GO:0003723~RNA binding;GO:0003964~RNA-directed DNA polymerase activity	GO:0006278~RNA-dependent DNA replication	NA
scaffold31.g2615.t1	97	Q27TQ4	143	30.56	72	74.23	50.35	33	1	1	55	72	143	0.0002	37.7	Q27TQ4	Q27TQ4_ORORA	Reverse transcriptase (Fragment)	NA	NA	Orobanche ramosa (Hemp broomrape) (Phelipanche ramosa)	NA	Predicted	NA	GO:0003723~RNA binding;GO:0003964~RNA-directed DNA polymerase activity	GO:0006278~RNA-dependent DNA replication	NA
scaffold31.g2618.t1	85	S8DW02	158	32.91	79	92.94	50	48	2	2	76	43	120	3e-06	42.4	S8DW02	S8DW02_9LAMI	Uncharacterized protein (Fragment)	M569_10669	NA	Genlisea aurea	NA	Predicted	NA	NA	NA	NA
scaffold31.g2621.t1	110	S8CDF9	207	45.45	88	80	42.51	41	3	2	82	118	205	4e-12	59.7	S8CDF9	S8CDF9_9LAMI	Uncharacterized protein (Fragment)	M569_09790	NA	Genlisea aurea	NA	Predicted	NA	NA	NA	NA
scaffold31.g2622.t1	405	Q2EIM5	87	55.56	90	22.22	103.45	36	3	121	209	1	87	1e-21	89	Q2EIM5	Q2EIM5_PHETU	Reverse transcriptase (Fragment)	NA	NA	Phelipanche tunetana (Broomrape) (Orobanche tunetana)	NA	Predicted	NA	GO:0003964~RNA-directed DNA polymerase activity	NA	NA
scaffold31.g2623.t1	168	D6QY00	188	44.59	74	44.05	39.36	41	0	92	165	1	74	1e-09	54.3	D6QY00	D6QY00_FRAEX	Gag-pol polyprotein (Fragment)	NA	NA	Fraxinus excelsior (Ash)	NA	Evidence at transcript level	NA	GO:0003676~nucleic acid binding	GO:0015074~DNA integration	NA
scaffold31.g2625.t1	373	Q27TM4	143	38.89	126	33.78	88.11	74	2	33	156	19	143	1e-16	76.6	Q27TM4	Q27TM4_PHETU	Reverse transcriptase (Fragment)	NA	NA	Phelipanche tunetana (Broomrape) (Orobanche tunetana)	NA	Predicted	NA	GO:0003723~RNA binding;GO:0003964~RNA-directed DNA polymerase activity	GO:0006278~RNA-dependent DNA replication	NA
scaffold31.g2629.t1	206	S8DYP9	171	34.13	167	81.07	97.66	103	4	38	202	10	171	2e-23	93.6	S8DYP9	S8DYP9_9LAMI	Uncharacterized protein (Fragment)	M569_06362	NA	Genlisea aurea	NA	Predicted	NA	NA	NA	NA
scaffold31.g2635.t1	510	S8E276	217	84.79	217	42.55	100	33	0	182	398	1	217	7e-131	382	S8E276	S8E276_9LAMI	Uncharacterized protein (Fragment)	M569_08440	NA	Genlisea aurea	NA	Predicted	NA	NA	NA	NA
scaffold31.g2636.t1	617	S8DWS2	892	37.27	271	43.92	30.38	138	5	335	603	532	772	4e-43	166	S8DWS2	S8DWS2_9LAMI	Uncharacterized protein	M569_07096	NA	Genlisea aurea	NA	Predicted	NA	NA	NA	NA
scaffold31.g2637.t1	156	S8BXD4	58	82.76	58	37.18	100	10	0	85	142	1	58	1e-29	105	S8BXD4	S8BXD4_9LAMI	Uncharacterized protein (Fragment)	M569_15513	NA	Genlisea aurea	NA	Predicted	NA	NA	NA	NA
scaffold31.g2639.t1	439	Q27U04	143	42.14	140	31.89	97.9	80	1	132	270	1	140	2e-29	112	Q27U04	Q27U04_OROCE	Reverse transcriptase (Fragment)	NA	NA	Orobanche cernua var. cumana	NA	Predicted	NA	GO:0003723~RNA binding;GO:0003964~RNA-directed DNA polymerase activity	GO:0006278~RNA-dependent DNA replication	NA
scaffold31.g2642.t1	121	Q5XTR2	226	49	100	82.64	44.25	39	3	3	91	114	212	6e-20	82.4	Q5XTR2	Q5XTR2_OLEEU	Phenylalanine ammonia-lyase (Fragment)	PAL	NA	Olea europaea (Common olive)	NA	Predicted	NA	GO:0016841~ammonia-lyase activity	GO:0009058~biosynthetic process	NA
scaffold32.g2649.t1	142	S8DYP9	171	32.32	99	69.72	57.89	65	2	37	134	10	107	3e-11	57.8	S8DYP9	S8DYP9_9LAMI	Uncharacterized protein (Fragment)	M569_06362	NA	Genlisea aurea	NA	Predicted	NA	NA	NA	NA
scaffold32.g2652.t1	311	S8CX10	97	32.65	98	31.51	101.03	53	5	170	257	3	97	4e-06	45.1	S8CX10	S8CX10_9LAMI	Uncharacterized protein (Fragment)	M569_02853	NA	Genlisea aurea	NA	Predicted	NA	NA	NA	NA
scaffold32.g2658.t1	183	S8CA54	229	40.54	74	40.44	32.31	44	0	95	168	53	126	2e-12	62.8	S8CA54	S8CA54_9LAMI	Uncharacterized protein	M569_10985	NA	Genlisea aurea	NA	Predicted	NA	NA	NA	NA
scaffold32.g2662.t1	112	S8DYP9	171	32.95	88	78.57	51.46	57	2	5	91	12	98	4e-10	53.9	S8DYP9	S8DYP9_9LAMI	Uncharacterized protein (Fragment)	M569_06362	NA	Genlisea aurea	NA	Predicted	NA	NA	NA	NA
scaffold32.g2663.t1	152	S8DWW3	337	32.59	135	88.82	40.06	88	2	19	151	26	159	2e-16	74.3	S8DWW3	S8DWW3_9LAMI	Uncharacterized protein	M569_07036	NA	Genlisea aurea	NA	Predicted	NA	NA	NA	NA
scaffold32.g2665.t1	518	Q27TP8	143	77.46	71	13.71	49.65	16	0	404	474	2	72	6e-33	123	Q27TP8	Q27TP8_ORORA	Reverse transcriptase (Fragment)	NA	NA	Orobanche ramosa (Hemp broomrape) (Phelipanche ramosa)	NA	Predicted	NA	GO:0003723~RNA binding;GO:0003964~RNA-directed DNA polymerase activity	GO:0006278~RNA-dependent DNA replication	NA
scaffold32.g2666.t1	145	Q2EIM5	87	56.32	87	60	100	36	1	14	100	3	87	9e-27	98.2	Q2EIM5	Q2EIM5_PHETU	Reverse transcriptase (Fragment)	NA	NA	Phelipanche tunetana (Broomrape) (Orobanche tunetana)	NA	Predicted	NA	GO:0003964~RNA-directed DNA polymerase activity	NA	NA
scaffold32.g2667.t1	198	D6QY00	188	38.46	65	32.83	34.57	37	2	18	79	104	168	1e-08	52	D6QY00	D6QY00_FRAEX	Gag-pol polyprotein (Fragment)	NA	NA	Fraxinus excelsior (Ash)	NA	Evidence at transcript level	NA	GO:0003676~nucleic acid binding	GO:0015074~DNA integration	NA
scaffold32.g2673.t1	380	S8D5P0	58	31.58	57	15	98.28	39	0	138	194	2	58	0.0001	40.4	S8D5P0	S8D5P0_9LAMI	Uncharacterized protein (Fragment)	M569_16885	NA	Genlisea aurea	NA	Predicted	NA	NA	NA	NA
scaffold32.g2674.t1	184	Q27TW7	143	36.04	111	60.33	77.62	71	0	73	183	1	111	5e-20	83.2	Q27TW7	Q27TW7_OROCE	Reverse transcriptase (Fragment)	NA	NA	Orobanche cernua var. desertorum	NA	Predicted	NA	GO:0003723~RNA binding;GO:0003964~RNA-directed DNA polymerase activity	GO:0006278~RNA-dependent DNA replication	NA
scaffold32.g2683.t1	283	S8CAC2	191	30.21	96	33.92	50.26	60	1	184	279	55	143	4e-08	52	S8CAC2	S8CAC2_9LAMI	Uncharacterized protein (Fragment)	M569_13480	NA	Genlisea aurea	NA	Predicted	NA	NA	NA	NA
scaffold32.g2685.t1	98	S8CW88	269	41.57	89	90.82	33.09	50	1	3	89	123	211	9e-15	67.4	S8CW88	S8CW88_9LAMI	Uncharacterized protein	M569_03669	NA	Genlisea aurea	NA	Predicted	NA	NA	NA	NA
scaffold32.g2686.t1	417	Q27TR8	143	36.36	143	34.29	100	88	2	19	159	2	143	4e-21	89.7	Q27TR8	Q27TR8_PHEHR	Reverse transcriptase (Fragment)	NA	NA	Phelipanche hirtiflora (Broomrape) (Orobanche hirtiflora)	NA	Predicted	NA	GO:0003723~RNA binding;GO:0003964~RNA-directed DNA polymerase activity	GO:0006278~RNA-dependent DNA replication	NA
scaffold32.g2690.t1	697	S8DWC8	689	63.71	711	102.01	103.19	221	13	1	696	1	689	0	924	S8DWC8	S8DWC8_9LAMI	Uncharacterized protein	M569_10533	NA	Genlisea aurea	NA	Predicted	NA	NA	NA	NA
scaffold32.g2693.t1	275	S8CRD8	324	57.74	168	61.09	51.85	69	1	3	170	11	176	5e-62	201	S8CRD8	S8CRD8_9LAMI	Uncharacterized protein (Fragment)	M569_07370	NA	Genlisea aurea	NA	Predicted	NA	NA	NA	NA
scaffold32.g2699.t1	113	S8EPA6	131	32.86	70	61.95	53.44	45	1	8	75	51	120	0.0002	37.7	S8EPA6	S8EPA6_9LAMI	Uncharacterized protein	M569_00017	NA	Genlisea aurea	NA	Predicted	NA	NA	NA	NA
scaffold32.g2704.t1	459	S8CQZ4	473	30.99	171	37.25	36.15	97	2	31	180	130	300	2e-16	80.9	S8CQZ4	S8CQZ4_9LAMI	Uncharacterized protein	M569_05126	NA	Genlisea aurea	NA	Predicted	NA	NA	NA	NA
scaffold32.g2716.t1	221	S8CBJ6	270	38.32	107	48.42	39.63	66	0	83	189	164	270	1e-20	87.8	S8CBJ6	S8CBJ6_9LAMI	Uncharacterized protein (Fragment)	M569_13048	NA	Genlisea aurea	NA	Predicted	NA	NA	NA	NA
scaffold32.g2722.t1	188	S8CS05	503	34.59	159	84.57	31.61	92	3	31	188	339	486	2e-22	94	S8CS05	S8CS05_9LAMI	Uncharacterized protein	M569_07128	NA	Genlisea aurea	NA	Predicted	NA	NA	NA	NA
scaffold32.g2726.t1	103	S8CX10	97	30.91	55	53.4	56.7	35	1	42	96	46	97	0.0003	36.2	S8CX10	S8CX10_9LAMI	Uncharacterized protein (Fragment)	M569_02853	NA	Genlisea aurea	NA	Predicted	NA	NA	NA	NA
scaffold33.g2727.t1	307	S8DIH4	222	35.14	222	72.31	100	117	4	44	243	1	217	2e-40	143	S8DIH4	S8DIH4_9LAMI	Uncharacterized protein (Fragment)	M569_12178	NA	Genlisea aurea	NA	Predicted	NA	NA	NA	NA
scaffold33.g2732.t1	430	S8DZ52	433	73.06	438	101.86	101.15	100	5	1	428	1	430	0	643	S8DZ52	S8DZ52_9LAMI	Uncharacterized protein (Fragment)	M569_09450	NA	Genlisea aurea	NA	Predicted	NA	NA	NA	NA
scaffold33.g2735.t1	144	S8E2S6	154	40	85	59.03	55.19	50	1	1	85	67	150	4e-10	54.3	S8E2S6	S8E2S6_9LAMI	Uncharacterized protein (Fragment)	M569_04784	NA	Genlisea aurea	NA	Predicted	NA	NA	NA	NA
scaffold33.g2739.t1	1148	S8DYU0	655	30.24	625	54.44	95.42	398	19	524	1119	24	639	5e-70	248	S8DYU0	S8DYU0_9LAMI	Uncharacterized protein (Fragment)	M569_09562	NA	Genlisea aurea	NA	Predicted	NA	NA	NA	NA
scaffold33.g2740.t1	325	S8C4U7	310	41.49	323	99.38	104.19	112	11	5	323	58	307	4e-56	187	S8C4U7	S8C4U7_9LAMI	Uncharacterized protein (Fragment)	M569_13066	NA	Genlisea aurea	NA	Predicted	NA	NA	NA	NA
scaffold33.g2741.t1	725	S8D9Q5	288	48.54	171	23.59	59.38	69	5	187	353	9	164	2e-32	128	S8D9Q5	S8D9Q5_9LAMI	Uncharacterized protein	M569_00491	NA	Genlisea aurea	NA	Predicted	NA	NA	NA	NA
scaffold33.g2742.t1	235	S8D7C7	265	32.31	130	55.32	49.06	85	3	109	235	24	153	6e-16	74.3	S8D7C7	S8D7C7_9LAMI	Uncharacterized protein (Fragment)	M569_16225	NA	Genlisea aurea	NA	Predicted	NA	NA	NA	NA
scaffold33.g2744.t1	500	S8E5V7	202	77.16	197	39.4	97.52	36	1	304	491	5	201	1e-110	330	S8E5V7	S8E5V7_9LAMI	Uncharacterized protein (Fragment)	M569_03564	NA	Genlisea aurea	NA	Predicted	NA	NA	NA	NA
scaffold33.g2745.t1	600	S8D381	636	45.32	609	101.5	95.75	303	10	6	594	29	627	1e-177	521	S8D381	S8D381_9LAMI	Uncharacterized protein	M569_02913	NA	Genlisea aurea	NA	Predicted	NA	NA	NA	NA
scaffold33.g2746.t1	598	S8D381	636	43.12	603	100.84	94.81	303	8	13	580	27	624	7e-145	437	S8D381	S8D381_9LAMI	Uncharacterized protein	M569_02913	NA	Genlisea aurea	NA	Predicted	NA	NA	NA	NA
scaffold33.g2749.t1	699	S8DHR4	327	91.13	327	46.78	100	29	0	1	327	1	327	0	635	S8DHR4	S8DHR4_9LAMI	Uncharacterized protein (Fragment)	M569_15935	NA	Genlisea aurea	NA	Predicted	NA	NA	NA	NA
scaffold33.g2750.t1	80	S8EIN8	126	87.5	40	50	31.75	5	0	1	40	3	42	4e-20	79.7	S8EIN8	S8EIN8_9LAMI	Uncharacterized protein (Fragment)	M569_02344	NA	Genlisea aurea	NA	Predicted	NA	NA	NA	NA
scaffold33.g2751.t1	182	S8CWJ2	171	68.1	163	89.56	95.32	40	4	3	163	2	154	8e-71	215	S8CWJ2	S8CWJ2_9LAMI	Uncharacterized protein	M569_03566	NA	Genlisea aurea	NA	Predicted	NA	NA	NA	NA
scaffold33.g2752.t1	227	S8E2U9	268	48.02	202	88.99	75.37	57	1	49	202	50	251	6e-55	179	S8E2U9	S8E2U9_9LAMI	Uncharacterized protein	M569_04755	NA	Genlisea aurea	NA	Predicted	NA	NA	NA	NA
scaffold33.g2753.t1	496	Q42716	502	52.87	488	98.39	97.21	217	6	9	493	23	500	2e-179	517	Q42716	C71A8_MENPI	Cytochrome P450 71A8 (EC 1.14.-.-)	CYP71A8	1.14.-.-	Mentha piperita (Peppermint)	NA	Inferred from homology	Cytochrome P450 family	GO:0009055~electron carrier activity;GO:0020037~heme binding;GO:0005506~iron ion binding;GO:0004497~monooxygenase activity;GO:0016705~oxidoreductase activity, acting on paired donors, with incorporation or reduction of molecular oxygen	NA	GO:0016021~integral to membrane
scaffold33.g2754.t1	615	D9IUY6	494	45.3	298	48.46	60.32	163	0	312	609	193	490	1e-93	300	D9IUY6	D9IUY6_9LAMI	Geraniol 10-hydroxylase	NA	NA	Picrorhiza kurrooa	NA	Evidence at transcript level	Cytochrome P450 family	GO:0009055~electron carrier activity;GO:0020037~heme binding;GO:0005506~iron ion binding;GO:0004497~monooxygenase activity;GO:0016705~oxidoreductase activity, acting on paired donors, with incorporation or reduction of molecular oxygen	NA	NA
scaffold33.g2756.t1	254	S8CQP2	156	70.69	116	45.67	74.36	34	0	124	239	41	156	4e-51	167	S8CQP2	S8CQP2_9LAMI	Uncharacterized protein (Fragment)	M569_07588	NA	Genlisea aurea	NA	Predicted	NA	NA	NA	NA
scaffold33.g2757.t1	631	S8CGJ3	352	78.69	352	55.78	100	72	2	277	625	1	352	0	581	S8CGJ3	S8CGJ3_9LAMI	Uncharacterized protein (Fragment)	M569_11080	NA	Genlisea aurea	NA	Predicted	NA	NA	NA	NA
scaffold33.g2758.t1	263	S8CRA6	197	76.64	137	52.09	69.54	26	1	113	243	35	171	5e-65	204	S8CRA6	S8CRA6_9LAMI	Uncharacterized protein (Fragment)	M569_05449	NA	Genlisea aurea	NA	Predicted	NA	NA	NA	NA
scaffold33.g2759.t1	109	S8C8P3	104	67	100	91.74	96.15	33	0	3	102	5	104	9e-46	146	S8C8P3	S8C8P3_9LAMI	Uncharacterized protein (Fragment)	M569_11595	NA	Genlisea aurea	NA	Predicted	NA	NA	NA	NA
scaffold33.g2760.t1	275	S8DSZ8	93	80	85	30.91	91.4	16	1	3	87	10	93	5e-42	142	S8DSZ8	S8DSZ8_9LAMI	Uncharacterized protein (Fragment)	M569_11865	NA	Genlisea aurea	NA	Predicted	NA	NA	NA	NA
scaffold33.g2763.t1	151	S8DEX9	84	35	80	52.98	95.24	40	2	58	133	13	84	2e-06	43.1	S8DEX9	S8DEX9_9LAMI	Uncharacterized protein (Fragment)	M569_16900	NA	Genlisea aurea	NA	Predicted	NA	NA	NA	NA
scaffold33.g2767.t1	234	Q27TV0	143	45.56	90	38.46	62.94	44	3	42	129	56	142	7e-17	75.1	Q27TV0	Q27TV0_OROCR	Reverse transcriptase (Fragment)	NA	NA	Orobanche crenata (Bean broomrape)	NA	Predicted	NA	GO:0003723~RNA binding;GO:0003964~RNA-directed DNA polymerase activity	GO:0006278~RNA-dependent DNA replication	NA
scaffold33.g2768.t1	839	S8CL60	708	50.42	359	42.79	50.71	140	8	417	743	337	689	4e-94	313	S8CL60	S8CL60_9LAMI	Uncharacterized protein	M569_06920	NA	Genlisea aurea	NA	Predicted	NA	NA	NA	NA
scaffold33.g2770.t1	302	S8CWU9	257	65.22	207	68.54	80.54	60	4	3	207	8	204	1e-92	278	S8CWU9	S8CWU9_9LAMI	Uncharacterized protein	M569_02929	NA	Genlisea aurea	NA	Predicted	NA	NA	NA	NA
scaffold33.g2771.t1	284	S8CVI6	120	78.57	98	34.51	81.67	21	0	26	123	23	120	3e-53	172	S8CVI6	S8CVI6_9LAMI	Uncharacterized protein (Fragment)	M569_05819	NA	Genlisea aurea	NA	Predicted	NA	NA	NA	NA
scaffold33.g2772.t1	621	S8E469	494	31.95	169	27.21	34.21	80	3	11	150	17	179	1e-17	86.3	S8E469	S8E469_9LAMI	Squalene monooxygenase 1 (Fragment)	M569_07686	NA	Genlisea aurea	NA	Predicted	NA	NA	NA	NA
scaffold33.g2773.t1	240	S8EAV8	196	44.26	183	76.25	93.37	90	6	49	227	22	196	4e-28	107	S8EAV8	S8EAV8_9LAMI	Uncharacterized protein (Fragment)	M569_01726	NA	Genlisea aurea	NA	Predicted	NA	NA	NA	NA
scaffold33.g2774.t1	364	S8C9Y4	166	47.59	166	45.6	100	87	0	12	177	1	166	2e-51	171	S8C9Y4	S8C9Y4_9LAMI	Uncharacterized protein (Fragment)	M569_11165	NA	Genlisea aurea	NA	Predicted	NA	NA	NA	NA
scaffold33.g2775.t1	271	S8D4U2	219	82.49	217	80.07	99.09	38	0	37	253	2	218	1e-124	358	S8D4U2	S8D4U2_9LAMI	Uncharacterized protein (Fragment)	M569_17104	NA	Genlisea aurea	NA	Predicted	NA	NA	NA	NA
scaffold33.g2776.t1	963	S8E1E6	965	85.67	963	100	99.79	132	2	1	963	9	965	0	1690	S8E1E6	S8E1E6_9LAMI	Uncharacterized protein	M569_05291	NA	Genlisea aurea	NA	Predicted	NA	NA	NA	NA
scaffold33.g2777.t1	352	S8CWD6	298	55.74	305	86.65	102.35	108	9	41	326	1	297	2e-74	235	S8CWD6	S8CWD6_9LAMI	6b-interacting protein 1 (Fragment)	M569_03624	NA	Genlisea aurea	NA	Predicted	NA	NA	NA	NA
scaffold34.g2778.t1	296	S8CR18	205	89.78	186	62.84	90.73	16	1	7	192	3	185	7e-121	348	S8CR18	S8CR18_9LAMI	Uncharacterized protein	M569_05087	NA	Genlisea aurea	NA	Predicted	NA	NA	NA	NA
scaffold34.g2779.t1	300	S8CDR2	276	66.88	314	104.67	113.77	43	2	9	299	1	276	1e-144	412	S8CDR2	S8CDR2_9LAMI	Uncharacterized protein (Fragment)	M569_12153	NA	Genlisea aurea	NA	Predicted	NA	NA	NA	NA
scaffold34.g2780.t1	1751	S8DPE5	371	76.94	373	21.3	100.54	83	3	985	1356	1	371	0	561	S8DPE5	S8DPE5_9LAMI	Uncharacterized protein (Fragment)	M569_13149	NA	Genlisea aurea	NA	Predicted	NA	NA	NA	NA
scaffold34.g2781.t1	423	S8C3M8	442	66.37	449	106.15	101.58	115	9	1	420	1	442	0	565	S8C3M8	S8C3M8_9LAMI	Uncharacterized protein (Fragment)	M569_13387	NA	Genlisea aurea	NA	Predicted	NA	NA	NA	NA
scaffold34.g2782.t1	101	S8CTE6	67	81.48	54	53.47	80.6	10	0	12	65	3	56	5e-29	102	S8CTE6	S8CTE6_9LAMI	Uncharacterized protein (Fragment)	M569_06618	NA	Genlisea aurea	NA	Predicted	NA	NA	NA	NA
scaffold34.g2783.t1	514	S8C4I4	500	72.62	504	98.05	100.8	128	2	10	510	3	499	0	740	S8C4I4	S8C4I4_9LAMI	Uncharacterized protein (Fragment)	M569_15487	NA	Genlisea aurea	NA	Predicted	NA	NA	NA	NA
scaffold34.g2784.t1	510	S8BUD7	101	58.42	101	19.8	100	35	3	399	494	1	99	7e-28	107	S8BUD7	S8BUD7_9LAMI	Uncharacterized protein (Fragment)	M569_16829	NA	Genlisea aurea	NA	Predicted	NA	NA	NA	NA
scaffold34.g2785.t1	460	S8CYV2	457	48.82	510	110.87	111.6	158	10	1	460	1	457	6e-152	444	S8CYV2	S8CYV2_9LAMI	Uncharacterized protein	M569_02584	NA	Genlisea aurea	NA	Predicted	NA	NA	NA	NA
scaffold34.g2786.t1	190	S8CYW1	164	56.6	159	83.68	96.95	66	2	27	182	2	160	1e-58	184	S8CYW1	S8CYW1_9LAMI	Uncharacterized protein (Fragment)	M569_02589	NA	Genlisea aurea	NA	Predicted	NA	NA	NA	NA
scaffold34.g2787.t1	201	S8E8I9	123	89.83	59	29.35	47.97	6	0	143	201	65	123	6e-32	114	S8E8I9	S8E8I9_9LAMI	Acyl carrier protein	M569_02587	NA	Genlisea aurea	NA	Predicted	NA	NA	NA	NA
scaffold34.g2788.t1	271	S8E5I2	209	66.91	272	100.37	130.14	26	4	1	271	1	209	2e-111	323	S8E5I2	S8E5I2_9LAMI	Uncharacterized protein	M569_03713	NA	Genlisea aurea	NA	Predicted	NA	NA	NA	NA
scaffold34.g2789.t1	294	S8D3B2	219	37.67	292	99.32	133.33	101	12	1	292	1	211	1e-34	127	S8D3B2	S8D3B2_9LAMI	Uncharacterized protein	M569_17638	NA	Genlisea aurea	NA	Predicted	NA	NA	NA	NA
scaffold34.g2790.t1	576	S8D7C3	481	67.32	407	70.66	84.62	127	1	42	448	10	410	0	583	S8D7C3	S8D7C3_9LAMI	Malic enzyme (Fragment)	M569_16230	NA	Genlisea aurea	NA	Predicted	NA	NA	NA	NA
scaffold34.g2791.t1	632	S8CX07	621	90.66	632	100	101.77	48	3	1	632	1	621	0	1174	S8CX07	S8CX07_9LAMI	Uncharacterized protein	M569_02855	NA	Genlisea aurea	NA	Predicted	NA	NA	NA	NA
scaffold34.g2792.t1	195	S8CK38	148	42.28	123	63.08	83.11	70	1	49	170	24	146	1e-30	111	S8CK38	S8CK38_9LAMI	Uncharacterized protein (Fragment)	M569_09715	NA	Genlisea aurea	NA	Predicted	NA	NA	NA	NA
scaffold34.g2793.t1	209	S8EGW7	207	81.77	203	97.13	98.07	33	1	1	199	1	203	4e-119	340	S8EGW7	S8EGW7_9LAMI	Uncharacterized protein	M569_02858	NA	Genlisea aurea	NA	Predicted	NA	NA	NA	NA
scaffold34.g2794.t1	121	S8C9B8	140	51.85	54	44.63	38.57	26	0	21	74	71	124	8e-15	67.4	S8C9B8	S8C9B8_9LAMI	Uncharacterized protein (Fragment)	M569_13867	NA	Genlisea aurea	NA	Predicted	NA	NA	NA	NA
scaffold34.g2795.t1	594	S8CY41	619	66.56	619	104.21	100	168	3	1	580	1	619	0	840	S8CY41	S8CY41_9LAMI	Uncharacterized protein (Fragment)	M569_02856	NA	Genlisea aurea	NA	Predicted	NA	NA	NA	NA
scaffold34.g2797.t1	134	S8CLF1	95	80.39	51	38.06	53.68	10	0	45	95	43	93	2e-26	97.4	S8CLF1	S8CLF1_9LAMI	Uncharacterized protein (Fragment)	M569_09180	NA	Genlisea aurea	NA	Predicted	NA	NA	NA	NA
scaffold34.g2798.t1	181	S8CFD6	173	53.37	208	114.92	120.23	35	4	1	181	1	173	2e-64	199	S8CFD6	S8CFD6_9LAMI	Uncharacterized protein	M569_09179	NA	Genlisea aurea	NA	Predicted	NA	NA	NA	NA
scaffold34.g2800.t1	408	S8CLE7	481	73.33	405	99.26	84.2	103	2	1	400	72	476	0	629	S8CLE7	S8CLE7_9LAMI	Uncharacterized protein (Fragment)	M569_09175	NA	Genlisea aurea	NA	Predicted	NA	NA	NA	NA
scaffold34.g2801.t1	503	S8CUJ9	471	84.42	475	94.43	100.85	68	4	31	503	1	471	0	789	S8CUJ9	S8CUJ9_9LAMI	Uncharacterized protein (Fragment)	M569_03709	NA	Genlisea aurea	NA	Predicted	NA	NA	NA	NA
scaffold34.g2802.t1	336	S8CUK4	250	59.29	253	75.3	101.2	66	4	5	224	2	250	2e-98	295	S8CUK4	S8CUK4_9LAMI	Uncharacterized protein (Fragment)	M569_03714	NA	Genlisea aurea	NA	Predicted	NA	NA	NA	NA
scaffold34.g2803.t1	646	S8EES1	89	31.88	69	10.68	77.53	42	1	322	390	16	79	0.0002	41.6	S8EES1	S8EES1_9LAMI	Uncharacterized protein (Fragment)	M569_03706	NA	Genlisea aurea	NA	Predicted	NA	NA	NA	NA
scaffold34.g2805.t1	685	S8CF87	769	85.29	408	59.56	53.06	60	0	1	408	1	408	0	743	S8CF87	S8CF87_9LAMI	Uncharacterized protein	M569_09173	NA	Genlisea aurea	NA	Predicted	NA	NA	NA	NA
scaffold34.g2806.t1	198	S8CWY6	212	58.42	190	95.96	89.62	69	4	1	183	26	212	1e-62	196	S8CWY6	S8CWY6_9LAMI	Uncharacterized protein (Fragment)	M569_03379	NA	Genlisea aurea	NA	Predicted	NA	NA	NA	NA
scaffold34.g2807.t1	1009	S8CFD2	569	64.57	604	59.86	106.15	162	10	1	600	1	556	0	751	S8CFD2	S8CFD2_9LAMI	Uncharacterized protein	M569_09174	NA	Genlisea aurea	NA	Predicted	NA	NA	NA	NA
scaffold34.g2808.t1	116	S8BZG7	280	31.15	122	105.17	43.57	69	5	5	116	164	280	2e-07	47.4	S8BZG7	S8BZG7_9LAMI	Uncharacterized protein (Fragment)	M569_17241	NA	Genlisea aurea	NA	Predicted	NA	NA	NA	NA
scaffold34.g2809.t1	417	S8EER2	324	62.14	309	74.1	95.37	86	4	1	307	19	298	3e-127	374	S8EER2	S8EER2_9LAMI	5-hydroxyisourate hydrolase (Fragment)	M569_03712	NA	Genlisea aurea	NA	Predicted	NA	NA	NA	NA
scaffold34.g2810.t1	382	S8CU65	418	58.35	425	111.26	101.67	127	13	1	382	1	418	8e-128	377	S8CU65	S8CU65_9LAMI	Uncharacterized protein	M569_06338	NA	Genlisea aurea	NA	Predicted	NA	NA	NA	NA
scaffold34.g2812.t1	122	S8CD69	55	47.06	34	27.87	61.82	18	0	30	63	17	50	7e-06	40.8	S8CD69	S8CD69_9LAMI	Uncharacterized protein (Fragment)	M569_09902	NA	Genlisea aurea	NA	Predicted	NA	NA	NA	NA
scaffold34.g2814.t1	192	S8DD44	140	49.22	128	66.67	91.43	62	2	16	141	9	135	1e-34	121	S8DD44	S8DD44_9LAMI	Uncharacterized protein (Fragment)	M569_14069	NA	Genlisea aurea	NA	Predicted	NA	NA	NA	NA
scaffold34.g2815.t1	289	S8CNY0	313	88.18	313	108.3	100	13	1	1	289	1	313	0	571	S8CNY0	S8CNY0_9LAMI	Serine/threonine-protein phosphatase	M569_06337	NA	Genlisea aurea	NA	Predicted	NA	NA	NA	NA
scaffold34.g2817.t1	530	S8CNN0	118	57.63	118	22.26	100	48	2	1	117	2	118	7e-40	142	S8CNN0	S8CNN0_9LAMI	Uncharacterized protein (Fragment)	M569_05973	NA	Genlisea aurea	NA	Predicted	NA	NA	NA	NA
scaffold34.g2818.t1	423	S8CNY5	65	62.5	64	15.13	98.46	24	0	120	183	1	64	3e-17	77	S8CNY5	S8CNY5_9LAMI	Uncharacterized protein (Fragment)	M569_06347	NA	Genlisea aurea	NA	Predicted	NA	NA	NA	NA
scaffold34.g2819.t1	321	S8E1K8	608	37.93	203	63.24	33.39	94	3	97	291	410	588	1e-33	130	S8E1K8	S8E1K8_9LAMI	Uncharacterized protein (Fragment)	M569_08579	NA	Genlisea aurea	NA	Predicted	NA	NA	NA	NA
scaffold34.g2820.t1	2178	S8EEQ8	1960	57.25	1972	90.54	100.61	757	20	1	1953	5	1909	0	2088	S8EEQ8	S8EEQ8_9LAMI	Uncharacterized protein (Fragment)	M569_03707	NA	Genlisea aurea	NA	Predicted	NA	NA	NA	NA
scaffold34.g2821.t1	351	S8CW47	413	78.67	347	98.86	84.02	68	1	5	351	73	413	0	557	S8CW47	S8CW47_9LAMI	Uncharacterized protein	M569_03710	NA	Genlisea aurea	NA	Predicted	NA	NA	NA	NA
scaffold35.g2829.t1	306	Q2EIQ3	87	38.27	81	26.47	93.1	42	2	91	168	1	76	3e-08	51.2	Q2EIQ3	Q2EIQ3_ORORA	Reverse transcriptase (Fragment)	NA	NA	Orobanche ramosa (Hemp broomrape) (Phelipanche ramosa)	NA	Predicted	NA	GO:0003964~RNA-directed DNA polymerase activity	NA	NA
scaffold35.g2832.t1	112	S8CQD4	113	32.99	97	86.61	85.84	40	3	32	103	1	97	2e-06	42.7	S8CQD4	S8CQD4_9LAMI	Uncharacterized protein (Fragment)	M569_05427	NA	Genlisea aurea	NA	Predicted	NA	NA	NA	NA
scaffold35.g2839.t1	156	S8CNG9	104	30.38	79	50.64	75.96	50	2	27	100	4	82	0.0005	37.4	S8CNG9	S8CNG9_9LAMI	Uncharacterized protein (Fragment)	M569_06501	NA	Genlisea aurea	NA	Predicted	NA	NA	NA	NA
scaffold35.g2842.t1	199	Q2EIQ8	87	55.41	74	37.19	85.06	30	1	1	71	14	87	6e-21	84.3	Q2EIQ8	Q2EIQ8_ORORA	Reverse transcriptase (Fragment)	NA	NA	Orobanche ramosa (Hemp broomrape) (Phelipanche ramosa)	NA	Predicted	NA	GO:0003964~RNA-directed DNA polymerase activity	NA	NA
scaffold35.g2845.t1	174	S8CW88	269	42	100	57.47	37.17	56	1	70	167	123	222	2e-16	74.3	S8CW88	S8CW88_9LAMI	Uncharacterized protein	M569_03669	NA	Genlisea aurea	NA	Predicted	NA	NA	NA	NA
scaffold35.g2847.t1	143	S8EGB8	120	31.45	124	86.71	103.33	74	3	22	143	1	115	1e-09	52.4	S8EGB8	S8EGB8_9LAMI	Uncharacterized protein (Fragment)	M569_03042	NA	Genlisea aurea	NA	Predicted	NA	NA	NA	NA
scaffold35.g2849.t1	221	S8C5N8	376	33.13	163	73.76	43.35	109	0	53	215	135	297	2e-30	116	S8C5N8	S8C5N8_9LAMI	Uncharacterized protein (Fragment)	M569_12658	NA	Genlisea aurea	NA	Predicted	NA	NA	NA	NA
scaffold35.g2853.t1	371	Q27TV2	143	39.84	123	33.15	86.01	74	0	249	371	5	127	9e-23	93.2	Q27TV2	Q27TV2_OROCR	Reverse transcriptase (Fragment)	NA	NA	Orobanche crenata (Bean broomrape)	NA	Predicted	NA	GO:0003723~RNA binding;GO:0003964~RNA-directed DNA polymerase activity	GO:0006278~RNA-dependent DNA replication	NA
scaffold35.g2855.t1	255	S8C5N8	376	34.65	127	49.8	33.78	83	0	129	255	160	286	7e-22	92.8	S8C5N8	S8C5N8_9LAMI	Uncharacterized protein (Fragment)	M569_12658	NA	Genlisea aurea	NA	Predicted	NA	NA	NA	NA
scaffold35.g2863.t1	319	S8DAU5	197	36.59	82	25.71	41.62	51	1	32	113	3	83	3e-10	58.5	S8DAU5	S8DAU5_9LAMI	Uncharacterized protein	M569_00115	NA	Genlisea aurea	NA	Predicted	NA	NA	NA	NA
scaffold35.g2865.t1	102	D6QY00	188	35.79	95	93.14	50.53	59	2	4	97	2	95	4e-10	53.5	D6QY00	D6QY00_FRAEX	Gag-pol polyprotein (Fragment)	NA	NA	Fraxinus excelsior (Ash)	NA	Evidence at transcript level	NA	GO:0003676~nucleic acid binding	GO:0015074~DNA integration	NA
scaffold35.g2868.t1	584	A1IW27	88	54.05	74	12.67	84.09	29	1	429	502	14	82	9e-19	82.8	A1IW27	A1IW27_9LAMI	Putative gag-pol protein (Fragment)	ophh-45	NA	Phillyrea latifolia	NA	Evidence at transcript level	NA	GO:0003676~nucleic acid binding	NA	NA
scaffold35.g2875.t1	125	A1IW27	88	56.86	51	40.8	57.95	22	0	1	51	37	87	6e-17	72	A1IW27	A1IW27_9LAMI	Putative gag-pol protein (Fragment)	ophh-45	NA	Phillyrea latifolia	NA	Evidence at transcript level	NA	GO:0003676~nucleic acid binding	NA	NA
scaffold35.g2877.t1	492	S8CR09	494	45.75	459	93.29	92.91	244	4	39	492	36	494	3e-142	421	S8CR09	S8CR09_9LAMI	Uncharacterized protein (Fragment)	M569_05542	NA	Genlisea aurea	NA	Predicted	NA	NA	NA	NA
scaffold35.g2881.t1	278	Q27TR8	143	48.89	45	16.19	31.47	23	0	221	265	39	83	7e-08	50.4	Q27TR8	Q27TR8_PHEHR	Reverse transcriptase (Fragment)	NA	NA	Phelipanche hirtiflora (Broomrape) (Orobanche hirtiflora)	NA	Predicted	NA	GO:0003723~RNA binding;GO:0003964~RNA-directed DNA polymerase activity	GO:0006278~RNA-dependent DNA replication	NA
scaffold35.g2882.t1	426	S8CW88	269	33.73	83	19.48	30.86	52	2	135	215	123	204	2e-05	45.8	S8CW88	S8CW88_9LAMI	Uncharacterized protein	M569_03669	NA	Genlisea aurea	NA	Predicted	NA	NA	NA	NA
scaffold35.g2887.t1	559	S8C5N8	376	34.36	163	29.16	43.35	107	0	274	436	135	297	2e-29	119	S8C5N8	S8C5N8_9LAMI	Uncharacterized protein (Fragment)	M569_12658	NA	Genlisea aurea	NA	Predicted	NA	NA	NA	NA
scaffold35.g2891.t1	525	Q27U10	143	69.34	137	26.1	95.8	41	1	152	287	2	138	5e-63	205	Q27U10	Q27U10_OROCE	Reverse transcriptase (Fragment)	NA	NA	Orobanche cernua var. cumana	NA	Predicted	NA	GO:0003723~RNA binding;GO:0003964~RNA-directed DNA polymerase activity	GO:0006278~RNA-dependent DNA replication	NA
scaffold35.g2892.t1	175	A1IW27	88	37.63	93	53.14	105.68	40	5	15	103	8	86	8e-12	58.9	A1IW27	A1IW27_9LAMI	Putative gag-pol protein (Fragment)	ophh-45	NA	Phillyrea latifolia	NA	Evidence at transcript level	NA	GO:0003676~nucleic acid binding	NA	NA
scaffold35.g2893.t1	200	Q27TM8	143	79.81	104	52	72.73	21	0	2	105	1	104	1e-57	181	Q27TM8	Q27TM8_PHETU	Reverse transcriptase (Fragment)	NA	NA	Phelipanche tunetana (Broomrape) (Orobanche tunetana)	NA	Predicted	NA	GO:0003723~RNA binding;GO:0003964~RNA-directed DNA polymerase activity	GO:0006278~RNA-dependent DNA replication	NA
scaffold35.g2899.t1	129	Q27TQ0	143	77.19	57	44.19	39.86	13	0	1	57	87	143	4e-26	97.8	Q27TQ0	Q27TQ0_ORORA	Reverse transcriptase (Fragment)	NA	NA	Orobanche ramosa (Hemp broomrape) (Phelipanche ramosa)	NA	Predicted	NA	GO:0003723~RNA binding;GO:0003964~RNA-directed DNA polymerase activity	GO:0006278~RNA-dependent DNA replication	NA
scaffold35.g2910.t1	133	S8CAC2	191	33.82	68	51.13	35.6	45	0	63	130	1	68	1e-09	53.5	S8CAC2	S8CAC2_9LAMI	Uncharacterized protein (Fragment)	M569_13480	NA	Genlisea aurea	NA	Predicted	NA	NA	NA	NA
scaffold36.g2912.t1	475	S8DZH2	313	84.18	316	66.53	100.96	45	2	35	349	2	313	0	551	S8DZH2	S8DZH2_9LAMI	Uncharacterized protein (Fragment)	M569_09358	NA	Genlisea aurea	NA	Predicted	NA	NA	NA	NA
scaffold36.g2913.t1	76	S8DPD0	83	43.64	55	72.37	66.27	31	0	2	56	29	83	2e-05	38.5	S8DPD0	S8DPD0_9LAMI	Uncharacterized protein (Fragment)	M569_13178	NA	Genlisea aurea	NA	Predicted	NA	NA	NA	NA
scaffold36.g2915.t1	1590	S8DLI9	217	63.68	223	14.03	102.76	71	2	15	237	4	216	5e-80	265	S8DLI9	S8DLI9_9LAMI	Uncharacterized protein (Fragment)	M569_10972	NA	Genlisea aurea	NA	Predicted	NA	NA	NA	NA
scaffold36.g2917.t1	1516	S8CRD3	544	33.88	484	31.93	88.97	228	18	741	1200	1	416	3e-41	161	S8CRD3	S8CRD3_9LAMI	Uncharacterized protein	M569_04972	NA	Genlisea aurea	NA	Predicted	NA	NA	NA	NA
scaffold36.g2918.t1	781	S8CEN8	767	88.38	766	98.08	99.87	80	1	14	770	1	766	0	1392	S8CEN8	S8CEN8_9LAMI	Uncharacterized protein (Fragment)	M569_09417	NA	Genlisea aurea	NA	Predicted	NA	NA	NA	NA
scaffold36.g2919.t1	246	S8DTP5	246	91.46	246	100	100	21	0	1	246	1	246	4e-171	475	S8DTP5	S8DTP5_9LAMI	Proteasome subunit alpha type-6	M569_11592	NA	Genlisea aurea	NA	Predicted	NA	NA	NA	NA
scaffold36.g2920.t1	290	S8D3B8	280	86.43	280	96.55	100	38	0	1	280	1	280	0	504	S8D3B8	S8D3B8_9LAMI	Uncharacterized protein (Fragment)	M569_02867	NA	Genlisea aurea	NA	Predicted	NA	NA	NA	NA
scaffold36.g2921.t1	412	S8C3J2	311	35.41	418	101.46	134.41	157	11	1	412	1	311	2e-50	174	S8C3J2	S8C3J2_9LAMI	Uncharacterized protein	M569_15881	NA	Genlisea aurea	NA	Predicted	NA	NA	NA	NA
scaffold36.g2923.t1	257	S8D4Y9	460	54.62	249	96.89	54.13	107	5	1	246	215	460	5e-84	261	S8D4Y9	S8D4Y9_9LAMI	Uncharacterized protein (Fragment)	M569_17054	NA	Genlisea aurea	NA	Predicted	NA	NA	NA	NA
scaffold36.g2924.t1	158	S8DPX3	233	30.38	79	50	33.91	54	1	34	112	156	233	1e-06	46.2	S8DPX3	S8DPX3_9LAMI	Uncharacterized protein	M569_09621	NA	Genlisea aurea	NA	Predicted	NA	NA	NA	NA
scaffold36.g2927.t1	161	S8CRZ6	66	41.67	60	37.27	90.91	34	1	94	153	1	59	8e-07	44.3	S8CRZ6	S8CRZ6_9LAMI	Uncharacterized protein (Fragment)	M569_04756	NA	Genlisea aurea	NA	Predicted	NA	NA	NA	NA
scaffold36.g2928.t1	103	Q2EIQ8	87	55.17	87	84.47	100	36	1	5	88	1	87	2e-27	98.6	Q2EIQ8	Q2EIQ8_ORORA	Reverse transcriptase (Fragment)	NA	NA	Orobanche ramosa (Hemp broomrape) (Phelipanche ramosa)	NA	Predicted	NA	GO:0003964~RNA-directed DNA polymerase activity	NA	NA
scaffold36.g2929.t1	165	S8CX10	97	30.11	93	56.36	95.88	60	2	38	129	9	97	1e-08	49.7	S8CX10	S8CX10_9LAMI	Uncharacterized protein (Fragment)	M569_02853	NA	Genlisea aurea	NA	Predicted	NA	NA	NA	NA
scaffold36.g2932.t1	223	S8EDA3	228	78.48	223	100	97.81	47	1	1	222	1	223	7e-132	374	S8EDA3	S8EDA3_9LAMI	Uncharacterized protein	M569_00813	NA	Genlisea aurea	NA	Predicted	NA	NA	NA	NA
scaffold36.g2934.t1	203	S8CJ05	196	51.79	195	96.06	99.49	89	4	9	201	5	196	1e-63	198	S8CJ05	S8CJ05_9LAMI	Uncharacterized protein (Fragment)	M569_07790	NA	Genlisea aurea	NA	Predicted	NA	NA	NA	NA
scaffold36.g2935.t1	890	S8CMH2	298	80.2	298	33.48	100	54	1	1	293	1	298	5e-156	463	S8CMH2	S8CMH2_9LAMI	Uncharacterized protein (Fragment)	M569_06441	NA	Genlisea aurea	NA	Predicted	NA	NA	NA	NA
scaffold36.g2936.t1	90	S8CVR8	90	63.33	90	100	100	32	1	2	90	1	90	4e-27	97.1	S8CVR8	S8CVR8_9LAMI	Uncharacterized protein (Fragment)	M569_03266	NA	Genlisea aurea	NA	Predicted	NA	NA	NA	NA
scaffold36.g2940.t1	117	S8EGB8	120	39.66	58	49.57	48.33	34	1	9	65	56	113	3e-07	45.1	S8EGB8	S8EGB8_9LAMI	Uncharacterized protein (Fragment)	M569_03042	NA	Genlisea aurea	NA	Predicted	NA	NA	NA	NA
scaffold36.g2946.t1	172	S8D7C7	265	31.94	144	83.72	54.34	84	3	10	153	3	132	1e-14	69.3	S8D7C7	S8D7C7_9LAMI	Uncharacterized protein (Fragment)	M569_16225	NA	Genlisea aurea	NA	Predicted	NA	NA	NA	NA
scaffold36.g2947.t1	142	S8CWZ9	103	44.44	90	63.38	87.38	50	0	15	104	1	90	2e-20	82.4	S8CWZ9	S8CWZ9_9LAMI	Uncharacterized protein	M569_03359	NA	Genlisea aurea	NA	Predicted	NA	NA	NA	NA
scaffold36.g2949.t1	136	S8C191	183	36.51	63	46.32	34.43	38	1	67	129	10	70	7e-06	43.1	S8C191	S8C191_9LAMI	Uncharacterized protein	M569_14253	NA	Genlisea aurea	NA	Predicted	NA	NA	NA	NA
scaffold36.g2950.t1	141	S8D8I7	116	30	110	78.01	94.83	71	4	4	112	10	114	8e-09	50.1	S8D8I7	S8D8I7_9LAMI	Non-specific lipid-transfer protein (Fragment)	M569_00996	NA	Genlisea aurea	NA	Predicted	NA	NA	NA	NA
scaffold36.g2951.t1	765	S8CQV0	742	65.89	601	78.56	81	150	9	190	752	159	742	0	675	S8CQV0	S8CQV0_9LAMI	Uncharacterized protein (Fragment)	M569_05617	NA	Genlisea aurea	NA	Predicted	NA	NA	NA	NA
scaffold36.g2952.t1	184	S8E0D9	144	85.59	118	64.13	81.94	17	0	1	118	1	118	5e-73	220	S8E0D9	S8E0D9_9LAMI	Uncharacterized protein (Fragment)	M569_05641	NA	Genlisea aurea	NA	Predicted	NA	NA	NA	NA
scaffold36.g2953.t1	182	M1KVN4	516	62.78	180	98.9	34.88	66	1	3	182	337	515	3e-75	237	M1KVN4	M1KVN4_MENPI	CYP450 monooxygenase CYP82D62	NA	NA	Mentha piperita (Peppermint)	NA	Evidence at transcript level	Cytochrome P450 family	GO:0009055~electron carrier activity;GO:0020037~heme binding;GO:0005506~iron ion binding;GO:0004497~monooxygenase activity;GO:0016705~oxidoreductase activity, acting on paired donors, with incorporation or reduction of molecular oxygen	NA	NA
scaffold36.g2955.t1	695	S8CEL4	1264	32.19	612	88.06	48.42	329	15	1	570	672	1239	2e-88	302	S8CEL4	S8CEL4_9LAMI	Uncharacterized protein	M569_11867	NA	Genlisea aurea	NA	Predicted	NA	NA	NA	NA
scaffold36.g2956.t1	431	S8CQD4	113	37.04	81	18.79	71.68	50	1	183	263	1	80	4e-12	63.9	S8CQD4	S8CQD4_9LAMI	Uncharacterized protein (Fragment)	M569_05427	NA	Genlisea aurea	NA	Predicted	NA	NA	NA	NA
scaffold36.g2958.t1	945	S8CEL4	1264	34.73	714	75.56	56.49	375	16	72	761	574	1220	1e-126	417	S8CEL4	S8CEL4_9LAMI	Uncharacterized protein	M569_11867	NA	Genlisea aurea	NA	Predicted	NA	NA	NA	NA
scaffold36.g2960.t1	510	S8CB95	508	73.68	494	96.86	97.24	124	3	6	494	1	493	0	782	S8CB95	S8CB95_9LAMI	Uncharacterized protein (Fragment)	M569_10648	NA	Genlisea aurea	NA	Predicted	NA	NA	NA	NA
scaffold36.g2961.t1	420	S8EED3	439	77	413	98.33	94.08	88	2	12	420	14	423	0	671	S8EED3	S8EED3_9LAMI	Mannan endo-1,4-beta-mannosidase 2	M569_03861	NA	Genlisea aurea	NA	Predicted	NA	NA	NA	NA
scaffold36.g2962.t1	276	S8DUT5	258	51.64	244	88.41	94.57	85	5	34	275	42	254	7e-51	170	S8DUT5	S8DUT5_9LAMI	Uncharacterized protein	M569_07871	NA	Genlisea aurea	NA	Predicted	NA	NA	NA	NA
scaffold36.g2963.t1	433	S8DW02	158	30.58	121	27.94	76.58	57	1	235	328	1	121	2e-07	50.4	S8DW02	S8DW02_9LAMI	Uncharacterized protein (Fragment)	M569_10669	NA	Genlisea aurea	NA	Predicted	NA	NA	NA	NA
scaffold36.g2964.t1	112	S8BWI7	176	35	60	53.57	34.09	39	0	7	66	101	160	7e-05	39.7	S8BWI7	S8BWI7_9LAMI	Uncharacterized protein	M569_16079	NA	Genlisea aurea	NA	Predicted	NA	NA	NA	NA
scaffold36.g2968.t1	1212	Q1L5Z3	1198	84.31	1224	100.99	102.17	139	6	7	1209	2	1193	0	2128	Q1L5Z3	Q1L5Z3_ANTMA	DNA-directed RNA polymerase (EC 2.7.7.6)	RPB2	2.7.7.6	Antirrhinum majus (Garden snapdragon)	NA	Evidence at transcript level	RNA polymerase beta chain family	GO:0003677~DNA binding;GO:0003899~DNA-directed RNA polymerase activity;GO:0032549~ribonucleoside binding	GO:0006351~transcription, DNA-dependent	NA
scaffold36.g2969.t1	170	S8D6N4	110	84.91	106	62.35	96.36	16	0	65	170	5	110	7e-63	192	S8D6N4	S8D6N4_9LAMI	Uncharacterized protein (Fragment)	M569_01656	NA	Genlisea aurea	NA	Predicted	NA	NA	NA	NA
scaffold36.g2971.t1	243	S8E1I5	119	60	45	18.52	37.82	18	0	1	45	1	45	6e-14	66.6	S8E1I5	S8E1I5_9LAMI	Uncharacterized protein (Fragment)	M569_08609	NA	Genlisea aurea	NA	Predicted	NA	NA	NA	NA
scaffold36.g2972.t1	382	S8CYZ3	343	68.02	344	90.05	100.29	95	2	38	381	11	339	6e-173	490	S8CYZ3	S8CYZ3_9LAMI	Uncharacterized protein (Fragment)	M569_02547	NA	Genlisea aurea	NA	Predicted	NA	NA	NA	NA
scaffold36.g2973.t1	539	S8E8M1	831	72.19	543	100.74	65.34	114	6	1	506	231	773	0	767	S8E8M1	S8E8M1_9LAMI	Uncharacterized protein (Fragment)	M569_02540	NA	Genlisea aurea	NA	Predicted	NA	NA	NA	NA
scaffold36.g2975.t1	267	S8CBA2	265	86.89	267	100	100.75	33	1	1	267	1	265	2e-171	478	S8CBA2	S8CBA2_9LAMI	Chlorophyll a-b binding protein 21, chloroplastic	M569_10639	NA	Genlisea aurea	NA	Predicted	NA	NA	NA	NA
scaffold36.g2976.t1	406	S8DL41	574	43.55	372	91.63	64.81	200	8	39	406	22	387	6e-91	288	S8DL41	S8DL41_9LAMI	Uncharacterized protein	M569_11211	NA	Genlisea aurea	NA	Predicted	NA	NA	NA	NA
scaffold36.g2977.t1	493	S8CW96	628	39.23	492	99.8	78.34	287	8	5	489	28	514	8e-112	347	S8CW96	S8CW96_9LAMI	Uncharacterized protein	M569_05535	NA	Genlisea aurea	NA	Predicted	NA	NA	NA	NA
scaffold36.g2978.t1	171	S8C5E7	191	59.52	84	49.12	43.98	34	0	52	135	32	115	2e-30	111	S8C5E7	S8C5E7_9LAMI	Uncharacterized protein (Fragment)	M569_15139	NA	Genlisea aurea	NA	Predicted	NA	NA	NA	NA
scaffold36.g2980.t1	452	S8DLV8	487	63.77	207	45.8	42.51	67	2	44	250	1	199	1e-75	247	S8DLV8	S8DLV8_9LAMI	Uncharacterized protein (Fragment)	M569_10828	NA	Genlisea aurea	NA	Predicted	NA	NA	NA	NA
scaffold36.g2981.t1	660	S8CME4	406	82.52	429	65	105.67	45	3	58	479	1	406	0	693	S8CME4	S8CME4_9LAMI	Uncharacterized protein (Fragment)	M569_06894	NA	Genlisea aurea	NA	Predicted	NA	NA	NA	NA
scaffold37.g2983.t1	340	S8CAY9	237	32.11	218	64.12	91.98	106	6	137	321	1	209	2e-19	85.5	S8CAY9	S8CAY9_9LAMI	Uncharacterized protein (Fragment)	M569_10756	NA	Genlisea aurea	NA	Predicted	NA	NA	NA	NA
scaffold37.g2984.t1	164	D6QY00	188	45.59	136	82.93	72.34	73	1	27	161	1	136	2e-31	114	D6QY00	D6QY00_FRAEX	Gag-pol polyprotein (Fragment)	NA	NA	Fraxinus excelsior (Ash)	NA	Evidence at transcript level	NA	GO:0003676~nucleic acid binding	GO:0015074~DNA integration	NA
scaffold37.g2985.t1	106	S8E395	215	30	90	84.91	41.86	59	1	1	90	116	201	0.0002	38.1	S8E395	S8E395_9LAMI	Uncharacterized protein	M569_04583	NA	Genlisea aurea	NA	Predicted	NA	NA	NA	NA
scaffold37.g2986.t1	594	S8D5W7	241	33.2	250	42.09	103.73	157	5	52	301	2	241	6e-31	121	S8D5W7	S8D5W7_9LAMI	Uncharacterized protein (Fragment)	M569_01948	NA	Genlisea aurea	NA	Predicted	NA	NA	NA	NA
scaffold37.g2988.t1	88	S8E2S6	154	31.34	67	76.14	43.51	46	0	18	84	61	127	0.0007	35.8	S8E2S6	S8E2S6_9LAMI	Uncharacterized protein (Fragment)	M569_04784	NA	Genlisea aurea	NA	Predicted	NA	NA	NA	NA
scaffold37.g2990.t1	425	S8CYF1	537	42.64	401	94.35	74.67	174	8	53	408	133	522	3e-96	302	S8CYF1	S8CYF1_9LAMI	Uncharacterized protein	M569_04712	NA	Genlisea aurea	NA	Predicted	NA	NA	NA	NA
scaffold37.g2991.t1	853	S8C5N2	803	77.58	803	94.14	100	127	6	55	837	34	803	0	1261	S8C5N2	S8C5N2_9LAMI	Uncharacterized protein (Fragment)	M569_12743	NA	Genlisea aurea	NA	Predicted	NA	NA	NA	NA
scaffold37.g3000.t1	111	S8CQD4	113	38.95	95	85.59	84.07	52	3	12	100	1	95	6e-08	47	S8CQD4	S8CQD4_9LAMI	Uncharacterized protein (Fragment)	M569_05427	NA	Genlisea aurea	NA	Predicted	NA	NA	NA	NA
scaffold37.g3007.t1	349	S8CST8	229	66.97	218	62.46	95.2	61	3	13	220	11	227	2e-91	276	S8CST8	S8CST8_9LAMI	Uncharacterized protein	M569_04870	NA	Genlisea aurea	NA	Predicted	NA	NA	NA	NA
scaffold37.g3014.t1	205	D6QY00	188	34.75	118	57.56	62.77	75	1	5	122	28	143	2e-15	71.6	D6QY00	D6QY00_FRAEX	Gag-pol polyprotein (Fragment)	NA	NA	Fraxinus excelsior (Ash)	NA	Evidence at transcript level	NA	GO:0003676~nucleic acid binding	GO:0015074~DNA integration	NA
scaffold37.g3019.t1	347	S8CNG9	104	37.31	67	19.31	64.42	38	3	198	264	17	79	0.0002	40	S8CNG9	S8CNG9_9LAMI	Uncharacterized protein (Fragment)	M569_06501	NA	Genlisea aurea	NA	Predicted	NA	NA	NA	NA
scaffold37.g3022.t1	285	Q2EIP5	87	78.57	28	9.82	32.18	6	0	5	32	1	28	2e-08	51.6	Q2EIP5	Q2EIP5_ORORA	Reverse transcriptase (Fragment)	NA	NA	Orobanche ramosa (Hemp broomrape) (Phelipanche ramosa)	NA	Predicted	NA	GO:0003964~RNA-directed DNA polymerase activity	NA	NA
scaffold37.g3023.t1	378	S8DMQ7	95	30.43	92	24.34	96.84	57	2	261	349	7	94	9e-08	50.1	S8DMQ7	S8DMQ7_9LAMI	Uncharacterized protein (Fragment)	M569_10508	NA	Genlisea aurea	NA	Predicted	NA	NA	NA	NA
scaffold37.g3026.t1	244	S8EES9	204	34.94	83	34.02	40.69	45	3	32	113	105	179	0.0007	39.3	S8EES9	S8EES9_9LAMI	Uncharacterized protein	M569_00259	NA	Genlisea aurea	NA	Predicted	NA	NA	NA	NA
scaffold37.g3027.t1	195	Q2EIN8	87	48.28	87	44.62	100	45	0	18	104	1	87	2e-24	93.6	Q2EIN8	Q2EIN8_PHETU	Reverse transcriptase (Fragment)	NA	NA	Phelipanche tunetana (Broomrape) (Orobanche tunetana)	NA	Predicted	NA	GO:0003964~RNA-directed DNA polymerase activity	NA	NA
scaffold37.g3028.t1	169	D6QY00	188	39.51	81	47.93	43.09	46	3	3	81	108	187	2e-08	51.2	D6QY00	D6QY00_FRAEX	Gag-pol polyprotein (Fragment)	NA	NA	Fraxinus excelsior (Ash)	NA	Evidence at transcript level	NA	GO:0003676~nucleic acid binding	GO:0015074~DNA integration	NA
scaffold37.g3033.t1	352	D7F2D7	364	80.77	364	103.41	100	58	1	1	352	1	364	0	598	D7F2D7	D7F2D7_SALMI	Geranylgeranyl diphosphate synthase (EC 2.5.1.29)	NA	2.5.1.29	Salvia miltiorrhiza (Chinese sage)	NA	Inferred from homology	FPP/GGPP synthase family	GO:0004311~farnesyltranstransferase activity	GO:0008299~isoprenoid biosynthetic process	NA
scaffold37.g3035.t1	488	S8CQD4	113	34.02	97	19.88	85.84	60	2	387	479	1	97	2e-07	49.7	S8CQD4	S8CQD4_9LAMI	Uncharacterized protein (Fragment)	M569_05427	NA	Genlisea aurea	NA	Predicted	NA	NA	NA	NA
scaffold37.g3036.t1	152	D6QY00	188	30.1	103	67.76	54.79	63	3	59	152	2	104	0.0001	40.4	D6QY00	D6QY00_FRAEX	Gag-pol polyprotein (Fragment)	NA	NA	Fraxinus excelsior (Ash)	NA	Evidence at transcript level	NA	GO:0003676~nucleic acid binding	GO:0015074~DNA integration	NA
scaffold37.g3038.t1	1365	S8DWS2	892	35.23	281	20.59	31.5	180	2	127	406	584	863	2e-53	203	S8DWS2	S8DWS2_9LAMI	Uncharacterized protein	M569_07096	NA	Genlisea aurea	NA	Predicted	NA	NA	NA	NA
scaffold37.g3040.t1	328	S8CMJ6	328	72.37	333	101.52	101.52	77	8	1	323	1	328	1e-116	343	S8CMJ6	S8CMJ6_9LAMI	Uncharacterized protein (Fragment)	M569_06407	NA	Genlisea aurea	NA	Predicted	NA	NA	NA	NA
scaffold38.g3047.t1	173	D6QY00	188	31.4	121	69.94	64.36	62	2	42	141	1	121	2e-11	59.7	D6QY00	D6QY00_FRAEX	Gag-pol polyprotein (Fragment)	NA	NA	Fraxinus excelsior (Ash)	NA	Evidence at transcript level	NA	GO:0003676~nucleic acid binding	GO:0015074~DNA integration	NA
scaffold38.g3060.t1	144	S8E2S6	154	35.16	91	63.19	59.09	59	0	13	103	64	154	2e-08	50.1	S8E2S6	S8E2S6_9LAMI	Uncharacterized protein (Fragment)	M569_04784	NA	Genlisea aurea	NA	Predicted	NA	NA	NA	NA
scaffold38.g3062.t1	661	S8C5N8	376	33.88	121	18.31	32.18	80	0	40	160	174	294	9e-18	85.5	S8C5N8	S8C5N8_9LAMI	Uncharacterized protein (Fragment)	M569_12658	NA	Genlisea aurea	NA	Predicted	NA	NA	NA	NA
scaffold38.g3070.t1	104	Q27TQ4	143	33.33	54	51.92	37.76	36	0	1	54	90	143	3e-05	39.7	Q27TQ4	Q27TQ4_ORORA	Reverse transcriptase (Fragment)	NA	NA	Orobanche ramosa (Hemp broomrape) (Phelipanche ramosa)	NA	Predicted	NA	GO:0003723~RNA binding;GO:0003964~RNA-directed DNA polymerase activity	GO:0006278~RNA-dependent DNA replication	NA
scaffold38.g3076.t1	293	S8EFB9	86	30.77	78	26.62	90.7	53	1	185	261	1	78	0.0002	39.7	S8EFB9	S8EFB9_9LAMI	Uncharacterized protein (Fragment)	M569_00023	NA	Genlisea aurea	NA	Predicted	NA	NA	NA	NA
scaffold38.g3082.t1	245	Q27U07	143	33.96	53	21.63	37.06	35	0	61	113	78	130	9e-05	41.2	Q27U07	Q27U07_OROCE	Reverse transcriptase (Fragment)	NA	NA	Orobanche cernua var. cumana	NA	Predicted	NA	GO:0003723~RNA binding;GO:0003964~RNA-directed DNA polymerase activity	GO:0006278~RNA-dependent DNA replication	NA
scaffold38.g3087.t1	596	S8E2S6	154	34.67	75	12.58	48.7	49	0	136	210	80	154	4e-07	49.7	S8E2S6	S8E2S6_9LAMI	Uncharacterized protein (Fragment)	M569_04784	NA	Genlisea aurea	NA	Predicted	NA	NA	NA	NA
scaffold38.g3090.t1	177	D6QY00	188	32.67	101	57.06	53.72	68	0	6	106	61	161	1e-12	63.2	D6QY00	D6QY00_FRAEX	Gag-pol polyprotein (Fragment)	NA	NA	Fraxinus excelsior (Ash)	NA	Evidence at transcript level	NA	GO:0003676~nucleic acid binding	GO:0015074~DNA integration	NA
scaffold38.g3100.t1	246	S8CBJ6	270	46.34	82	33.33	30.37	44	0	2	83	184	265	3e-18	81.3	S8CBJ6	S8CBJ6_9LAMI	Uncharacterized protein (Fragment)	M569_13048	NA	Genlisea aurea	NA	Predicted	NA	NA	NA	NA
scaffold38.g3102.t1	252	S8CAC2	191	35.29	68	26.98	35.6	44	0	182	249	1	68	4e-09	54.3	S8CAC2	S8CAC2_9LAMI	Uncharacterized protein (Fragment)	M569_13480	NA	Genlisea aurea	NA	Predicted	NA	NA	NA	NA
scaffold39.g3113.t1	225	S8CW88	269	43.59	117	52	43.49	62	2	90	202	123	239	5e-24	97.4	S8CW88	S8CW88_9LAMI	Uncharacterized protein	M569_03669	NA	Genlisea aurea	NA	Predicted	NA	NA	NA	NA
scaffold39.g3114.t1	595	Q27TR8	143	44.58	83	13.95	58.04	46	0	173	255	1	83	3e-16	77.4	Q27TR8	Q27TR8_PHEHR	Reverse transcriptase (Fragment)	NA	NA	Phelipanche hirtiflora (Broomrape) (Orobanche hirtiflora)	NA	Predicted	NA	GO:0003723~RNA binding;GO:0003964~RNA-directed DNA polymerase activity	GO:0006278~RNA-dependent DNA replication	NA
scaffold39.g3115.t1	330	S8C8S2	607	35.66	244	73.94	40.2	142	3	92	320	358	601	6e-39	145	S8C8S2	S8C8S2_9LAMI	Uncharacterized protein	M569_11557	NA	Genlisea aurea	NA	Predicted	NA	NA	NA	NA
scaffold39.g3124.t1	124	S8CWZ9	103	42.68	82	66.13	79.61	47	0	1	82	1	82	9e-20	79.7	S8CWZ9	S8CWZ9_9LAMI	Uncharacterized protein	M569_03359	NA	Genlisea aurea	NA	Predicted	NA	NA	NA	NA
scaffold39.g3125.t1	143	S8CL04	181	32.35	68	47.55	37.57	46	0	28	95	51	118	7e-06	43.1	S8CL04	S8CL04_9LAMI	Uncharacterized protein	M569_09402	NA	Genlisea aurea	NA	Predicted	NA	NA	NA	NA
scaffold39.g3127.t1	337	S8C9M3	185	66.67	189	56.08	102.16	52	2	12	199	7	185	1e-90	273	S8C9M3	S8C9M3_9LAMI	Uncharacterized protein (Fragment)	M569_11283	NA	Genlisea aurea	NA	Predicted	NA	NA	NA	NA
scaffold39.g3135.t1	84	S8E5P1	190	80.72	83	98.81	43.68	16	0	2	84	108	190	1e-42	139	S8E5P1	S8E5P1_9LAMI	Uncharacterized protein	M569_07082	NA	Genlisea aurea	NA	Predicted	NA	NA	NA	NA
scaffold39.g3138.t1	183	S8E5P1	190	69.91	113	61.75	59.47	28	2	1	113	1	107	2e-48	158	S8E5P1	S8E5P1_9LAMI	Uncharacterized protein	M569_07082	NA	Genlisea aurea	NA	Predicted	NA	NA	NA	NA
scaffold39.g3143.t1	210	S8CUT5	217	36.47	85	40.48	39.17	54	0	4	88	6	90	8e-15	70.1	S8CUT5	S8CUT5_9LAMI	Uncharacterized protein (Fragment)	M569_03628	NA	Genlisea aurea	NA	Predicted	NA	NA	NA	NA
scaffold39.g3144.t1	222	S8D4Q3	196	36.96	92	41.44	46.94	30	5	90	171	123	196	7e-05	42	S8D4Q3	S8D4Q3_9LAMI	Uncharacterized protein	M569_00387	NA	Genlisea aurea	NA	Predicted	NA	NA	NA	NA
scaffold39.g3145.t1	108	S8CUF4	93	56.84	95	87.96	102.15	39	1	11	105	1	93	3e-30	105	S8CUF4	S8CUF4_9LAMI	Uncharacterized protein (Fragment)	M569_06252	NA	Genlisea aurea	NA	Predicted	NA	NA	NA	NA
scaffold39.g3148.t1	196	D6QY00	188	40.94	149	76.02	79.26	87	1	42	189	1	149	1e-28	107	D6QY00	D6QY00_FRAEX	Gag-pol polyprotein (Fragment)	NA	NA	Fraxinus excelsior (Ash)	NA	Evidence at transcript level	NA	GO:0003676~nucleic acid binding	GO:0015074~DNA integration	NA
scaffold39.g3151.t1	93	S8CEX8	80	30.38	79	84.95	98.75	46	2	1	73	5	80	3e-06	41.6	S8CEX8	S8CEX8_9LAMI	Uncharacterized protein (Fragment)	M569_09401	NA	Genlisea aurea	NA	Predicted	NA	NA	NA	NA
scaffold39.g3155.t1	252	S8DL33	122	32.73	55	21.83	45.08	35	1	179	231	1	55	2e-05	42.7	S8DL33	S8DL33_9LAMI	Uncharacterized protein (Fragment)	M569_14566	NA	Genlisea aurea	NA	Predicted	NA	NA	NA	NA
scaffold39.g3156.t1	223	S8CBJ6	270	35.71	112	50.22	41.48	71	1	97	208	1	111	9e-15	70.9	S8CBJ6	S8CBJ6_9LAMI	Uncharacterized protein (Fragment)	M569_13048	NA	Genlisea aurea	NA	Predicted	NA	NA	NA	NA
scaffold39.g3160.t1	258	Q5ZF47	274	58.78	245	94.96	89.42	88	6	1	236	1	241	2e-88	267	Q5ZF47	Q5ZF47_PLAMJ	Thioredoxin 2	trx2	NA	Plantago major (Common plantain)	NA	Evidence at transcript level	NA	GO:0009055~electron carrier activity;GO:0015035~protein disulfide oxidoreductase activity	GO:0045454~cell redox homeostasis;GO:0006662~glycerol ether metabolic process	NA
scaffold39.g3161.t1	248	S8C3Y3	111	36.92	65	26.21	58.56	37	1	158	222	51	111	2e-08	50.8	S8C3Y3	S8C3Y3_9LAMI	Uncharacterized protein (Fragment)	M569_13443	NA	Genlisea aurea	NA	Predicted	NA	NA	NA	NA
scaffold39.g3162.t1	110	S8D7S9	148	36.21	116	105.45	78.38	46	6	2	103	15	116	3e-10	53.9	S8D7S9	S8D7S9_9LAMI	Uncharacterized protein (Fragment)	M569_16029	NA	Genlisea aurea	NA	Predicted	NA	NA	NA	NA
scaffold39.g3163.t1	354	Q2EIS6	87	71.26	87	24.58	100	25	0	72	158	1	87	7e-41	141	Q2EIS6	Q2EIS6_OROBU	Reverse transcriptase (Fragment)	NA	NA	Orobanche bungeana (Broomrape) (Phelipanche bungeana)	NA	Predicted	NA	GO:0003964~RNA-directed DNA polymerase activity	NA	NA
scaffold39.g3166.t1	116	S8CQD4	113	39.13	69	59.48	61.06	38	2	19	83	29	97	3e-06	42.4	S8CQD4	S8CQD4_9LAMI	Uncharacterized protein (Fragment)	M569_05427	NA	Genlisea aurea	NA	Predicted	NA	NA	NA	NA
scaffold39.g3167.t1	239	D6QY00	188	35.92	103	43.1	54.79	61	2	29	129	75	174	2e-12	63.5	D6QY00	D6QY00_FRAEX	Gag-pol polyprotein (Fragment)	NA	NA	Fraxinus excelsior (Ash)	NA	Evidence at transcript level	NA	GO:0003676~nucleic acid binding	GO:0015074~DNA integration	NA
scaffold39.g3171.t1	250	S8E9K5	208	90.73	205	82	98.56	19	0	44	248	1	205	2e-138	391	S8E9K5	S8E9K5_9LAMI	Chlorophyll a /b binding protein (Fragment)	M569_02205	NA	Genlisea aurea	NA	Predicted	NA	NA	NA	NA
scaffold39.g3172.t1	381	S8CMJ3	109	91.67	108	28.35	99.08	9	0	1	108	2	109	2e-63	201	S8CMJ3	S8CMJ3_9LAMI	Uncharacterized protein (Fragment)	M569_06410	NA	Genlisea aurea	NA	Predicted	NA	NA	NA	NA
scaffold39.g3174.t1	183	D6QY00	188	39.58	96	52.46	51.06	48	2	82	177	2	87	1e-10	57	D6QY00	D6QY00_FRAEX	Gag-pol polyprotein (Fragment)	NA	NA	Fraxinus excelsior (Ash)	NA	Evidence at transcript level	NA	GO:0003676~nucleic acid binding	GO:0015074~DNA integration	NA
scaffold39.g3177.t1	206	Q27TQ2	143	63.06	157	76.21	109.79	44	3	14	170	1	143	3e-60	188	Q27TQ2	Q27TQ2_ORORA	Reverse transcriptase (Fragment)	NA	NA	Orobanche ramosa (Hemp broomrape) (Phelipanche ramosa)	NA	Predicted	NA	GO:0003723~RNA binding;GO:0003964~RNA-directed DNA polymerase activity	GO:0006278~RNA-dependent DNA replication	NA
scaffold39.g3184.t1	468	S8CQZ4	473	48.97	145	30.98	30.66	69	3	1	141	177	320	6e-34	133	S8CQZ4	S8CQZ4_9LAMI	Uncharacterized protein	M569_05126	NA	Genlisea aurea	NA	Predicted	NA	NA	NA	NA
scaffold39.g3191.t1	482	S8CYI7	315	40.2	306	63.49	97.14	135	11	184	482	48	312	3e-46	165	S8CYI7	S8CYI7_9LAMI	Uncharacterized protein	M569_04687	NA	Genlisea aurea	NA	Predicted	NA	NA	NA	NA
scaffold40.g3192.t1	257	S8BXT6	250	51.34	261	101.56	104.4	92	9	8	251	1	243	1e-71	223	S8BXT6	S8BXT6_9LAMI	Uncharacterized protein	M569_15428	NA	Genlisea aurea	NA	Predicted	NA	NA	NA	NA
scaffold40.g3194.t1	86	S8DL33	122	37.1	62	72.09	50.82	34	2	4	64	65	122	3e-05	38.9	S8DL33	S8DL33_9LAMI	Uncharacterized protein (Fragment)	M569_14566	NA	Genlisea aurea	NA	Predicted	NA	NA	NA	NA
scaffold40.g3198.t1	501	S8CAC2	191	32.38	105	20.96	54.97	71	0	394	498	1	105	4e-14	71.2	S8CAC2	S8CAC2_9LAMI	Uncharacterized protein (Fragment)	M569_13480	NA	Genlisea aurea	NA	Predicted	NA	NA	NA	NA
scaffold40.g3217.t1	397	Q2EIM5	87	53.42	73	18.39	83.91	34	0	318	390	14	86	1e-18	80.9	Q2EIM5	Q2EIM5_PHETU	Reverse transcriptase (Fragment)	NA	NA	Phelipanche tunetana (Broomrape) (Orobanche tunetana)	NA	Predicted	NA	GO:0003964~RNA-directed DNA polymerase activity	NA	NA
scaffold40.g3221.t1	159	S8CW88	269	39.83	118	74.21	43.87	67	2	24	137	123	240	3e-20	85.1	S8CW88	S8CW88_9LAMI	Uncharacterized protein	M569_03669	NA	Genlisea aurea	NA	Predicted	NA	NA	NA	NA
scaffold40.g3222.t1	107	S8D5P0	58	33.33	57	53.27	98.28	38	0	21	77	2	58	5e-07	43.5	S8D5P0	S8D5P0_9LAMI	Uncharacterized protein (Fragment)	M569_16885	NA	Genlisea aurea	NA	Predicted	NA	NA	NA	NA
scaffold40.g3223.t1	99	S8EGB8	120	38.46	65	65.66	54.17	40	0	6	70	56	120	3e-06	42	S8EGB8	S8EGB8_9LAMI	Uncharacterized protein (Fragment)	M569_03042	NA	Genlisea aurea	NA	Predicted	NA	NA	NA	NA
scaffold40.g3224.t1	715	S8CQZ4	473	34.72	216	30.21	45.67	118	4	100	293	55	269	3e-25	109	S8CQZ4	S8CQZ4_9LAMI	Uncharacterized protein	M569_05126	NA	Genlisea aurea	NA	Predicted	NA	NA	NA	NA
scaffold40.g3227.t1	240	Q27TQ3	143	39.13	92	38.33	64.34	56	0	4	95	52	143	3e-15	70.5	Q27TQ3	Q27TQ3_ORORA	Reverse transcriptase (Fragment)	NA	NA	Orobanche ramosa (Hemp broomrape) (Phelipanche ramosa)	NA	Predicted	NA	GO:0003723~RNA binding;GO:0003964~RNA-directed DNA polymerase activity	GO:0006278~RNA-dependent DNA replication	NA
scaffold40.g3229.t1	462	S8E2G2	511	74.17	511	110.61	100	83	2	1	462	1	511	0	783	S8E2G2	S8E2G2_9LAMI	Uncharacterized protein	M569_08333	NA	Genlisea aurea	NA	Predicted	NA	NA	NA	NA
scaffold40.g3233.t1	297	Q2EIQ8	87	57.47	87	29.29	100	34	1	12	95	1	87	5e-26	100	Q2EIQ8	Q2EIQ8_ORORA	Reverse transcriptase (Fragment)	NA	NA	Orobanche ramosa (Hemp broomrape) (Phelipanche ramosa)	NA	Predicted	NA	GO:0003964~RNA-directed DNA polymerase activity	NA	NA
scaffold40.g3239.t1	793	Q9AXC5	1299	45.83	528	66.58	40.65	211	8	1	528	724	1176	7e-137	441	Q9AXC5	Q9AXC5_ANTHI	Putative uncharacterized protein	NA	NA	Antirrhinum hispanicum (Snapdragon) (Antirrhinum glutinosum)	NA	Predicted	NA	GO:0003723~RNA binding;GO:0003964~RNA-directed DNA polymerase activity	GO:0015074~DNA integration;GO:0006278~RNA-dependent DNA replication	NA
scaffold40.g3242.t1	360	S8CS05	503	33.54	158	43.89	31.41	102	2	126	282	5	160	3e-20	91.3	S8CS05	S8CS05_9LAMI	Uncharacterized protein	M569_07128	NA	Genlisea aurea	NA	Predicted	NA	NA	NA	NA
scaffold40.g3249.t1	201	S8EGB8	120	33.33	93	46.27	77.5	61	1	2	94	29	120	5e-10	54.7	S8EGB8	S8EGB8_9LAMI	Uncharacterized protein (Fragment)	M569_03042	NA	Genlisea aurea	NA	Predicted	NA	NA	NA	NA
scaffold40.g3250.t1	208	Q27TT4	143	81.32	91	43.75	63.64	17	0	118	208	1	91	1e-52	169	Q27TT4	Q27TT4_OROCR	Reverse transcriptase (Fragment)	NA	NA	Orobanche crenata (Bean broomrape)	NA	Predicted	NA	GO:0003723~RNA binding;GO:0003964~RNA-directed DNA polymerase activity	GO:0006278~RNA-dependent DNA replication	NA
scaffold40.g3252.t1	181	S8E2S6	154	33.33	75	41.44	48.7	50	0	2	76	80	154	1e-08	51.2	S8E2S6	S8E2S6_9LAMI	Uncharacterized protein (Fragment)	M569_04784	NA	Genlisea aurea	NA	Predicted	NA	NA	NA	NA
scaffold40.g3255.t1	214	S8CW88	269	44.44	117	54.67	43.49	61	2	79	191	123	239	3e-22	92	S8CW88	S8CW88_9LAMI	Uncharacterized protein	M569_03669	NA	Genlisea aurea	NA	Predicted	NA	NA	NA	NA
scaffold40.g3257.t1	404	S8CQZ4	473	39.58	144	35.64	30.44	84	2	1	141	205	348	4e-27	112	S8CQZ4	S8CQZ4_9LAMI	Uncharacterized protein	M569_05126	NA	Genlisea aurea	NA	Predicted	NA	NA	NA	NA
scaffold40.g3263.t1	840	S8CTN6	701	73.7	673	80.12	96.01	169	6	168	837	33	700	0	996	S8CTN6	S8CTN6_9LAMI	Uncharacterized protein	M569_04125	NA	Genlisea aurea	NA	Predicted	NA	NA	NA	NA
scaffold40.g3267.t1	735	S8EB09	691	57.92	713	97.01	103.18	263	15	1	698	1	691	0	750	S8EB09	S8EB09_9LAMI	Uncharacterized protein (Fragment)	M569_01674	NA	Genlisea aurea	NA	Predicted	NA	NA	NA	NA
scaffold40.g3268.t1	653	S8EGB8	120	35.09	57	8.73	47.5	37	0	296	352	64	120	8e-05	42.7	S8EGB8	S8EGB8_9LAMI	Uncharacterized protein (Fragment)	M569_03042	NA	Genlisea aurea	NA	Predicted	NA	NA	NA	NA
scaffold40.g3269.t1	497	S8CAH6	192	63.3	188	37.83	97.92	42	3	27	187	2	189	5e-72	230	S8CAH6	S8CAH6_9LAMI	Uncharacterized protein (Fragment)	M569_13446	NA	Genlisea aurea	NA	Predicted	NA	NA	NA	NA
scaffold40.g3274.t1	157	Q2EIQ8	87	57.33	75	47.77	86.21	25	3	51	120	15	87	3e-23	89.7	Q2EIQ8	Q2EIQ8_ORORA	Reverse transcriptase (Fragment)	NA	NA	Orobanche ramosa (Hemp broomrape) (Phelipanche ramosa)	NA	Predicted	NA	GO:0003964~RNA-directed DNA polymerase activity	NA	NA
scaffold40.g3275.t1	199	D6QY00	188	44.3	79	39.7	42.02	38	2	12	87	57	132	1e-11	60.5	D6QY00	D6QY00_FRAEX	Gag-pol polyprotein (Fragment)	NA	NA	Fraxinus excelsior (Ash)	NA	Evidence at transcript level	NA	GO:0003676~nucleic acid binding	GO:0015074~DNA integration	NA
scaffold41.g3279.t1	638	S8ENH0	195	61.97	71	11.13	36.41	27	0	544	614	125	195	9e-24	100	S8ENH0	S8ENH0_9LAMI	Uncharacterized protein (Fragment)	M569_00382	NA	Genlisea aurea	NA	Predicted	NA	NA	NA	NA
scaffold41.g3280.t1	349	S8BZ58	349	69.77	344	98.57	98.57	93	5	5	337	2	345	2e-151	434	S8BZ58	S8BZ58_9LAMI	Uncharacterized protein (Fragment)	M569_17382	NA	Genlisea aurea	NA	Predicted	NA	NA	NA	NA
scaffold41.g3281.t1	1575	S8D5H8	955	50.68	807	51.24	84.5	322	14	1	782	1	756	0	780	S8D5H8	S8D5H8_9LAMI	Uncharacterized protein (Fragment)	M569_02065	NA	Genlisea aurea	NA	Predicted	NA	NA	NA	NA
scaffold41.g3282.t1	694	S8E7U2	494	75.32	308	44.38	62.35	75	1	45	352	1	307	2e-166	491	S8E7U2	S8E7U2_9LAMI	Uncharacterized protein (Fragment)	M569_02848	NA	Genlisea aurea	NA	Predicted	NA	NA	NA	NA
scaffold41.g3283.t1	207	S8CX13	207	81.64	207	100	100	38	0	1	207	1	207	6e-123	350	S8CX13	S8CX13_9LAMI	Uncharacterized protein	M569_02849	NA	Genlisea aurea	NA	Predicted	NA	NA	NA	NA
scaffold41.g3284.t1	158	S8CN95	185	56.9	174	110.13	94.05	11	2	1	110	1	174	5e-56	177	S8CN95	S8CN95_9LAMI	Uncharacterized protein	M569_08524	NA	Genlisea aurea	NA	Predicted	NA	NA	NA	NA
scaffold41.g3286.t1	1267	S8E6R7	1418	66.56	1244	98.18	87.73	404	7	5	1244	7	1242	0	1726	S8E6R7	S8E6R7_9LAMI	Uncharacterized protein	M569_06665	NA	Genlisea aurea	NA	Predicted	NA	NA	NA	NA
scaffold41.g3287.t1	513	S8CHL9	336	58.98	334	65.11	99.4	137	0	70	403	3	336	9e-149	433	S8CHL9	S8CHL9_9LAMI	Uncharacterized protein (Fragment)	M569_08325	NA	Genlisea aurea	NA	Predicted	NA	NA	NA	NA
scaffold41.g3288.t1	174	S8CIP0	79	65.43	81	46.55	102.53	25	2	90	169	1	79	6e-27	99.8	S8CIP0	S8CIP0_9LAMI	Uncharacterized protein (Fragment)	M569_07923	NA	Genlisea aurea	NA	Predicted	NA	NA	NA	NA
scaffold41.g3289.t1	1470	S8CY95	456	84.29	420	28.57	92.11	65	1	1032	1450	37	456	0	759	S8CY95	S8CY95_9LAMI	Cell division control 20 (Fragment)	M569_04780	NA	Genlisea aurea	NA	Predicted	NA	NA	NA	NA
scaffold41.g3290.t1	657	S8EF91	620	56.01	666	101.37	107.42	238	14	1	657	1	620	0	639	S8EF91	S8EF91_9LAMI	Uncharacterized protein (Fragment)	M569_03532	NA	Genlisea aurea	NA	Predicted	NA	NA	NA	NA
scaffold41.g3293.t1	236	S8E9G4	126	52.52	139	58.9	110.32	29	2	35	152	1	123	3e-40	137	S8E9G4	S8E9G4_9LAMI	Uncharacterized protein (Fragment)	M569_02254	NA	Genlisea aurea	NA	Predicted	NA	NA	NA	NA
scaffold41.g3294.t1	1046	S8E566	875	77.32	904	86.42	103.31	103	5	34	864	1	875	0	1394	S8E566	S8E566_9LAMI	Uncharacterized protein (Fragment)	M569_03846	NA	Genlisea aurea	NA	Predicted	NA	NA	NA	NA
scaffold41.g3296.t1	157	S8C899	168	78.92	166	105.73	98.81	25	2	1	156	1	166	2e-91	266	S8C899	S8C899_9LAMI	Uncharacterized protein	M569_11702	NA	Genlisea aurea	NA	Predicted	NA	NA	NA	NA
scaffold41.g3297.t1	364	S8CVT7	210	76.24	181	49.73	86.19	42	1	11	190	7	187	6e-84	257	S8CVT7	S8CVT7_9LAMI	Uncharacterized protein (Fragment)	M569_05696	NA	Genlisea aurea	NA	Predicted	NA	NA	NA	NA
scaffold41.g3298.t1	1066	S8E1B8	1123	57.03	1096	102.81	97.6	416	12	3	1048	11	1101	0	1184	S8E1B8	S8E1B8_9LAMI	Uncharacterized protein (Fragment)	M569_08684	NA	Genlisea aurea	NA	Predicted	NA	NA	NA	NA
scaffold41.g3299.t1	629	S8DAP8	623	81.04	633	100.64	101.61	100	5	1	623	1	623	0	981	S8DAP8	S8DAP8_9LAMI	Uncharacterized protein	M569_15031	NA	Genlisea aurea	NA	Predicted	NA	NA	NA	NA
scaffold41.g3300.t1	429	S8DSH2	507	62.37	473	110.26	93.29	119	5	1	420	1	467	0	553	S8DSH2	S8DSH2_9LAMI	Exostosin family protein-like protein	M569_08685	NA	Genlisea aurea	NA	Predicted	NA	NA	NA	NA
scaffold41.g3301.t1	393	S8EJZ2	392	74.01	404	102.8	103.06	82	7	1	393	1	392	0	585	S8EJZ2	S8EJZ2_9LAMI	Uncharacterized protein	M569_01871	NA	Genlisea aurea	NA	Predicted	NA	NA	NA	NA
scaffold41.g3302.t1	195	S8ED18	126	85.71	126	64.62	100	18	0	70	195	1	126	6e-79	235	S8ED18	S8ED18_9LAMI	Uncharacterized protein (Fragment)	M569_00925	NA	Genlisea aurea	NA	Predicted	NA	NA	NA	NA
scaffold41.g3303.t1	305	S8D909	234	63.16	266	87.21	113.68	62	4	9	271	1	233	2e-109	321	S8D909	S8D909_9LAMI	Uncharacterized protein (Fragment)	M569_15611	NA	Genlisea aurea	NA	Predicted	NA	NA	NA	NA
scaffold41.g3304.t1	730	S8CVT1	726	64.19	726	99.45	100	252	4	13	730	1	726	0	975	S8CVT1	S8CVT1_9LAMI	Uncharacterized protein (Fragment)	M569_05691	NA	Genlisea aurea	NA	Predicted	NA	NA	NA	NA
scaffold41.g3305.t1	241	S8E096	463	41.52	289	119.92	62.42	119	5	1	241	177	463	3e-56	189	S8E096	S8E096_9LAMI	Uncharacterized protein (Fragment)	M569_05693	NA	Genlisea aurea	NA	Predicted	NA	NA	NA	NA
scaffold41.g3306.t1	100	S8E2M6	207	37.5	80	80	38.65	38	2	6	84	53	121	2e-09	52	S8E2M6	S8E2M6_9LAMI	Uncharacterized protein (Fragment)	M569_08250	NA	Genlisea aurea	NA	Predicted	NA	NA	NA	NA
scaffold41.g3307.t1	348	S8BX07	107	59.81	107	30.75	100	38	3	101	205	4	107	2e-34	124	S8BX07	S8BX07_9LAMI	Uncharacterized protein (Fragment)	M569_15958	NA	Genlisea aurea	NA	Predicted	NA	NA	NA	NA
scaffold41.g3308.t1	300	S8D3W5	150	72.26	137	45.67	91.33	35	1	6	142	8	141	4e-68	212	S8D3W5	S8D3W5_9LAMI	Uncharacterized protein (Fragment)	M569_00345	NA	Genlisea aurea	NA	Predicted	NA	NA	NA	NA
scaffold41.g3309.t1	322	S8E3H0	308	54.02	311	96.58	100.97	130	5	9	311	3	308	6e-111	328	S8E3H0	S8E3H0_9LAMI	Uncharacterized protein (Fragment)	M569_04497	NA	Genlisea aurea	NA	Predicted	NA	NA	NA	NA
scaffold41.g3310.t1	888	S8CLW5	664	71.7	682	76.8	102.71	162	6	1	669	1	664	0	1025	S8CLW5	S8CLW5_9LAMI	Uncharacterized protein (Fragment)	M569_09011	NA	Genlisea aurea	NA	Predicted	NA	NA	NA	NA
scaffold41.g3311.t1	312	S8BXM8	290	72.51	291	93.27	100.34	77	2	12	300	1	290	9e-151	428	S8BXM8	S8BXM8_9LAMI	Uncharacterized protein (Fragment)	M569_15655	NA	Genlisea aurea	NA	Predicted	NA	NA	NA	NA
scaffold41.g3312.t1	880	S8C1S7	798	51.66	573	65.11	71.8	240	11	6	549	1	565	2e-149	463	S8C1S7	S8C1S7_9LAMI	Uncharacterized protein (Fragment)	M569_16473	NA	Genlisea aurea	NA	Predicted	NA	NA	NA	NA
scaffold41.g3313.t1	161	S8CLL7	142	40.82	98	60.87	69.01	57	1	22	119	6	102	5e-22	87.8	S8CLL7	S8CLL7_9LAMI	Uncharacterized protein (Fragment)	M569_09108	NA	Genlisea aurea	NA	Predicted	NA	NA	NA	NA
scaffold41.g3314.t1	467	S8CQQ4	471	72.27	476	101.93	101.06	111	3	5	467	3	470	0	706	S8CQQ4	S8CQQ4_9LAMI	Uridine kinase	M569_05256	NA	Genlisea aurea	NA	Predicted	NA	NA	NA	NA
scaffold41.g3315.t1	785	S8CN67	782	55.23	775	98.73	99.1	331	7	10	780	20	782	0	812	S8CN67	S8CN67_9LAMI	Uncharacterized protein	M569_06601	NA	Genlisea aurea	NA	Predicted	NA	NA	NA	NA
scaffold41.g3316.t1	182	S8BRS0	166	47.57	185	101.65	111.45	65	3	1	178	1	160	6e-47	154	S8BRS0	S8BRS0_9LAMI	Uncharacterized protein	M569_17505	NA	Genlisea aurea	NA	Predicted	NA	NA	NA	NA
scaffold41.g3317.t1	422	S8EMN3	360	40.51	353	83.65	98.06	190	8	80	420	14	358	2e-76	245	S8EMN3	S8EMN3_9LAMI	Uncharacterized protein (Fragment)	M569_00805	NA	Genlisea aurea	NA	Predicted	NA	NA	NA	NA
scaffold41.g3318.t1	526	S8D238	509	75.68	514	97.72	100.98	111	6	1	505	1	509	0	785	S8D238	S8D238_9LAMI	Uncharacterized protein (Fragment)	M569_00930	NA	Genlisea aurea	NA	Predicted	NA	NA	NA	NA
scaffold41.g3319.t1	635	S8EEF0	425	75.3	417	65.67	98.12	67	4	252	635	12	425	0	643	S8EEF0	S8EEF0_9LAMI	Uncharacterized protein (Fragment)	M569_03831	NA	Genlisea aurea	NA	Predicted	NA	NA	NA	NA
scaffold41.g3320.t1	504	S8DTR0	448	55.19	462	91.67	103.12	189	4	46	504	2	448	6e-175	504	S8DTR0	S8DTR0_9LAMI	Uncharacterized protein (Fragment)	M569_08223	NA	Genlisea aurea	NA	Predicted	NA	NA	NA	NA
scaffold41.g3321.t1	393	S8CUW2	303	78.07	301	76.59	99.34	62	2	96	392	3	303	1e-175	495	S8CUW2	S8CUW2_9LAMI	Uncharacterized protein (Fragment)	M569_04180	NA	Genlisea aurea	NA	Predicted	NA	NA	NA	NA
scaffold41.g3322.t1	500	S8E4B6	378	59.06	381	76.2	100.79	149	3	119	495	1	378	5e-159	460	S8E4B6	S8E4B6_9LAMI	Uncharacterized protein (Fragment)	M569_04166	NA	Genlisea aurea	NA	Predicted	NA	NA	NA	NA
scaffold41.g3324.t1	345	S8CH33	274	87.41	270	78.26	98.54	31	1	58	324	1	270	8e-173	485	S8CH33	S8CH33_9LAMI	Uncharacterized protein (Fragment)	M569_08601	NA	Genlisea aurea	NA	Predicted	NA	NA	NA	NA
scaffold41.g3325.t1	301	S8CTK1	275	71.38	297	98.67	108	56	5	4	300	6	273	6e-145	412	S8CTK1	S8CTK1_9LAMI	Uncharacterized protein	M569_04167	NA	Genlisea aurea	NA	Predicted	NA	NA	NA	NA
scaffold41.g3326.t1	204	S8DMZ2	201	77.72	202	99.02	100.5	44	1	1	202	1	201	1e-109	316	S8DMZ2	S8DMZ2_9LAMI	Uncharacterized protein (Fragment)	M569_10436	NA	Genlisea aurea	NA	Predicted	NA	NA	NA	NA
scaffold42.g3337.t1	598	S8CAV5	436	32.75	171	28.6	39.22	102	2	273	432	38	206	1e-22	100	S8CAV5	S8CAV5_9LAMI	Uncharacterized protein	M569_13291	NA	Genlisea aurea	NA	Predicted	NA	NA	NA	NA
scaffold42.g3361.t1	138	Q27TQ3	143	33.33	54	39.13	37.76	36	0	1	54	90	143	0.0005	37.4	Q27TQ3	Q27TQ3_ORORA	Reverse transcriptase (Fragment)	NA	NA	Orobanche ramosa (Hemp broomrape) (Phelipanche ramosa)	NA	Predicted	NA	GO:0003723~RNA binding;GO:0003964~RNA-directed DNA polymerase activity	GO:0006278~RNA-dependent DNA replication	NA
scaffold42.g3370.t1	152	S8DYP9	171	31.31	99	65.13	57.89	66	2	37	134	10	107	4e-11	57.8	S8DYP9	S8DYP9_9LAMI	Uncharacterized protein (Fragment)	M569_06362	NA	Genlisea aurea	NA	Predicted	NA	NA	NA	NA
scaffold42.g3371.t1	162	A1IW27	88	57.5	80	49.38	90.91	34	0	15	94	8	87	3e-31	110	A1IW27	A1IW27_9LAMI	Putative gag-pol protein (Fragment)	ophh-45	NA	Phillyrea latifolia	NA	Evidence at transcript level	NA	GO:0003676~nucleic acid binding	NA	NA
scaffold42.g3373.t1	234	Q27TQ1	143	78.17	142	60.68	99.3	31	0	45	186	2	143	8e-81	242	Q27TQ1	Q27TQ1_ORORA	Reverse transcriptase (Fragment)	NA	NA	Orobanche ramosa (Hemp broomrape) (Phelipanche ramosa)	NA	Predicted	NA	GO:0003723~RNA binding;GO:0003964~RNA-directed DNA polymerase activity	GO:0006278~RNA-dependent DNA replication	NA
scaffold42.g3377.t1	179	O22674	136	38.1	63	35.2	46.32	36	1	7	69	30	89	3e-07	47	O22674	O22674_ANTMA	Reverse transcriptase (Fragment)	NA	NA	Antirrhinum majus (Garden snapdragon)	NA	Predicted	NA	GO:0003723~RNA binding;GO:0003964~RNA-directed DNA polymerase activity	GO:0006278~RNA-dependent DNA replication	NA
scaffold42.g3384.t1	219	S8CBJ6	270	33.63	113	51.6	41.85	69	1	34	146	164	270	1e-15	73.2	S8CBJ6	S8CBJ6_9LAMI	Uncharacterized protein (Fragment)	M569_13048	NA	Genlisea aurea	NA	Predicted	NA	NA	NA	NA
scaffold42.g3386.t1	271	Q27TM3	143	38.4	125	46.13	87.41	77	0	147	271	1	125	1e-23	94.7	Q27TM3	Q27TM3_PHETU	Reverse transcriptase (Fragment)	NA	NA	Phelipanche tunetana (Broomrape) (Orobanche tunetana)	NA	Predicted	NA	GO:0003723~RNA binding;GO:0003964~RNA-directed DNA polymerase activity	GO:0006278~RNA-dependent DNA replication	NA
scaffold42.g3391.t1	567	S8D0X6	1298	69.69	541	95.41	41.68	155	3	18	549	747	1287	0	732	S8D0X6	S8D0X6_9LAMI	Uncharacterized protein (Fragment)	M569_01716	NA	Genlisea aurea	NA	Predicted	NA	NA	NA	NA
scaffold42.g3392.t1	859	S8D0X6	1298	49.03	516	60.07	39.75	244	12	347	859	235	734	8e-119	393	S8D0X6	S8D0X6_9LAMI	Uncharacterized protein (Fragment)	M569_01716	NA	Genlisea aurea	NA	Predicted	NA	NA	NA	NA
scaffold42.g3399.t1	295	S8CAC2	191	33.87	62	21.02	32.46	41	0	213	274	60	121	3e-06	46.6	S8CAC2	S8CAC2_9LAMI	Uncharacterized protein (Fragment)	M569_13480	NA	Genlisea aurea	NA	Predicted	NA	NA	NA	NA
scaffold43.g3404.t1	128	S8CZ92	125	80.8	125	97.66	100	24	0	4	128	1	125	4e-68	204	S8CZ92	S8CZ92_9LAMI	Uncharacterized protein (Fragment)	M569_02415	NA	Genlisea aurea	NA	Predicted	NA	NA	NA	NA
scaffold43.g3405.t1	628	S8DWS2	892	39.73	297	47.29	33.3	153	5	332	628	513	783	2e-59	214	S8DWS2	S8DWS2_9LAMI	Uncharacterized protein	M569_07096	NA	Genlisea aurea	NA	Predicted	NA	NA	NA	NA
scaffold43.g3406.t1	263	S8EG63	166	32.04	103	39.16	62.05	70	0	157	259	9	111	1e-13	67	S8EG63	S8EG63_9LAMI	Uncharacterized protein	M569_03111	NA	Genlisea aurea	NA	Predicted	NA	NA	NA	NA
scaffold43.g3407.t1	884	S8CZW0	425	57.4	453	51.24	106.59	128	18	1	427	1	414	8e-121	376	S8CZW0	S8CZW0_9LAMI	Uncharacterized protein	M569_04111	NA	Genlisea aurea	NA	Predicted	NA	NA	NA	NA
scaffold43.g3408.t1	356	S8CAV4	183	70.83	168	47.19	91.8	48	1	1	167	7	174	9e-84	255	S8CAV4	S8CAV4_9LAMI	Uncharacterized protein (Fragment)	M569_10726	NA	Genlisea aurea	NA	Predicted	NA	NA	NA	NA
scaffold43.g3409.t1	111	S8CQD4	113	40.35	57	51.35	50.44	33	1	6	62	29	84	5e-05	38.9	S8CQD4	S8CQD4_9LAMI	Uncharacterized protein (Fragment)	M569_05427	NA	Genlisea aurea	NA	Predicted	NA	NA	NA	NA
scaffold43.g3410.t1	266	S8D065	243	85.19	243	91.35	100	35	1	25	266	1	243	1e-144	409	S8D065	S8D065_9LAMI	Uncharacterized protein (Fragment)	M569_02054	NA	Genlisea aurea	NA	Predicted	NA	NA	NA	NA
scaffold43.g3411.t1	659	S8DU87	335	68.25	359	54.48	107.16	67	3	1	359	1	312	3e-172	498	S8DU87	S8DU87_9LAMI	Uncharacterized protein (Fragment)	M569_07998	NA	Genlisea aurea	NA	Predicted	NA	NA	NA	NA
scaffold43.g3418.t1	185	Q27TP9	143	60.84	143	77.3	100	18	1	34	138	1	143	8e-55	173	Q27TP9	Q27TP9_ORORA	Reverse transcriptase (Fragment)	NA	NA	Orobanche ramosa (Hemp broomrape) (Phelipanche ramosa)	NA	Predicted	NA	GO:0003723~RNA binding;GO:0003964~RNA-directed DNA polymerase activity	GO:0006278~RNA-dependent DNA replication	NA
scaffold43.g3419.t1	435	S8CLE8	388	33.67	398	91.49	102.58	187	9	58	409	11	377	5e-61	206	S8CLE8	S8CLE8_9LAMI	Uncharacterized protein (Fragment)	M569_06795	NA	Genlisea aurea	NA	Predicted	NA	NA	NA	NA
scaffold43.g3420.t1	764	S8DMY7	66	78.12	32	4.19	48.48	7	0	574	605	30	61	2e-07	50.1	S8DMY7	S8DMY7_9LAMI	Uncharacterized protein	M569_13728	NA	Genlisea aurea	NA	Predicted	NA	NA	NA	NA
scaffold43.g3426.t1	243	A1IW27	88	57.5	80	32.92	90.91	34	0	78	157	8	87	4e-29	107	A1IW27	A1IW27_9LAMI	Putative gag-pol protein (Fragment)	ophh-45	NA	Phillyrea latifolia	NA	Evidence at transcript level	NA	GO:0003676~nucleic acid binding	NA	NA
scaffold43.g3428.t1	345	S8DYP9	171	31.43	140	40.58	81.87	89	4	201	338	37	171	2e-12	64.7	S8DYP9	S8DYP9_9LAMI	Uncharacterized protein (Fragment)	M569_06362	NA	Genlisea aurea	NA	Predicted	NA	NA	NA	NA
scaffold43.g3429.t1	400	Q27TQ1	143	79.72	143	35.75	100	29	0	103	245	1	143	1e-83	255	Q27TQ1	Q27TQ1_ORORA	Reverse transcriptase (Fragment)	NA	NA	Orobanche ramosa (Hemp broomrape) (Phelipanche ramosa)	NA	Predicted	NA	GO:0003723~RNA binding;GO:0003964~RNA-directed DNA polymerase activity	GO:0006278~RNA-dependent DNA replication	NA
scaffold43.g3437.t1	163	S8CBJ6	270	32.67	101	61.96	37.41	68	0	57	157	170	270	1e-13	66.2	S8CBJ6	S8CBJ6_9LAMI	Uncharacterized protein (Fragment)	M569_13048	NA	Genlisea aurea	NA	Predicted	NA	NA	NA	NA
scaffold43.g3441.t1	288	S8EPA6	131	38.18	55	19.1	41.98	32	1	236	288	51	105	0.0004	39.3	S8EPA6	S8EPA6_9LAMI	Uncharacterized protein	M569_00017	NA	Genlisea aurea	NA	Predicted	NA	NA	NA	NA
scaffold43.g3456.t1	1356	S8CYZ5	1447	64.85	1175	86.65	81.2	314	14	7	1105	296	1447	0	1419	S8CYZ5	S8CYZ5_9LAMI	Uncharacterized protein (Fragment)	M569_02053	NA	Genlisea aurea	NA	Predicted	NA	NA	NA	NA
scaffold44.g3460.t1	260	D6QY00	188	30.69	101	38.85	53.72	67	2	2	99	86	186	1e-10	58.5	D6QY00	D6QY00_FRAEX	Gag-pol polyprotein (Fragment)	NA	NA	Fraxinus excelsior (Ash)	NA	Evidence at transcript level	NA	GO:0003676~nucleic acid binding	GO:0015074~DNA integration	NA
scaffold44.g3462.t1	180	S8CPK9	260	30.86	175	97.22	67.31	110	2	6	178	10	175	3e-23	94	S8CPK9	S8CPK9_9LAMI	Uncharacterized protein (Fragment)	M569_05648	NA	Genlisea aurea	NA	Predicted	NA	NA	NA	NA
scaffold44.g3466.t1	485	S8CQD4	113	40.32	62	12.78	54.87	33	2	205	262	32	93	0.0001	41.6	S8CQD4	S8CQD4_9LAMI	Uncharacterized protein (Fragment)	M569_05427	NA	Genlisea aurea	NA	Predicted	NA	NA	NA	NA
scaffold44.g3474.t1	159	Q27TS8	143	68.18	44	27.67	30.77	14	0	113	156	1	44	4e-16	72	Q27TS8	Q27TS8_OROBU	Reverse transcriptase (Fragment)	NA	NA	Orobanche bungeana (Broomrape) (Phelipanche bungeana)	NA	Predicted	NA	GO:0003723~RNA binding;GO:0003964~RNA-directed DNA polymerase activity	GO:0006278~RNA-dependent DNA replication	NA
scaffold44.g3475.t1	107	Q27TP9	143	70.18	57	53.27	39.86	17	0	1	57	87	143	5e-25	94	Q27TP9	Q27TP9_ORORA	Reverse transcriptase (Fragment)	NA	NA	Orobanche ramosa (Hemp broomrape) (Phelipanche ramosa)	NA	Predicted	NA	GO:0003723~RNA binding;GO:0003964~RNA-directed DNA polymerase activity	GO:0006278~RNA-dependent DNA replication	NA
scaffold44.g3484.t1	299	Q2EIM1	87	55.88	34	11.37	39.08	13	1	265	298	1	32	4e-05	41.6	Q2EIM1	Q2EIM1_PHETU	Reverse transcriptase (Fragment)	NA	NA	Phelipanche tunetana (Broomrape) (Orobanche tunetana)	NA	Predicted	NA	GO:0003964~RNA-directed DNA polymerase activity	NA	NA
scaffold44.g3490.t1	337	S8DYP9	171	31.51	146	43.32	85.38	93	4	187	330	31	171	4e-13	66.6	S8DYP9	S8DYP9_9LAMI	Uncharacterized protein (Fragment)	M569_06362	NA	Genlisea aurea	NA	Predicted	NA	NA	NA	NA
scaffold44.g3491.t1	310	O22674	136	36.96	92	29.68	67.65	55	1	40	131	1	89	3e-16	74.3	O22674	O22674_ANTMA	Reverse transcriptase (Fragment)	NA	NA	Antirrhinum majus (Garden snapdragon)	NA	Predicted	NA	GO:0003723~RNA binding;GO:0003964~RNA-directed DNA polymerase activity	GO:0006278~RNA-dependent DNA replication	NA
scaffold44.g3495.t1	183	A1IW27	88	61.84	76	41.53	86.36	29	0	108	183	8	83	4e-29	105	A1IW27	A1IW27_9LAMI	Putative gag-pol protein (Fragment)	ophh-45	NA	Phillyrea latifolia	NA	Evidence at transcript level	NA	GO:0003676~nucleic acid binding	NA	NA
scaffold44.g3496.t1	536	Q27TN6	143	81.67	60	11.19	41.96	11	0	477	536	1	60	3e-29	113	Q27TN6	Q27TN6_PHETU	Reverse transcriptase (Fragment)	NA	NA	Phelipanche tunetana (Broomrape) (Orobanche tunetana)	NA	Predicted	NA	GO:0003723~RNA binding;GO:0003964~RNA-directed DNA polymerase activity	GO:0006278~RNA-dependent DNA replication	NA
scaffold44.g3502.t1	225	Q27TP1	143	79.02	143	63.56	100	30	0	16	158	1	143	1e-84	251	Q27TP1	Q27TP1_PHETU	Reverse transcriptase (Fragment)	NA	NA	Phelipanche tunetana (Broomrape) (Orobanche tunetana)	NA	Predicted	NA	GO:0003723~RNA binding;GO:0003964~RNA-directed DNA polymerase activity	GO:0006278~RNA-dependent DNA replication	NA
scaffold44.g3504.t1	436	Q27TX2	143	73.43	143	32.8	100	38	0	84	226	1	143	5e-72	226	Q27TX2	Q27TX2_OROCE	Reverse transcriptase (Fragment)	NA	NA	Orobanche cernua var. desertorum	NA	Predicted	NA	GO:0003723~RNA binding;GO:0003964~RNA-directed DNA polymerase activity	GO:0006278~RNA-dependent DNA replication	NA
scaffold44.g3505.t1	153	S8D925	314	34.91	106	69.28	33.76	68	1	3	108	137	241	2e-16	74.3	S8D925	S8D925_9LAMI	Uncharacterized protein	M569_15597	NA	Genlisea aurea	NA	Predicted	NA	NA	NA	NA
scaffold44.g3506.t1	219	S8E5K8	503	32.26	186	84.93	36.98	107	5	19	196	53	227	1e-16	78.2	S8E5K8	S8E5K8_9LAMI	Uncharacterized protein (Fragment)	M569_07127	NA	Genlisea aurea	NA	Predicted	NA	NA	NA	NA
scaffold44.g3521.t1	290	S8C1K0	489	32.62	187	64.48	38.24	109	7	87	267	179	354	1e-18	85.1	S8C1K0	S8C1K0_9LAMI	Uncharacterized protein (Fragment)	M569_16494	NA	Genlisea aurea	NA	Predicted	NA	NA	NA	NA
scaffold44.g3522.t1	83	D6QY00	188	32.53	83	100	44.15	54	1	1	83	24	104	3e-09	50.8	D6QY00	D6QY00_FRAEX	Gag-pol polyprotein (Fragment)	NA	NA	Fraxinus excelsior (Ash)	NA	Evidence at transcript level	NA	GO:0003676~nucleic acid binding	GO:0015074~DNA integration	NA
scaffold44.g3524.t1	238	S8CAV5	436	37.99	179	75.21	41.06	103	3	51	226	37	210	4e-32	122	S8CAV5	S8CAV5_9LAMI	Uncharacterized protein	M569_13291	NA	Genlisea aurea	NA	Predicted	NA	NA	NA	NA
scaffold44.g3525.t1	242	S8CZH9	473	31.46	178	73.55	37.63	112	4	5	175	230	404	7e-20	88.2	S8CZH9	S8CZH9_9LAMI	Uncharacterized protein (Fragment)	M569_01878	NA	Genlisea aurea	NA	Predicted	NA	NA	NA	NA
scaffold44.g3531.t1	176	S8CBJ6	270	36.84	95	53.98	35.19	59	1	56	149	42	136	8e-05	41.6	S8CBJ6	S8CBJ6_9LAMI	Uncharacterized protein (Fragment)	M569_13048	NA	Genlisea aurea	NA	Predicted	NA	NA	NA	NA
scaffold44.g3537.t1	141	S8CAC2	191	34.29	105	74.47	54.97	69	0	37	141	1	105	2e-16	73.2	S8CAC2	S8CAC2_9LAMI	Uncharacterized protein (Fragment)	M569_13480	NA	Genlisea aurea	NA	Predicted	NA	NA	NA	NA
scaffold45.g3539.t1	477	S8CYN1	467	73.38	432	90.57	92.51	104	2	33	456	29	457	0	644	S8CYN1	S8CYN1_9LAMI	Uncharacterized protein	M569_02656	NA	Genlisea aurea	NA	Predicted	NA	NA	NA	NA
scaffold45.g3540.t1	441	S8CYX0	327	88.7	301	68.25	92.05	33	1	129	429	25	324	0	556	S8CYX0	S8CYX0_9LAMI	Uncharacterized protein (Fragment)	M569_04534	NA	Genlisea aurea	NA	Predicted	NA	NA	NA	NA
scaffold45.g3541.t1	109	S8CNH6	334	82.41	108	99.08	32.34	17	1	1	108	223	328	1e-52	171	S8CNH6	S8CNH6_9LAMI	Protein kinase 2 (Fragment)	M569_06034	NA	Genlisea aurea	NA	Predicted	NA	NA	NA	NA
scaffold45.g3542.t1	243	S8C641	351	83.87	217	89.3	61.82	35	0	17	233	60	276	4e-134	385	S8C641	S8C641_9LAMI	Pto kinase interactor 1	M569_12480	NA	Genlisea aurea	NA	Predicted	NA	NA	NA	NA
scaffold45.g3543.t1	238	S8DD56	113	30.77	104	43.7	92.04	56	4	13	116	1	88	6e-05	41.2	S8DD56	S8DD56_9LAMI	Uncharacterized protein (Fragment)	M569_14059	NA	Genlisea aurea	NA	Predicted	NA	NA	NA	NA
scaffold45.g3544.t1	338	D6QY00	188	33.94	165	48.82	87.77	96	6	10	169	31	187	1e-18	82.4	D6QY00	D6QY00_FRAEX	Gag-pol polyprotein (Fragment)	NA	NA	Fraxinus excelsior (Ash)	NA	Evidence at transcript level	NA	GO:0003676~nucleic acid binding	GO:0015074~DNA integration	NA
scaffold45.g3545.t1	369	S8DWS2	892	34.88	344	93.22	38.57	198	5	37	354	527	870	1e-59	207	S8DWS2	S8DWS2_9LAMI	Uncharacterized protein	M569_07096	NA	Genlisea aurea	NA	Predicted	NA	NA	NA	NA
scaffold45.g3550.t1	588	S8CA66	488	73.56	469	79.76	96.11	115	2	96	555	1	469	0	719	S8CA66	S8CA66_9LAMI	Uncharacterized protein (Fragment)	M569_13548	NA	Genlisea aurea	NA	Predicted	NA	NA	NA	NA
scaffold45.g3551.t1	537	S8CLF6	203	61.9	147	27.37	72.41	56	0	357	503	10	156	2e-57	193	S8CLF6	S8CLF6_9LAMI	Uncharacterized protein (Fragment)	M569_09171	NA	Genlisea aurea	NA	Predicted	NA	NA	NA	NA
scaffold45.g3553.t1	326	S8CYF2	317	77.22	316	96.93	99.68	71	1	6	320	2	317	0	509	S8CYF2	S8CYF2_9LAMI	Uncharacterized protein (Fragment)	M569_02739	NA	Genlisea aurea	NA	Predicted	NA	NA	NA	NA
scaffold45.g3555.t1	282	Q39552	335	62.06	311	110.28	92.84	59	11	24	279	26	332	3e-97	293	Q39552	Q39552_CRAPL	Cpm7	cpm7	NA	Craterostigma plantagineum (Blue gem) (Torenia plantagineum)	NA	Evidence at transcript level	NA	GO:0003677~DNA binding;GO:0003682~chromatin binding	NA	NA
scaffold45.g3556.t1	680	D5LY32	666	64.24	674	99.12	101.2	220	6	11	680	8	664	0	880	D5LY32	D5LY32_ORORA	Neutral/alkaline invertase 2 (EC 3.2.1.26)	SNI2	3.2.1.26	Orobanche ramosa (Hemp broomrape) (Phelipanche ramosa)	NA	Evidence at transcript level	NA	GO:0033926~glycopeptide alpha-N-acetylgalactosaminidase activity;GO:0004575~sucrose alpha-glucosidase activity	NA	NA
scaffold45.g3557.t1	298	S8CRC5	300	53.09	307	103.02	102.33	119	9	10	298	1	300	1e-95	288	S8CRC5	S8CRC5_9LAMI	Uncharacterized protein (Fragment)	M569_05440	NA	Genlisea aurea	NA	Predicted	NA	NA	NA	NA
scaffold45.g3559.t1	210	S8CDG5	253	59.82	224	106.67	88.54	74	5	3	210	30	253	3e-78	238	S8CDG5	S8CDG5_9LAMI	Uncharacterized protein	M569_09785	NA	Genlisea aurea	NA	Predicted	NA	NA	NA	NA
scaffold45.g3562.t1	137	Q27TN9	143	75.91	137	100	95.8	33	0	1	137	2	138	1e-74	222	Q27TN9	Q27TN9_PHETU	Reverse transcriptase (Fragment)	NA	NA	Phelipanche tunetana (Broomrape) (Orobanche tunetana)	NA	Predicted	NA	GO:0003723~RNA binding;GO:0003964~RNA-directed DNA polymerase activity	GO:0006278~RNA-dependent DNA replication	NA
scaffold45.g3575.t1	136	Q1EMR7	136	100	136	100	100	0	0	1	136	1	136	3e-95	274	Q1EMR7	Q1EMR7_PLAMJ	Histone H3	hh3a	NA	Plantago major (Common plantain)	NA	Evidence at transcript level	Histone H3 family	GO:0003677~DNA binding	GO:0006334~nucleosome assembly	GO:0000786~nucleosome;GO:0005634~nucleus
scaffold45.g3576.t1	586	S8C1J6	243	58.57	251	42.83	103.29	95	2	185	435	2	243	5e-75	242	S8C1J6	S8C1J6_9LAMI	Uncharacterized protein (Fragment)	M569_14241	NA	Genlisea aurea	NA	Predicted	NA	NA	NA	NA
scaffold45.g3578.t1	103	Q27TQ3	143	34.12	85	82.52	59.44	53	1	2	83	59	143	1e-09	51.6	Q27TQ3	Q27TQ3_ORORA	Reverse transcriptase (Fragment)	NA	NA	Orobanche ramosa (Hemp broomrape) (Phelipanche ramosa)	NA	Predicted	NA	GO:0003723~RNA binding;GO:0003964~RNA-directed DNA polymerase activity	GO:0006278~RNA-dependent DNA replication	NA
scaffold45.g3585.t1	119	S8C5N8	376	35.4	113	94.96	30.05	72	1	4	115	202	314	9e-18	77.8	S8C5N8	S8C5N8_9LAMI	Uncharacterized protein (Fragment)	M569_12658	NA	Genlisea aurea	NA	Predicted	NA	NA	NA	NA
scaffold45.g3586.t1	465	Q27TR8	143	48.94	47	10.11	32.87	24	0	95	141	32	78	5e-06	46.2	Q27TR8	Q27TR8_PHEHR	Reverse transcriptase (Fragment)	NA	NA	Phelipanche hirtiflora (Broomrape) (Orobanche hirtiflora)	NA	Predicted	NA	GO:0003723~RNA binding;GO:0003964~RNA-directed DNA polymerase activity	GO:0006278~RNA-dependent DNA replication	NA
scaffold45.g3588.t1	255	S8DLT5	255	94.9	255	100	100	13	0	1	255	1	255	6e-180	499	S8DLT5	S8DLT5_9LAMI	14-3-3 h-1 protein	M569_14239	NA	Genlisea aurea	NA	Predicted	NA	NA	NA	NA
scaffold45.g3589.t1	249	S8D4L6	247	89.88	247	99.2	100	25	0	1	247	1	247	1e-163	456	S8D4L6	S8D4L6_9LAMI	Uncharacterized protein (Fragment)	M569_02446	NA	Genlisea aurea	NA	Predicted	NA	NA	NA	NA
scaffold45.g3590.t1	219	S8E6E7	218	62.61	222	101.37	101.83	57	6	19	219	2	218	6e-87	259	S8E6E7	S8E6E7_9LAMI	Uncharacterized protein	M569_03365	NA	Genlisea aurea	NA	Predicted	NA	NA	NA	NA
scaffold46.g3605.t1	439	S8CFV8	432	70.32	438	99.77	101.39	119	5	1	433	1	432	0	611	S8CFV8	S8CFV8_9LAMI	Uncharacterized protein (Fragment)	M569_08987	NA	Genlisea aurea	NA	Predicted	NA	NA	NA	NA
scaffold46.g3609.t1	410	S8CF63	253	31.82	154	37.56	60.87	103	2	254	407	2	153	2e-25	103	S8CF63	S8CF63_9LAMI	Uncharacterized protein (Fragment)	M569_09277	NA	Genlisea aurea	NA	Predicted	NA	NA	NA	NA
scaffold46.g3610.t1	165	S8EAE9	87	35	60	36.36	68.97	39	0	62	121	6	65	6e-05	39.7	S8EAE9	S8EAE9_9LAMI	Uncharacterized protein (Fragment)	M569_05275	NA	Genlisea aurea	NA	Predicted	NA	NA	NA	NA
scaffold46.g3614.t1	208	Q2EIQ8	87	55.17	87	41.83	100	37	1	49	133	1	87	6e-27	100	Q2EIQ8	Q2EIQ8_ORORA	Reverse transcriptase (Fragment)	NA	NA	Orobanche ramosa (Hemp broomrape) (Phelipanche ramosa)	NA	Predicted	NA	GO:0003964~RNA-directed DNA polymerase activity	NA	NA
scaffold46.g3616.t1	339	D6QY00	188	30.7	114	33.63	60.64	76	1	212	322	2	115	3e-08	52.8	D6QY00	D6QY00_FRAEX	Gag-pol polyprotein (Fragment)	NA	NA	Fraxinus excelsior (Ash)	NA	Evidence at transcript level	NA	GO:0003676~nucleic acid binding	GO:0015074~DNA integration	NA
scaffold46.g3619.t1	470	Q27U04	143	58.57	70	14.89	48.95	29	0	1	70	72	141	6e-24	98.2	Q27U04	Q27U04_OROCE	Reverse transcriptase (Fragment)	NA	NA	Orobanche cernua var. cumana	NA	Predicted	NA	GO:0003723~RNA binding;GO:0003964~RNA-directed DNA polymerase activity	GO:0006278~RNA-dependent DNA replication	NA
scaffold46.g3620.t1	145	Q27TU9	143	43.18	44	30.34	30.77	24	1	101	143	1	44	3e-06	43.9	Q27TU9	Q27TU9_OROCR	Reverse transcriptase (Fragment)	NA	NA	Orobanche crenata (Bean broomrape)	NA	Predicted	NA	GO:0003723~RNA binding;GO:0003964~RNA-directed DNA polymerase activity	GO:0006278~RNA-dependent DNA replication	NA
scaffold46.g3623.t1	839	G4Y3P1	857	59.79	853	101.67	99.53	321	7	1	834	1	850	0	1045	G4Y3P1	G4Y3P1_SALMI	Trehalose-6-phosphate synthase	NA	NA	Salvia miltiorrhiza (Chinese sage)	NA	Evidence at transcript level	NA	GO:0003824~catalytic activity	GO:0005992~trehalose biosynthetic process	NA
scaffold46.g3627.t1	817	S8CNM5	644	81.89	657	80.42	102.02	104	5	163	817	1	644	0	1101	S8CNM5	S8CNM5_9LAMI	Uncharacterized protein (Fragment)	M569_08426	NA	Genlisea aurea	NA	Predicted	NA	NA	NA	NA
scaffold46.g3628.t1	816	S8E288	460	88.7	460	56.37	100	52	0	357	816	1	460	0	789	S8E288	S8E288_9LAMI	Uncharacterized protein (Fragment)	M569_08427	NA	Genlisea aurea	NA	Predicted	NA	NA	NA	NA
scaffold46.g3631.t1	370	S8DYP9	171	33.73	83	22.43	48.54	54	1	289	370	10	92	1e-07	50.8	S8DYP9	S8DYP9_9LAMI	Uncharacterized protein (Fragment)	M569_06362	NA	Genlisea aurea	NA	Predicted	NA	NA	NA	NA
scaffold46.g3632.t1	346	Q27TN0	143	73.05	141	40.75	98.6	35	1	209	346	1	141	2e-73	227	Q27TN0	Q27TN0_PHETU	Reverse transcriptase (Fragment)	NA	NA	Phelipanche tunetana (Broomrape) (Orobanche tunetana)	NA	Predicted	NA	GO:0003723~RNA binding;GO:0003964~RNA-directed DNA polymerase activity	GO:0006278~RNA-dependent DNA replication	NA
scaffold46.g3639.t1	481	S8CP45	358	78.43	357	74.22	99.72	75	1	15	369	2	358	0	582	S8CP45	S8CP45_9LAMI	Uncharacterized protein (Fragment)	M569_08172	NA	Genlisea aurea	NA	Predicted	NA	NA	NA	NA
scaffold46.g3640.t1	817	S8D082	827	32.74	565	69.16	68.32	314	15	263	775	277	827	3e-81	280	S8D082	S8D082_9LAMI	Glutamate receptor (Fragment)	M569_02035	NA	Genlisea aurea	NA	Predicted	NA	NA	NA	NA
scaffold46.g3644.t1	831	Q2EIQ8	87	54.02	87	10.47	100	37	1	524	607	1	87	7e-23	95.5	Q2EIQ8	Q2EIQ8_ORORA	Reverse transcriptase (Fragment)	NA	NA	Orobanche ramosa (Hemp broomrape) (Phelipanche ramosa)	NA	Predicted	NA	GO:0003964~RNA-directed DNA polymerase activity	NA	NA
scaffold46.g3646.t1	381	Q2EIM5	87	50	74	19.42	85.06	37	0	281	354	14	87	8e-18	78.6	Q2EIM5	Q2EIM5_PHETU	Reverse transcriptase (Fragment)	NA	NA	Phelipanche tunetana (Broomrape) (Orobanche tunetana)	NA	Predicted	NA	GO:0003964~RNA-directed DNA polymerase activity	NA	NA
scaffold46.g3652.t1	595	S8DWS2	892	32.77	296	49.75	33.18	180	4	282	577	516	792	4e-43	165	S8DWS2	S8DWS2_9LAMI	Uncharacterized protein	M569_07096	NA	Genlisea aurea	NA	Predicted	NA	NA	NA	NA
scaffold46.g3653.t1	185	S8CQD4	113	35.05	97	52.43	85.84	59	1	65	157	1	97	3e-10	55.1	S8CQD4	S8CQD4_9LAMI	Uncharacterized protein (Fragment)	M569_05427	NA	Genlisea aurea	NA	Predicted	NA	NA	NA	NA
scaffold46.g3657.t1	664	S8E2I6	460	38.89	414	62.35	90	221	11	200	583	1	412	1e-80	266	S8E2I6	S8E2I6_9LAMI	Glutamate receptor (Fragment)	M569_08300	NA	Genlisea aurea	NA	Predicted	NA	NA	NA	NA
scaffold46.g3659.t1	326	D6QY00	188	43.56	101	30.98	53.72	49	3	80	175	73	170	7e-18	80.1	D6QY00	D6QY00_FRAEX	Gag-pol polyprotein (Fragment)	NA	NA	Fraxinus excelsior (Ash)	NA	Evidence at transcript level	NA	GO:0003676~nucleic acid binding	GO:0015074~DNA integration	NA
scaffold46.g3663.t1	227	Q2EIQ3	87	56.82	44	19.38	50.57	16	1	141	181	2	45	2e-09	53.1	Q2EIQ3	Q2EIQ3_ORORA	Reverse transcriptase (Fragment)	NA	NA	Orobanche ramosa (Hemp broomrape) (Phelipanche ramosa)	NA	Predicted	NA	GO:0003964~RNA-directed DNA polymerase activity	NA	NA
scaffold46.g3670.t1	152	S8CBJ6	270	41.67	84	55.26	31.11	49	0	66	149	5	88	1e-13	65.9	S8CBJ6	S8CBJ6_9LAMI	Uncharacterized protein (Fragment)	M569_13048	NA	Genlisea aurea	NA	Predicted	NA	NA	NA	NA
scaffold46.g3671.t1	163	Q27TP8	143	30.23	129	79.14	90.21	90	0	2	130	12	140	5e-16	71.6	Q27TP8	Q27TP8_ORORA	Reverse transcriptase (Fragment)	NA	NA	Orobanche ramosa (Hemp broomrape) (Phelipanche ramosa)	NA	Predicted	NA	GO:0003723~RNA binding;GO:0003964~RNA-directed DNA polymerase activity	GO:0006278~RNA-dependent DNA replication	NA
scaffold46.g3672.t1	256	S8DQT6	333	31.99	272	106.25	81.68	140	4	6	236	31	298	6e-37	135	S8DQT6	S8DQT6_9LAMI	Uncharacterized protein	M569_09369	NA	Genlisea aurea	NA	Predicted	NA	NA	NA	NA
scaffold46.g3673.t1	205	S8CU99	500	32.69	208	101.46	41.6	130	5	2	205	1	202	9e-31	117	S8CU99	S8CU99_9LAMI	Uncharacterized protein (Fragment)	M569_03810	NA	Genlisea aurea	NA	Predicted	NA	NA	NA	NA
scaffold46.g3675.t1	225	D6QY00	188	36.67	90	40	47.87	52	2	132	219	87	173	2e-08	52	D6QY00	D6QY00_FRAEX	Gag-pol polyprotein (Fragment)	NA	NA	Fraxinus excelsior (Ash)	NA	Evidence at transcript level	NA	GO:0003676~nucleic acid binding	GO:0015074~DNA integration	NA
scaffold46.g3678.t1	427	S8DD56	113	30.51	59	13.82	52.21	41	0	12	70	50	108	0.0005	39.3	S8DD56	S8DD56_9LAMI	Uncharacterized protein (Fragment)	M569_14059	NA	Genlisea aurea	NA	Predicted	NA	NA	NA	NA
scaffold47.g3680.t1	268	S8DQT6	333	32.54	169	63.06	50.75	105	2	1	169	110	269	4e-25	102	S8DQT6	S8DQT6_9LAMI	Uncharacterized protein	M569_09369	NA	Genlisea aurea	NA	Predicted	NA	NA	NA	NA
scaffold47.g3682.t1	401	S8DAM2	114	68.18	110	27.43	96.49	34	1	1	109	5	114	5e-49	164	S8DAM2	S8DAM2_9LAMI	Uncharacterized protein (Fragment)	M569_15057	NA	Genlisea aurea	NA	Predicted	NA	NA	NA	NA
scaffold47.g3684.t1	395	S8E298	286	77.27	286	72.41	100	65	0	96	381	1	286	9e-143	411	S8E298	S8E298_9LAMI	Uncharacterized protein (Fragment)	M569_08420	NA	Genlisea aurea	NA	Predicted	NA	NA	NA	NA
scaffold47.g3687.t1	465	S4VDF2	477	80.71	477	102.58	100	80	5	1	465	1	477	0	738	S4VDF2	S4VDF2_PERFR	Hydroxyphenylpyruvate dioxygenase	NA	NA	Perilla frutescens (Beefsteak mint) (Perilla ocymoides)	NA	Evidence at transcript level	NA	NA	NA	NA
scaffold47.g3688.t1	319	S8DGR7	852	72.22	288	90.28	33.8	67	3	23	308	576	852	1e-138	417	S8DGR7	S8DGR7_9LAMI	Uncharacterized protein (Fragment)	M569_12790	NA	Genlisea aurea	NA	Predicted	NA	NA	NA	NA
scaffold47.g3690.t1	579	S8DGR7	852	55.77	624	107.77	73.24	186	6	2	578	1	581	0	673	S8DGR7	S8DGR7_9LAMI	Uncharacterized protein (Fragment)	M569_12790	NA	Genlisea aurea	NA	Predicted	NA	NA	NA	NA
scaffold47.g3691.t1	253	S8CMS8	309	58.09	136	53.75	44.01	54	2	117	251	176	309	2e-52	175	S8CMS8	S8CMS8_9LAMI	Uncharacterized protein (Fragment)	M569_06751	NA	Genlisea aurea	NA	Predicted	NA	NA	NA	NA
scaffold47.g3693.t1	274	S8EBU8	252	52.78	252	91.97	100	118	1	21	271	1	252	6e-93	278	S8EBU8	S8EBU8_9LAMI	Uncharacterized protein (Fragment)	M569_04724	NA	Genlisea aurea	NA	Predicted	NA	NA	NA	NA
scaffold47.g3699.t1	581	S8EIK5	394	35.33	351	60.41	89.09	207	5	63	401	23	365	6e-61	209	S8EIK5	S8EIK5_9LAMI	Uncharacterized protein (Fragment)	M569_02396	NA	Genlisea aurea	NA	Predicted	NA	NA	NA	NA
scaffold47.g3700.t1	1199	S8CWS3	985	67.75	983	81.98	99.8	296	6	24	998	16	985	0	1330	S8CWS3	S8CWS3_9LAMI	Uncharacterized protein (Fragment)	M569_05391	NA	Genlisea aurea	NA	Predicted	NA	NA	NA	NA
scaffold47.g3707.t1	579	S8DBG2	622	65.91	619	106.91	99.52	169	5	1	577	1	619	0	797	S8DBG2	S8DBG2_9LAMI	Uncharacterized protein	M569_14740	NA	Genlisea aurea	NA	Predicted	NA	NA	NA	NA
scaffold47.g3709.t1	310	S8E403	426	65.08	295	95.16	69.25	76	2	40	307	36	330	1e-129	380	S8E403	S8E403_9LAMI	Uncharacterized protein (Fragment)	M569_04333	NA	Genlisea aurea	NA	Predicted	NA	NA	NA	NA
scaffold47.g3716.t1	573	S8CA54	229	40	90	15.71	39.3	49	3	27	113	48	135	2e-10	60.8	S8CA54	S8CA54_9LAMI	Uncharacterized protein	M569_10985	NA	Genlisea aurea	NA	Predicted	NA	NA	NA	NA
scaffold47.g3720.t1	175	S8E3Z2	401	51.72	145	82.86	36.16	64	1	4	142	235	379	2e-36	131	S8E3Z2	S8E3Z2_9LAMI	Uncharacterized protein (Fragment)	M569_07779	NA	Genlisea aurea	NA	Predicted	NA	NA	NA	NA
scaffold47.g3722.t1	558	S8D6Z6	558	86.2	558	100	100	76	1	1	557	1	558	0	1005	S8D6Z6	S8D6Z6_9LAMI	Uncharacterized protein (Fragment)	M569_01529	NA	Genlisea aurea	NA	Predicted	NA	NA	NA	NA
scaffold47.g3723.t1	252	S8E188	251	78.31	249	98.81	99.2	53	1	4	252	4	251	1e-141	401	S8E188	S8E188_9LAMI	Uncharacterized protein (Fragment)	M569_05393	NA	Genlisea aurea	NA	Predicted	NA	NA	NA	NA
scaffold48.g3731.t1	137	D6QY00	188	32.94	85	62.04	45.21	51	1	52	136	25	103	2e-08	50.1	D6QY00	D6QY00_FRAEX	Gag-pol polyprotein (Fragment)	NA	NA	Fraxinus excelsior (Ash)	NA	Evidence at transcript level	NA	GO:0003676~nucleic acid binding	GO:0015074~DNA integration	NA
scaffold48.g3734.t1	170	S8E2S6	154	35.94	64	37.65	41.56	41	0	39	102	91	154	2e-06	44.7	S8E2S6	S8E2S6_9LAMI	Uncharacterized protein (Fragment)	M569_04784	NA	Genlisea aurea	NA	Predicted	NA	NA	NA	NA
scaffold48.g3735.t1	388	Q27TT4	143	65.49	142	36.6	99.3	24	1	224	340	2	143	3e-60	194	Q27TT4	Q27TT4_OROCR	Reverse transcriptase (Fragment)	NA	NA	Orobanche crenata (Bean broomrape)	NA	Predicted	NA	GO:0003723~RNA binding;GO:0003964~RNA-directed DNA polymerase activity	GO:0006278~RNA-dependent DNA replication	NA
scaffold48.g3746.t1	183	Q2EIQ8	87	52.87	87	47.54	100	38	1	21	104	1	87	2e-24	93.6	Q2EIQ8	Q2EIQ8_ORORA	Reverse transcriptase (Fragment)	NA	NA	Orobanche ramosa (Hemp broomrape) (Phelipanche ramosa)	NA	Predicted	NA	GO:0003964~RNA-directed DNA polymerase activity	NA	NA
scaffold48.g3748.t1	248	S8CQD4	113	38.03	71	28.63	62.83	40	2	17	83	27	97	0.0003	38.9	S8CQD4	S8CQD4_9LAMI	Uncharacterized protein (Fragment)	M569_05427	NA	Genlisea aurea	NA	Predicted	NA	NA	NA	NA
scaffold48.g3752.t1	329	S8C5N8	376	32.52	163	49.54	43.35	110	0	162	324	135	297	4e-27	109	S8C5N8	S8C5N8_9LAMI	Uncharacterized protein (Fragment)	M569_12658	NA	Genlisea aurea	NA	Predicted	NA	NA	NA	NA
scaffold48.g3759.t1	151	S8EGB8	120	43.1	58	38.41	48.33	33	0	6	63	56	113	5e-08	48.1	S8EGB8	S8EGB8_9LAMI	Uncharacterized protein (Fragment)	M569_03042	NA	Genlisea aurea	NA	Predicted	NA	NA	NA	NA
scaffold48.g3760.t1	224	Q27TN2	143	41.67	96	42.86	67.13	56	0	129	224	1	96	1e-17	77.4	Q27TN2	Q27TN2_PHETU	Reverse transcriptase (Fragment)	NA	NA	Phelipanche tunetana (Broomrape) (Orobanche tunetana)	NA	Predicted	NA	GO:0003723~RNA binding;GO:0003964~RNA-directed DNA polymerase activity	GO:0006278~RNA-dependent DNA replication	NA
scaffold48.g3766.t1	182	Q2EIM5	87	56.32	87	47.8	100	36	1	12	98	1	85	1e-24	94	Q2EIM5	Q2EIM5_PHETU	Reverse transcriptase (Fragment)	NA	NA	Phelipanche tunetana (Broomrape) (Orobanche tunetana)	NA	Predicted	NA	GO:0003964~RNA-directed DNA polymerase activity	NA	NA
scaffold48.g3778.t1	618	Q27TV2	143	40.4	99	16.02	69.23	59	0	274	372	1	99	2e-17	80.9	Q27TV2	Q27TV2_OROCR	Reverse transcriptase (Fragment)	NA	NA	Orobanche crenata (Bean broomrape)	NA	Predicted	NA	GO:0003723~RNA binding;GO:0003964~RNA-directed DNA polymerase activity	GO:0006278~RNA-dependent DNA replication	NA
scaffold48.g3780.t1	159	Q27TM2	143	60.34	116	72.96	81.12	46	0	44	159	1	116	1e-43	144	Q27TM2	Q27TM2_PHETU	Reverse transcriptase (Fragment)	NA	NA	Phelipanche tunetana (Broomrape) (Orobanche tunetana)	NA	Predicted	NA	GO:0003723~RNA binding;GO:0003964~RNA-directed DNA polymerase activity	GO:0006278~RNA-dependent DNA replication	NA
scaffold48.g3787.t1	639	S8CQZ4	473	42.07	145	22.69	30.66	82	1	1	143	205	349	2e-28	118	S8CQZ4	S8CQZ4_9LAMI	Uncharacterized protein	M569_05126	NA	Genlisea aurea	NA	Predicted	NA	NA	NA	NA
scaffold48.g3791.t1	583	S8D5P0	58	33.33	57	9.78	98.28	38	0	358	414	2	58	0.0001	41.6	S8D5P0	S8D5P0_9LAMI	Uncharacterized protein (Fragment)	M569_16885	NA	Genlisea aurea	NA	Predicted	NA	NA	NA	NA
scaffold48.g3795.t1	278	Q27TP2	143	56.72	67	24.1	46.85	29	0	194	260	3	69	9e-24	95.1	Q27TP2	Q27TP2_PHETU	Reverse transcriptase (Fragment)	NA	NA	Phelipanche tunetana (Broomrape) (Orobanche tunetana)	NA	Predicted	NA	GO:0003723~RNA binding;GO:0003964~RNA-directed DNA polymerase activity	GO:0006278~RNA-dependent DNA replication	NA
scaffold49.g3803.t1	472	Q27TY6	143	42.31	52	11.02	36.36	29	1	290	341	1	51	0.0002	41.2	Q27TY6	Q27TY6_OROCE	Reverse transcriptase (Fragment)	NA	NA	Orobanche cernua var. cernua	NA	Predicted	NA	GO:0003723~RNA binding;GO:0003964~RNA-directed DNA polymerase activity	GO:0006278~RNA-dependent DNA replication	NA
scaffold49.g3809.t1	155	S8DCX9	393	32.2	118	76.13	30.03	79	1	38	155	37	153	5e-13	65.5	S8DCX9	S8DCX9_9LAMI	Uncharacterized protein (Fragment)	M569_14134	NA	Genlisea aurea	NA	Predicted	NA	NA	NA	NA
scaffold49.g3810.t1	229	S8DS86	307	30.77	143	62.45	46.58	62	5	116	222	1	142	2e-10	59.3	S8DS86	S8DS86_9LAMI	Uncharacterized protein (Fragment)	M569_08791	NA	Genlisea aurea	NA	Predicted	NA	NA	NA	NA
scaffold49.g3811.t1	128	S8E7N7	143	40	120	93.75	83.92	67	2	1	115	1	120	2e-18	77.4	S8E7N7	S8E7N7_9LAMI	Uncharacterized protein (Fragment)	M569_06344	NA	Genlisea aurea	NA	Predicted	NA	NA	NA	NA
scaffold49.g3813.t1	247	S8CNI3	182	55.44	193	78.14	106.04	72	4	49	239	1	181	1e-65	204	S8CNI3	S8CNI3_9LAMI	Uncharacterized protein (Fragment)	M569_06031	NA	Genlisea aurea	NA	Predicted	NA	NA	NA	NA
scaffold49.g3817.t1	135	Q2EIQ8	87	53.85	52	38.52	59.77	21	1	5	53	1	52	5e-12	58.9	Q2EIQ8	Q2EIQ8_ORORA	Reverse transcriptase (Fragment)	NA	NA	Orobanche ramosa (Hemp broomrape) (Phelipanche ramosa)	NA	Predicted	NA	GO:0003964~RNA-directed DNA polymerase activity	NA	NA
scaffold49.g3820.t1	114	S8CQD4	113	34.04	94	82.46	83.19	58	1	18	107	1	94	3e-08	47.8	S8CQD4	S8CQD4_9LAMI	Uncharacterized protein (Fragment)	M569_05427	NA	Genlisea aurea	NA	Predicted	NA	NA	NA	NA
scaffold49.g3825.t1	163	S8EPA6	131	31.43	70	42.94	53.44	46	1	64	131	51	120	0.0002	38.9	S8EPA6	S8EPA6_9LAMI	Uncharacterized protein	M569_00017	NA	Genlisea aurea	NA	Predicted	NA	NA	NA	NA
scaffold49.g3831.t1	252	D6QY00	188	34.36	163	64.68	86.7	104	2	36	195	24	186	3e-28	108	D6QY00	D6QY00_FRAEX	Gag-pol polyprotein (Fragment)	NA	NA	Fraxinus excelsior (Ash)	NA	Evidence at transcript level	NA	GO:0003676~nucleic acid binding	GO:0015074~DNA integration	NA
scaffold49.g3834.t1	168	S8CAV5	436	32.43	148	88.1	33.94	73	2	3	123	74	221	2e-16	76.3	S8CAV5	S8CAV5_9LAMI	Uncharacterized protein	M569_13291	NA	Genlisea aurea	NA	Predicted	NA	NA	NA	NA
scaffold49.g3839.t1	323	S8CAV5	436	36.99	173	53.56	39.68	100	4	80	250	57	222	1e-25	105	S8CAV5	S8CAV5_9LAMI	Uncharacterized protein	M569_13291	NA	Genlisea aurea	NA	Predicted	NA	NA	NA	NA
scaffold49.g3840.t1	1237	S8C5X1	1014	67.35	1026	82.94	101.18	317	9	191	1211	2	1014	0	1350	S8C5X1	S8C5X1_9LAMI	Uncharacterized protein (Fragment)	M569_12567	NA	Genlisea aurea	NA	Predicted	NA	NA	NA	NA
scaffold49.g3841.t1	207	S8CHT9	180	85.79	183	88.41	101.67	23	1	25	207	1	180	1e-105	305	S8CHT9	S8CHT9_9LAMI	Uncharacterized protein (Fragment)	M569_08224	NA	Genlisea aurea	NA	Predicted	NA	NA	NA	NA
scaffold49.g3847.t1	290	S8DSW9	345	75	284	97.93	82.32	62	3	4	278	54	337	1e-152	434	S8DSW9	S8DSW9_9LAMI	Uncharacterized protein	M569_08481	NA	Genlisea aurea	NA	Predicted	NA	NA	NA	NA
scaffold49.g3848.t1	334	S8E7W5	313	51.18	297	88.92	94.89	110	4	51	313	18	313	4e-94	286	S8E7W5	S8E7W5_9LAMI	Uncharacterized protein (Fragment)	M569_02825	NA	Genlisea aurea	NA	Predicted	NA	NA	NA	NA
scaffold49.g3851.t1	174	S8CZH9	473	30.34	145	83.33	30.66	91	3	33	170	231	372	7e-13	65.9	S8CZH9	S8CZH9_9LAMI	Uncharacterized protein (Fragment)	M569_01878	NA	Genlisea aurea	NA	Predicted	NA	NA	NA	NA
scaffold49.g3852.t1	135	S8CX10	97	32.61	46	34.07	47.42	31	0	3	48	52	97	0.0002	37.4	S8CX10	S8CX10_9LAMI	Uncharacterized protein (Fragment)	M569_02853	NA	Genlisea aurea	NA	Predicted	NA	NA	NA	NA
scaffold49.g3858.t1	387	S8CH22	336	46.94	360	93.02	107.14	163	8	26	382	1	335	1e-95	292	S8CH22	S8CH22_9LAMI	Uncharacterized protein (Fragment)	M569_08482	NA	Genlisea aurea	NA	Predicted	NA	NA	NA	NA
scaffold50.g3870.t1	434	D6QY00	188	36.05	86	19.82	45.74	49	3	193	276	106	187	0.0007	40.4	D6QY00	D6QY00_FRAEX	Gag-pol polyprotein (Fragment)	NA	NA	Fraxinus excelsior (Ash)	NA	Evidence at transcript level	NA	GO:0003676~nucleic acid binding	GO:0015074~DNA integration	NA
scaffold50.g3871.t1	228	S8DAU5	197	38.24	68	29.82	34.52	41	1	64	131	3	69	2e-06	46.6	S8DAU5	S8DAU5_9LAMI	Uncharacterized protein	M569_00115	NA	Genlisea aurea	NA	Predicted	NA	NA	NA	NA
scaffold50.g3875.t1	216	S8EDM9	219	59.91	217	100.46	99.09	72	3	1	210	3	211	9e-78	236	S8EDM9	S8EDM9_9LAMI	Uncharacterized protein (Fragment)	M569_00687	NA	Genlisea aurea	NA	Predicted	NA	NA	NA	NA
scaffold50.g3877.t1	158	A1IW27	88	53.19	47	29.75	53.41	22	0	1	47	41	87	3e-13	62.8	A1IW27	A1IW27_9LAMI	Putative gag-pol protein (Fragment)	ophh-45	NA	Phillyrea latifolia	NA	Evidence at transcript level	NA	GO:0003676~nucleic acid binding	NA	NA
scaffold50.g3881.t1	243	S8CS05	503	30.26	152	62.55	30.22	104	1	81	232	11	160	5e-16	76.6	S8CS05	S8CS05_9LAMI	Uncharacterized protein	M569_07128	NA	Genlisea aurea	NA	Predicted	NA	NA	NA	NA
scaffold50.g3885.t1	370	S8CBJ6	270	34.69	98	26.49	36.3	53	4	216	303	1	97	2e-07	51.6	S8CBJ6	S8CBJ6_9LAMI	Uncharacterized protein (Fragment)	M569_13048	NA	Genlisea aurea	NA	Predicted	NA	NA	NA	NA
scaffold50.g3887.t1	936	S8CUE9	416	58.31	439	46.9	105.53	151	10	478	907	1	416	8e-160	479	S8CUE9	S8CUE9_9LAMI	Uncharacterized protein (Fragment)	M569_04345	NA	Genlisea aurea	NA	Predicted	NA	NA	NA	NA
scaffold50.g3888.t1	250	S8EN25	238	67.38	233	93.2	97.9	76	0	18	250	5	237	2e-118	342	S8EN25	S8EN25_9LAMI	Bax inhibitor 1 (Fragment)	M569_00598	NA	Genlisea aurea	NA	Predicted	NA	NA	NA	NA
scaffold50.g3891.t1	346	S8D3K7	652	57.26	365	105.49	55.98	94	4	3	309	146	506	1e-131	394	S8D3K7	S8D3K7_9LAMI	Uncharacterized protein (Fragment)	M569_00793	NA	Genlisea aurea	NA	Predicted	NA	NA	NA	NA
scaffold50.g3892.t1	169	S8CDJ7	207	58.06	124	73.37	59.9	49	1	4	127	10	130	5e-44	147	S8CDJ7	S8CDJ7_9LAMI	Uncharacterized protein (Fragment)	M569_09745	NA	Genlisea aurea	NA	Predicted	NA	NA	NA	NA
scaffold50.g3893.t1	527	S8E265	477	78.48	395	74.95	82.81	78	3	98	491	51	439	0	658	S8E265	S8E265_9LAMI	Pectate lyase-like protein 3	M569_04981	NA	Genlisea aurea	NA	Predicted	NA	NA	NA	NA
scaffold50.g3894.t1	257	S8DIB9	224	45.89	207	80.54	92.41	103	3	40	244	1	200	1e-61	196	S8DIB9	S8DIB9_9LAMI	Uncharacterized protein (Fragment)	M569_12260	NA	Genlisea aurea	NA	Predicted	NA	NA	NA	NA
scaffold50.g3895.t1	212	S8BXJ1	102	54	100	47.17	98.04	45	1	95	194	2	100	7e-33	116	S8BXJ1	S8BXJ1_9LAMI	Uncharacterized protein (Fragment)	M569_15701	NA	Genlisea aurea	NA	Predicted	NA	NA	NA	NA
scaffold50.g3897.t1	225	S8CVJ3	160	50.29	173	76.89	108.12	62	4	9	174	1	156	1e-38	134	S8CVJ3	S8CVJ3_9LAMI	Uncharacterized protein (Fragment)	M569_05802	NA	Genlisea aurea	NA	Predicted	NA	NA	NA	NA
scaffold50.g3898.t1	207	S8CG75	156	50	156	75.36	100	67	4	1	148	1	153	5e-36	126	S8CG75	S8CG75_9LAMI	Uncharacterized protein	M569_11223	NA	Genlisea aurea	NA	Predicted	NA	NA	NA	NA
scaffold50.g3899.t1	187	S8DQ78	210	60.48	210	112.3	100	59	2	1	186	1	210	7e-87	258	S8DQ78	S8DQ78_9LAMI	Uncharacterized protein	M569_09510	NA	Genlisea aurea	NA	Predicted	NA	NA	NA	NA
scaffold50.g3900.t1	132	S8DFI6	110	91.82	110	83.33	100	9	0	1	110	1	110	1e-71	213	S8DFI6	S8DFI6_9LAMI	Uncharacterized protein (Fragment)	M569_13239	NA	Genlisea aurea	NA	Predicted	NA	NA	NA	NA
scaffold50.g3901.t1	320	S8CE46	323	89.66	232	72.5	71.83	22	1	1	230	1	232	6e-141	405	S8CE46	S8CE46_9LAMI	Uncharacterized protein (Fragment)	M569_12003	NA	Genlisea aurea	NA	Predicted	NA	NA	NA	NA
scaffold50.g3902.t1	136	S8DP95	354	83.46	133	97.79	37.57	19	1	6	135	222	354	2e-72	224	S8DP95	S8DP95_9LAMI	Uncharacterized protein (Fragment)	M569_13238	NA	Genlisea aurea	NA	Predicted	NA	NA	NA	NA
scaffold50.g3903.t1	706	S8DFK1	373	64.89	413	58.5	110.72	101	9	73	481	1	373	0	531	S8DFK1	S8DFK1_9LAMI	Uncharacterized protein (Fragment)	M569_16654	NA	Genlisea aurea	NA	Predicted	NA	NA	NA	NA
scaffold50.g3905.t1	299	Q2EIN5	87	85.06	87	29.1	100	13	0	207	293	1	87	1e-48	159	Q2EIN5	Q2EIN5_PHETU	Reverse transcriptase (Fragment)	NA	NA	Phelipanche tunetana (Broomrape) (Orobanche tunetana)	NA	Predicted	NA	GO:0003964~RNA-directed DNA polymerase activity	NA	NA
scaffold50.g3907.t1	944	S8CJQ2	948	70.22	957	101.38	100.95	263	6	1	944	1	948	0	1298	S8CJQ2	S8CJQ2_9LAMI	Uncharacterized protein	M569_07875	NA	Genlisea aurea	NA	Predicted	NA	NA	NA	NA
scaffold50.g3908.t1	252	S8CQ07	222	58.45	219	86.9	98.65	81	6	35	247	4	218	5e-86	258	S8CQ07	S8CQ07_9LAMI	Uncharacterized protein (Fragment)	M569_07876	NA	Genlisea aurea	NA	Predicted	NA	NA	NA	NA
scaffold50.g3909.t1	233	S8EK82	220	62.27	220	94.42	100	80	2	16	233	2	220	4e-94	278	S8EK82	S8EK82_9LAMI	Uncharacterized protein (Fragment)	M569_01746	NA	Genlisea aurea	NA	Predicted	NA	NA	NA	NA
scaffold50.g3910.t1	116	S8E178	181	35.14	74	63.79	40.88	46	1	40	113	68	139	7e-09	50.4	S8E178	S8E178_9LAMI	Zeamatin (Fragment)	M569_05411	NA	Genlisea aurea	NA	Predicted	NA	NA	NA	NA
scaffold50.g3911.t1	509	B2NID5	513	78.36	513	100.79	100	107	3	1	509	1	513	0	805	B2NID5	B2NID5_PERFR	UGT73A7	PfUGT2	NA	Perilla frutescens (Beefsteak mint) (Perilla ocymoides)	NA	Evidence at transcript level	UDP-glycosyltransferase family	GO:0016758~transferase activity, transferring hexosyl groups	NA	NA
scaffold51.g3912.t1	299	S8DG71	346	39.6	298	99.67	86.13	123	9	43	289	34	325	9e-59	194	S8DG71	S8DG71_9LAMI	Uncharacterized protein	M569_12980	NA	Genlisea aurea	NA	Predicted	NA	NA	NA	NA
scaffold51.g3913.t1	559	S8CQP7	657	51.17	428	76.57	65.14	195	5	67	484	107	530	2e-141	427	S8CQP7	S8CQP7_9LAMI	Uncharacterized protein	M569_05270	NA	Genlisea aurea	NA	Predicted	NA	NA	NA	NA
scaffold51.g3914.t1	435	S8E5F9	419	31.47	394	90.57	94.03	248	10	27	413	24	402	4e-57	196	S8E5F9	S8E5F9_9LAMI	Uncharacterized protein (Fragment)	M569_07183	NA	Genlisea aurea	NA	Predicted	NA	NA	NA	NA
scaffold51.g3915.t1	315	S8D166	314	61.13	265	84.13	84.39	87	4	11	270	4	257	7e-107	318	S8D166	S8D166_9LAMI	Uncharacterized protein	M569_03683	NA	Genlisea aurea	NA	Predicted	NA	NA	NA	NA
scaffold51.g3918.t1	313	S8DQH0	305	60.26	302	96.49	99.02	114	4	14	309	4	305	5e-121	353	S8DQH0	S8DQH0_9LAMI	Uncharacterized protein (Fragment)	M569_12776	NA	Genlisea aurea	NA	Predicted	NA	NA	NA	NA
scaffold51.g3919.t1	699	S8C6T6	719	79.49	507	72.53	70.51	103	1	193	699	214	719	0	865	S8C6T6	S8C6T6_9LAMI	Uncharacterized protein (Fragment)	M569_12295	NA	Genlisea aurea	NA	Predicted	NA	NA	NA	NA
scaffold51.g3920.t1	144	S8BXD8	121	56.52	115	79.86	95.04	48	1	26	138	7	121	2e-42	139	S8BXD8	S8BXD8_9LAMI	Uncharacterized protein (Fragment)	M569_15510	NA	Genlisea aurea	NA	Predicted	NA	NA	NA	NA
scaffold51.g3922.t1	1818	S8CZJ5	624	41.16	294	16.17	47.12	158	7	1488	1769	279	569	8e-51	193	S8CZJ5	S8CZJ5_9LAMI	Uncharacterized protein	M569_01856	NA	Genlisea aurea	NA	Predicted	NA	NA	NA	NA
scaffold51.g3924.t1	566	Q93WT7	544	74.82	564	99.65	103.68	117	5	1	562	1	541	0	810	Q93WT7	Q93WT7_OLEEU	Hexose transporter pGlT	NA	NA	Olea europaea (Common olive)	NA	Evidence at transcript level	Major facilitator superfamily, Sugar transporter (TC 2.A.1.1) family	GO:0022891~substrate-specific transmembrane transporter activity	NA	GO:0016021~integral to membrane
scaffold51.g3925.t1	268	S8DCC6	250	74.49	247	92.16	98.8	59	1	21	267	1	243	3e-138	393	S8DCC6	S8DCC6_9LAMI	Uncharacterized protein (Fragment)	M569_14357	NA	Genlisea aurea	NA	Predicted	NA	NA	NA	NA
scaffold51.g3926.t1	227	S8CFU9	199	52.91	189	83.26	94.97	72	9	42	224	21	198	4e-47	157	S8CFU9	S8CFU9_9LAMI	Uncharacterized protein	M569_08965	NA	Genlisea aurea	NA	Predicted	NA	NA	NA	NA
scaffold51.g3927.t1	903	S8D883	763	32.38	945	104.65	123.85	391	42	13	900	8	761	6e-89	302	S8D883	S8D883_9LAMI	Uncharacterized protein	M569_01075	NA	Genlisea aurea	NA	Predicted	NA	NA	NA	NA
scaffold51.g3928.t1	232	S8CWN9	240	51	251	108.19	104.58	85	10	2	231	3	236	2e-57	185	S8CWN9	S8CWN9_9LAMI	Uncharacterized protein	M569_03500	NA	Genlisea aurea	NA	Predicted	NA	NA	NA	NA
scaffold51.g3930.t1	163	S8D1P4	234	55.98	234	143.56	100	31	2	2	163	1	234	7e-78	234	S8D1P4	S8D1P4_9LAMI	Uncharacterized protein	M569_03496	NA	Genlisea aurea	NA	Predicted	NA	NA	NA	NA
scaffold51.g3931.t1	150	S8CIB8	51	36.17	47	31.33	92.16	30	0	8	54	5	51	0.0001	37.7	S8CIB8	S8CIB8_9LAMI	Uncharacterized protein (Fragment)	M569_10390	NA	Genlisea aurea	NA	Predicted	NA	NA	NA	NA
scaffold51.g3934.t1	777	S8DAZ3	426	59.3	489	62.93	114.79	126	6	1	482	1	423	0	552	S8DAZ3	S8DAZ3_9LAMI	Uncharacterized protein	M569_14970	NA	Genlisea aurea	NA	Predicted	NA	NA	NA	NA
scaffold51.g3935.t1	159	S8CV68	67	73.13	67	42.14	100	18	0	69	135	1	67	1e-30	108	S8CV68	S8CV68_9LAMI	Uncharacterized protein (Fragment)	M569_03499	NA	Genlisea aurea	NA	Predicted	NA	NA	NA	NA
scaffold51.g3936.t1	309	S8CZX2	320	68.22	321	103.88	100.31	66	4	11	296	1	320	9e-147	419	S8CZX2	S8CZX2_9LAMI	Uncharacterized protein (Fragment)	M569_01697	NA	Genlisea aurea	NA	Predicted	NA	NA	NA	NA
scaffold51.g3937.t1	142	S8CHV1	430	39.23	130	91.55	30.23	48	6	13	137	316	419	4e-14	68.6	S8CHV1	S8CHV1_9LAMI	Uncharacterized protein	M569_08211	NA	Genlisea aurea	NA	Predicted	NA	NA	NA	NA
scaffold51.g3939.t1	254	S8CY86	273	62.04	245	96.46	89.74	82	4	1	234	1	245	4e-91	273	S8CY86	S8CY86_9LAMI	Uncharacterized protein	M569_02405	NA	Genlisea aurea	NA	Predicted	NA	NA	NA	NA
scaffold51.g3949.t1	496	S8C9S3	504	89.66	493	99.4	97.82	50	1	5	496	12	504	0	929	S8C9S3	S8C9S3_9LAMI	Uncharacterized protein (Fragment)	M569_13682	NA	Genlisea aurea	NA	Predicted	NA	NA	NA	NA
scaffold51.g3950.t1	562	S8E8B5	511	31.72	186	33.1	36.4	119	4	289	466	185	370	9e-17	83.2	S8E8B5	S8E8B5_9LAMI	Uncharacterized protein (Fragment)	M569_02660	NA	Genlisea aurea	NA	Predicted	NA	NA	NA	NA
scaffold52.g3955.t1	179	S8CPC3	154	35.71	56	31.28	36.36	31	1	107	157	4	59	6e-06	43.9	S8CPC3	S8CPC3_9LAMI	Uncharacterized protein (Fragment)	M569_08076	NA	Genlisea aurea	NA	Predicted	NA	NA	NA	NA
scaffold52.g3959.t1	292	S8BWI7	176	38.33	60	20.55	34.09	37	0	7	66	101	160	0.0006	39.7	S8BWI7	S8BWI7_9LAMI	Uncharacterized protein	M569_16079	NA	Genlisea aurea	NA	Predicted	NA	NA	NA	NA
scaffold52.g3960.t1	404	Q27TN2	143	35.11	94	23.27	65.73	61	0	305	398	34	127	2e-13	68.2	Q27TN2	Q27TN2_PHETU	Reverse transcriptase (Fragment)	NA	NA	Phelipanche tunetana (Broomrape) (Orobanche tunetana)	NA	Predicted	NA	GO:0003723~RNA binding;GO:0003964~RNA-directed DNA polymerase activity	GO:0006278~RNA-dependent DNA replication	NA
scaffold52.g3964.t1	238	Q2EIM5	87	47.3	74	31.09	85.06	39	0	1	74	14	87	1e-16	72.8	Q2EIM5	Q2EIM5_PHETU	Reverse transcriptase (Fragment)	NA	NA	Phelipanche tunetana (Broomrape) (Orobanche tunetana)	NA	Predicted	NA	GO:0003964~RNA-directed DNA polymerase activity	NA	NA
scaffold52.g3965.t1	509	S8DN45	196	78.24	193	37.92	98.47	39	2	88	279	1	191	2e-102	309	S8DN45	S8DN45_9LAMI	Uncharacterized protein (Fragment)	M569_10362	NA	Genlisea aurea	NA	Predicted	NA	NA	NA	NA
scaffold52.g3967.t1	182	S8CBJ6	270	37.5	96	52.75	35.56	60	0	70	165	4	99	2e-14	69.3	S8CBJ6	S8CBJ6_9LAMI	Uncharacterized protein (Fragment)	M569_13048	NA	Genlisea aurea	NA	Predicted	NA	NA	NA	NA
scaffold52.g3968.t1	153	S8DQM9	143	37.5	48	31.37	33.57	29	1	107	153	63	110	0.0008	37.4	S8DQM9	S8DQM9_9LAMI	Uncharacterized protein	M569_09449	NA	Genlisea aurea	NA	Predicted	NA	NA	NA	NA
scaffold52.g3969.t1	867	S8D6W6	444	48.92	415	47.87	93.47	142	8	451	865	16	360	1e-120	376	S8D6W6	S8D6W6_9LAMI	Uncharacterized protein	M569_01551	NA	Genlisea aurea	NA	Predicted	NA	NA	NA	NA
scaffold52.g3970.t1	533	S8CYM2	728	35.75	551	103.38	75.69	302	10	12	531	196	725	7e-106	336	S8CYM2	S8CYM2_9LAMI	Uncharacterized protein (Fragment)	M569_02668	NA	Genlisea aurea	NA	Predicted	NA	NA	NA	NA
scaffold52.g3975.t1	340	Q27TZ7	143	42.86	49	14.41	34.27	28	0	19	67	49	97	2e-05	43.5	Q27TZ7	Q27TZ7_OROCE	Reverse transcriptase (Fragment)	NA	NA	Orobanche cernua var. australiana	NA	Predicted	NA	GO:0003723~RNA binding;GO:0003964~RNA-directed DNA polymerase activity	GO:0006278~RNA-dependent DNA replication	NA
scaffold52.g3978.t1	159	S8CPK9	260	30.71	140	88.05	53.85	93	1	4	143	123	258	3e-13	65.1	S8CPK9	S8CPK9_9LAMI	Uncharacterized protein (Fragment)	M569_05648	NA	Genlisea aurea	NA	Predicted	NA	NA	NA	NA
scaffold52.g3982.t1	353	S8CP10	265	69.81	265	75.07	100	78	1	1	263	1	265	3e-121	354	S8CP10	S8CP10_9LAMI	Uncharacterized protein (Fragment)	M569_05908	NA	Genlisea aurea	NA	Predicted	NA	NA	NA	NA
scaffold52.g3988.t1	362	S8CAV5	436	37.41	139	38.4	31.88	87	0	22	160	76	214	2e-24	103	S8CAV5	S8CAV5_9LAMI	Uncharacterized protein	M569_13291	NA	Genlisea aurea	NA	Predicted	NA	NA	NA	NA
scaffold52.g3989.t1	331	D6QY00	188	30.53	131	39.58	69.68	82	4	40	166	24	149	6e-10	57.8	D6QY00	D6QY00_FRAEX	Gag-pol polyprotein (Fragment)	NA	NA	Fraxinus excelsior (Ash)	NA	Evidence at transcript level	NA	GO:0003676~nucleic acid binding	GO:0015074~DNA integration	NA
scaffold52.g3991.t1	1004	S8CF63	253	30.56	180	17.93	71.15	124	1	625	804	1	179	3e-23	101	S8CF63	S8CF63_9LAMI	Uncharacterized protein (Fragment)	M569_09277	NA	Genlisea aurea	NA	Predicted	NA	NA	NA	NA
scaffold52.g3995.t1	297	Q27TQ2	143	81.2	117	39.39	81.82	22	0	155	271	1	117	3e-65	204	Q27TQ2	Q27TQ2_ORORA	Reverse transcriptase (Fragment)	NA	NA	Orobanche ramosa (Hemp broomrape) (Phelipanche ramosa)	NA	Predicted	NA	GO:0003723~RNA binding;GO:0003964~RNA-directed DNA polymerase activity	GO:0006278~RNA-dependent DNA replication	NA
scaffold52.g3996.t1	760	S8DQB5	482	77.54	472	62.11	97.93	104	2	1	470	1	472	0	775	S8DQB5	S8DQB5_9LAMI	Uncharacterized protein (Fragment)	M569_12845	NA	Genlisea aurea	NA	Predicted	NA	NA	NA	NA
scaffold53.g3997.t1	350	S8D1W3	284	71.83	284	81.14	100	56	1	5	264	1	284	2e-140	404	S8D1W3	S8D1W3_9LAMI	Uncharacterized protein (Fragment)	M569_00967	NA	Genlisea aurea	NA	Predicted	NA	NA	NA	NA
scaffold53.g4000.t1	300	S8DWS2	892	33.88	304	101.33	34.08	195	4	1	299	584	886	6e-58	200	S8DWS2	S8DWS2_9LAMI	Uncharacterized protein	M569_07096	NA	Genlisea aurea	NA	Predicted	NA	NA	NA	NA
scaffold53.g4004.t1	292	S8CQD4	113	37.08	89	30.48	78.76	52	2	48	132	1	89	7e-08	50.1	S8CQD4	S8CQD4_9LAMI	Uncharacterized protein (Fragment)	M569_05427	NA	Genlisea aurea	NA	Predicted	NA	NA	NA	NA
scaffold53.g4011.t1	68	D6QY00	188	48.39	62	91.18	32.98	32	0	3	64	58	119	2e-14	64.7	D6QY00	D6QY00_FRAEX	Gag-pol polyprotein (Fragment)	NA	NA	Fraxinus excelsior (Ash)	NA	Evidence at transcript level	NA	GO:0003676~nucleic acid binding	GO:0015074~DNA integration	NA
scaffold53.g4017.t1	193	Q27U04	143	41.94	93	48.19	65.03	26	1	44	108	49	141	1e-14	68.6	Q27U04	Q27U04_OROCE	Reverse transcriptase (Fragment)	NA	NA	Orobanche cernua var. cumana	NA	Predicted	NA	GO:0003723~RNA binding;GO:0003964~RNA-directed DNA polymerase activity	GO:0006278~RNA-dependent DNA replication	NA
scaffold53.g4020.t1	612	S8D321	650	64.07	231	37.75	35.54	82	1	326	555	312	542	4e-83	276	S8D321	S8D321_9LAMI	Uncharacterized protein	M569_00968	NA	Genlisea aurea	NA	Predicted	NA	NA	NA	NA
scaffold53.g4022.t1	413	Q27TQ1	143	74.13	143	34.62	100	37	0	2	144	1	143	1e-74	232	Q27TQ1	Q27TQ1_ORORA	Reverse transcriptase (Fragment)	NA	NA	Orobanche ramosa (Hemp broomrape) (Phelipanche ramosa)	NA	Predicted	NA	GO:0003723~RNA binding;GO:0003964~RNA-directed DNA polymerase activity	GO:0006278~RNA-dependent DNA replication	NA
scaffold53.g4029.t1	234	S8E2S6	154	31.16	138	58.97	89.61	88	3	76	210	21	154	6e-15	69.7	S8E2S6	S8E2S6_9LAMI	Uncharacterized protein (Fragment)	M569_04784	NA	Genlisea aurea	NA	Predicted	NA	NA	NA	NA
scaffold53.g4030.t1	167	S8CS05	503	32.05	156	93.41	31.01	88	6	17	166	243	386	4e-13	66.6	S8CS05	S8CS05_9LAMI	Uncharacterized protein	M569_07128	NA	Genlisea aurea	NA	Predicted	NA	NA	NA	NA
scaffold53.g4033.t1	115	A1IW27	88	56.86	51	44.35	57.95	22	0	1	51	37	87	4e-16	69.3	A1IW27	A1IW27_9LAMI	Putative gag-pol protein (Fragment)	ophh-45	NA	Phillyrea latifolia	NA	Evidence at transcript level	NA	GO:0003676~nucleic acid binding	NA	NA
scaffold53.g4034.t1	161	S8DYP9	171	31.58	95	59.01	55.56	63	2	38	131	11	104	1e-10	56.6	S8DYP9	S8DYP9_9LAMI	Uncharacterized protein (Fragment)	M569_06362	NA	Genlisea aurea	NA	Predicted	NA	NA	NA	NA
scaffold53.g4039.t1	272	Q27TW9	143	60	75	27.57	52.45	30	0	1	75	2	76	3e-25	99	Q27TW9	Q27TW9_OROCE	Reverse transcriptase (Fragment)	NA	NA	Orobanche cernua var. desertorum	NA	Predicted	NA	GO:0003723~RNA binding;GO:0003964~RNA-directed DNA polymerase activity	GO:0006278~RNA-dependent DNA replication	NA
scaffold53.g4040.t1	128	D6QY00	188	49.47	95	74.22	50.53	41	1	15	102	1	95	2e-18	77.8	D6QY00	D6QY00_FRAEX	Gag-pol polyprotein (Fragment)	NA	NA	Fraxinus excelsior (Ash)	NA	Evidence at transcript level	NA	GO:0003676~nucleic acid binding	GO:0015074~DNA integration	NA
scaffold53.g4043.t1	228	S8CF36	724	33.33	237	103.95	32.73	138	4	1	220	201	434	1e-30	120	S8CF36	S8CF36_9LAMI	Uncharacterized protein	M569_11643	NA	Genlisea aurea	NA	Predicted	NA	NA	NA	NA
scaffold53.g4047.t1	222	S8DDM8	216	56.68	217	97.75	100.46	86	4	6	221	7	216	2e-80	243	S8DDM8	S8DDM8_9LAMI	Uncharacterized protein (Fragment)	M569_17370	NA	Genlisea aurea	NA	Predicted	NA	NA	NA	NA
scaffold53.g4055.t1	304	S8CZH9	473	31.47	143	47.04	30.23	85	6	121	255	245	382	3e-10	60.5	S8CZH9	S8CZH9_9LAMI	Uncharacterized protein (Fragment)	M569_01878	NA	Genlisea aurea	NA	Predicted	NA	NA	NA	NA
scaffold53.g4060.t1	436	Q27TT6	143	77.46	142	32.57	99.3	32	0	244	385	2	143	2e-76	238	Q27TT6	Q27TT6_OROCR	Reverse transcriptase (Fragment)	NA	NA	Orobanche crenata (Bean broomrape)	NA	Predicted	NA	GO:0003723~RNA binding;GO:0003964~RNA-directed DNA polymerase activity	GO:0006278~RNA-dependent DNA replication	NA
scaffold53.g4061.t1	271	S8E2S6	154	31.17	77	28.41	50	53	0	84	160	78	154	4e-06	45.4	S8E2S6	S8E2S6_9LAMI	Uncharacterized protein (Fragment)	M569_04784	NA	Genlisea aurea	NA	Predicted	NA	NA	NA	NA
scaffold53.g4063.t1	300	D6QY00	188	45.61	114	38	60.64	58	2	62	175	38	147	4e-29	111	D6QY00	D6QY00_FRAEX	Gag-pol polyprotein (Fragment)	NA	NA	Fraxinus excelsior (Ash)	NA	Evidence at transcript level	NA	GO:0003676~nucleic acid binding	GO:0015074~DNA integration	NA
scaffold53.g4073.t1	452	S8CZ02	492	75.81	372	82.3	75.61	73	3	78	438	9	374	0	582	S8CZ02	S8CZ02_9LAMI	Uncharacterized protein (Fragment)	M569_04477	NA	Genlisea aurea	NA	Predicted	NA	NA	NA	NA
scaffold54.g4076.t1	374	S8EMU9	354	59.35	337	90.11	95.2	127	5	9	341	7	337	5e-138	401	S8EMU9	S8EMU9_9LAMI	Uncharacterized protein	M569_00727	NA	Genlisea aurea	NA	Predicted	NA	NA	NA	NA
scaffold54.g4077.t1	500	S8CR65	516	44.11	535	107	103.68	223	16	7	496	10	513	1e-116	357	S8CR65	S8CR65_9LAMI	Uncharacterized protein (Fragment)	M569_05482	NA	Genlisea aurea	NA	Predicted	NA	NA	NA	NA
scaffold54.g4078.t1	1113	S8CDM0	1133	68.28	1135	101.98	100.18	320	11	11	1113	7	1133	0	1501	S8CDM0	S8CDM0_9LAMI	Uncharacterized protein (Fragment)	M569_09838	NA	Genlisea aurea	NA	Predicted	NA	NA	NA	NA
scaffold54.g4080.t1	1509	S8DPG8	952	71.41	913	60.5	95.9	229	7	475	1383	1	885	0	1380	S8DPG8	S8DPG8_9LAMI	Uncharacterized protein	M569_09836	NA	Genlisea aurea	NA	Predicted	NA	NA	NA	NA
scaffold54.g4081.t1	445	S8DYC0	423	63.9	446	100.22	105.44	132	4	3	444	1	421	0	581	S8DYC0	S8DYC0_9LAMI	Uncharacterized protein (Fragment)	M569_09840	NA	Genlisea aurea	NA	Predicted	NA	NA	NA	NA
scaffold54.g4083.t1	286	S8EMJ1	119	38.81	67	23.43	56.3	31	1	48	114	12	68	4e-09	53.9	S8EMJ1	S8EMJ1_9LAMI	Uncharacterized protein	M569_00864	NA	Genlisea aurea	NA	Predicted	NA	NA	NA	NA
scaffold54.g4084.t1	564	S8CPS9	653	72.58	547	96.99	83.77	139	4	1	545	114	651	0	803	S8CPS9	S8CPS9_9LAMI	Uncharacterized protein (Fragment)	M569_05569	NA	Genlisea aurea	NA	Predicted	NA	NA	NA	NA
scaffold54.g4085.t1	1285	S8E0I9	763	67.54	764	59.46	100.13	197	12	555	1282	11	759	0	1005	S8E0I9	S8E0I9_9LAMI	Uncharacterized protein (Fragment)	M569_05568	NA	Genlisea aurea	NA	Predicted	NA	NA	NA	NA
scaffold54.g4086.t1	445	S8D999	338	56.46	209	46.97	61.83	77	2	170	376	122	318	5e-71	231	S8D999	S8D999_9LAMI	Uncharacterized protein	M569_00736	NA	Genlisea aurea	NA	Predicted	NA	NA	NA	NA
scaffold54.g4090.t1	598	S8DAL9	434	67.05	434	72.58	100	121	3	1	412	1	434	0	550	S8DAL9	S8DAL9_9LAMI	Uncharacterized protein	M569_15062	NA	Genlisea aurea	NA	Predicted	NA	NA	NA	NA
scaffold54.g4091.t1	580	S8C2B3	433	71.22	403	69.48	93.07	108	3	183	580	34	433	0	608	S8C2B3	S8C2B3_9LAMI	Uncharacterized protein	M569_13885	NA	Genlisea aurea	NA	Predicted	NA	NA	NA	NA
scaffold54.g4093.t1	357	S8CCH9	140	37.41	139	38.94	99.29	60	8	8	134	5	128	0.0007	39.3	S8CCH9	S8CCH9_9LAMI	Uncharacterized protein	M569_10113	NA	Genlisea aurea	NA	Predicted	NA	NA	NA	NA
scaffold54.g4094.t1	434	S8CZZ7	450	64.59	418	96.31	92.89	131	5	31	431	33	450	0	521	S8CZZ7	S8CZZ7_9LAMI	Uncharacterized protein (Fragment)	M569_01667	NA	Genlisea aurea	NA	Predicted	NA	NA	NA	NA
scaffold54.g4095.t1	299	S8C9A1	208	46.95	262	87.63	125.96	85	6	1	262	1	208	6e-65	206	S8C9A1	S8C9A1_9LAMI	Uncharacterized protein	M569_13886	NA	Genlisea aurea	NA	Predicted	NA	NA	NA	NA
scaffold54.g4096.t1	349	S8C428	351	50.44	343	98.28	97.72	150	7	10	334	1	341	5e-106	318	S8C428	S8C428_9LAMI	Uncharacterized protein	M569_15624	NA	Genlisea aurea	NA	Predicted	NA	NA	NA	NA
scaffold54.g4097.t1	160	S8E4S5	159	93.08	159	99.38	100	11	0	1	159	1	159	1e-107	307	S8E4S5	S8E4S5_9LAMI	Uncharacterized protein	M569_03977	NA	Genlisea aurea	NA	Predicted	NA	NA	NA	NA
scaffold54.g4098.t1	799	S8DWQ1	600	56.43	684	85.61	114	198	7	132	799	1	600	0	758	S8DWQ1	S8DWQ1_9LAMI	Uncharacterized protein (Fragment)	M569_07123	NA	Genlisea aurea	NA	Predicted	NA	NA	NA	NA
scaffold54.g4099.t1	464	S8CU40	496	82.46	496	106.9	100	49	2	1	458	1	496	0	795	S8CU40	S8CU40_9LAMI	Uncharacterized protein	M569_06380	NA	Genlisea aurea	NA	Predicted	NA	NA	NA	NA
scaffold54.g4100.t1	375	S8DYN8	347	42.37	380	101.33	109.51	133	11	4	354	16	338	3e-60	200	S8DYN8	S8DYN8_9LAMI	Uncharacterized protein	M569_06382	NA	Genlisea aurea	NA	Predicted	NA	NA	NA	NA
scaffold54.g4101.t1	156	S8EGD9	245	44.37	142	91.03	57.96	75	2	8	145	4	145	6e-32	116	S8EGD9	S8EGD9_9LAMI	Uncharacterized protein (Fragment)	M569_03017	NA	Genlisea aurea	NA	Predicted	NA	NA	NA	NA
scaffold54.g4103.t1	421	S8CUV9	414	75.6	418	99.29	100.97	96	2	1	418	3	414	0	673	S8CUV9	S8CUV9_9LAMI	Uncharacterized protein (Fragment)	M569_03590	NA	Genlisea aurea	NA	Predicted	NA	NA	NA	NA
scaffold54.g4104.t1	1175	S8C636	417	62.97	316	26.89	75.78	113	3	13	326	25	338	9e-134	417	S8C636	S8C636_9LAMI	Uncharacterized protein (Fragment)	M569_12573	NA	Genlisea aurea	NA	Predicted	NA	NA	NA	NA
scaffold55.g4105.t1	344	S8D2X4	179	62.35	170	49.42	94.97	51	1	140	296	1	170	6e-68	214	S8D2X4	S8D2X4_9LAMI	Uncharacterized protein (Fragment)	M569_00676	NA	Genlisea aurea	NA	Predicted	NA	NA	NA	NA
scaffold55.g4106.t1	595	S8EEH5	587	65.05	598	100.5	101.87	191	6	1	595	1	583	0	753	S8EEH5	S8EEH5_9LAMI	Uncharacterized protein (Fragment)	M569_03811	NA	Genlisea aurea	NA	Predicted	NA	NA	NA	NA
scaffold55.g4107.t1	550	S8C156	294	84.85	297	54	101.02	42	1	1	297	1	294	0	519	S8C156	S8C156_9LAMI	Uncharacterized protein (Fragment)	M569_14409	NA	Genlisea aurea	NA	Predicted	NA	NA	NA	NA
scaffold55.g4108.t1	290	S8BYD3	384	69.42	206	71.03	53.65	63	0	78	283	64	269	2e-98	297	S8BYD3	S8BYD3_9LAMI	Uncharacterized protein	M569_15182	NA	Genlisea aurea	NA	Predicted	NA	NA	NA	NA
scaffold55.g4109.t1	167	D7RJY7	209	31	100	59.88	47.85	63	2	25	122	92	187	2e-11	59.3	D7RJY7	D7RJY7_OLEEU	S-locus receptor kinase-like protein (Fragment)	NA	NA	Olea europaea (Common olive)	NA	Evidence at transcript level	NA	GO:0005524~ATP binding;GO:0004674~protein serine/threonine kinase activity	NA	NA
scaffold55.g4111.t1	567	S8DN98	570	57.83	479	84.48	84.04	166	7	32	485	103	570	1e-177	518	S8DN98	S8DN98_9LAMI	Uncharacterized protein (Fragment)	M569_13602	NA	Genlisea aurea	NA	Predicted	NA	NA	NA	NA
scaffold55.g4112.t1	497	S8DS84	459	78.02	455	91.55	99.13	98	2	22	475	1	454	0	739	S8DS84	S8DS84_9LAMI	Uncharacterized protein (Fragment)	M569_08793	NA	Genlisea aurea	NA	Predicted	NA	NA	NA	NA
scaffold55.g4113.t1	303	S8CIW0	99	45.45	77	25.41	77.78	29	2	122	198	14	77	5e-09	53.5	S8CIW0	S8CIW0_9LAMI	Uncharacterized protein (Fragment)	M569_10170	NA	Genlisea aurea	NA	Predicted	NA	NA	NA	NA
scaffold55.g4116.t1	473	S8CCH2	433	62.96	467	98.73	107.85	136	9	1	464	1	433	2e-179	513	S8CCH2	S8CCH2_9LAMI	Uncharacterized protein (Fragment)	M569_10169	NA	Genlisea aurea	NA	Predicted	NA	NA	NA	NA
scaffold55.g4117.t1	273	S8CZR9	273	56.94	281	102.93	102.93	93	7	9	270	2	273	2e-97	290	S8CZR9	S8CZR9_9LAMI	Uncharacterized protein (Fragment)	M569_04162	NA	Genlisea aurea	NA	Predicted	NA	NA	NA	NA
scaffold55.g4118.t1	666	S8C7A0	415	63.55	299	44.89	72.05	92	6	75	367	128	415	1e-124	379	S8C7A0	S8C7A0_9LAMI	Uncharacterized protein	M569_12135	NA	Genlisea aurea	NA	Predicted	NA	NA	NA	NA
scaffold55.g4123.t1	153	S8CZH9	473	31.41	156	101.96	32.98	97	3	3	151	230	382	2e-15	73.2	S8CZH9	S8CZH9_9LAMI	Uncharacterized protein (Fragment)	M569_01878	NA	Genlisea aurea	NA	Predicted	NA	NA	NA	NA
scaffold55.g4130.t1	165	S8CBJ6	270	31.61	155	93.94	57.41	93	3	23	165	65	218	1e-12	63.5	S8CBJ6	S8CBJ6_9LAMI	Uncharacterized protein (Fragment)	M569_13048	NA	Genlisea aurea	NA	Predicted	NA	NA	NA	NA
scaffold55.g4132.t1	289	Q2EIM5	87	50	70	24.22	80.46	35	0	124	193	16	85	7e-17	74.3	Q2EIM5	Q2EIM5_PHETU	Reverse transcriptase (Fragment)	NA	NA	Phelipanche tunetana (Broomrape) (Orobanche tunetana)	NA	Predicted	NA	GO:0003964~RNA-directed DNA polymerase activity	NA	NA
scaffold55.g4136.t1	82	Q27U05	138	36.21	58	70.73	42.03	36	1	3	59	3	60	7e-08	46.2	Q27U05	Q27U05_OROCE	Reverse transcriptase (Fragment)	NA	NA	Orobanche cernua var. cumana	NA	Predicted	NA	GO:0003723~RNA binding;GO:0003964~RNA-directed DNA polymerase activity	GO:0006278~RNA-dependent DNA replication	NA
scaffold55.g4139.t1	674	S8CBV1	185	71.05	76	11.28	41.08	22	0	92	167	110	185	4e-27	109	S8CBV1	S8CBV1_9LAMI	Uncharacterized protein (Fragment)	M569_10363	NA	Genlisea aurea	NA	Predicted	NA	NA	NA	NA
scaffold55.g4143.t1	315	S8DWA8	346	61.02	236	74.92	68.21	90	1	63	298	113	346	2e-102	308	S8DWA8	S8DWA8_9LAMI	Uncharacterized protein (Fragment)	M569_10554	NA	Genlisea aurea	NA	Predicted	NA	NA	NA	NA
scaffold55.g4144.t1	749	S8DWS2	892	31.63	392	52.34	43.95	186	7	387	748	478	817	1e-44	172	S8DWS2	S8DWS2_9LAMI	Uncharacterized protein	M569_07096	NA	Genlisea aurea	NA	Predicted	NA	NA	NA	NA
scaffold55.g4145.t1	153	S8DUI4	62	72.97	37	24.18	59.68	9	1	93	128	26	62	8e-09	49.3	S8DUI4	S8DUI4_9LAMI	Uncharacterized protein (Fragment)	M569_11218	NA	Genlisea aurea	NA	Predicted	NA	NA	NA	NA
scaffold55.g4150.t1	362	S8CIU8	349	70.7	355	98.07	101.72	98	2	8	362	1	349	0	538	S8CIU8	S8CIU8_9LAMI	Uncharacterized protein (Fragment)	M569_07861	NA	Genlisea aurea	NA	Predicted	NA	NA	NA	NA
scaffold55.g4151.t1	202	S8E6L0	93	77.01	87	43.07	93.55	19	1	94	179	7	93	3e-40	135	S8E6L0	S8E6L0_9LAMI	Uncharacterized protein (Fragment)	M569_03292	NA	Genlisea aurea	NA	Predicted	NA	NA	NA	NA
scaffold55.g4152.t1	355	S8CF63	253	34.31	137	38.59	54.15	88	2	1	137	43	177	2e-20	89	S8CF63	S8CF63_9LAMI	Uncharacterized protein (Fragment)	M569_09277	NA	Genlisea aurea	NA	Predicted	NA	NA	NA	NA
scaffold55.g4154.t1	174	O22674	136	43.04	79	45.4	58.09	43	2	95	173	2	78	2e-16	73.2	O22674	O22674_ANTMA	Reverse transcriptase (Fragment)	NA	NA	Antirrhinum majus (Garden snapdragon)	NA	Predicted	NA	GO:0003723~RNA binding;GO:0003964~RNA-directed DNA polymerase activity	GO:0006278~RNA-dependent DNA replication	NA
scaffold55.g4156.t1	183	S8CAL4	153	34.62	78	42.62	50.98	46	2	75	148	7	83	6e-06	43.9	S8CAL4	S8CAL4_9LAMI	Uncharacterized protein	M569_13400	NA	Genlisea aurea	NA	Predicted	NA	NA	NA	NA
scaffold55.g4158.t1	663	S8E6T3	598	44.46	623	93.97	104.18	302	12	38	652	12	598	1e-172	509	S8E6T3	S8E6T3_9LAMI	Uncharacterized protein (Fragment)	M569_06659	NA	Genlisea aurea	NA	Predicted	NA	NA	NA	NA
scaffold55.g4159.t1	176	S8DMT7	206	48.03	152	86.36	73.79	69	2	11	153	5	155	6e-39	134	S8DMT7	S8DMT7_9LAMI	Uncharacterized protein (Fragment)	M569_13811	NA	Genlisea aurea	NA	Predicted	NA	NA	NA	NA
scaffold55.g4160.t1	194	S8C9G3	200	62.98	181	93.3	90.5	21	3	58	192	20	200	2e-67	208	S8C9G3	S8C9G3_9LAMI	Aspartate aminotransferase (Fragment)	M569_13810	NA	Genlisea aurea	NA	Predicted	NA	NA	NA	NA
scaffold55.g4162.t1	102	O22675	136	40	70	68.63	51.47	42	0	1	70	67	136	1e-14	66.2	O22675	O22675_ANTMA	Reverse transcriptase (Fragment)	NA	NA	Antirrhinum majus (Garden snapdragon)	NA	Predicted	NA	GO:0003723~RNA binding;GO:0003964~RNA-directed DNA polymerase activity	GO:0006278~RNA-dependent DNA replication	NA
scaffold55.g4163.t1	274	S8DAG7	239	30.41	148	54.01	61.92	91	4	11	150	94	237	2e-06	48.1	S8DAG7	S8DAG7_9LAMI	Uncharacterized protein (Fragment)	M569_15116	NA	Genlisea aurea	NA	Predicted	NA	NA	NA	NA
scaffold55.g4165.t1	484	S8BYE3	538	60.22	181	37.4	33.64	62	2	41	221	351	521	4e-70	235	S8BYE3	S8BYE3_9LAMI	Uncharacterized protein	M569_15410	NA	Genlisea aurea	NA	Predicted	NA	NA	NA	NA
scaffold55.g4166.t1	506	Q27TV2	143	57.58	66	13.04	46.15	28	0	441	506	1	66	7e-22	92.8	Q27TV2	Q27TV2_OROCR	Reverse transcriptase (Fragment)	NA	NA	Orobanche crenata (Bean broomrape)	NA	Predicted	NA	GO:0003723~RNA binding;GO:0003964~RNA-directed DNA polymerase activity	GO:0006278~RNA-dependent DNA replication	NA
scaffold55.g4168.t1	376	S8DYP9	171	33.73	166	44.15	97.08	109	1	210	375	4	168	4e-23	95.1	S8DYP9	S8DYP9_9LAMI	Uncharacterized protein (Fragment)	M569_06362	NA	Genlisea aurea	NA	Predicted	NA	NA	NA	NA
scaffold55.g4170.t1	609	S8D3J2	619	60.64	625	102.63	100.97	175	17	1	599	1	580	0	648	S8D3J2	S8D3J2_9LAMI	Uncharacterized protein	M569_17542	NA	Genlisea aurea	NA	Predicted	NA	NA	NA	NA
scaffold56.g4176.t1	833	S8CQZ4	473	46.9	145	17.41	30.66	72	2	77	216	204	348	8e-33	133	S8CQZ4	S8CQZ4_9LAMI	Uncharacterized protein	M569_05126	NA	Genlisea aurea	NA	Predicted	NA	NA	NA	NA
scaffold56.g4181.t1	154	S8CRZ6	66	38.18	55	35.71	83.33	33	1	100	154	1	54	1e-05	41.2	S8CRZ6	S8CRZ6_9LAMI	Uncharacterized protein (Fragment)	M569_04756	NA	Genlisea aurea	NA	Predicted	NA	NA	NA	NA
scaffold56.g4182.t1	552	Q2EIQ8	87	57.65	85	15.4	97.7	33	1	466	547	1	85	2e-25	101	Q2EIQ8	Q2EIQ8_ORORA	Reverse transcriptase (Fragment)	NA	NA	Orobanche ramosa (Hemp broomrape) (Phelipanche ramosa)	NA	Predicted	NA	GO:0003964~RNA-directed DNA polymerase activity	NA	NA
scaffold56.g4183.t1	303	S8CAC2	191	36.51	63	20.79	32.98	40	0	222	284	1	63	3e-08	52.8	S8CAC2	S8CAC2_9LAMI	Uncharacterized protein (Fragment)	M569_13480	NA	Genlisea aurea	NA	Predicted	NA	NA	NA	NA
scaffold56.g4187.t1	373	S8D3L2	667	77.88	339	90.88	50.82	63	2	14	342	14	350	0	555	S8D3L2	S8D3L2_9LAMI	Uncharacterized protein	M569_00789	NA	Genlisea aurea	NA	Predicted	NA	NA	NA	NA
scaffold56.g4188.t1	376	S8D3L2	667	58.91	348	92.55	52.17	81	6	14	316	320	650	2e-127	385	S8D3L2	S8D3L2_9LAMI	Uncharacterized protein	M569_00789	NA	Genlisea aurea	NA	Predicted	NA	NA	NA	NA
scaffold56.g4189.t1	210	A1IW27	88	57.14	49	23.33	55.68	21	0	108	156	39	87	8e-16	70.5	A1IW27	A1IW27_9LAMI	Putative gag-pol protein (Fragment)	ophh-45	NA	Phillyrea latifolia	NA	Evidence at transcript level	NA	GO:0003676~nucleic acid binding	NA	NA
scaffold56.g4190.t1	225	Q27TP9	143	83.33	72	32	50.35	12	0	1	72	72	143	1e-38	133	Q27TP9	Q27TP9_ORORA	Reverse transcriptase (Fragment)	NA	NA	Orobanche ramosa (Hemp broomrape) (Phelipanche ramosa)	NA	Predicted	NA	GO:0003723~RNA binding;GO:0003964~RNA-directed DNA polymerase activity	GO:0006278~RNA-dependent DNA replication	NA
scaffold56.g4191.t1	114	S8D925	314	34.31	102	89.47	32.48	66	1	4	105	138	238	6e-15	69.3	S8D925	S8D925_9LAMI	Uncharacterized protein	M569_15597	NA	Genlisea aurea	NA	Predicted	NA	NA	NA	NA
scaffold56.g4194.t1	328	Q27TP9	143	70.59	51	15.55	35.66	15	0	241	291	93	143	4e-18	79.7	Q27TP9	Q27TP9_ORORA	Reverse transcriptase (Fragment)	NA	NA	Orobanche ramosa (Hemp broomrape) (Phelipanche ramosa)	NA	Predicted	NA	GO:0003723~RNA binding;GO:0003964~RNA-directed DNA polymerase activity	GO:0006278~RNA-dependent DNA replication	NA
scaffold56.g4195.t1	240	A1IW27	88	45	60	25	68.18	33	0	28	87	8	67	3e-12	60.8	A1IW27	A1IW27_9LAMI	Putative gag-pol protein (Fragment)	ophh-45	NA	Phillyrea latifolia	NA	Evidence at transcript level	NA	GO:0003676~nucleic acid binding	NA	NA
scaffold56.g4198.t1	153	S8CS05	503	33.55	152	99.35	30.22	90	4	3	153	323	464	2e-17	79.3	S8CS05	S8CS05_9LAMI	Uncharacterized protein	M569_07128	NA	Genlisea aurea	NA	Predicted	NA	NA	NA	NA
scaffold56.g4199.t1	213	Q27U10	143	72.73	143	67.14	100	39	0	44	186	1	143	5e-76	229	Q27U10	Q27U10_OROCE	Reverse transcriptase (Fragment)	NA	NA	Orobanche cernua var. cumana	NA	Predicted	NA	GO:0003723~RNA binding;GO:0003964~RNA-directed DNA polymerase activity	GO:0006278~RNA-dependent DNA replication	NA
scaffold56.g4201.t1	315	S8EGX9	173	67.35	196	62.22	113.29	38	3	121	314	2	173	4e-84	254	S8EGX9	S8EGX9_9LAMI	Uncharacterized protein (Fragment)	M569_02841	NA	Genlisea aurea	NA	Predicted	NA	NA	NA	NA
scaffold56.g4203.t1	157	Q2EIM5	87	52.46	61	38.85	70.11	27	1	96	156	1	59	2e-14	65.9	Q2EIM5	Q2EIM5_PHETU	Reverse transcriptase (Fragment)	NA	NA	Phelipanche tunetana (Broomrape) (Orobanche tunetana)	NA	Predicted	NA	GO:0003964~RNA-directed DNA polymerase activity	NA	NA
scaffold56.g4204.t1	385	D6QY00	188	40	180	46.75	95.74	105	2	116	292	1	180	7e-35	129	D6QY00	D6QY00_FRAEX	Gag-pol polyprotein (Fragment)	NA	NA	Fraxinus excelsior (Ash)	NA	Evidence at transcript level	NA	GO:0003676~nucleic acid binding	GO:0015074~DNA integration	NA
scaffold56.g4215.t1	419	Q27TR8	143	40.82	49	11.69	34.27	29	0	256	304	42	90	1e-05	44.7	Q27TR8	Q27TR8_PHEHR	Reverse transcriptase (Fragment)	NA	NA	Phelipanche hirtiflora (Broomrape) (Orobanche hirtiflora)	NA	Predicted	NA	GO:0003723~RNA binding;GO:0003964~RNA-directed DNA polymerase activity	GO:0006278~RNA-dependent DNA replication	NA
scaffold56.g4216.t1	309	S8D5P0	58	33.33	57	18.45	98.28	38	0	132	188	2	58	4e-06	44.3	S8D5P0	S8D5P0_9LAMI	Uncharacterized protein (Fragment)	M569_16885	NA	Genlisea aurea	NA	Predicted	NA	NA	NA	NA
scaffold56.g4222.t1	486	Q27TQ1	143	76.22	143	29.42	100	34	0	2	144	1	143	5e-76	238	Q27TQ1	Q27TQ1_ORORA	Reverse transcriptase (Fragment)	NA	NA	Orobanche ramosa (Hemp broomrape) (Phelipanche ramosa)	NA	Predicted	NA	GO:0003723~RNA binding;GO:0003964~RNA-directed DNA polymerase activity	GO:0006278~RNA-dependent DNA replication	NA
scaffold57.g4238.t1	245	Q27TT5	143	75	56	22.86	39.16	14	0	73	128	88	143	8e-23	92	Q27TT5	Q27TT5_OROCR	Reverse transcriptase (Fragment)	NA	NA	Orobanche crenata (Bean broomrape)	NA	Predicted	NA	GO:0003723~RNA binding;GO:0003964~RNA-directed DNA polymerase activity	GO:0006278~RNA-dependent DNA replication	NA
scaffold57.g4239.t1	232	A1IW27	88	63.08	65	28.02	73.86	24	0	60	124	23	87	6e-28	103	A1IW27	A1IW27_9LAMI	Putative gag-pol protein (Fragment)	ophh-45	NA	Phillyrea latifolia	NA	Evidence at transcript level	NA	GO:0003676~nucleic acid binding	NA	NA
scaffold57.g4245.t1	112	Q27TP8	143	75.47	53	47.32	37.06	13	0	44	96	1	53	1e-20	82.8	Q27TP8	Q27TP8_ORORA	Reverse transcriptase (Fragment)	NA	NA	Orobanche ramosa (Hemp broomrape) (Phelipanche ramosa)	NA	Predicted	NA	GO:0003723~RNA binding;GO:0003964~RNA-directed DNA polymerase activity	GO:0006278~RNA-dependent DNA replication	NA
scaffold57.g4255.t1	155	Q27U05	138	42.17	83	53.55	60.14	48	0	73	155	1	83	1e-17	75.9	Q27U05	Q27U05_OROCE	Reverse transcriptase (Fragment)	NA	NA	Orobanche cernua var. cumana	NA	Predicted	NA	GO:0003723~RNA binding;GO:0003964~RNA-directed DNA polymerase activity	GO:0006278~RNA-dependent DNA replication	NA
scaffold57.g4263.t1	86	S8EPA6	131	37.68	69	80.23	52.67	38	2	1	67	44	109	5e-05	38.5	S8EPA6	S8EPA6_9LAMI	Uncharacterized protein	M569_00017	NA	Genlisea aurea	NA	Predicted	NA	NA	NA	NA
scaffold57.g4266.t1	284	S8C3J3	359	64.1	273	96.13	76.04	96	2	10	280	8	280	1e-125	366	S8C3J3	S8C3J3_9LAMI	Uncharacterized protein	M569_13432	NA	Genlisea aurea	NA	Predicted	NA	NA	NA	NA
scaffold57.g4278.t1	135	S8CF63	253	33.33	87	64.44	34.39	50	3	26	107	102	185	3e-07	47.4	S8CF63	S8CF63_9LAMI	Uncharacterized protein (Fragment)	M569_09277	NA	Genlisea aurea	NA	Predicted	NA	NA	NA	NA
scaffold57.g4280.t1	197	S8CRZ6	66	37.93	58	29.44	87.88	35	1	55	112	6	62	0.0001	38.9	S8CRZ6	S8CRZ6_9LAMI	Uncharacterized protein (Fragment)	M569_04756	NA	Genlisea aurea	NA	Predicted	NA	NA	NA	NA
scaffold57.g4281.t1	219	Q2EIX9	87	49.43	87	39.73	100	44	0	71	157	1	87	3e-26	99.4	Q2EIX9	Q2EIX9_OROCE	Reverse transcriptase (Fragment)	NA	NA	Orobanche cernua var. cernua	NA	Predicted	NA	GO:0003964~RNA-directed DNA polymerase activity	NA	NA
scaffold57.g4282.t1	473	D6QY00	188	31.91	188	39.75	100	126	1	129	314	1	188	2e-24	100	D6QY00	D6QY00_FRAEX	Gag-pol polyprotein (Fragment)	NA	NA	Fraxinus excelsior (Ash)	NA	Evidence at transcript level	NA	GO:0003676~nucleic acid binding	GO:0015074~DNA integration	NA
scaffold57.g4283.t1	181	S8D8C2	373	30.41	148	81.77	39.68	96	2	21	168	15	155	8e-17	77	S8D8C2	S8D8C2_9LAMI	Uncharacterized protein	M569_15888	NA	Genlisea aurea	NA	Predicted	NA	NA	NA	NA
scaffold57.g4284.t1	186	S8DLL0	214	31.96	97	52.15	45.33	65	1	67	162	70	166	1e-12	63.5	S8DLL0	S8DLL0_9LAMI	Uncharacterized protein	M569_14378	NA	Genlisea aurea	NA	Predicted	NA	NA	NA	NA
scaffold57.g4285.t1	222	S8CMQ3	180	49.76	209	94.14	116.11	58	5	11	216	5	169	2e-38	134	S8CMQ3	S8CMQ3_9LAMI	Uncharacterized protein	M569_08701	NA	Genlisea aurea	NA	Predicted	NA	NA	NA	NA
scaffold57.g4296.t1	304	S8CWZ9	103	47.5	40	13.16	38.83	21	0	31	70	43	82	0.0005	38.9	S8CWZ9	S8CWZ9_9LAMI	Uncharacterized protein	M569_03359	NA	Genlisea aurea	NA	Predicted	NA	NA	NA	NA
scaffold57.g4297.t1	172	S8CAL4	153	34.62	78	45.35	50.98	50	1	54	130	3	80	6e-10	54.3	S8CAL4	S8CAL4_9LAMI	Uncharacterized protein	M569_13400	NA	Genlisea aurea	NA	Predicted	NA	NA	NA	NA
scaffold57.g4300.t1	196	Q27TY7	143	79.17	72	36.73	50.35	15	0	122	193	1	72	3e-37	129	Q27TY7	Q27TY7_OROCE	Reverse transcriptase (Fragment)	NA	NA	Orobanche cernua var. cernua	NA	Predicted	NA	GO:0003723~RNA binding;GO:0003964~RNA-directed DNA polymerase activity	GO:0006278~RNA-dependent DNA replication	NA
scaffold57.g4312.t1	147	S8EPA6	131	30.48	105	71.43	80.15	71	1	2	104	16	120	1e-09	53.1	S8EPA6	S8EPA6_9LAMI	Uncharacterized protein	M569_00017	NA	Genlisea aurea	NA	Predicted	NA	NA	NA	NA
scaffold58.g4325.t1	174	S8E2S6	154	31.11	135	77.59	87.66	91	1	7	141	22	154	1e-17	76.6	S8E2S6	S8E2S6_9LAMI	Uncharacterized protein (Fragment)	M569_04784	NA	Genlisea aurea	NA	Predicted	NA	NA	NA	NA
scaffold58.g4347.t1	369	D6QY00	188	32.68	153	41.46	81.38	74	3	151	274	21	173	1e-17	80.5	D6QY00	D6QY00_FRAEX	Gag-pol polyprotein (Fragment)	NA	NA	Fraxinus excelsior (Ash)	NA	Evidence at transcript level	NA	GO:0003676~nucleic acid binding	GO:0015074~DNA integration	NA
scaffold58.g4356.t1	223	S8C693	497	51.11	225	100.9	45.27	100	2	1	220	278	497	9e-77	242	S8C693	S8C693_9LAMI	Uncharacterized protein (Fragment)	M569_12509	NA	Genlisea aurea	NA	Predicted	NA	NA	NA	NA
scaffold58.g4357.t1	510	S8DXA9	554	69.43	458	89.8	82.67	139	1	35	492	96	552	0	684	S8DXA9	S8DXA9_9LAMI	Uncharacterized protein (Fragment)	M569_10172	NA	Genlisea aurea	NA	Predicted	NA	NA	NA	NA
scaffold58.g4363.t1	154	Q27TQ4	143	33.33	72	46.75	50.35	48	0	1	72	72	143	9e-11	56.2	Q27TQ4	Q27TQ4_ORORA	Reverse transcriptase (Fragment)	NA	NA	Orobanche ramosa (Hemp broomrape) (Phelipanche ramosa)	NA	Predicted	NA	GO:0003723~RNA binding;GO:0003964~RNA-directed DNA polymerase activity	GO:0006278~RNA-dependent DNA replication	NA
scaffold58.g4364.t1	268	A1IW27	88	55.7	79	29.48	89.77	35	0	45	123	8	86	8e-28	104	A1IW27	A1IW27_9LAMI	Putative gag-pol protein (Fragment)	ophh-45	NA	Phillyrea latifolia	NA	Evidence at transcript level	NA	GO:0003676~nucleic acid binding	NA	NA
scaffold58.g4365.t1	481	Q27TT4	143	75.52	143	29.73	100	35	0	34	176	1	143	3e-75	236	Q27TT4	Q27TT4_OROCR	Reverse transcriptase (Fragment)	NA	NA	Orobanche crenata (Bean broomrape)	NA	Predicted	NA	GO:0003723~RNA binding;GO:0003964~RNA-directed DNA polymerase activity	GO:0006278~RNA-dependent DNA replication	NA
scaffold59.g4388.t1	533	S8E8X0	550	66.73	526	98.69	95.64	162	3	3	526	33	547	0	719	S8E8X0	S8E8X0_9LAMI	Uncharacterized protein	M569_05889	NA	Genlisea aurea	NA	Predicted	NA	NA	NA	NA
scaffold59.g4389.t1	290	S8CJ56	363	79.66	290	100	79.89	59	0	1	290	74	363	5e-174	489	S8CJ56	S8CJ56_9LAMI	Uncharacterized protein (Fragment)	M569_10079	NA	Genlisea aurea	NA	Predicted	NA	NA	NA	NA
scaffold59.g4390.t1	463	S8E4C3	440	65.16	465	100.43	105.68	132	10	1	460	1	440	0	605	S8E4C3	S8E4C3_9LAMI	Uncharacterized protein (Fragment)	M569_04157	NA	Genlisea aurea	NA	Predicted	NA	NA	NA	NA
scaffold59.g4391.t1	571	S8ECP5	439	61.59	453	79.33	103.19	121	5	19	469	4	405	2e-177	513	S8ECP5	S8ECP5_9LAMI	Uncharacterized protein	M569_01033	NA	Genlisea aurea	NA	Predicted	NA	NA	NA	NA
scaffold59.g4393.t1	727	S8CVE3	672	74.7	668	91.88	99.4	160	4	67	727	7	672	0	1016	S8CVE3	S8CVE3_9LAMI	Uncharacterized protein (Fragment)	M569_05888	NA	Genlisea aurea	NA	Predicted	NA	NA	NA	NA
scaffold59.g4394.t1	349	S8BSL3	345	73.75	339	97.13	98.26	87	1	11	347	5	343	0	542	S8BSL3	S8BSL3_9LAMI	Uncharacterized protein	M569_17464	NA	Genlisea aurea	NA	Predicted	NA	NA	NA	NA
scaffold59.g4395.t1	209	S8CP23	220	64.79	213	101.91	96.82	54	3	16	207	8	220	1e-78	238	S8CP23	S8CP23_9LAMI	Uncharacterized protein (Fragment)	M569_05891	NA	Genlisea aurea	NA	Predicted	NA	NA	NA	NA
scaffold59.g4396.t1	185	S8CI85	211	55.32	188	101.62	89.1	71	3	9	185	22	207	1e-61	193	S8CI85	S8CI85_9LAMI	Uncharacterized protein	M569_08021	NA	Genlisea aurea	NA	Predicted	NA	NA	NA	NA
scaffold59.g4398.t1	1917	S8CPD7	752	60.66	793	41.37	105.45	252	12	1	774	1	752	0	872	S8CPD7	S8CPD7_9LAMI	Uncharacterized protein (Fragment)	M569_05733	NA	Genlisea aurea	NA	Predicted	NA	NA	NA	NA
scaffold59.g4400.t1	240	S8DGE1	349	64.46	242	100.83	69.34	76	6	1	237	112	348	3e-92	278	S8DGE1	S8DGE1_9LAMI	Uncharacterized protein (Fragment)	M569_16392	NA	Genlisea aurea	NA	Predicted	NA	NA	NA	NA
scaffold59.g4401.t1	306	S8D1S4	282	56.96	316	103.27	112.06	92	9	1	306	1	282	4e-112	330	S8D1S4	S8D1S4_9LAMI	Uncharacterized protein	M569_01034	NA	Genlisea aurea	NA	Predicted	NA	NA	NA	NA
scaffold59.g4404.t1	835	Q6H974	841	73.36	856	102.51	101.78	192	11	1	835	1	841	0	1080	Q6H974	Q6H974_ANTMA	SEU1 protein	NA	NA	Antirrhinum majus (Garden snapdragon)	NA	Evidence at transcript level	NA	NA	NA	NA
scaffold59.g4405.t1	697	S8E8S5	690	87.8	697	100	101.01	78	3	1	697	1	690	0	1296	S8E8S5	S8E8S5_9LAMI	Uncharacterized protein	M569_02470	NA	Genlisea aurea	NA	Predicted	NA	NA	NA	NA
scaffold59.g4406.t1	915	B5AY31	934	76.29	970	106.01	103.85	117	5	6	912	6	925	0	1473	B5AY31	B5AY31_9LAMI	SPINDLY	SPY	NA	Sinningia speciosa	NA	Evidence at transcript level	NA	NA	NA	NA
scaffold59.g4407.t1	155	S8DNS9	50	58.7	46	29.68	92	19	0	105	150	1	46	2e-12	59.7	S8DNS9	S8DNS9_9LAMI	Uncharacterized protein (Fragment)	M569_13465	NA	Genlisea aurea	NA	Predicted	NA	NA	NA	NA
scaffold59.g4408.t1	214	S8DVF8	220	63.93	219	102.34	99.55	72	4	2	214	3	220	1e-89	266	S8DVF8	S8DVF8_9LAMI	Uncharacterized protein	M569_07603	NA	Genlisea aurea	NA	Predicted	NA	NA	NA	NA
scaffold59.g4409.t1	771	S8CW52	439	78.49	423	54.86	96.36	88	2	348	769	19	439	0	715	S8CW52	S8CW52_9LAMI	Uncharacterized protein (Fragment)	M569_03114	NA	Genlisea aurea	NA	Predicted	NA	NA	NA	NA
scaffold59.g4412.t1	152	S8EAB1	133	39.23	130	85.53	97.74	63	4	12	141	10	123	3e-23	90.5	S8EAB1	S8EAB1_9LAMI	Uncharacterized protein	M569_01931	NA	Genlisea aurea	NA	Predicted	NA	NA	NA	NA
scaffold59.g4414.t1	152	S8EAB1	133	40	130	85.53	97.74	62	4	12	141	10	123	8e-24	92	S8EAB1	S8EAB1_9LAMI	Uncharacterized protein	M569_01931	NA	Genlisea aurea	NA	Predicted	NA	NA	NA	NA
scaffold59.g4415.t1	152	S8EAB1	133	41.82	110	72.37	82.71	54	3	32	141	24	123	2e-21	85.5	S8EAB1	S8EAB1_9LAMI	Uncharacterized protein	M569_01931	NA	Genlisea aurea	NA	Predicted	NA	NA	NA	NA
scaffold59.g4416.t1	152	S8EAB1	133	35.29	136	89.47	102.26	70	4	6	141	6	123	3e-21	85.1	S8EAB1	S8EAB1_9LAMI	Uncharacterized protein	M569_01931	NA	Genlisea aurea	NA	Predicted	NA	NA	NA	NA
scaffold59.g4417.t1	279	S8BWJ4	240	32.34	167	59.86	69.58	102	6	8	173	4	160	6e-15	72	S8BWJ4	S8BWJ4_9LAMI	Uncharacterized protein	M569_15854	NA	Genlisea aurea	NA	Predicted	NA	NA	NA	NA
scaffold59.g4418.t1	1096	S8C5U9	1084	62.56	1095	99.91	101.01	375	14	5	1085	3	1076	0	1296	S8C5U9	S8C5U9_9LAMI	Uncharacterized protein	M569_12677	NA	Genlisea aurea	NA	Predicted	NA	NA	NA	NA
scaffold59.g4419.t1	639	S8CVJ4	646	35.79	623	97.5	96.44	316	14	42	624	26	604	1e-110	350	S8CVJ4	S8CVJ4_9LAMI	Uncharacterized protein (Fragment)	M569_05794	NA	Genlisea aurea	NA	Predicted	NA	NA	NA	NA
scaffold59.g4420.t1	153	S8C8P7	323	38.98	118	77.12	36.53	67	2	1	118	201	313	3e-24	96.7	S8C8P7	S8C8P7_9LAMI	Uncharacterized protein (Fragment)	M569_11530	NA	Genlisea aurea	NA	Predicted	NA	NA	NA	NA
scaffold59.g4421.t1	526	S8CVJ4	646	38.2	521	99.05	80.65	282	12	15	522	2	495	7e-98	313	S8CVJ4	S8CVJ4_9LAMI	Uncharacterized protein (Fragment)	M569_05794	NA	Genlisea aurea	NA	Predicted	NA	NA	NA	NA
scaffold59.g4422.t1	289	S8CNA4	132	82.95	129	44.64	97.73	18	2	146	270	4	132	4e-70	216	S8CNA4	S8CNA4_9LAMI	Uncharacterized protein (Fragment)	M569_08512	NA	Genlisea aurea	NA	Predicted	NA	NA	NA	NA
scaffold59.g4423.t1	357	S8CXG0	348	76.47	357	100	102.59	75	1	1	357	1	348	0	550	S8CXG0	S8CXG0_9LAMI	Uncharacterized protein	M569_03115	NA	Genlisea aurea	NA	Predicted	NA	NA	NA	NA
scaffold59.g4424.t1	918	S8E723	878	75.14	913	99.46	103.99	184	12	1	909	1	874	0	1341	S8E723	S8E723_9LAMI	Uncharacterized protein	M569_03113	NA	Genlisea aurea	NA	Predicted	NA	NA	NA	NA
scaffold59.g4425.t1	362	S8CNH6	334	85.89	333	91.99	99.7	45	2	32	362	2	334	0	551	S8CNH6	S8CNH6_9LAMI	Protein kinase 2 (Fragment)	M569_06034	NA	Genlisea aurea	NA	Predicted	NA	NA	NA	NA
scaffold59.g4426.t1	416	S8DRZ8	327	77.71	341	81.97	104.28	61	2	75	415	2	327	0	529	S8DRZ8	S8DRZ8_9LAMI	Phosphoribosylformylglycinamidine cyclo-ligase (Fragment)	M569_12198	NA	Genlisea aurea	NA	Predicted	NA	NA	NA	NA
scaffold59.g4427.t1	1300	S8DZF4	600	78.19	587	45.15	97.83	125	1	714	1300	17	600	0	972	S8DZF4	S8DZF4_9LAMI	Uncharacterized protein	M569_06033	NA	Genlisea aurea	NA	Predicted	NA	NA	NA	NA
scaffold59.g4428.t1	196	S8EE16	194	86.8	197	100.51	101.55	22	2	1	196	1	194	3e-121	345	S8EE16	S8EE16_9LAMI	Uncharacterized protein	M569_00528	NA	Genlisea aurea	NA	Predicted	NA	NA	NA	NA
scaffold60.g4429.t1	316	Q9AXB9	156	31.78	107	33.86	68.59	62	1	8	114	59	154	7e-09	53.9	Q9AXB9	Q9AXB9_ANTHI	Putative uncharacterized protein	NA	NA	Antirrhinum hispanicum (Snapdragon) (Antirrhinum glutinosum)	NA	Predicted	NA	NA	NA	NA
scaffold60.g4433.t1	340	S8BYE0	303	73.87	310	91.18	102.31	69	2	2	309	4	303	1e-170	481	S8BYE0	S8BYE0_9LAMI	Uncharacterized protein (Fragment)	M569_15413	NA	Genlisea aurea	NA	Predicted	NA	NA	NA	NA
scaffold60.g4436.t1	159	S8CCZ0	281	31.06	132	83.02	46.98	79	2	1	122	144	273	2e-09	54.3	S8CCZ0	S8CCZ0_9LAMI	Uncharacterized protein	M569_12485	NA	Genlisea aurea	NA	Predicted	NA	NA	NA	NA
scaffold60.g4437.t1	158	Q2EIQ2	87	42.53	87	55.06	100	11	1	5	52	1	87	2e-13	62.8	Q2EIQ2	Q2EIQ2_ORORA	Reverse transcriptase (Fragment)	NA	NA	Orobanche ramosa (Hemp broomrape) (Phelipanche ramosa)	NA	Predicted	NA	GO:0003964~RNA-directed DNA polymerase activity	NA	NA
scaffold60.g4439.t1	184	D7REK4	181	99.45	181	98.37	100	1	0	1	181	1	181	6e-134	376	D7REK4	D7REK4_SALMI	ADP-ribosylation factor (Fragment)	NA	NA	Salvia miltiorrhiza (Chinese sage)	NA	Evidence at transcript level	Small GTPase superfamily, Arf family	GO:0005525~GTP binding	GO:0007264~small GTPase mediated signal transduction	GO:0005622~intracellular
scaffold60.g4442.t1	267	S8EJG2	185	43.78	217	81.27	117.3	68	9	63	267	11	185	2e-38	135	S8EJG2	S8EJG2_9LAMI	Uncharacterized protein (Fragment)	M569_02002	NA	Genlisea aurea	NA	Predicted	NA	NA	NA	NA
scaffold60.g4443.t1	169	S8DW02	158	36.21	58	34.32	36.71	37	0	83	140	1	58	0.0001	40.4	S8DW02	S8DW02_9LAMI	Uncharacterized protein (Fragment)	M569_10669	NA	Genlisea aurea	NA	Predicted	NA	NA	NA	NA
scaffold60.g4445.t1	302	S8ELZ2	384	35.63	174	57.62	45.31	108	3	89	258	211	384	4e-28	112	S8ELZ2	S8ELZ2_9LAMI	Uncharacterized protein (Fragment)	M569_01065	NA	Genlisea aurea	NA	Predicted	NA	NA	NA	NA
scaffold60.g4446.t1	137	S8D5Q8	98	47.13	87	63.5	88.78	37	4	23	103	1	84	5e-16	70.1	S8D5Q8	S8D5Q8_9LAMI	Uncharacterized protein (Fragment)	M569_02001	NA	Genlisea aurea	NA	Predicted	NA	NA	NA	NA
scaffold60.g4447.t1	350	S8EMK6	445	43.21	324	92.57	72.81	173	6	33	349	7	326	8e-81	256	S8EMK6	S8EMK6_9LAMI	Uncharacterized protein (Fragment)	M569_00835	NA	Genlisea aurea	NA	Predicted	NA	NA	NA	NA
scaffold60.g4448.t1	274	S8C5Y1	246	71.43	203	74.09	82.52	54	2	9	207	1	203	1e-100	298	S8C5Y1	S8C5Y1_9LAMI	Carbonic anhydrase (Fragment)	M569_12559	NA	Genlisea aurea	NA	Predicted	NA	NA	NA	NA
scaffold60.g4449.t1	499	S8CX55	278	65.7	277	55.51	99.64	60	2	5	246	1	277	3e-120	357	S8CX55	S8CX55_9LAMI	Uncharacterized protein (Fragment)	M569_02776	NA	Genlisea aurea	NA	Predicted	NA	NA	NA	NA
scaffold60.g4451.t1	284	S8CX55	278	83.21	262	92.25	94.24	44	0	5	266	1	262	2e-161	454	S8CX55	S8CX55_9LAMI	Uncharacterized protein (Fragment)	M569_02776	NA	Genlisea aurea	NA	Predicted	NA	NA	NA	NA
scaffold60.g4453.t1	594	S8CA07	568	87.68	552	92.93	97.18	66	1	43	592	17	568	0	1005	S8CA07	S8CA07_9LAMI	Uncharacterized protein (Fragment)	M569_11138	NA	Genlisea aurea	NA	Predicted	NA	NA	NA	NA
scaffold60.g4454.t1	191	S8CZH9	473	31.58	152	79.58	32.14	98	4	4	150	323	473	6e-14	69.3	S8CZH9	S8CZH9_9LAMI	Uncharacterized protein (Fragment)	M569_01878	NA	Genlisea aurea	NA	Predicted	NA	NA	NA	NA
scaffold60.g4457.t1	506	S8DX30	431	74.13	460	90.91	106.73	90	3	28	487	1	431	0	671	S8DX30	S8DX30_9LAMI	Uncharacterized protein (Fragment)	M569_10302	NA	Genlisea aurea	NA	Predicted	NA	NA	NA	NA
scaffold60.g4458.t1	947	S8CW77	913	54.83	943	99.58	103.29	305	33	45	943	42	907	0	776	S8CW77	S8CW77_9LAMI	Uncharacterized protein	M569_03088	NA	Genlisea aurea	NA	Predicted	NA	NA	NA	NA
scaffold60.g4459.t1	447	C7A2A0	534	69.48	534	119.46	100	71	6	6	447	1	534	0	726	C7A2A0	C7A2A0_ANTMA	Mitochondrial benzaldehyde dehydrogenase (EC 1.2.1.3)	BALDH	1.2.1.3	Antirrhinum majus (Garden snapdragon)	NA	Evidence at transcript level	Aldehyde dehydrogenase family	GO:0004029~aldehyde dehydrogenase (NAD) activity	NA	NA
scaffold60.g4460.t1	197	S8EK64	195	70.47	193	97.97	98.97	57	0	4	196	3	195	2e-92	271	S8EK64	S8EK64_9LAMI	Uncharacterized protein (Fragment)	M569_01773	NA	Genlisea aurea	NA	Predicted	NA	NA	NA	NA
scaffold60.g4464.t1	297	S8D6E8	219	68.72	243	81.82	110.96	51	1	55	297	2	219	2e-116	337	S8D6E8	S8D6E8_9LAMI	Superoxide dismutase (Fragment)	M569_01772	NA	Genlisea aurea	NA	Predicted	NA	NA	NA	NA
scaffold60.g4465.t1	633	S8CSS6	482	88.59	482	76.15	100	54	1	153	633	1	482	0	870	S8CSS6	S8CSS6_9LAMI	Uncharacterized protein (Fragment)	M569_04885	NA	Genlisea aurea	NA	Predicted	NA	NA	NA	NA
scaffold60.g4466.t1	339	D2K8S6	337	85.54	332	97.94	98.52	40	3	10	338	11	337	0	580	D2K8S6	D2K8S6_OLEEU	Spermidine synthase (EC 2.5.1.16)	NA	2.5.1.16	Olea europaea (Common olive)	NA	Evidence at transcript level	Spermidine/spermine synthase family	GO:0004766~spermidine synthase activity	GO:0008152~metabolic process	NA
scaffold60.g4468.t1	463	D6QY00	188	32.88	146	31.53	77.66	58	2	197	302	43	188	2e-18	83.6	D6QY00	D6QY00_FRAEX	Gag-pol polyprotein (Fragment)	NA	NA	Fraxinus excelsior (Ash)	NA	Evidence at transcript level	NA	GO:0003676~nucleic acid binding	GO:0015074~DNA integration	NA
scaffold60.g4470.t1	726	S8CXS6	772	64.12	524	72.18	67.88	143	4	216	726	281	772	0	680	S8CXS6	S8CXS6_9LAMI	Uncharacterized protein (Fragment)	M569_04934	NA	Genlisea aurea	NA	Predicted	NA	NA	NA	NA
scaffold60.g4471.t1	229	S8E996	216	41.07	224	97.82	103.7	116	4	11	226	1	216	6e-53	172	S8E996	S8E996_9LAMI	Uncharacterized protein (Fragment)	M569_05718	NA	Genlisea aurea	NA	Predicted	NA	NA	NA	NA
scaffold60.g4473.t1	859	S8CR93	858	71.35	862	100.35	100.47	234	5	2	859	1	853	0	1278	S8CR93	S8CR93_9LAMI	Uncharacterized protein	M569_07419	NA	Genlisea aurea	NA	Predicted	NA	NA	NA	NA
scaffold60.g4475.t1	512	S8E2L2	483	61.55	502	98.05	103.93	139	14	22	510	21	481	0	540	S8E2L2	S8E2L2_9LAMI	Uncharacterized protein (Fragment)	M569_04888	NA	Genlisea aurea	NA	Predicted	NA	NA	NA	NA
scaffold61.g4476.t1	765	B2VQE0	765	95.16	765	100	100	37	0	1	765	1	765	0	1526	B2VQE0	B2VQE0_ORORA	Methionine synthase	met1	NA	Orobanche ramosa (Hemp broomrape) (Phelipanche ramosa)	NA	Evidence at transcript level	NA	GO:0003871~5-methyltetrahydropteroyltriglutamate-homocysteine S-methyltransferase activity;GO:0008270~zinc ion binding	GO:0009086~methionine biosynthetic process	NA
scaffold61.g4481.t1	268	S8C2N8	230	73.57	227	84.7	98.7	57	2	41	265	1	226	2e-115	335	S8C2N8	S8C2N8_9LAMI	Uncharacterized protein (Fragment)	M569_13872	NA	Genlisea aurea	NA	Predicted	NA	NA	NA	NA
scaffold61.g4482.t1	150	S8CFK7	200	96.4	139	92.67	69.5	5	0	1	139	51	189	1e-95	278	S8CFK7	S8CFK7_9LAMI	Uncharacterized protein	M569_09096	NA	Genlisea aurea	NA	Predicted	NA	NA	NA	NA
scaffold61.g4483.t1	920	S8E3H1	610	78.68	605	65.76	99.18	113	1	19	607	2	606	0	1016	S8E3H1	S8E3H1_9LAMI	Uncharacterized protein	M569_07948	NA	Genlisea aurea	NA	Predicted	NA	NA	NA	NA
scaffold61.g4484.t1	247	S8DLI0	248	63.64	242	97.98	97.58	87	1	3	244	4	244	3e-100	296	S8DLI0	S8DLI0_9LAMI	Uncharacterized protein	M569_11012	NA	Genlisea aurea	NA	Predicted	NA	NA	NA	NA
scaffold61.g4485.t1	328	S8CAX9	373	66.8	244	74.39	65.42	76	3	1	244	84	322	2e-105	317	S8CAX9	S8CAX9_9LAMI	Uncharacterized protein	M569_13261	NA	Genlisea aurea	NA	Predicted	NA	NA	NA	NA
scaffold61.g4486.t1	387	S8DB89	262	39.2	125	32.3	47.71	52	2	199	323	116	216	4e-22	94.4	S8DB89	S8DB89_9LAMI	Uncharacterized protein (Fragment)	M569_14831	NA	Genlisea aurea	NA	Predicted	NA	NA	NA	NA
scaffold61.g4487.t1	1115	S8E3J1	913	78.54	946	84.84	103.61	117	4	1	909	17	913	0	1458	S8E3J1	S8E3J1_9LAMI	Uncharacterized protein (Fragment)	M569_04467	NA	Genlisea aurea	NA	Predicted	NA	NA	NA	NA
scaffold61.g4488.t1	692	S8C3H3	645	43.31	635	91.76	98.45	308	12	37	635	27	645	3e-161	483	S8C3H3	S8C3H3_9LAMI	Uncharacterized protein (Fragment)	M569_15905	NA	Genlisea aurea	NA	Predicted	NA	NA	NA	NA
scaffold61.g4490.t1	158	A9YTS4	212	35.48	93	58.86	43.87	57	2	1	93	1	90	5e-10	55.5	A9YTS4	A9YTS4_9LAMI	SOC1-like protein 1	NA	NA	Sinningia speciosa	NA	Evidence at transcript level	NA	GO:0003677~DNA binding;GO:0003700~sequence-specific DNA binding transcription factor activity	GO:0006351~transcription, DNA-dependent	GO:0005634~nucleus
scaffold61.g4491.t1	187	S8D2P0	148	62.18	156	83.42	105.41	51	1	31	186	1	148	5e-67	205	S8D2P0	S8D2P0_9LAMI	Uncharacterized protein (Fragment)	M569_01091	NA	Genlisea aurea	NA	Predicted	NA	NA	NA	NA
scaffold61.g4492.t1	742	S8D1L2	811	62.3	740	99.73	91.25	234	13	1	726	1	709	0	863	S8D1L2	S8D1L2_9LAMI	Uncharacterized protein	M569_01090	NA	Genlisea aurea	NA	Predicted	NA	NA	NA	NA
scaffold61.g4493.t1	195	S8DBE1	110	55.75	113	57.95	102.73	44	2	35	147	3	109	7e-34	119	S8DBE1	S8DBE1_9LAMI	Uncharacterized protein (Fragment)	M569_14767	NA	Genlisea aurea	NA	Predicted	NA	NA	NA	NA
scaffold61.g4494.t1	611	S8D6Q8	559	74.04	497	81.34	88.91	120	3	113	600	56	552	0	771	S8D6Q8	S8D6Q8_9LAMI	Calcium-dependent protein kinase 2	M569_01629	NA	Genlisea aurea	NA	Predicted	NA	NA	NA	NA
scaffold61.g4495.t1	362	S8E6T6	104	80.65	93	25.69	89.42	18	0	202	294	6	98	3e-46	156	S8E6T6	S8E6T6_9LAMI	Uncharacterized protein (Fragment)	M569_06652	NA	Genlisea aurea	NA	Predicted	NA	NA	NA	NA
scaffold61.g4496.t1	463	S8E688	475	78.45	464	100.22	97.68	94	4	1	458	12	475	0	684	S8E688	S8E688_9LAMI	Uncharacterized protein (Fragment)	M569_06891	NA	Genlisea aurea	NA	Predicted	NA	NA	NA	NA
scaffold61.g4497.t1	384	A1IW10	175	67.1	155	40.36	88.57	51	0	32	186	1	155	3e-68	216	A1IW10	A1IW10_9LAMI	RING-H2 zinc finger protein (Fragment)	ophe-8	NA	Phillyrea latifolia	NA	Evidence at transcript level	NA	GO:0008270~zinc ion binding	NA	NA
scaffold61.g4499.t1	106	S8CPK4	96	45.83	96	90.57	100	52	0	5	100	1	96	1e-24	91.7	S8CPK4	S8CPK4_9LAMI	Uncharacterized protein (Fragment)	M569_06089	NA	Genlisea aurea	NA	Predicted	NA	NA	NA	NA
scaffold61.g4500.t1	612	S8DZA2	461	82.75	458	74.84	99.35	78	1	67	523	4	461	0	786	S8DZA2	S8DZA2_9LAMI	Carotenoid isomerase, chloroplastic (Fragment)	M569_06087	NA	Genlisea aurea	NA	Predicted	NA	NA	NA	NA
scaffold61.g4501.t1	745	S8C4G5	582	78.99	595	79.87	102.23	108	6	152	742	1	582	0	909	S8C4G5	S8C4G5_9LAMI	Uncharacterized protein (Fragment)	M569_15501	NA	Genlisea aurea	NA	Predicted	NA	NA	NA	NA
scaffold61.g4502.t1	463	S8D4P7	469	55.36	457	98.7	97.44	125	12	1	424	24	434	1e-139	413	S8D4P7	S8D4P7_9LAMI	Uncharacterized protein	M569_00397	NA	Genlisea aurea	NA	Predicted	NA	NA	NA	NA
scaffold61.g4503.t1	540	S8CT19	552	49.31	507	93.89	91.85	231	10	9	494	35	536	2e-162	477	S8CT19	S8CT19_9LAMI	Plant glycogenin-like starch initiation protein 3	M569_04779	NA	Genlisea aurea	NA	Predicted	NA	NA	NA	NA
scaffold62.g4517.t1	127	S8E4S1	80	61.02	59	46.46	73.75	22	1	22	79	2	60	2e-17	72.8	S8E4S1	S8E4S1_9LAMI	Uncharacterized protein (Fragment)	M569_07448	NA	Genlisea aurea	NA	Predicted	NA	NA	NA	NA
scaffold62.g4518.t1	596	S8BXT6	250	40.62	96	16.11	38.4	37	1	139	234	168	243	3e-16	79	S8BXT6	S8BXT6_9LAMI	Uncharacterized protein	M569_15428	NA	Genlisea aurea	NA	Predicted	NA	NA	NA	NA
scaffold62.g4520.t1	730	S8CIG3	679	69.08	676	92.6	99.56	203	2	49	718	1	676	0	968	S8CIG3	S8CIG3_9LAMI	Uncharacterized protein (Fragment)	M569_10333	NA	Genlisea aurea	NA	Predicted	NA	NA	NA	NA
scaffold62.g4529.t1	370	S8DWS2	892	30.64	359	97.03	40.25	187	6	7	362	552	851	6e-53	189	S8DWS2	S8DWS2_9LAMI	Uncharacterized protein	M569_07096	NA	Genlisea aurea	NA	Predicted	NA	NA	NA	NA
scaffold62.g4534.t1	208	S8DUZ7	218	33.03	109	52.4	50	63	2	12	119	113	212	2e-09	54.7	S8DUZ7	S8DUZ7_9LAMI	Uncharacterized protein (Fragment)	M569_07797	NA	Genlisea aurea	NA	Predicted	NA	NA	NA	NA
scaffold62.g4539.t1	250	S8CZH9	473	31.29	163	65.2	34.46	105	2	44	199	311	473	3e-17	80.5	S8CZH9	S8CZH9_9LAMI	Uncharacterized protein (Fragment)	M569_01878	NA	Genlisea aurea	NA	Predicted	NA	NA	NA	NA
scaffold62.g4540.t1	828	S8D7S9	148	32.46	114	13.77	77.03	67	5	603	711	4	112	1e-07	52	S8D7S9	S8D7S9_9LAMI	Uncharacterized protein (Fragment)	M569_16029	NA	Genlisea aurea	NA	Predicted	NA	NA	NA	NA
scaffold62.g4542.t1	234	S8CWW1	210	60.11	188	80.34	89.52	62	3	1	177	1	186	1e-63	200	S8CWW1	S8CWW1_9LAMI	Uncharacterized protein (Fragment)	M569_05315	NA	Genlisea aurea	NA	Predicted	NA	NA	NA	NA
scaffold62.g4545.t1	206	S8C8S2	607	36.91	233	113.11	38.39	113	6	1	200	331	562	2e-31	120	S8C8S2	S8C8S2_9LAMI	Uncharacterized protein	M569_11557	NA	Genlisea aurea	NA	Predicted	NA	NA	NA	NA
scaffold62.g4549.t1	994	S8EEV6	914	69.35	858	86.32	93.87	232	11	144	985	72	914	0	1170	S8EEV6	S8EEV6_9LAMI	Uncharacterized protein (Fragment)	M569_03666	NA	Genlisea aurea	NA	Predicted	NA	NA	NA	NA
scaffold62.g4550.t1	822	S8CYI9	539	59.4	436	53.04	80.89	164	8	22	451	111	539	1e-157	474	S8CYI9	S8CYI9_9LAMI	Uncharacterized protein (Fragment)	M569_02259	NA	Genlisea aurea	NA	Predicted	NA	NA	NA	NA
scaffold62.g4555.t1	220	S8CAC2	191	32.61	138	62.73	72.25	92	1	82	218	1	138	3e-20	85.5	S8CAC2	S8CAC2_9LAMI	Uncharacterized protein (Fragment)	M569_13480	NA	Genlisea aurea	NA	Predicted	NA	NA	NA	NA
scaffold62.g4557.t1	285	Q2EIS0	88	41.38	87	30.53	98.86	48	2	96	179	1	87	7e-11	58.2	Q2EIS0	Q2EIS0_OROBU	Reverse transcriptase (Fragment)	NA	NA	Orobanche bungeana (Broomrape) (Phelipanche bungeana)	NA	Predicted	NA	GO:0003964~RNA-directed DNA polymerase activity	NA	NA
scaffold63.g4561.t1	352	S8C7K5	505	41.24	354	100.57	70.1	121	8	1	339	1	282	3e-65	217	S8C7K5	S8C7K5_9LAMI	Uncharacterized protein (Fragment)	M569_12014	NA	Genlisea aurea	NA	Predicted	NA	NA	NA	NA
scaffold63.g4563.t1	130	S8CQD4	113	40	60	46.15	53.1	32	2	59	114	38	97	0.0002	37.7	S8CQD4	S8CQD4_9LAMI	Uncharacterized protein (Fragment)	M569_05427	NA	Genlisea aurea	NA	Predicted	NA	NA	NA	NA
scaffold63.g4572.t1	321	S8C5N8	376	32.58	132	41.12	35.11	89	0	7	138	166	297	5e-22	94.7	S8C5N8	S8C5N8_9LAMI	Uncharacterized protein (Fragment)	M569_12658	NA	Genlisea aurea	NA	Predicted	NA	NA	NA	NA
scaffold63.g4574.t1	481	S8CAV5	436	37.5	144	29.94	33.03	88	1	332	475	38	179	5e-21	95.1	S8CAV5	S8CAV5_9LAMI	Uncharacterized protein	M569_13291	NA	Genlisea aurea	NA	Predicted	NA	NA	NA	NA
scaffold63.g4591.t1	339	S8CAC2	191	35.82	67	19.76	35.08	43	0	176	242	1	67	2e-09	56.2	S8CAC2	S8CAC2_9LAMI	Uncharacterized protein (Fragment)	M569_13480	NA	Genlisea aurea	NA	Predicted	NA	NA	NA	NA
scaffold63.g4593.t1	133	S8EGB8	120	34.33	67	50.38	55.83	38	1	6	72	56	116	4e-05	40	S8EGB8	S8EGB8_9LAMI	Uncharacterized protein (Fragment)	M569_03042	NA	Genlisea aurea	NA	Predicted	NA	NA	NA	NA
scaffold63.g4600.t1	243	S8CAC2	191	36.76	68	27.98	35.6	43	0	173	240	1	68	1e-10	58.9	S8CAC2	S8CAC2_9LAMI	Uncharacterized protein (Fragment)	M569_13480	NA	Genlisea aurea	NA	Predicted	NA	NA	NA	NA
scaffold63.g4609.t1	304	Q27TP8	143	32.76	116	38.16	81.12	76	1	1	114	26	141	5e-14	68.2	Q27TP8	Q27TP8_ORORA	Reverse transcriptase (Fragment)	NA	NA	Orobanche ramosa (Hemp broomrape) (Phelipanche ramosa)	NA	Predicted	NA	GO:0003723~RNA binding;GO:0003964~RNA-directed DNA polymerase activity	GO:0006278~RNA-dependent DNA replication	NA
scaffold63.g4618.t1	381	S8CQD4	113	33.77	77	20.21	68.14	50	1	238	314	1	76	3e-07	48.9	S8CQD4	S8CQD4_9LAMI	Uncharacterized protein (Fragment)	M569_05427	NA	Genlisea aurea	NA	Predicted	NA	NA	NA	NA
scaffold63.g4622.t1	222	S8CAC2	191	33.82	68	30.63	35.6	45	0	151	218	1	68	2e-08	52.4	S8CAC2	S8CAC2_9LAMI	Uncharacterized protein (Fragment)	M569_13480	NA	Genlisea aurea	NA	Predicted	NA	NA	NA	NA
scaffold63.g4626.t1	322	Q2EIQ8	87	56.32	87	27.02	100	35	1	187	270	1	87	6e-25	97.4	Q2EIQ8	Q2EIQ8_ORORA	Reverse transcriptase (Fragment)	NA	NA	Orobanche ramosa (Hemp broomrape) (Phelipanche ramosa)	NA	Predicted	NA	GO:0003964~RNA-directed DNA polymerase activity	NA	NA
scaffold63.g4627.t1	162	S8CRZ6	66	34.85	66	40.74	100	42	1	62	127	1	65	3e-05	40	S8CRZ6	S8CRZ6_9LAMI	Uncharacterized protein (Fragment)	M569_04756	NA	Genlisea aurea	NA	Predicted	NA	NA	NA	NA
scaffold63.g4635.t1	184	D6QY00	188	55.74	61	33.15	32.45	27	0	1	61	83	143	4e-17	75.9	D6QY00	D6QY00_FRAEX	Gag-pol polyprotein (Fragment)	NA	NA	Fraxinus excelsior (Ash)	NA	Evidence at transcript level	NA	GO:0003676~nucleic acid binding	GO:0015074~DNA integration	NA
scaffold64.g4638.t1	333	C9K5X9	460	42.94	347	104.2	75.43	177	6	3	330	111	455	2e-91	284	C9K5X9	C9K5X9_VERPE	Flavonoid glycosyltransferase UGT94C2	VpUGT2	NA	Veronica persica (Birdeye speedwell) (Common field speedwell)	NA	Evidence at transcript level	NA	GO:0016758~transferase activity, transferring hexosyl groups	NA	NA
scaffold64.g4643.t1	470	S8CAC2	191	36.51	63	13.4	32.98	40	0	240	302	1	63	6e-08	52.4	S8CAC2	S8CAC2_9LAMI	Uncharacterized protein (Fragment)	M569_13480	NA	Genlisea aurea	NA	Predicted	NA	NA	NA	NA
scaffold64.g4660.t1	301	S8DE89	273	56.72	268	89.04	98.17	103	4	11	266	7	273	1e-96	289	S8DE89	S8DE89_9LAMI	Uncharacterized protein (Fragment)	M569_13707	NA	Genlisea aurea	NA	Predicted	NA	NA	NA	NA
scaffold64.g4661.t1	188	Q2EIM5	87	55.06	89	47.34	102.3	37	2	86	173	1	87	3e-23	90.5	Q2EIM5	Q2EIM5_PHETU	Reverse transcriptase (Fragment)	NA	NA	Phelipanche tunetana (Broomrape) (Orobanche tunetana)	NA	Predicted	NA	GO:0003964~RNA-directed DNA polymerase activity	NA	NA
scaffold64.g4666.t1	243	Q27U04	143	35.46	141	58.02	98.6	90	1	19	158	1	141	8e-26	100	Q27U04	Q27U04_OROCE	Reverse transcriptase (Fragment)	NA	NA	Orobanche cernua var. cumana	NA	Predicted	NA	GO:0003723~RNA binding;GO:0003964~RNA-directed DNA polymerase activity	GO:0006278~RNA-dependent DNA replication	NA
scaffold64.g4671.t1	851	Q27TS8	143	34.94	83	9.75	58.04	51	2	328	410	18	97	9e-07	49.3	Q27TS8	Q27TS8_OROBU	Reverse transcriptase (Fragment)	NA	NA	Orobanche bungeana (Broomrape) (Phelipanche bungeana)	NA	Predicted	NA	GO:0003723~RNA binding;GO:0003964~RNA-directed DNA polymerase activity	GO:0006278~RNA-dependent DNA replication	NA
scaffold64.g4675.t1	310	Q27TV2	143	55.07	138	44.52	96.5	62	0	134	271	4	141	4e-48	160	Q27TV2	Q27TV2_OROCR	Reverse transcriptase (Fragment)	NA	NA	Orobanche crenata (Bean broomrape)	NA	Predicted	NA	GO:0003723~RNA binding;GO:0003964~RNA-directed DNA polymerase activity	GO:0006278~RNA-dependent DNA replication	NA
scaffold64.g4677.t1	505	S8CX10	97	34.55	55	10.89	56.7	33	1	241	295	46	97	0.0002	40.8	S8CX10	S8CX10_9LAMI	Uncharacterized protein (Fragment)	M569_02853	NA	Genlisea aurea	NA	Predicted	NA	NA	NA	NA
scaffold64.g4681.t1	236	Q2EIN5	87	73.68	95	40.25	109.2	17	1	5	99	1	87	2e-42	142	Q2EIN5	Q2EIN5_PHETU	Reverse transcriptase (Fragment)	NA	NA	Phelipanche tunetana (Broomrape) (Orobanche tunetana)	NA	Predicted	NA	GO:0003964~RNA-directed DNA polymerase activity	NA	NA
scaffold64.g4687.t1	167	Q27TQ8	143	77.08	48	28.74	33.57	11	0	120	167	13	60	6e-20	82.4	Q27TQ8	Q27TQ8_ORORA	Reverse transcriptase (Fragment)	NA	NA	Orobanche ramosa (Hemp broomrape) (Phelipanche ramosa)	NA	Predicted	NA	GO:0003723~RNA binding;GO:0003964~RNA-directed DNA polymerase activity	GO:0006278~RNA-dependent DNA replication	NA
scaffold64.g4690.t1	169	S8DYP9	171	33.93	112	66.27	65.5	71	3	59	168	29	139	2e-10	56.2	S8DYP9	S8DYP9_9LAMI	Uncharacterized protein (Fragment)	M569_06362	NA	Genlisea aurea	NA	Predicted	NA	NA	NA	NA
scaffold64.g4691.t1	646	S8CSN0	405	75.51	445	68.89	109.88	57	3	1	439	7	405	0	668	S8CSN0	S8CSN0_9LAMI	With no lysine kinase (Fragment)	M569_06893	NA	Genlisea aurea	NA	Predicted	NA	NA	NA	NA
scaffold64.g4698.t1	358	S8DWS2	892	33.75	323	90.22	36.21	192	6	49	354	555	872	2e-55	196	S8DWS2	S8DWS2_9LAMI	Uncharacterized protein	M569_07096	NA	Genlisea aurea	NA	Predicted	NA	NA	NA	NA
scaffold64.g4702.t1	112	S8CAC2	191	30.69	101	90.18	52.88	70	0	7	107	21	121	2e-13	63.5	S8CAC2	S8CAC2_9LAMI	Uncharacterized protein (Fragment)	M569_13480	NA	Genlisea aurea	NA	Predicted	NA	NA	NA	NA
scaffold64.g4704.t1	345	A9Y098	325	84.44	347	100.58	106.77	28	2	1	344	1	324	0	537	A9Y098	A9Y098_SESIN	Cysteine synthase (EC 2.5.1.47)	NA	2.5.1.47	Sesamum indicum (Oriental sesame) (Sesamum orientale)	NA	Evidence at transcript level	Cysteine synthase/cystathionine beta-synthase family	GO:0004124~cysteine synthase activity;GO:0016740~transferase activity	GO:0006535~cysteine biosynthetic process from serine	NA
scaffold64.g4705.t1	93	S8DYP9	171	41.25	80	86.02	46.78	45	2	9	87	61	139	8e-13	61.2	S8DYP9	S8DYP9_9LAMI	Uncharacterized protein (Fragment)	M569_06362	NA	Genlisea aurea	NA	Predicted	NA	NA	NA	NA
scaffold64.g4707.t1	385	Q27TT5	143	82.14	140	36.36	97.9	25	0	165	304	4	143	1e-81	249	Q27TT5	Q27TT5_OROCR	Reverse transcriptase (Fragment)	NA	NA	Orobanche crenata (Bean broomrape)	NA	Predicted	NA	GO:0003723~RNA binding;GO:0003964~RNA-directed DNA polymerase activity	GO:0006278~RNA-dependent DNA replication	NA
scaffold64.g4708.t1	177	S8E2S6	154	40.28	72	40.68	46.75	43	0	101	172	61	132	2e-13	65.1	S8E2S6	S8E2S6_9LAMI	Uncharacterized protein (Fragment)	M569_04784	NA	Genlisea aurea	NA	Predicted	NA	NA	NA	NA
scaffold65.g4709.t1	658	S8DW19	632	72.98	644	97.87	101.9	153	4	24	658	1	632	0	947	S8DW19	S8DW19_9LAMI	Uncharacterized protein (Fragment)	M569_07431	NA	Genlisea aurea	NA	Predicted	NA	NA	NA	NA
scaffold65.g4710.t1	578	S8CJG5	269	76.87	268	46.37	99.63	49	2	306	560	1	268	9e-148	430	S8CJG5	S8CJG5_9LAMI	Uncharacterized protein (Fragment)	M569_07579	NA	Genlisea aurea	NA	Predicted	NA	NA	NA	NA
scaffold65.g4711.t1	752	S8CY52	518	63.06	536	71.28	103.47	119	6	277	751	1	518	0	652	S8CY52	S8CY52_9LAMI	Uncharacterized protein (Fragment)	M569_02843	NA	Genlisea aurea	NA	Predicted	NA	NA	NA	NA
scaffold65.g4712.t1	932	S8DE45	882	52.4	939	100.75	106.46	363	17	9	929	10	882	0	907	S8DE45	S8DE45_9LAMI	Uncharacterized protein (Fragment)	M569_17166	NA	Genlisea aurea	NA	Predicted	NA	NA	NA	NA
scaffold65.g4713.t1	2386	S8CQK4	1270	61.72	1288	53.98	101.42	418	10	19	1249	1	1270	0	1556	S8CQK4	S8CQK4_9LAMI	Uncharacterized protein (Fragment)	M569_05327	NA	Genlisea aurea	NA	Predicted	NA	NA	NA	NA
scaffold65.g4714.t1	485	S8BV56	328	81.35	327	67.42	99.7	59	1	161	485	2	328	0	575	S8BV56	S8BV56_9LAMI	Uncharacterized protein	M569_16354	NA	Genlisea aurea	NA	Predicted	NA	NA	NA	NA
scaffold65.g4716.t1	412	S8EKN3	95	75.61	82	19.9	86.32	20	0	39	120	1	82	4e-26	101	S8EKN3	S8EKN3_9LAMI	Uncharacterized protein (Fragment)	M569_01580	NA	Genlisea aurea	NA	Predicted	NA	NA	NA	NA
scaffold65.g4719.t1	406	S8C8I0	276	60.75	214	52.71	77.54	57	2	170	357	64	276	8e-86	266	S8C8I0	S8C8I0_9LAMI	Uncharacterized protein (Fragment)	M569_14098	NA	Genlisea aurea	NA	Predicted	NA	NA	NA	NA
scaffold65.g4720.t1	286	S8C5C1	295	81.05	248	86.71	84.07	45	2	1	247	1	247	8e-154	435	S8C5C1	S8C5C1_9LAMI	Uncharacterized protein	M569_12791	NA	Genlisea aurea	NA	Predicted	NA	NA	NA	NA
scaffold65.g4721.t1	665	Q15FC9	541	57.93	523	78.65	96.67	134	18	1	505	1	455	5e-174	511	Q15FC9	Q15FC9_STRAF	SRR391	NA	NA	Striga asiatica (Asiatic witchweed) (Buchnera asiatica)	NA	Evidence at transcript level	NA	GO:0003677~DNA binding;GO:0003682~chromatin binding;GO:0000156~two-component response regulator activity	GO:0035556~intracellular signal transduction;GO:0006355~regulation of transcription, DNA-dependent	NA
scaffold65.g4722.t1	164	S8CZA5	171	69.05	168	102.44	98.25	47	2	1	163	1	168	4e-80	238	S8CZA5	S8CZA5_9LAMI	Uncharacterized protein	M569_04375	NA	Genlisea aurea	NA	Predicted	NA	NA	NA	NA
scaffold65.g4723.t1	236	S8CC59	201	83.77	154	65.25	76.62	24	1	54	206	31	184	4e-91	270	S8CC59	S8CC59_9LAMI	Uncharacterized protein	M569_12792	NA	Genlisea aurea	NA	Predicted	NA	NA	NA	NA
scaffold65.g4724.t1	173	S8CUH2	184	68.16	179	103.47	97.28	49	2	3	173	6	184	3e-85	252	S8CUH2	S8CUH2_9LAMI	Uncharacterized protein	M569_06235	NA	Genlisea aurea	NA	Predicted	NA	NA	NA	NA
scaffold65.g4725.t1	371	S8DLM9	295	60.46	306	82.48	103.73	106	2	4	309	1	291	4e-136	394	S8DLM9	S8DLM9_9LAMI	Uncharacterized protein (Fragment)	M569_14314	NA	Genlisea aurea	NA	Predicted	NA	NA	NA	NA
scaffold65.g4727.t1	337	S8EFT3	215	36.76	204	60.53	94.88	76	5	176	330	16	215	3e-34	127	S8EFT3	S8EFT3_9LAMI	Uncharacterized protein (Fragment)	M569_03263	NA	Genlisea aurea	NA	Predicted	NA	NA	NA	NA
scaffold65.g4730.t1	647	S8CZH3	442	32.89	374	57.81	84.62	168	16	295	635	118	441	1e-36	142	S8CZH3	S8CZH3_9LAMI	Uncharacterized protein	M569_02289	NA	Genlisea aurea	NA	Predicted	NA	NA	NA	NA
scaffold65.g4731.t1	586	S8CYR3	213	64.9	151	25.77	70.89	50	2	422	571	57	205	2e-61	205	S8CYR3	S8CYR3_9LAMI	Uncharacterized protein	M569_02174	NA	Genlisea aurea	NA	Predicted	NA	NA	NA	NA
scaffold65.g4732.t1	369	Q5ZFS7	364	47.78	293	79.4	80.49	138	6	70	356	66	349	3e-91	281	Q5ZFS7	Q5ZFS7_PLAMJ	Nodulin-like protein (Fragment)	nlp1	NA	Plantago major (Common plantain)	NA	Evidence at transcript level	NA	NA	NA	GO:0016020~membrane
scaffold65.g4733.t1	1779	S8D793	591	47.62	336	18.89	56.85	148	7	294	623	135	448	5e-91	310	S8D793	S8D793_9LAMI	Uncharacterized protein (Fragment)	M569_01432	NA	Genlisea aurea	NA	Predicted	NA	NA	NA	NA
scaffold65.g4734.t1	349	Q2YHN3	168	75	192	55.01	114.29	23	2	1	192	1	167	8e-97	288	Q2YHN3	Q2YHN3_PLAMJ	Glutathione peroxidase	gpx1	NA	Plantago major (Common plantain)	NA	Evidence at transcript level	Glutathione peroxidase family	GO:0004602~glutathione peroxidase activity	GO:0006979~response to oxidative stress	NA
scaffold65.g4735.t1	205	S8CFC6	237	71.96	189	92.2	79.75	44	2	1	189	51	230	5e-91	270	S8CFC6	S8CFC6_9LAMI	Uncharacterized protein	M569_09192	NA	Genlisea aurea	NA	Predicted	NA	NA	NA	NA
scaffold65.g4736.t1	362	S8CGH1	441	98.33	299	82.6	67.8	5	0	49	347	132	430	0	588	S8CGH1	S8CGH1_9LAMI	Beta-tubulin (Fragment)	M569_11108	NA	Genlisea aurea	NA	Predicted	NA	NA	NA	NA
scaffold65.g4738.t1	485	S8E9E9	627	48.17	409	84.33	65.23	138	8	66	400	1	409	4e-108	337	S8E9E9	S8E9E9_9LAMI	Uncharacterized protein (Fragment)	M569_05651	NA	Genlisea aurea	NA	Predicted	NA	NA	NA	NA
scaffold65.g4740.t1	380	Q2EIQ8	87	57.47	87	22.89	100	34	1	73	156	1	87	1e-27	105	Q2EIQ8	Q2EIQ8_ORORA	Reverse transcriptase (Fragment)	NA	NA	Orobanche ramosa (Hemp broomrape) (Phelipanche ramosa)	NA	Predicted	NA	GO:0003964~RNA-directed DNA polymerase activity	NA	NA
scaffold65.g4741.t1	776	D6QY00	188	35.58	163	21.01	86.7	103	1	470	630	1	163	5e-25	104	D6QY00	D6QY00_FRAEX	Gag-pol polyprotein (Fragment)	NA	NA	Fraxinus excelsior (Ash)	NA	Evidence at transcript level	NA	GO:0003676~nucleic acid binding	GO:0015074~DNA integration	NA
scaffold66.g4744.t1	261	S8E2S6	154	30.85	94	36.02	61.04	65	0	30	123	61	154	3e-06	45.4	S8E2S6	S8E2S6_9LAMI	Uncharacterized protein (Fragment)	M569_04784	NA	Genlisea aurea	NA	Predicted	NA	NA	NA	NA
scaffold66.g4745.t1	209	Q27TQ0	143	68.97	145	69.38	101.4	40	2	44	185	1	143	1e-70	215	Q27TQ0	Q27TQ0_ORORA	Reverse transcriptase (Fragment)	NA	NA	Orobanche ramosa (Hemp broomrape) (Phelipanche ramosa)	NA	Predicted	NA	GO:0003723~RNA binding;GO:0003964~RNA-directed DNA polymerase activity	GO:0006278~RNA-dependent DNA replication	NA
scaffold66.g4753.t1	753	Q2EIQ8	87	55.38	65	8.63	74.71	29	0	5	69	1	65	4e-19	84.3	Q2EIQ8	Q2EIQ8_ORORA	Reverse transcriptase (Fragment)	NA	NA	Orobanche ramosa (Hemp broomrape) (Phelipanche ramosa)	NA	Predicted	NA	GO:0003964~RNA-directed DNA polymerase activity	NA	NA
scaffold66.g4755.t1	822	S8CF64	491	62.05	498	60.58	101.43	174	6	331	820	1	491	0	586	S8CF64	S8CF64_9LAMI	Uncharacterized protein (Fragment)	M569_11611	NA	Genlisea aurea	NA	Predicted	NA	NA	NA	NA
scaffold66.g4759.t1	189	Q2EIM5	87	50.56	89	47.09	102.3	42	1	86	174	1	87	2e-23	90.9	Q2EIM5	Q2EIM5_PHETU	Reverse transcriptase (Fragment)	NA	NA	Phelipanche tunetana (Broomrape) (Orobanche tunetana)	NA	Predicted	NA	GO:0003964~RNA-directed DNA polymerase activity	NA	NA
scaffold66.g4763.t1	129	S8E2S6	154	38.55	83	64.34	53.9	51	0	2	84	72	154	5e-13	62.4	S8E2S6	S8E2S6_9LAMI	Uncharacterized protein (Fragment)	M569_04784	NA	Genlisea aurea	NA	Predicted	NA	NA	NA	NA
scaffold66.g4764.t1	528	Q27TQ0	143	74.13	143	27.08	100	37	0	160	302	1	143	2e-74	235	Q27TQ0	Q27TQ0_ORORA	Reverse transcriptase (Fragment)	NA	NA	Orobanche ramosa (Hemp broomrape) (Phelipanche ramosa)	NA	Predicted	NA	GO:0003723~RNA binding;GO:0003964~RNA-directed DNA polymerase activity	GO:0006278~RNA-dependent DNA replication	NA
scaffold66.g4767.t1	223	S8CY92	233	63.09	233	104.48	100	72	6	1	223	5	233	4e-83	250	S8CY92	S8CY92_9LAMI	Uncharacterized protein (Fragment)	M569_02394	NA	Genlisea aurea	NA	Predicted	NA	NA	NA	NA
scaffold66.g4773.t1	94	A1IW27	88	56.72	67	71.28	76.14	29	0	1	67	21	87	1e-24	90.9	A1IW27	A1IW27_9LAMI	Putative gag-pol protein (Fragment)	ophh-45	NA	Phillyrea latifolia	NA	Evidence at transcript level	NA	GO:0003676~nucleic acid binding	NA	NA
scaffold66.g4774.t1	357	Q27TP9	143	73.61	72	20.17	50.35	19	0	1	72	72	143	5e-31	116	Q27TP9	Q27TP9_ORORA	Reverse transcriptase (Fragment)	NA	NA	Orobanche ramosa (Hemp broomrape) (Phelipanche ramosa)	NA	Predicted	NA	GO:0003723~RNA binding;GO:0003964~RNA-directed DNA polymerase activity	GO:0006278~RNA-dependent DNA replication	NA
scaffold66.g4775.t1	280	S8E5K8	503	33.57	277	98.93	55.07	151	8	16	265	232	502	3e-41	150	S8E5K8	S8E5K8_9LAMI	Uncharacterized protein (Fragment)	M569_07127	NA	Genlisea aurea	NA	Predicted	NA	NA	NA	NA
scaffold66.g4776.t1	145	S8E2S6	154	36.47	85	58.62	55.19	54	0	4	88	70	154	2e-12	61.2	S8E2S6	S8E2S6_9LAMI	Uncharacterized protein (Fragment)	M569_04784	NA	Genlisea aurea	NA	Predicted	NA	NA	NA	NA
scaffold66.g4788.t1	163	S8DRY3	321	65.43	162	99.39	50.47	47	4	1	160	24	178	1e-66	208	S8DRY3	S8DRY3_9LAMI	Uncharacterized protein	M569_12214	NA	Genlisea aurea	NA	Predicted	NA	NA	NA	NA
scaffold66.g4795.t1	265	Q27TW3	143	34.62	78	29.43	54.55	51	0	106	183	52	129	1e-08	52.4	Q27TW3	Q27TW3_OROOW	Reverse transcriptase (Fragment)	NA	NA	Orobanche owerinii (Broomrape)	NA	Predicted	NA	GO:0003723~RNA binding;GO:0003964~RNA-directed DNA polymerase activity	GO:0006278~RNA-dependent DNA replication	NA
scaffold67.g4796.t1	1257	S8CI81	1241	82.94	1243	98.89	100.16	204	6	18	1254	1	1241	0	2131	S8CI81	S8CI81_9LAMI	Uncharacterized protein (Fragment)	M569_10429	NA	Genlisea aurea	NA	Predicted	NA	NA	NA	NA
scaffold67.g4801.t1	503	Q27TR8	143	31.45	124	24.65	86.71	84	1	381	503	1	124	1e-16	77.8	Q27TR8	Q27TR8_PHEHR	Reverse transcriptase (Fragment)	NA	NA	Phelipanche hirtiflora (Broomrape) (Orobanche hirtiflora)	NA	Predicted	NA	GO:0003723~RNA binding;GO:0003964~RNA-directed DNA polymerase activity	GO:0006278~RNA-dependent DNA replication	NA
scaffold67.g4833.t1	290	Q2EIM5	87	55.56	90	31.03	103.45	36	3	5	93	1	87	4e-22	89.4	Q2EIM5	Q2EIM5_PHETU	Reverse transcriptase (Fragment)	NA	NA	Phelipanche tunetana (Broomrape) (Orobanche tunetana)	NA	Predicted	NA	GO:0003964~RNA-directed DNA polymerase activity	NA	NA
scaffold67.g4835.t1	435	S8CQZ4	473	30.62	209	48.05	44.19	114	5	1	203	240	423	1e-19	90.9	S8CQZ4	S8CQZ4_9LAMI	Uncharacterized protein	M569_05126	NA	Genlisea aurea	NA	Predicted	NA	NA	NA	NA
scaffold67.g4845.t1	244	S8C3Q9	220	49.55	220	90.16	100	89	4	31	230	3	220	3e-70	218	S8C3Q9	S8C3Q9_9LAMI	Uncharacterized protein (Fragment)	M569_13347	NA	Genlisea aurea	NA	Predicted	NA	NA	NA	NA
scaffold67.g4862.t1	304	Q2EIQ8	87	59.77	87	28.62	100	32	1	5	88	1	87	2e-28	107	Q2EIQ8	Q2EIQ8_ORORA	Reverse transcriptase (Fragment)	NA	NA	Orobanche ramosa (Hemp broomrape) (Phelipanche ramosa)	NA	Predicted	NA	GO:0003964~RNA-directed DNA polymerase activity	NA	NA
scaffold67.g4865.t1	155	S8CNG9	104	31.65	79	50.97	75.96	49	2	62	135	4	82	1e-05	41.2	S8CNG9	S8CNG9_9LAMI	Uncharacterized protein (Fragment)	M569_06501	NA	Genlisea aurea	NA	Predicted	NA	NA	NA	NA
scaffold68.g4867.t1	347	S8CXS8	350	65.32	372	107.2	106.29	82	10	1	347	1	350	8e-150	430	S8CXS8	S8CXS8_9LAMI	Uncharacterized protein	M569_02488	NA	Genlisea aurea	NA	Predicted	NA	NA	NA	NA
scaffold68.g4888.t1	1612	S8E6C8	467	49.59	482	29.9	103.21	199	7	777	1233	5	467	3e-152	476	S8E6C8	S8E6C8_9LAMI	Uncharacterized protein (Fragment)	M569_06840	NA	Genlisea aurea	NA	Predicted	NA	NA	NA	NA
scaffold68.g4891.t1	148	S8DW02	158	38.54	96	64.86	60.76	58	1	3	97	63	158	7e-19	79.3	S8DW02	S8DW02_9LAMI	Uncharacterized protein (Fragment)	M569_10669	NA	Genlisea aurea	NA	Predicted	NA	NA	NA	NA
scaffold68.g4896.t1	314	S8BTB4	308	67.4	319	101.59	103.57	88	4	1	314	1	308	7e-146	417	S8BTB4	S8BTB4_9LAMI	Salt tolerance protein 5-like protein	M569_17173	NA	Genlisea aurea	NA	Predicted	NA	NA	NA	NA
scaffold68.g4911.t1	319	Q27TN2	143	35.71	98	30.72	68.53	47	4	232	313	1	98	3e-06	45.8	Q27TN2	Q27TN2_PHETU	Reverse transcriptase (Fragment)	NA	NA	Phelipanche tunetana (Broomrape) (Orobanche tunetana)	NA	Predicted	NA	GO:0003723~RNA binding;GO:0003964~RNA-directed DNA polymerase activity	GO:0006278~RNA-dependent DNA replication	NA
scaffold68.g4916.t1	93	Q27TQ4	143	41.67	72	77.42	50.35	42	0	1	72	72	143	2e-13	62.4	Q27TQ4	Q27TQ4_ORORA	Reverse transcriptase (Fragment)	NA	NA	Orobanche ramosa (Hemp broomrape) (Phelipanche ramosa)	NA	Predicted	NA	GO:0003723~RNA binding;GO:0003964~RNA-directed DNA polymerase activity	GO:0006278~RNA-dependent DNA replication	NA
scaffold68.g4919.t1	91	S8E2S6	154	30.67	75	82.42	48.7	52	0	1	75	53	127	1e-06	43.5	S8E2S6	S8E2S6_9LAMI	Uncharacterized protein (Fragment)	M569_04784	NA	Genlisea aurea	NA	Predicted	NA	NA	NA	NA
scaffold68.g4922.t1	140	Q27TM4	143	77.19	57	40.71	39.86	13	0	1	57	87	143	3e-27	100	Q27TM4	Q27TM4_PHETU	Reverse transcriptase (Fragment)	NA	NA	Phelipanche tunetana (Broomrape) (Orobanche tunetana)	NA	Predicted	NA	GO:0003723~RNA binding;GO:0003964~RNA-directed DNA polymerase activity	GO:0006278~RNA-dependent DNA replication	NA
scaffold69.g4924.t1	422	S8DY19	407	37.96	411	97.39	100.98	220	7	10	389	1	407	3e-87	274	S8DY19	S8DY19_9LAMI	Uncharacterized protein (Fragment)	M569_06608	NA	Genlisea aurea	NA	Predicted	NA	NA	NA	NA
scaffold69.g4928.t1	597	S8DY19	407	40.39	411	68.84	100.98	215	6	178	563	1	406	1e-99	312	S8DY19	S8DY19_9LAMI	Uncharacterized protein (Fragment)	M569_06608	NA	Genlisea aurea	NA	Predicted	NA	NA	NA	NA
scaffold69.g4929.t1	424	S8DU01	738	31.76	233	54.95	31.57	122	3	50	248	165	394	2e-33	133	S8DU01	S8DU01_9LAMI	Uncharacterized protein (Fragment)	M569_11475	NA	Genlisea aurea	NA	Predicted	NA	NA	NA	NA
scaffold69.g4930.t1	379	S8EIN1	384	72.66	384	101.32	100	100	2	1	379	1	384	0	596	S8EIN1	S8EIN1_9LAMI	Histone deacetylase superfamily	M569_02334	NA	Genlisea aurea	NA	Predicted	NA	NA	NA	NA
scaffold69.g4931.t1	965	S8ED89	901	60.9	954	98.86	105.88	309	9	21	965	3	901	0	1119	S8ED89	S8ED89_9LAMI	Uncharacterized protein (Fragment)	M569_04241	NA	Genlisea aurea	NA	Predicted	NA	NA	NA	NA
scaffold69.g4933.t1	287	Q2EIP8	87	52.54	59	20.56	67.82	28	0	29	87	1	59	5e-18	77.4	Q2EIP8	Q2EIP8_ORORA	Reverse transcriptase (Fragment)	NA	NA	Orobanche ramosa (Hemp broomrape) (Phelipanche ramosa)	NA	Predicted	NA	GO:0003964~RNA-directed DNA polymerase activity	NA	NA
scaffold69.g4936.t1	1000	S8E194	545	76.12	402	40.2	73.76	60	7	1	387	4	384	0	611	S8E194	S8E194_9LAMI	Uncharacterized protein (Fragment)	M569_05383	NA	Genlisea aurea	NA	Predicted	NA	NA	NA	NA
scaffold69.g4939.t1	257	S8CLN7	256	60.77	260	101.17	101.56	95	5	1	257	1	256	1e-102	302	S8CLN7	S8CLN7_9LAMI	Uncharacterized protein	M569_07117	NA	Genlisea aurea	NA	Predicted	NA	NA	NA	NA
scaffold69.g4940.t1	499	S8C5A0	437	50.11	447	89.58	102.29	182	10	1	436	18	434	3e-126	379	S8C5A0	S8C5A0_9LAMI	Uncharacterized protein (Fragment)	M569_12823	NA	Genlisea aurea	NA	Predicted	NA	NA	NA	NA
scaffold69.g4944.t1	217	S8D0N8	226	78.5	214	98.62	94.69	46	0	1	214	13	226	6e-118	338	S8D0N8	S8D0N8_9LAMI	Uncharacterized protein (Fragment)	M569_03897	NA	Genlisea aurea	NA	Predicted	NA	NA	NA	NA
scaffold69.g4945.t1	99	S8CV53	100	59.18	98	98.99	98	34	2	7	98	3	100	6e-30	105	S8CV53	S8CV53_9LAMI	Uncharacterized protein (Fragment)	M569_05993	NA	Genlisea aurea	NA	Predicted	NA	NA	NA	NA
scaffold69.g4946.t1	190	S8DCA2	216	48.95	143	75.26	66.2	61	5	15	157	23	153	2e-34	123	S8DCA2	S8DCA2_9LAMI	Uncharacterized protein (Fragment)	M569_14391	NA	Genlisea aurea	NA	Predicted	NA	NA	NA	NA
scaffold69.g4950.t1	470	S8CEN6	256	40.23	266	56.6	103.91	132	5	182	430	1	256	2e-36	136	S8CEN6	S8CEN6_9LAMI	Uncharacterized protein (Fragment)	M569_11832	NA	Genlisea aurea	NA	Predicted	NA	NA	NA	NA
scaffold69.g4953.t1	283	S8CAL4	153	35.09	57	20.14	37.25	36	1	154	210	30	85	4e-05	42.7	S8CAL4	S8CAL4_9LAMI	Uncharacterized protein	M569_13400	NA	Genlisea aurea	NA	Predicted	NA	NA	NA	NA
scaffold69.g4961.t1	167	Q2EIR0	88	49.33	75	44.91	85.23	38	0	1	75	14	88	3e-22	87	Q2EIR0	Q2EIR0_PHEHR	Reverse transcriptase (Fragment)	NA	NA	Phelipanche hirtiflora (Broomrape) (Orobanche hirtiflora)	NA	Predicted	NA	GO:0003964~RNA-directed DNA polymerase activity	NA	NA
scaffold69.g4962.t1	141	D6QY00	188	54.41	68	48.23	36.17	28	1	3	70	27	91	8e-16	71.2	D6QY00	D6QY00_FRAEX	Gag-pol polyprotein (Fragment)	NA	NA	Fraxinus excelsior (Ash)	NA	Evidence at transcript level	NA	GO:0003676~nucleic acid binding	GO:0015074~DNA integration	NA
scaffold69.g4964.t1	336	S8C2Y7	229	37.99	229	68.15	100	131	5	107	330	4	226	2e-45	157	S8C2Y7	S8C2Y7_9LAMI	Uncharacterized protein (Fragment)	M569_16046	NA	Genlisea aurea	NA	Predicted	NA	NA	NA	NA
scaffold69.g4971.t1	505	S8CPU4	268	71.79	234	46.34	87.31	66	0	63	296	34	267	4e-108	326	S8CPU4	S8CPU4_9LAMI	Uncharacterized protein (Fragment)	M569_05992	NA	Genlisea aurea	NA	Predicted	NA	NA	NA	NA
scaffold70.g4972.t1	285	S8BXT2	220	89.09	220	77.19	100	6	1	1	202	1	220	4e-143	405	S8BXT2	S8BXT2_9LAMI	Phytochrome-associated serine/threonine protein phosphatase (Fragment)	M569_15431	NA	Genlisea aurea	NA	Predicted	NA	NA	NA	NA
scaffold70.g4973.t1	180	S8CCZ5	135	64.96	137	76.11	101.48	44	2	46	180	1	135	8e-54	170	S8CCZ5	S8CCZ5_9LAMI	Uncharacterized protein (Fragment)	M569_12481	NA	Genlisea aurea	NA	Predicted	NA	NA	NA	NA
scaffold70.g4974.t1	671	S8CVP2	675	80.24	673	100.3	99.7	103	2	25	667	3	675	0	1093	S8CVP2	S8CVP2_9LAMI	Uncharacterized protein (Fragment)	M569_03882	NA	Genlisea aurea	NA	Predicted	NA	NA	NA	NA
scaffold70.g4975.t1	752	S8CV80	378	48.47	392	52.13	103.7	163	5	375	750	1	369	1e-113	352	S8CV80	S8CV80_9LAMI	Uncharacterized protein (Fragment)	M569_04055	NA	Genlisea aurea	NA	Predicted	NA	NA	NA	NA
scaffold70.g4976.t1	636	S8C4E0	632	32.62	604	94.97	95.57	320	14	30	553	3	599	1e-93	305	S8C4E0	S8C4E0_9LAMI	Uncharacterized protein (Fragment)	M569_15521	NA	Genlisea aurea	NA	Predicted	NA	NA	NA	NA
scaffold70.g4977.t1	146	S8BT26	200	50.81	185	126.71	92.5	46	4	1	145	1	180	7e-43	143	S8BT26	S8BT26_9LAMI	Uncharacterized protein	M569_17269	NA	Genlisea aurea	NA	Predicted	NA	NA	NA	NA
scaffold70.g4978.t1	236	S8C2V8	294	71	231	97.88	78.57	43	7	22	236	27	249	5e-100	296	S8C2V8	S8C2V8_9LAMI	Uncharacterized protein	M569_13812	NA	Genlisea aurea	NA	Predicted	NA	NA	NA	NA
scaffold70.g4979.t1	477	S8EFK0	462	33.85	452	94.76	97.84	274	6	46	476	15	462	2e-88	281	S8EFK0	S8EFK0_9LAMI	Uncharacterized protein (Fragment)	M569_03404	NA	Genlisea aurea	NA	Predicted	NA	NA	NA	NA
scaffold70.g4980.t1	138	S8DIT7	66	68.18	66	47.83	100	21	0	73	138	1	66	2e-21	84	S8DIT7	S8DIT7_9LAMI	Uncharacterized protein (Fragment)	M569_15433	NA	Genlisea aurea	NA	Predicted	NA	NA	NA	NA
scaffold70.g4981.t1	839	S8E067	723	44.64	746	88.92	103.18	340	13	21	728	13	723	0	625	S8E067	S8E067_9LAMI	Beta-galactosidase (Fragment)	M569_05732	NA	Genlisea aurea	NA	Predicted	NA	NA	NA	NA
scaffold70.g4982.t1	376	D1MMA4	379	50.55	362	96.28	95.51	149	3	15	373	8	342	6e-128	376	D1MMA4	D1MMA4_SALMI	Alcohol dehydrogenase	NA	NA	Salvia miltiorrhiza (Chinese sage)	NA	Evidence at transcript level	NA	GO:0016491~oxidoreductase activity;GO:0008270~zinc ion binding	NA	NA
scaffold70.g4983.t1	233	S8CS56	201	43.79	169	72.53	84.08	86	2	74	233	33	201	3e-43	147	S8CS56	S8CS56_9LAMI	Uncharacterized protein (Fragment)	M569_04680	NA	Genlisea aurea	NA	Predicted	NA	NA	NA	NA
scaffold70.g4984.t1	438	S8DN06	229	79.57	230	52.51	100.44	46	1	1	230	1	229	5e-114	337	S8DN06	S8DN06_9LAMI	Uncharacterized protein (Fragment)	M569_10418	NA	Genlisea aurea	NA	Predicted	NA	NA	NA	NA
scaffold70.g4985.t1	453	S8D0Y5	383	42.05	390	86.09	101.83	180	9	41	410	20	383	4e-78	251	S8D0Y5	S8D0Y5_9LAMI	Uncharacterized protein (Fragment)	M569_03778	NA	Genlisea aurea	NA	Predicted	NA	NA	NA	NA
scaffold70.g4986.t1	426	S8E773	362	76.9	355	83.33	98.07	78	3	42	393	8	361	0	542	S8E773	S8E773_9LAMI	Uncharacterized protein (Fragment)	M569_03054	NA	Genlisea aurea	NA	Predicted	NA	NA	NA	NA
scaffold70.g4987.t1	534	S8CK01	588	37.24	486	91.01	82.65	286	6	32	504	82	561	2e-104	328	S8CK01	S8CK01_9LAMI	Uncharacterized protein (Fragment)	M569_07257	NA	Genlisea aurea	NA	Predicted	NA	NA	NA	NA
scaffold70.g4988.t1	229	Q9FPD1	202	45.03	171	74.67	84.65	76	7	1	163	1	161	6e-32	117	Q9FPD1	Q9FPD1_AVIMR	Putative uncharacterized protein	NA	NA	Avicennia marina (Grey mangrove) (Sceura marina)	NA	Evidence at transcript level	NA	GO:0004866~endopeptidase inhibitor activity	GO:0010951~negative regulation of endopeptidase activity	NA
scaffold70.g4989.t1	407	S8DKZ4	227	60.96	146	35.87	64.32	57	0	258	403	76	221	3e-58	192	S8DKZ4	S8DKZ4_9LAMI	Uncharacterized protein (Fragment)	M569_14603	NA	Genlisea aurea	NA	Predicted	NA	NA	NA	NA
scaffold70.g4990.t1	1241	S8E9M7	782	57.5	833	67.12	106.52	283	17	1	822	1	773	0	806	S8E9M7	S8E9M7_9LAMI	Uncharacterized protein (Fragment)	M569_02168	NA	Genlisea aurea	NA	Predicted	NA	NA	NA	NA
scaffold70.g4991.t1	287	S8DKV1	322	35.37	164	57.14	50.93	72	6	131	282	181	322	9e-18	81.3	S8DKV1	S8DKV1_9LAMI	Uncharacterized protein (Fragment)	M569_11318	NA	Genlisea aurea	NA	Predicted	NA	NA	NA	NA
scaffold70.g4992.t1	1390	S8DB42	1049	50.29	1191	85.68	113.54	407	26	67	1229	16	1049	0	960	S8DB42	S8DB42_9LAMI	Uncharacterized protein (Fragment)	M569_00028	NA	Genlisea aurea	NA	Predicted	NA	NA	NA	NA
scaffold70.g4994.t1	567	S8CRJ1	746	37	554	97.71	74.26	339	7	15	562	68	617	7e-116	364	S8CRJ1	S8CRJ1_9LAMI	Uncharacterized protein (Fragment)	M569_07298	NA	Genlisea aurea	NA	Predicted	NA	NA	NA	NA
scaffold70.g4995.t1	218	S8CXF6	184	65.03	183	83.94	99.46	64	0	36	218	1	183	9e-86	255	S8CXF6	S8CXF6_9LAMI	Uncharacterized protein (Fragment)	M569_05059	NA	Genlisea aurea	NA	Predicted	NA	NA	NA	NA
scaffold70.g4996.t1	754	S8DPH8	459	51.64	457	60.61	99.56	220	1	267	722	1	457	3e-164	486	S8DPH8	S8DPH8_9LAMI	Uncharacterized protein (Fragment)	M569_09825	NA	Genlisea aurea	NA	Predicted	NA	NA	NA	NA
scaffold70.g4997.t1	240	S8DV14	287	50	270	112.5	94.08	81	5	21	238	15	282	2e-86	261	S8DV14	S8DV14_9LAMI	Xyloglucan endotransglucosylase/hydrolase 4 (Fragment)	M569_11036	NA	Genlisea aurea	NA	Predicted	NA	NA	NA	NA
scaffold70.g4998.t1	149	S8BTK0	91	36.25	80	53.69	87.91	41	2	76	149	16	91	9e-09	49.7	S8BTK0	S8BTK0_9LAMI	Pspzf zinc finger protein-like protein (Fragment)	M569_16933	NA	Genlisea aurea	NA	Predicted	NA	NA	NA	NA
scaffold70.g4999.t1	338	S8D2V2	331	44.41	322	95.27	97.28	171	5	16	331	3	322	7e-93	283	S8D2V2	S8D2V2_9LAMI	Uncharacterized protein (Fragment)	M569_00700	NA	Genlisea aurea	NA	Predicted	NA	NA	NA	NA
scaffold70.g5000.t1	111	S8DX47	115	67.54	114	102.7	99.13	32	2	2	111	3	115	4e-38	127	S8DX47	S8DX47_9LAMI	Uncharacterized protein	M569_10256	NA	Genlisea aurea	NA	Predicted	NA	NA	NA	NA
scaffold70.g5001.t1	539	S8BZT7	534	37.62	529	98.14	99.06	277	11	14	516	31	532	3e-100	316	S8BZT7	S8BZT7_9LAMI	Uncharacterized protein	M569_14905	NA	Genlisea aurea	NA	Predicted	NA	NA	NA	NA
scaffold70.g5002.t1	575	S8CC39	550	65.58	520	90.43	94.55	168	7	28	544	20	531	0	610	S8CC39	S8CC39_9LAMI	Uncharacterized protein (Fragment)	M569_10253	NA	Genlisea aurea	NA	Predicted	NA	NA	NA	NA
scaffold70.g5003.t1	434	S8C5I1	168	61.48	135	31.11	80.36	47	2	26	159	2	132	4e-37	135	S8C5I1	S8C5I1_9LAMI	Uncharacterized protein	M569_15103	NA	Genlisea aurea	NA	Predicted	NA	NA	NA	NA
scaffold70.g5006.t1	407	S8C8R5	346	30.69	290	71.25	83.82	168	11	130	389	47	333	1e-19	89	S8C8R5	S8C8R5_9LAMI	Protein kinase 1b (Fragment)	M569_11567	NA	Genlisea aurea	NA	Predicted	NA	NA	NA	NA
scaffold70.g5007.t1	668	S8EB37	873	37.43	334	50	38.26	161	9	26	315	487	816	1e-46	177	S8EB37	S8EB37_9LAMI	Uncharacterized protein	M569_01631	NA	Genlisea aurea	NA	Predicted	NA	NA	NA	NA
scaffold70.g5008.t1	599	S8DH37	400	72.07	401	66.94	100.25	111	1	19	419	1	400	0	603	S8DH37	S8DH37_9LAMI	Uncharacterized protein (Fragment)	M569_16115	NA	Genlisea aurea	NA	Predicted	NA	NA	NA	NA
scaffold70.g5009.t1	1067	S5TR83	1064	92.62	1070	100.28	100.56	70	6	1	1067	1	1064	0	1952	S5TR83	S5TR83_SALMI	Argonaute 1	AGO1	NA	Salvia miltiorrhiza (Chinese sage)	NA	Evidence at transcript level	NA	NA	NA	NA
scaffold70.g5010.t1	354	S8C6J1	320	31.96	316	89.27	98.75	183	8	7	315	26	316	4e-41	149	S8C6J1	S8C6J1_9LAMI	Uncharacterized protein (Fragment)	M569_12400	NA	Genlisea aurea	NA	Predicted	NA	NA	NA	NA
scaffold70.g5011.t1	243	S8BZK4	157	85.99	157	64.61	100	22	0	1	157	1	157	2e-98	288	S8BZK4	S8BZK4_9LAMI	Uncharacterized protein (Fragment)	M569_17186	NA	Genlisea aurea	NA	Predicted	NA	NA	NA	NA
scaffold70.g5012.t1	2073	S8CYM2	728	49.24	723	34.88	99.31	310	15	1359	2068	48	726	0	654	S8CYM2	S8CYM2_9LAMI	Uncharacterized protein (Fragment)	M569_02668	NA	Genlisea aurea	NA	Predicted	NA	NA	NA	NA
scaffold70.g5013.t1	597	S8D0N5	593	61.25	560	93.8	94.44	214	2	40	596	34	593	0	730	S8D0N5	S8D0N5_9LAMI	Uncharacterized protein	M569_01830	NA	Genlisea aurea	NA	Predicted	NA	NA	NA	NA
scaffold70.g5014.t1	154	S8CZL5	169	30.14	146	94.81	86.39	69	5	18	134	18	159	3e-13	63.9	S8CZL5	S8CZL5_9LAMI	Uncharacterized protein	M569_01834	NA	Genlisea aurea	NA	Predicted	NA	NA	NA	NA
scaffold70.g5015.t1	356	Q9AXD8	356	89.44	341	95.79	95.79	36	0	14	354	14	354	0	644	Q9AXD8	Q9AXD8_AVIMR	Glutamine synthetase (EC 6.3.1.2)	NA	6.3.1.2	Avicennia marina (Grey mangrove) (Sceura marina)	NA	Evidence at transcript level	Glutamine synthetase family	GO:0004356~glutamate-ammonia ligase activity	GO:0006542~glutamine biosynthetic process	NA
scaffold70.g5016.t1	1034	S8E550	1019	59.65	1016	98.26	99.71	367	13	1	1000	1	989	0	1129	S8E550	S8E550_9LAMI	Uncharacterized protein	M569_07302	NA	Genlisea aurea	NA	Predicted	NA	NA	NA	NA
scaffold71.g5046.t1	170	Q27TP3	139	61.9	42	24.71	30.22	16	0	107	148	87	128	7e-11	57	Q27TP3	Q27TP3_PHETU	Reverse transcriptase (Fragment)	NA	NA	Phelipanche tunetana (Broomrape) (Orobanche tunetana)	NA	Predicted	NA	GO:0003723~RNA binding;GO:0003964~RNA-directed DNA polymerase activity	GO:0006278~RNA-dependent DNA replication	NA
scaffold71.g5047.t1	179	S8E2S6	154	30.34	89	49.72	57.79	60	1	89	177	9	95	8e-05	40.8	S8E2S6	S8E2S6_9LAMI	Uncharacterized protein (Fragment)	M569_04784	NA	Genlisea aurea	NA	Predicted	NA	NA	NA	NA
scaffold71.g5048.t1	602	S8CQP7	657	62.89	547	90.86	83.26	182	8	56	596	61	592	0	703	S8CQP7	S8CQP7_9LAMI	Uncharacterized protein	M569_05270	NA	Genlisea aurea	NA	Predicted	NA	NA	NA	NA
scaffold71.g5050.t1	474	S8CAV5	436	34.34	166	35.02	38.07	107	1	210	375	38	201	2e-23	101	S8CAV5	S8CAV5_9LAMI	Uncharacterized protein	M569_13291	NA	Genlisea aurea	NA	Predicted	NA	NA	NA	NA
scaffold71.g5055.t1	529	S8DJ33	535	47.46	531	100.38	99.25	256	12	1	511	2	529	4e-151	447	S8DJ33	S8DJ33_9LAMI	Uncharacterized protein (Fragment)	M569_11959	NA	Genlisea aurea	NA	Predicted	NA	NA	NA	NA
scaffold71.g5057.t1	440	Q27TT4	143	80.42	143	32.5	100	28	0	205	347	1	143	1e-80	249	Q27TT4	Q27TT4_OROCR	Reverse transcriptase (Fragment)	NA	NA	Orobanche crenata (Bean broomrape)	NA	Predicted	NA	GO:0003723~RNA binding;GO:0003964~RNA-directed DNA polymerase activity	GO:0006278~RNA-dependent DNA replication	NA
scaffold71.g5062.t1	202	S8DYP9	171	36	100	49.5	58.48	62	2	97	195	22	120	4e-11	58.5	S8DYP9	S8DYP9_9LAMI	Uncharacterized protein (Fragment)	M569_06362	NA	Genlisea aurea	NA	Predicted	NA	NA	NA	NA
scaffold72.g5067.t1	387	S8CPJ9	218	57.78	225	58.14	103.21	52	3	9	227	1	188	6e-76	238	S8CPJ9	S8CPJ9_9LAMI	Uncharacterized protein (Fragment)	M569_05658	NA	Genlisea aurea	NA	Predicted	NA	NA	NA	NA
scaffold72.g5068.t1	372	S8CPJ9	218	76.06	188	50.54	86.24	43	2	9	194	1	188	5e-94	283	S8CPJ9	S8CPJ9_9LAMI	Uncharacterized protein (Fragment)	M569_05658	NA	Genlisea aurea	NA	Predicted	NA	NA	NA	NA
scaffold72.g5070.t1	90	S8E2S6	154	38.81	67	74.44	43.51	40	1	3	69	88	153	9e-07	43.9	S8E2S6	S8E2S6_9LAMI	Uncharacterized protein (Fragment)	M569_04784	NA	Genlisea aurea	NA	Predicted	NA	NA	NA	NA
scaffold72.g5072.t1	133	S8DYP9	171	32.69	104	78.2	60.82	67	3	28	129	37	139	8e-10	53.5	S8DYP9	S8DYP9_9LAMI	Uncharacterized protein (Fragment)	M569_06362	NA	Genlisea aurea	NA	Predicted	NA	NA	NA	NA
scaffold72.g5073.t1	368	Q27U10	143	68	50	13.59	34.97	6	1	55	94	40	89	3e-15	72.8	Q27U10	Q27U10_OROCE	Reverse transcriptase (Fragment)	NA	NA	Orobanche cernua var. cumana	NA	Predicted	NA	GO:0003723~RNA binding;GO:0003964~RNA-directed DNA polymerase activity	GO:0006278~RNA-dependent DNA replication	NA
scaffold72.g5075.t1	372	S8CPC3	154	35.59	59	15.86	38.31	33	1	185	238	7	65	9e-05	42	S8CPC3	S8CPC3_9LAMI	Uncharacterized protein (Fragment)	M569_08076	NA	Genlisea aurea	NA	Predicted	NA	NA	NA	NA
scaffold72.g5076.t1	365	S8C7A4	342	50.18	279	76.44	81.58	123	5	76	352	1	265	9e-86	266	S8C7A4	S8C7A4_9LAMI	Uncharacterized protein (Fragment)	M569_12131	NA	Genlisea aurea	NA	Predicted	NA	NA	NA	NA
scaffold72.g5077.t1	85	S8DYP9	171	42.59	54	63.53	31.58	31	0	5	58	55	108	1e-09	52	S8DYP9	S8DYP9_9LAMI	Uncharacterized protein (Fragment)	M569_06362	NA	Genlisea aurea	NA	Predicted	NA	NA	NA	NA
scaffold72.g5080.t1	106	Q27TT3	143	46.51	43	40.57	30.07	23	0	3	45	99	141	7e-07	44.3	Q27TT3	Q27TT3_OROCR	Reverse transcriptase (Fragment)	NA	NA	Orobanche crenata (Bean broomrape)	NA	Predicted	NA	GO:0003723~RNA binding;GO:0003964~RNA-directed DNA polymerase activity	GO:0006278~RNA-dependent DNA replication	NA
scaffold72.g5084.t1	133	S8C9K4	145	40.24	82	61.65	56.55	49	0	11	92	46	127	2e-20	82.8	S8C9K4	S8C9K4_9LAMI	Uncharacterized protein	M569_13764	NA	Genlisea aurea	NA	Predicted	NA	NA	NA	NA
scaffold72.g5085.t1	469	S8C6L3	508	64.08	309	65.88	60.83	109	1	159	467	202	508	3e-138	411	S8C6L3	S8C6L3_9LAMI	Pectinesterase (Fragment)	M569_12391	NA	Genlisea aurea	NA	Predicted	NA	NA	NA	NA
scaffold72.g5086.t1	593	S8DUS7	563	53.83	470	79.26	83.48	164	10	44	495	60	494	1e-151	452	S8DUS7	S8DUS7_9LAMI	Uncharacterized protein	M569_11122	NA	Genlisea aurea	NA	Predicted	NA	NA	NA	NA
scaffold72.g5087.t1	391	S8E3C2	232	78.18	220	56.27	94.83	35	3	20	226	13	232	2e-112	332	S8E3C2	S8E3C2_9LAMI	Wrinkled 1 (Fragment)	M569_04553	NA	Genlisea aurea	NA	Predicted	NA	NA	NA	NA
scaffold72.g5089.t1	455	S8CAV5	436	40.58	138	30.33	31.65	64	2	313	450	29	148	3e-22	98.2	S8CAV5	S8CAV5_9LAMI	Uncharacterized protein	M569_13291	NA	Genlisea aurea	NA	Predicted	NA	NA	NA	NA
scaffold72.g5090.t1	178	S8D4Q3	196	45.74	94	52.81	47.96	47	3	16	107	67	158	7e-18	78.2	S8D4Q3	S8D4Q3_9LAMI	Uncharacterized protein	M569_00387	NA	Genlisea aurea	NA	Predicted	NA	NA	NA	NA
scaffold72.g5110.t1	193	D6QY00	188	34.75	118	61.14	62.77	77	0	72	189	2	119	3e-16	73.6	D6QY00	D6QY00_FRAEX	Gag-pol polyprotein (Fragment)	NA	NA	Fraxinus excelsior (Ash)	NA	Evidence at transcript level	NA	GO:0003676~nucleic acid binding	GO:0015074~DNA integration	NA
scaffold72.g5112.t1	477	S8CAV5	436	33.83	201	42.14	46.1	127	3	214	414	95	289	8e-28	114	S8CAV5	S8CAV5_9LAMI	Uncharacterized protein	M569_13291	NA	Genlisea aurea	NA	Predicted	NA	NA	NA	NA
scaffold72.g5115.t1	281	Q2EIQ4	88	43.21	81	28.83	92.05	39	2	177	250	1	81	6e-12	60.8	Q2EIQ4	Q2EIQ4_ORORA	Reverse transcriptase (Fragment)	NA	NA	Orobanche ramosa (Hemp broomrape) (Phelipanche ramosa)	NA	Predicted	NA	GO:0003964~RNA-directed DNA polymerase activity	NA	NA
scaffold72.g5120.t1	173	S8CRZ6	66	40.32	62	35.84	93.94	36	1	97	158	5	65	3e-06	42.7	S8CRZ6	S8CRZ6_9LAMI	Uncharacterized protein (Fragment)	M569_04756	NA	Genlisea aurea	NA	Predicted	NA	NA	NA	NA
scaffold72.g5125.t1	506	S8CJB0	135	64.04	89	17.59	65.93	32	0	271	359	41	129	2e-23	97.1	S8CJB0	S8CJB0_9LAMI	Uncharacterized protein (Fragment)	M569_07958	NA	Genlisea aurea	NA	Predicted	NA	NA	NA	NA
scaffold73.g5128.t1	374	S8E4V4	355	75.72	346	92.51	97.46	78	3	25	368	13	354	0	555	S8E4V4	S8E4V4_9LAMI	Cysteine proteinase (Fragment)	M569_03939	NA	Genlisea aurea	NA	Predicted	NA	NA	NA	NA
scaffold73.g5134.t1	471	Q27TP8	143	45.78	83	17.62	58.04	45	0	138	220	1	83	7e-17	78.2	Q27TP8	Q27TP8_ORORA	Reverse transcriptase (Fragment)	NA	NA	Orobanche ramosa (Hemp broomrape) (Phelipanche ramosa)	NA	Predicted	NA	GO:0003723~RNA binding;GO:0003964~RNA-directed DNA polymerase activity	GO:0006278~RNA-dependent DNA replication	NA
scaffold73.g5135.t1	181	S8CQZ4	473	44.14	145	80.11	30.66	79	1	1	143	205	349	3e-37	135	S8CQZ4	S8CQZ4_9LAMI	Uncharacterized protein	M569_05126	NA	Genlisea aurea	NA	Predicted	NA	NA	NA	NA
scaffold73.g5137.t1	339	S8CAC2	191	30.72	153	45.13	80.1	104	2	128	279	1	152	1e-18	82.4	S8CAC2	S8CAC2_9LAMI	Uncharacterized protein (Fragment)	M569_13480	NA	Genlisea aurea	NA	Predicted	NA	NA	NA	NA
scaffold73.g5148.t1	124	S8EPA6	131	32.67	101	81.45	77.1	66	2	25	123	2	102	1e-09	52.8	S8EPA6	S8EPA6_9LAMI	Uncharacterized protein	M569_00017	NA	Genlisea aurea	NA	Predicted	NA	NA	NA	NA
scaffold73.g5158.t1	335	D6QY00	188	40.31	129	38.51	68.62	74	2	51	176	37	165	2e-24	98.6	D6QY00	D6QY00_FRAEX	Gag-pol polyprotein (Fragment)	NA	NA	Fraxinus excelsior (Ash)	NA	Evidence at transcript level	NA	GO:0003676~nucleic acid binding	GO:0015074~DNA integration	NA
scaffold73.g5161.t1	117	D6QY00	188	31.86	113	96.58	60.11	77	0	3	115	1	113	7e-14	64.7	D6QY00	D6QY00_FRAEX	Gag-pol polyprotein (Fragment)	NA	NA	Fraxinus excelsior (Ash)	NA	Evidence at transcript level	NA	GO:0003676~nucleic acid binding	GO:0015074~DNA integration	NA
scaffold73.g5164.t1	143	S8E2S6	154	36.11	72	50.35	46.75	46	0	13	84	81	152	7e-08	48.1	S8E2S6	S8E2S6_9LAMI	Uncharacterized protein (Fragment)	M569_04784	NA	Genlisea aurea	NA	Predicted	NA	NA	NA	NA
scaffold73.g5166.t1	152	S8EGB8	120	31.17	77	50.66	64.17	52	1	17	93	44	119	0.0001	39.3	S8EGB8	S8EGB8_9LAMI	Uncharacterized protein (Fragment)	M569_03042	NA	Genlisea aurea	NA	Predicted	NA	NA	NA	NA
scaffold73.g5169.t1	424	S8D7D0	179	30.34	178	41.98	99.44	115	5	31	204	2	174	7e-11	60.8	S8D7D0	S8D7D0_9LAMI	Uncharacterized protein (Fragment)	M569_16220	NA	Genlisea aurea	NA	Predicted	NA	NA	NA	NA
scaffold73.g5174.t1	525	Q27TR7	143	72.86	70	13.33	48.95	19	0	318	387	1	70	2e-29	113	Q27TR7	Q27TR7_PHEHR	Reverse transcriptase (Fragment)	NA	NA	Phelipanche hirtiflora (Broomrape) (Orobanche hirtiflora)	NA	Predicted	NA	GO:0003723~RNA binding;GO:0003964~RNA-directed DNA polymerase activity	GO:0006278~RNA-dependent DNA replication	NA
scaffold73.g5179.t1	128	S8CPK9	260	37.01	127	99.22	48.85	80	0	1	127	66	192	4e-20	83.6	S8CPK9	S8CPK9_9LAMI	Uncharacterized protein (Fragment)	M569_05648	NA	Genlisea aurea	NA	Predicted	NA	NA	NA	NA
scaffold73.g5180.t1	226	D6QY00	188	39.25	186	82.3	98.94	110	2	42	224	1	186	2e-33	120	D6QY00	D6QY00_FRAEX	Gag-pol polyprotein (Fragment)	NA	NA	Fraxinus excelsior (Ash)	NA	Evidence at transcript level	NA	GO:0003676~nucleic acid binding	GO:0015074~DNA integration	NA
scaffold73.g5182.t1	345	S8CRZ6	66	36.36	66	19.13	100	41	1	82	147	1	65	1e-06	46.2	S8CRZ6	S8CRZ6_9LAMI	Uncharacterized protein (Fragment)	M569_04756	NA	Genlisea aurea	NA	Predicted	NA	NA	NA	NA
scaffold73.g5191.t1	430	Q2EIM5	87	47.13	87	20.23	100	44	1	7	93	3	87	2e-18	80.9	Q2EIM5	Q2EIM5_PHETU	Reverse transcriptase (Fragment)	NA	NA	Phelipanche tunetana (Broomrape) (Orobanche tunetana)	NA	Predicted	NA	GO:0003964~RNA-directed DNA polymerase activity	NA	NA
scaffold73.g5196.t1	330	S8CVK5	256	62.38	303	91.82	118.36	65	4	1	301	1	256	4e-123	357	S8CVK5	S8CVK5_9LAMI	Uncharacterized protein (Fragment)	M569_05776	NA	Genlisea aurea	NA	Predicted	NA	NA	NA	NA
scaffold74.g5200.t1	311	S8EGB8	120	33.33	78	25.08	65	51	1	17	94	44	120	5e-06	44.7	S8EGB8	S8EGB8_9LAMI	Uncharacterized protein (Fragment)	M569_03042	NA	Genlisea aurea	NA	Predicted	NA	NA	NA	NA
scaffold74.g5208.t1	808	E3NYV2	913	85.69	685	84.78	75.03	96	1	126	808	229	913	0	1261	E3NYV2	E3NYV2_OLEEU	Lipoxygenase (EC 1.13.11.-)	lox2	1.13.11.-	Olea europaea (Common olive)	Lipid metabolism; oxylipin biosynthesis.	Evidence at transcript level	Lipoxygenase family	GO:0005506~iron ion binding;GO:0016165~lipoxygenase activity	GO:0031408~oxylipin biosynthetic process	NA
scaffold74.g5213.t1	141	S8EGB8	120	31.18	93	65.96	77.5	63	1	2	94	29	120	3e-07	45.8	S8EGB8	S8EGB8_9LAMI	Uncharacterized protein (Fragment)	M569_03042	NA	Genlisea aurea	NA	Predicted	NA	NA	NA	NA
scaffold74.g5216.t1	205	S8EFB9	86	31.08	74	36.1	86.05	50	1	128	200	1	74	0.0003	38.5	S8EFB9	S8EFB9_9LAMI	Uncharacterized protein (Fragment)	M569_00023	NA	Genlisea aurea	NA	Predicted	NA	NA	NA	NA
scaffold74.g5223.t1	371	S8E6B4	391	62.88	361	97.3	92.33	131	2	12	369	7	367	3e-161	461	S8E6B4	S8E6B4_9LAMI	Uncharacterized protein (Fragment)	M569_06861	NA	Genlisea aurea	NA	Predicted	NA	NA	NA	NA
scaffold74.g5242.t1	210	Q27TS2	143	42.05	88	41.9	61.54	51	0	1	88	2	89	4e-16	72.8	Q27TS2	Q27TS2_OROBU	Reverse transcriptase (Fragment)	NA	NA	Orobanche bungeana (Broomrape) (Phelipanche bungeana)	NA	Predicted	NA	GO:0003723~RNA binding;GO:0003964~RNA-directed DNA polymerase activity	GO:0006278~RNA-dependent DNA replication	NA
scaffold74.g5247.t1	304	Q27TT1	143	42.27	97	31.91	67.83	17	3	2	69	1	87	5e-13	65.5	Q27TT1	Q27TT1_OROCR	Reverse transcriptase (Fragment)	NA	NA	Orobanche crenata (Bean broomrape)	NA	Predicted	NA	GO:0003723~RNA binding;GO:0003964~RNA-directed DNA polymerase activity	GO:0006278~RNA-dependent DNA replication	NA
scaffold74.g5249.t1	108	S8E2S6	154	36.49	74	68.52	48.05	47	0	28	101	81	154	2e-10	54.3	S8E2S6	S8E2S6_9LAMI	Uncharacterized protein (Fragment)	M569_04784	NA	Genlisea aurea	NA	Predicted	NA	NA	NA	NA
scaffold74.g5252.t1	563	D6QY00	188	36.56	186	33.04	98.94	115	2	146	328	1	186	1e-31	121	D6QY00	D6QY00_FRAEX	Gag-pol polyprotein (Fragment)	NA	NA	Fraxinus excelsior (Ash)	NA	Evidence at transcript level	NA	GO:0003676~nucleic acid binding	GO:0015074~DNA integration	NA
scaffold75.g5258.t1	87	S8E2S6	154	38.71	62	71.26	40.26	38	0	1	62	93	154	3e-09	50.4	S8E2S6	S8E2S6_9LAMI	Uncharacterized protein (Fragment)	M569_04784	NA	Genlisea aurea	NA	Predicted	NA	NA	NA	NA
scaffold75.g5259.t1	996	S8C461	1518	32.7	847	85.04	55.8	511	14	182	987	647	1475	2e-141	463	S8C461	S8C461_9LAMI	Uncharacterized protein	M569_15593	NA	Genlisea aurea	NA	Predicted	NA	NA	NA	NA
scaffold75.g5261.t1	115	D6QY00	188	34.29	70	60.87	37.23	46	0	15	84	1	70	2e-05	41.2	D6QY00	D6QY00_FRAEX	Gag-pol polyprotein (Fragment)	NA	NA	Fraxinus excelsior (Ash)	NA	Evidence at transcript level	NA	GO:0003676~nucleic acid binding	GO:0015074~DNA integration	NA
scaffold75.g5268.t1	187	Q27TQ2	143	37.88	66	35.29	46.15	41	0	2	67	62	127	1e-09	53.9	Q27TQ2	Q27TQ2_ORORA	Reverse transcriptase (Fragment)	NA	NA	Orobanche ramosa (Hemp broomrape) (Phelipanche ramosa)	NA	Predicted	NA	GO:0003723~RNA binding;GO:0003964~RNA-directed DNA polymerase activity	GO:0006278~RNA-dependent DNA replication	NA
scaffold75.g5281.t1	123	Q27TQ4	143	34.12	85	69.11	59.44	56	0	11	95	59	143	4e-13	62.4	Q27TQ4	Q27TQ4_ORORA	Reverse transcriptase (Fragment)	NA	NA	Orobanche ramosa (Hemp broomrape) (Phelipanche ramosa)	NA	Predicted	NA	GO:0003723~RNA binding;GO:0003964~RNA-directed DNA polymerase activity	GO:0006278~RNA-dependent DNA replication	NA
scaffold75.g5284.t1	223	S8D921	233	50	226	101.35	97	91	5	1	210	1	220	2e-66	208	S8D921	S8D921_9LAMI	Uncharacterized protein	M569_00876	NA	Genlisea aurea	NA	Predicted	NA	NA	NA	NA
scaffold75.g5287.t1	145	S8E2S6	154	32.26	62	42.76	40.26	42	0	14	75	93	154	0.0001	39.3	S8E2S6	S8E2S6_9LAMI	Uncharacterized protein (Fragment)	M569_04784	NA	Genlisea aurea	NA	Predicted	NA	NA	NA	NA
scaffold75.g5290.t1	175	S8DYP9	171	34.33	67	38.29	39.18	43	1	55	120	22	88	0.0002	40	S8DYP9	S8DYP9_9LAMI	Uncharacterized protein (Fragment)	M569_06362	NA	Genlisea aurea	NA	Predicted	NA	NA	NA	NA
scaffold75.g5293.t1	913	S8DT89	837	63.64	902	98.8	107.77	247	12	20	911	4	834	0	1081	S8DT89	S8DT89_9LAMI	Uncharacterized protein	M569_11754	NA	Genlisea aurea	NA	Predicted	NA	NA	NA	NA
scaffold75.g5297.t1	395	S8EJM8	500	47.96	196	49.62	39.2	95	5	206	395	170	364	2e-53	187	S8EJM8	S8EJM8_9LAMI	Uncharacterized protein	M569_01940	NA	Genlisea aurea	NA	Predicted	NA	NA	NA	NA
scaffold75.g5298.t1	259	D7RJY5	242	34.88	86	33.2	35.54	50	3	92	171	1	86	9e-06	45.4	D7RJY5	D7RJY5_OLEEU	S-locus glycoprotein-like protein (Fragment)	NA	NA	Olea europaea (Common olive)	NA	Evidence at transcript level	NA	NA	GO:0048544~recognition of pollen	NA
scaffold75.g5301.t1	289	S8C1D2	288	72.41	290	100.35	100.69	77	2	1	289	1	288	5e-156	441	S8C1D2	S8C1D2_9LAMI	Uncharacterized protein	M569_14301	NA	Genlisea aurea	NA	Predicted	NA	NA	NA	NA
scaffold76.g5308.t1	409	S8CC41	476	51.25	361	88.26	75.84	133	10	48	388	1	338	4e-107	327	S8CC41	S8CC41_9LAMI	Uncharacterized protein (Fragment)	M569_12818	NA	Genlisea aurea	NA	Predicted	NA	NA	NA	NA
scaffold76.g5309.t1	116	S8C1U7	278	55.77	104	89.66	37.41	46	0	4	107	175	278	2e-37	129	S8C1U7	S8C1U7_9LAMI	Uncharacterized protein (Fragment)	M569_14058	NA	Genlisea aurea	NA	Predicted	NA	NA	NA	NA
scaffold76.g5310.t1	741	Q27TQ4	143	53.9	141	19.03	98.6	65	0	279	419	2	142	1e-48	169	Q27TQ4	Q27TQ4_ORORA	Reverse transcriptase (Fragment)	NA	NA	Orobanche ramosa (Hemp broomrape) (Phelipanche ramosa)	NA	Predicted	NA	GO:0003723~RNA binding;GO:0003964~RNA-directed DNA polymerase activity	GO:0006278~RNA-dependent DNA replication	NA
scaffold76.g5313.t1	520	S8CM98	354	75.99	354	68.08	100	80	3	101	449	1	354	0	576	S8CM98	S8CM98_9LAMI	Uncharacterized protein (Fragment)	M569_06479	NA	Genlisea aurea	NA	Predicted	NA	NA	NA	NA
scaffold76.g5314.t1	106	B4XVT5	185	64.62	65	61.32	35.14	20	1	1	62	116	180	8e-21	83.6	B4XVT5	B4XVT5_9LAMI	Cytochrome c oxidase subunit 1 (EC 1.9.3.1) (Fragment)	cox1	1.9.3.1	Verbascum sp. MVSP-2007	Energy metabolism; oxidative phosphorylation.	Inferred from homology	Heme-copper respiratory oxidase family	GO:0004129~cytochrome-c oxidase activity;GO:0009055~electron carrier activity;GO:0020037~heme binding;GO:0005506~iron ion binding	GO:0009060~aerobic respiration;GO:0006119~oxidative phosphorylation	GO:0016021~integral to membrane;GO:0005743~mitochondrial inner membrane;GO:0070469~respiratory chain
scaffold76.g5315.t1	247	S8CTS7	248	80.72	249	100.81	100.4	44	3	1	246	1	248	4e-151	425	S8CTS7	S8CTS7_9LAMI	Uncharacterized protein (Fragment)	M569_06481	NA	Genlisea aurea	NA	Predicted	NA	NA	NA	NA
scaffold76.g5318.t1	74	A1IW27	88	54.84	31	41.89	35.23	13	1	45	74	19	49	3e-05	38.5	A1IW27	A1IW27_9LAMI	Putative gag-pol protein (Fragment)	ophh-45	NA	Phillyrea latifolia	NA	Evidence at transcript level	NA	GO:0003676~nucleic acid binding	NA	NA
scaffold76.g5321.t1	351	Q27TY5	143	50.88	57	16.24	39.86	28	0	62	118	28	84	3e-10	58.2	Q27TY5	Q27TY5_OROCE	Reverse transcriptase (Fragment)	NA	NA	Orobanche cernua var. cernua	NA	Predicted	NA	GO:0003723~RNA binding;GO:0003964~RNA-directed DNA polymerase activity	GO:0006278~RNA-dependent DNA replication	NA
scaffold76.g5322.t1	315	S8DTN8	118	55.67	97	30.79	82.2	43	0	3	99	2	98	1e-31	116	S8DTN8	S8DTN8_9LAMI	Uncharacterized protein	M569_08260	NA	Genlisea aurea	NA	Predicted	NA	NA	NA	NA
scaffold76.g5326.t1	145	S8DAM5	145	83.22	143	98.62	98.62	24	0	1	143	1	143	6e-87	253	S8DAM5	S8DAM5_9LAMI	Uncharacterized protein	M569_00188	NA	Genlisea aurea	NA	Predicted	NA	NA	NA	NA
scaffold76.g5329.t1	300	S8CUJ4	317	30.21	96	32	30.28	65	2	68	163	181	274	2e-05	45.1	S8CUJ4	S8CUJ4_9LAMI	Uncharacterized protein	M569_04299	NA	Genlisea aurea	NA	Predicted	NA	NA	NA	NA
scaffold76.g5331.t1	768	Q94KI0	527	86.53	527	68.62	100	70	1	243	768	1	527	0	961	Q94KI0	Q94KI0_AVIMR	Mitochondrial processing peptidase	NA	NA	Avicennia marina (Grey mangrove) (Sceura marina)	NA	Evidence at transcript level	Peptidase M16 family	GO:0046872~metal ion binding;GO:0004222~metalloendopeptidase activity	GO:0006508~proteolysis	NA
scaffold76.g5339.t1	299	S8D015	242	66.13	248	82.94	102.48	67	5	11	247	1	242	4e-95	284	S8D015	S8D015_9LAMI	Uncharacterized protein (Fragment)	M569_04063	NA	Genlisea aurea	NA	Predicted	NA	NA	NA	NA
scaffold76.g5340.t1	305	Q2EIM5	87	53.93	89	29.18	102.3	39	1	5	93	1	87	2e-24	95.9	Q2EIM5	Q2EIM5_PHETU	Reverse transcriptase (Fragment)	NA	NA	Phelipanche tunetana (Broomrape) (Orobanche tunetana)	NA	Predicted	NA	GO:0003964~RNA-directed DNA polymerase activity	NA	NA
scaffold76.g5346.t1	228	D6QY00	188	31.25	80	35.09	42.55	52	2	2	78	91	170	6e-08	50.8	D6QY00	D6QY00_FRAEX	Gag-pol polyprotein (Fragment)	NA	NA	Fraxinus excelsior (Ash)	NA	Evidence at transcript level	NA	GO:0003676~nucleic acid binding	GO:0015074~DNA integration	NA
scaffold77.g5349.t1	150	S8E103	110	86.17	94	62.67	85.45	13	0	1	94	1	94	4e-59	182	S8E103	S8E103_9LAMI	Uncharacterized protein (Fragment)	M569_08841	NA	Genlisea aurea	NA	Predicted	NA	NA	NA	NA
scaffold77.g5350.t1	868	S8CZJ8	832	32.57	522	60.14	62.74	327	6	6	507	1	517	8e-61	221	S8CZJ8	S8CZJ8_9LAMI	Uncharacterized protein	M569_01847	NA	Genlisea aurea	NA	Predicted	NA	NA	NA	NA
scaffold77.g5351.t1	524	A0ERE1	594	50.18	566	108.02	95.29	220	7	16	523	32	593	0	555	A0ERE1	A0ERE1_ROSOF	Limonene synthase	NA	NA	Rosmarinus officinalis (Rosemary)	NA	Evidence at transcript level	NA	GO:0000287~magnesium ion binding;GO:0010333~terpene synthase activity	NA	NA
scaffold77.g5352.t1	596	S8E943	281	54.46	112	18.79	39.86	48	1	211	322	92	200	2e-31	124	S8E943	S8E943_9LAMI	Uncharacterized protein (Fragment)	M569_05786	NA	Genlisea aurea	NA	Predicted	NA	NA	NA	NA
scaffold77.g5357.t1	213	S8BWR0	135	60.14	138	64.79	102.22	52	1	1	138	1	135	3e-54	173	S8BWR0	S8BWR0_9LAMI	Uncharacterized protein (Fragment)	M569_16006	NA	Genlisea aurea	NA	Predicted	NA	NA	NA	NA
scaffold77.g5359.t1	150	Q2EIM5	87	50.56	89	59.33	102.3	42	1	43	131	1	87	4e-23	89	Q2EIM5	Q2EIM5_PHETU	Reverse transcriptase (Fragment)	NA	NA	Phelipanche tunetana (Broomrape) (Orobanche tunetana)	NA	Predicted	NA	GO:0003964~RNA-directed DNA polymerase activity	NA	NA
scaffold77.g5364.t1	650	S8E0U9	178	58.99	178	27.38	100	70	2	1	177	1	176	4e-64	212	S8E0U9	S8E0U9_9LAMI	Uncharacterized protein (Fragment)	M569_08911	NA	Genlisea aurea	NA	Predicted	NA	NA	NA	NA
scaffold77.g5365.t1	194	S8CA64	154	83.01	153	78.87	99.35	26	0	28	180	1	153	7e-95	276	S8CA64	S8CA64_9LAMI	Uncharacterized protein (Fragment)	M569_11069	NA	Genlisea aurea	NA	Predicted	NA	NA	NA	NA
scaffold77.g5366.t1	369	S8DWS2	892	32.2	295	79.95	33.07	185	7	50	342	582	863	9e-33	130	S8DWS2	S8DWS2_9LAMI	Uncharacterized protein	M569_07096	NA	Genlisea aurea	NA	Predicted	NA	NA	NA	NA
scaffold77.g5367.t1	136	S8CX10	97	38.18	55	40.44	56.7	31	1	6	60	46	97	5e-06	42	S8CX10	S8CX10_9LAMI	Uncharacterized protein (Fragment)	M569_02853	NA	Genlisea aurea	NA	Predicted	NA	NA	NA	NA
scaffold77.g5368.t1	126	S8D8C2	373	30.25	119	94.44	31.9	75	3	4	115	89	206	2e-06	45.1	S8D8C2	S8D8C2_9LAMI	Uncharacterized protein	M569_15888	NA	Genlisea aurea	NA	Predicted	NA	NA	NA	NA
scaffold77.g5370.t1	1991	S8ED68	1475	64.74	1560	78.35	105.76	435	29	346	1876	2	1475	0	1834	S8ED68	S8ED68_9LAMI	Uncharacterized protein (Fragment)	M569_04282	NA	Genlisea aurea	NA	Predicted	NA	NA	NA	NA
scaffold77.g5372.t1	501	S8CVB8	53	77.36	53	10.58	100	12	0	103	155	1	53	4e-23	93.6	S8CVB8	S8CVB8_9LAMI	Uncharacterized protein	M569_03455	NA	Genlisea aurea	NA	Predicted	NA	NA	NA	NA
scaffold77.g5374.t1	317	S8DSY5	89	50	82	25.87	92.13	40	1	61	141	4	85	8e-19	80.1	S8DSY5	S8DSY5_9LAMI	Uncharacterized protein (Fragment)	M569_11888	NA	Genlisea aurea	NA	Predicted	NA	NA	NA	NA
scaffold77.g5375.t1	663	S8C4Z1	672	72.49	687	103.62	102.23	149	11	1	663	2	672	0	957	S8C4Z1	S8C4Z1_9LAMI	Uncharacterized protein (Fragment)	M569_15326	NA	Genlisea aurea	NA	Predicted	NA	NA	NA	NA
scaffold77.g5379.t1	541	S8CF63	253	30.52	213	39.37	84.19	129	8	325	530	52	252	2e-14	72.8	S8CF63	S8CF63_9LAMI	Uncharacterized protein (Fragment)	M569_09277	NA	Genlisea aurea	NA	Predicted	NA	NA	NA	NA
scaffold77.g5380.t1	150	Q1EMR3	227	34.21	76	50.67	33.48	46	2	2	73	73	148	4e-07	47.4	Q1EMR3	Q1EMR3_PLAMJ	Putative reverse transcriptase (Fragment)	rt1	NA	Plantago major (Common plantain)	NA	Evidence at transcript level	NA	GO:0003964~RNA-directed DNA polymerase activity;GO:0003676~nucleic acid binding;GO:0004523~ribonuclease H activity	NA	NA
scaffold77.g5381.t1	353	S8CH29	339	38.03	305	86.4	89.97	179	6	49	346	38	339	2e-65	213	S8CH29	S8CH29_9LAMI	Uncharacterized protein (Fragment)	M569_08607	NA	Genlisea aurea	NA	Predicted	NA	NA	NA	NA
scaffold77.g5383.t1	349	S8CH29	339	36.34	333	95.42	98.23	201	7	9	334	1	329	2e-65	213	S8CH29	S8CH29_9LAMI	Uncharacterized protein (Fragment)	M569_08607	NA	Genlisea aurea	NA	Predicted	NA	NA	NA	NA
scaffold77.g5384.t1	344	S8CH29	339	34.78	345	100.29	101.77	195	8	20	340	1	339	6e-55	186	S8CH29	S8CH29_9LAMI	Uncharacterized protein (Fragment)	M569_08607	NA	Genlisea aurea	NA	Predicted	NA	NA	NA	NA
scaffold78.g5387.t1	1167	S8DQV5	362	73.85	413	35.39	114.09	55	3	757	1167	1	362	0	629	S8DQV5	S8DQV5_9LAMI	Uncharacterized protein (Fragment)	M569_09343	NA	Genlisea aurea	NA	Predicted	NA	NA	NA	NA
scaffold78.g5389.t1	269	S8CF63	253	43.24	111	41.26	43.87	62	1	158	268	3	112	1e-28	111	S8CF63	S8CF63_9LAMI	Uncharacterized protein (Fragment)	M569_09277	NA	Genlisea aurea	NA	Predicted	NA	NA	NA	NA
scaffold78.g5393.t1	314	S8CF21	251	46.29	175	55.73	69.72	79	5	128	287	37	211	3e-42	149	S8CF21	S8CF21_9LAMI	Uncharacterized protein	M569_09345	NA	Genlisea aurea	NA	Predicted	NA	NA	NA	NA
scaffold78.g5394.t1	175	S8C6H0	182	30.14	73	41.71	40.11	51	0	7	79	20	92	0.0003	39.7	S8C6H0	S8C6H0_9LAMI	Uncharacterized protein (Fragment)	M569_12418	NA	Genlisea aurea	NA	Predicted	NA	NA	NA	NA
scaffold78.g5399.t1	223	S8CZH9	473	30.57	193	86.55	40.8	116	3	10	187	284	473	5e-21	90.9	S8CZH9	S8CZH9_9LAMI	Uncharacterized protein (Fragment)	M569_01878	NA	Genlisea aurea	NA	Predicted	NA	NA	NA	NA
scaffold78.g5401.t1	161	D6QY00	188	33.73	83	51.55	44.15	47	3	1	78	94	173	4e-06	44.3	D6QY00	D6QY00_FRAEX	Gag-pol polyprotein (Fragment)	NA	NA	Fraxinus excelsior (Ash)	NA	Evidence at transcript level	NA	GO:0003676~nucleic acid binding	GO:0015074~DNA integration	NA
scaffold78.g5418.t1	231	S8D7S9	148	30.14	73	31.6	49.32	49	1	93	163	1	73	0.0007	38.5	S8D7S9	S8D7S9_9LAMI	Uncharacterized protein (Fragment)	M569_16029	NA	Genlisea aurea	NA	Predicted	NA	NA	NA	NA
scaffold78.g5427.t1	203	Q27U03	143	41.51	53	26.11	37.06	30	1	126	177	1	53	5e-05	41.6	Q27U03	Q27U03_OROCE	Reverse transcriptase (Fragment)	NA	NA	Orobanche cernua var. australiana	NA	Predicted	NA	GO:0003723~RNA binding;GO:0003964~RNA-directed DNA polymerase activity	GO:0006278~RNA-dependent DNA replication	NA
scaffold78.g5431.t1	603	S8DR78	539	75	496	82.26	92.02	124	0	19	514	1	496	0	796	S8DR78	S8DR78_9LAMI	Uncharacterized protein (Fragment)	M569_09159	NA	Genlisea aurea	NA	Predicted	NA	NA	NA	NA
scaffold78.g5441.t1	164	S8CRZ6	66	35.59	59	35.98	89.39	37	1	77	135	8	65	0.0006	36.6	S8CRZ6	S8CRZ6_9LAMI	Uncharacterized protein (Fragment)	M569_04756	NA	Genlisea aurea	NA	Predicted	NA	NA	NA	NA
scaffold79.g5462.t1	660	S8DWW6	336	53.22	342	51.82	101.79	142	5	158	487	1	336	2e-112	345	S8DWW6	S8DWW6_9LAMI	Uncharacterized protein (Fragment)	M569_10430	NA	Genlisea aurea	NA	Predicted	NA	NA	NA	NA
scaffold79.g5464.t1	709	S8CRZ6	66	36.36	66	9.31	100	41	1	151	216	1	65	6e-05	42.7	S8CRZ6	S8CRZ6_9LAMI	Uncharacterized protein (Fragment)	M569_04756	NA	Genlisea aurea	NA	Predicted	NA	NA	NA	NA
scaffold79.g5494.t1	175	D6QY00	188	44.44	135	77.14	71.81	74	1	42	175	1	135	3e-28	106	D6QY00	D6QY00_FRAEX	Gag-pol polyprotein (Fragment)	NA	NA	Fraxinus excelsior (Ash)	NA	Evidence at transcript level	NA	GO:0003676~nucleic acid binding	GO:0015074~DNA integration	NA
scaffold80.g5507.t1	473	S8EJE1	489	47.74	398	84.14	81.39	199	2	6	394	9	406	2e-121	367	S8EJE1	S8EJE1_9LAMI	Uncharacterized protein	M569_02019	NA	Genlisea aurea	NA	Predicted	NA	NA	NA	NA
scaffold80.g5516.t1	179	Q2EIQ8	87	54.02	87	48.6	100	37	1	5	88	1	87	2e-26	98.6	Q2EIQ8	Q2EIQ8_ORORA	Reverse transcriptase (Fragment)	NA	NA	Orobanche ramosa (Hemp broomrape) (Phelipanche ramosa)	NA	Predicted	NA	GO:0003964~RNA-directed DNA polymerase activity	NA	NA
scaffold80.g5524.t1	360	S8CW88	269	45.69	116	32.22	43.12	60	3	241	353	123	238	2e-21	92.4	S8CW88	S8CW88_9LAMI	Uncharacterized protein	M569_03669	NA	Genlisea aurea	NA	Predicted	NA	NA	NA	NA
scaffold80.g5525.t1	270	S8DPG5	244	72	250	92.59	102.46	63	1	19	268	2	244	5e-133	380	S8DPG5	S8DPG5_9LAMI	Uncharacterized protein (Fragment)	M569_09851	NA	Genlisea aurea	NA	Predicted	NA	NA	NA	NA
scaffold80.g5529.t1	201	S8CK91	207	74.1	166	82.59	80.19	43	0	28	193	41	206	4e-90	266	S8CK91	S8CK91_9LAMI	Uncharacterized protein (Fragment)	M569_07168	NA	Genlisea aurea	NA	Predicted	NA	NA	NA	NA
scaffold80.g5533.t1	223	Q2EIM5	87	53.33	75	33.63	86.21	33	2	1	74	14	87	3e-17	74.7	Q2EIM5	Q2EIM5_PHETU	Reverse transcriptase (Fragment)	NA	NA	Phelipanche tunetana (Broomrape) (Orobanche tunetana)	NA	Predicted	NA	GO:0003964~RNA-directed DNA polymerase activity	NA	NA
[truncated: 51,650 more rows]
