# Supplementary material for: Unravelling the genome of Holy basil: an “incomparable” “elixir of life” of traditional Indian medicine
Source: BMC Genomics. 2015 May 28;16(1):413. doi: 10.1186/s12864-015-1640-z (PMC4445982; doi:10.1186/s12864-015-1640-z)
Supplement: Additional file 11: — Ocimum EST blat check against O. sanctum scaffolds. [file 12864_2015_1640_MOESM11_ESM.xlsx]

## Sheet: Sheet1
Additiona File 11. Ocimum EST blat check against O. sanctum Scaffolds
Query_ID	Query_length	Subject_ID	Subject_length	%Identity	Alignment_length	Query_coverage	Subject_coverage	No.Of_mismatches	No.Of_gaps	Query_start	Query_end	Subject_start	Subject_end	E-value	Score	Description
gi|87052700|gb|DY323017.1|DY323017	358	scaffold1_contigs=5	94501	96.69	151	42.18	0.16	5	0	203	353	5677	5827	9.9e-75	277	OB_EEa03M02.f OB_EEa Ocimum basilicum cDNA clone OB_EEa03M02 5', mRNA sequence
gi|87067885|gb|DY338202.1|DY338202	782	scaffold1_contigs=5	94501	78.9	109	13.94	0.12	23	0	90	198	46980	47088	1.4e-30	131	OB_SEa07L15.f OB_SEa Ocimum basilicum cDNA clone OB_SEa07L15 5', mRNA sequence
gi|87070056|gb|DY340373.1|DY340373	515	scaffold1000_contigs=1	35793	92.89	239	46.41	0.67	17	0	91	329	222	460	3.2e-113	405	OB_SEb02G13.f OB_SEb Ocimum basilicum cDNA clone OB_SEb02G13 5', mRNA sequence
gi|87070057|gb|DY340374.1|DY340374	519	scaffold1000_contigs=1	35793	92.89	239	46.05	0.67	17	0	185	423	460	222	3.2e-113	405	OB_SEb02G13.r OB_SEb Ocimum basilicum cDNA clone OB_SEb02G13 3', mRNA sequence
gi|87072385|gb|DY342702.1|DY342702	769	scaffold1001_contigs=6	102978	93.89	180	23.41	0.17	11	0	379	558	46656	46835	6.6e-85	311	OB_SEb07I22.r OB_SEb Ocimum basilicum cDNA clone OB_SEb07I22 3', mRNA sequence
gi|87066403|gb|DY336720.1|DY336720	649	scaffold1001_contigs=6	102978	95.05	182	28.04	0.18	9	0	440	621	46656	46837	3.1e-88	322	OB_SEa04L06.f OB_SEa Ocimum basilicum cDNA clone OB_SEa04L06 5', mRNA sequence
gi|87066404|gb|DY336721.1|DY336721	655	scaffold1001_contigs=6	102978	94.44	180	27.48	0.17	10	0	37	216	46835	46656	2.7e-86	316	OB_SEa04L06.r OB_SEa Ocimum basilicum cDNA clone OB_SEa04L06 3', mRNA sequence
gi|87072384|gb|DY342701.1|DY342701	809	scaffold1001_contigs=6	102978	94.88	254	31.4	0.25	13	0	16	269	48009	47756	1.5e-128	456	OB_SEb07I22.f OB_SEb Ocimum basilicum cDNA clone OB_SEb07I22 5', mRNA sequence
gi|87058545|gb|DY328862.1|DY328862	651	scaffold1002_contigs=4	83440	91.33	346	53.15	0.41	30	0	299	644	16560	16905	1.4e-164	576	OB_MEa0003G19.f OB_MEa Ocimum basilicum cDNA clone OB_MEa0003G19 5', mRNA sequence
gi|87052861|gb|DY323178.1|DY323178	520	scaffold1002_contigs=4	83440	93.81	226	43.46	0.27	14	0	295	520	16611	16836	1.4e-109	393	OB_EEa04B14.r OB_EEa Ocimum basilicum cDNA clone OB_EEa04B14 3', mRNA sequence
gi|87052859|gb|DY323176.1|DY323176	422	scaffold1002_contigs=4	83440	89.19	111	26.3	0.13	12	0	1	111	16721	16611	1.2e-43	174	OB_EEa04B13.f OB_EEa Ocimum basilicum cDNA clone OB_EEa04B13 5', mRNA sequence
gi|87058546|gb|DY328863.1|DY328863	651	scaffold1002_contigs=4	83440	91.62	346	53.15	0.41	29	0	8	353	16905	16560	2.2e-165	578	OB_MEa0003G19.r OB_MEa Ocimum basilicum cDNA clone OB_MEa0003G19 3', mRNA sequence
gi|87065244|gb|DY335561.1|DY335561	741	scaffold1004_contigs=12	431766	96.92	195	26.32	0.05	6	0	233	427	23581	23775	7e-100	361	OB_SEa02K16.f OB_SEa Ocimum basilicum cDNA clone OB_SEa02K16 5', mRNA sequence
gi|87065245|gb|DY335562.1|DY335562	860	scaffold1004_contigs=12	431766	93.31	344	40	0.08	21	2	28	371	26016	25675	3e-162	568	OB_SEa02K16.r OB_SEa Ocimum basilicum cDNA clone OB_SEa02K16 3', mRNA sequence
gi|87070131|gb|DY340448.1|DY340448	462	scaffold1004_contigs=12	431766	94.12	119	25.76	0.03	7	0	222	340	139415	139297	4.9e-54	209	OB_SEb02J08.r OB_SEb Ocimum basilicum cDNA clone OB_SEb02J08 3', mRNA sequence
gi|87069432|gb|DY339749.1|DY339749	664	scaffold1004_contigs=12	431766	94.94	178	26.81	0.04	9	0	127	304	143520	143697	1.4e-86	317	OB_SEa10M20.f OB_SEa Ocimum basilicum cDNA clone OB_SEa10M20 5', mRNA sequence
gi|87069433|gb|DY339750.1|DY339750	776	scaffold1004_contigs=12	431766	94.94	178	22.94	0.04	9	0	587	764	143697	143520	1.4e-86	317	OB_SEa10M20.r OB_SEa Ocimum basilicum cDNA clone OB_SEa10M20 3', mRNA sequence
gi|87053435|gb|DY323752.1|DY323752	467	scaffold1004_contigs=12	431766	93.33	360	77.09	0.08	23	1	108	467	216567	216925	4.8e-179	624	OB_EEa05D11.f OB_EEa Ocimum basilicum cDNA clone OB_EEa05D11 5', mRNA sequence
gi|87053437|gb|DY323754.1|DY323754	800	scaffold1004_contigs=12	431766	94.37	568	71	0.13	32	0	223	790	217039	216472	1.8e-296	1014	OB_EEa05D12.r OB_EEa Ocimum basilicum cDNA clone OB_EEa05D12 3', mRNA sequence
gi|87058725|gb|DY329042.1|DY329042	857	scaffold1004_contigs=12	431766	94.3	421	49.12	0.1	24	0	71	491	333618	334038	2.3e-214	741	OB_MEa0003K18.f OB_MEa Ocimum basilicum cDNA clone OB_MEa0003K18 5', mRNA sequence
gi|87058726|gb|DY329043.1|DY329043	718	scaffold1004_contigs=12	431766	92.67	232	32.31	0.05	17	0	487	718	334038	333807	6.1e-111	398	OB_MEa0003K18.r OB_MEa Ocimum basilicum cDNA clone OB_MEa0003K18 3', mRNA sequence
gi|87056577|gb|DY326894.1|DY326894	683	scaffold1004_contigs=12	431766	95.33	492	72.04	0.11	23	0	192	683	392539	393030	3.2e-257	884	OB_EEa10J07.f OB_EEa Ocimum basilicum cDNA clone OB_EEa10J07 5', mRNA sequence
gi|87056578|gb|DY326895.1|DY326895	798	scaffold1004_contigs=12	431766	95.83	120	15.04	0.03	5	0	208	327	395238	395119	1.6e-56	217	OB_EEa10J07.r OB_EEa Ocimum basilicum cDNA clone OB_EEa10J07 3', mRNA sequence
gi|87061507|gb|DY331824.1|DY331824	695	scaffold1008_contigs=4	160395	95.53	246	35.4	0.15	11	0	280	525	27025	27270	5e-125	444	OB_MEa0007H05.r OB_MEa Ocimum basilicum cDNA clone OB_MEa0007H05 3', mRNA sequence
gi|87054792|gb|DY325109.1|DY325109	363	scaffold1008_contigs=4	160395	85.84	113	31.13	0.07	13	3	146	256	37302	37413	7.8e-37	151	OB_EEa07F13.r OB_EEa Ocimum basilicum cDNA clone OB_EEa07F13 3', mRNA sequence
gi|87054791|gb|DY325108.1|DY325108	343	scaffold1008_contigs=4	160395	85.84	113	32.94	0.07	13	3	88	198	37413	37302	7.8e-37	151	OB_EEa07F13.f OB_EEa Ocimum basilicum cDNA clone OB_EEa07F13 5', mRNA sequence
gi|87056192|gb|DY326509.1|DY326509	511	scaffold1010_contigs=27	935983	92.66	354	69.28	0.04	26	0	1	354	190798	191151	1.8e-176	615	OB_EEa09M23.f OB_EEa Ocimum basilicum cDNA clone OB_EEa09M23 5', mRNA sequence
gi|87056193|gb|DY326510.1|DY326510	527	scaffold1010_contigs=27	935983	92.01	363	68.88	0.04	29	0	158	520	191151	190789	2.9e-181	631	OB_EEa09M23.r OB_EEa Ocimum basilicum cDNA clone OB_EEa09M23 3', mRNA sequence
gi|87054332|gb|DY324649.1|DY324649	813	scaffold1010_contigs=27	935983	91.97	299	36.78	0.03	19	3	5	300	680897	681193	7.4e-136	480	OB_EEa06K08.f OB_EEa Ocimum basilicum cDNA clone OB_EEa06K08 5', mRNA sequence
gi|87071766|gb|DY342083.1|DY342083	816	scaffold1010_contigs=27	935983	98.35	182	22.3	0.02	2	1	635	816	793287	793107	3.2e-92	335	OB_SEb06G13.r OB_SEb Ocimum basilicum cDNA clone OB_SEb06G13 3', mRNA sequence
gi|87055874|gb|DY326191.1|DY326191	792	scaffold1012_contigs=21	622576	93.91	443	55.93	0.07	25	2	12	453	72233	72674	4.9e-220	760	OB_EEa09D07.f OB_EEa Ocimum basilicum cDNA clone OB_EEa09D07 5', mRNA sequence
gi|87055875|gb|DY326192.1|DY326192	807	scaffold1012_contigs=21	622576	95.7	279	34.57	0.04	12	0	457	735	73755	73477	3.4e-143	505	OB_EEa09D07.r OB_EEa Ocimum basilicum cDNA clone OB_EEa09D07 3', mRNA sequence
gi|87073645|gb|DY343962.1|DY343962	664	scaffold1012_contigs=21	622576	93.64	283	42.62	0.05	18	0	104	386	79200	79482	8e-142	500	OB_SEb09P09.f OB_SEb Ocimum basilicum cDNA clone OB_SEb09P09 5', mRNA sequence
gi|87073758|gb|DY344075.1|DY344075	428	scaffold1012_contigs=21	622576	89.61	154	35.98	0.02	8	2	185	330	197877	198030	1.2e-61	234	OB_SEb10C07.r OB_SEb Ocimum basilicum cDNA clone OB_SEb10C07 3', mRNA sequence
gi|87073757|gb|DY344074.1|DY344074	416	scaffold1012_contigs=21	622576	89.61	154	37.02	0.02	8	2	87	232	198030	197877	1.2e-61	234	OB_SEb10C07.f OB_SEb Ocimum basilicum cDNA clone OB_SEb10C07 5', mRNA sequence
gi|87073447|gb|DY343764.1|DY343764	751	scaffold1012_contigs=21	622576	95.92	147	19.57	0.02	6	0	548	694	206677	206823	5.4e-72	268	OB_SEb09J07.r OB_SEb Ocimum basilicum cDNA clone OB_SEb09J07 3', mRNA sequence
gi|87073446|gb|DY343763.1|DY343763	738	scaffold1012_contigs=21	622576	96.6	147	19.92	0.02	5	0	368	514	206823	206677	8.4e-73	271	OB_SEb09J07.f OB_SEb Ocimum basilicum cDNA clone OB_SEb09J07 5', mRNA sequence
gi|87059539|gb|DY329856.1|DY329856	309	scaffold1012_contigs=21	622576	97.09	103	33.33	0.02	3	0	79	181	300954	301056	8.1e-49	191	OB_MEa0004L24.r OB_MEa Ocimum basilicum cDNA clone OB_MEa0004L24 3', mRNA sequence
gi|87064852|gb|DY335169.1|DY335169	795	scaffold1012_contigs=21	622576	93.33	780	98.11	0.13	50	2	6	784	301534	302312	0	1341	OB_SEa02B17.f OB_SEa Ocimum basilicum cDNA clone OB_SEa02B17 5', mRNA sequence
gi|87074192|gb|DY344509.1|DY344509	743	scaffold1012_contigs=21	622576	93.35	436	58.68	0.07	29	0	308	743	301538	301973	4e-218	754	OB_SEb10M15.f OB_SEb Ocimum basilicum cDNA clone OB_SEb10M15 5', mRNA sequence
gi|87073875|gb|DY344192.1|DY344192	753	scaffold1012_contigs=21	622576	93.35	436	57.9	0.07	29	0	318	753	301538	301973	4e-218	754	OB_SEb10F04.f OB_SEb Ocimum basilicum cDNA clone OB_SEb10F04 5', mRNA sequence
gi|87073507|gb|DY343824.1|DY343824	703	scaffold1012_contigs=21	622576	93.42	517	73.54	0.08	34	0	187	703	301538	302054	3.3e-262	900	OB_SEb09L02.f OB_SEb Ocimum basilicum cDNA clone OB_SEb09L02 5', mRNA sequence
gi|87073480|gb|DY343797.1|DY343797	732	scaffold1012_contigs=21	622576	93.78	434	59.29	0.07	27	0	299	732	301538	301971	1.4e-219	758	OB_SEb09K04.f OB_SEb Ocimum basilicum cDNA clone OB_SEb09K04 5', mRNA sequence
gi|87073228|gb|DY343545.1|DY343545	738	scaffold1012_contigs=21	622576	93.17	571	77.37	0.09	39	0	168	738	301538	302108	2.4e-289	990	OB_SEb09C10.f OB_SEb Ocimum basilicum cDNA clone OB_SEb09C10 5', mRNA sequence
gi|87073170|gb|DY343487.1|DY343487	774	scaffold1012_contigs=21	622576	93.85	488	63.05	0.08	30	0	287	774	301538	302025	6.8e-249	856	OB_SEb09A12.f OB_SEb Ocimum basilicum cDNA clone OB_SEb09A12 5', mRNA sequence
gi|87072694|gb|DY343011.1|DY343011	623	scaffold1012_contigs=21	622576	91.74	339	54.41	0.05	28	0	285	623	301538	301876	2.3e-163	572	OB_SEb08D05.f OB_SEb Ocimum basilicum cDNA clone OB_SEb08D05 5', mRNA sequence
gi|87072233|gb|DY342550.1|DY342550	815	scaffold1012_contigs=21	622576	93.24	503	61.72	0.08	34	0	312	814	301538	302040	1.6e-253	871	OB_SEb07D17.f OB_SEb Ocimum basilicum cDNA clone OB_SEb07D17 5', mRNA sequence
gi|87071600|gb|DY341917.1|DY341917	686	scaffold1012_contigs=21	622576	91.21	512	74.64	0.08	45	0	175	686	301538	302049	4.8e-245	843	OB_SEb06B09.f OB_SEb Ocimum basilicum cDNA clone OB_SEb06B09 5', mRNA sequence
gi|87070712|gb|DY341029.1|DY341029	668	scaffold1012_contigs=21	622576	93.35	361	54.04	0.06	24	0	308	668	301538	301898	1.7e-179	625	OB_SEb03N01.f OB_SEb Ocimum basilicum cDNA clone OB_SEb03N01 5', mRNA sequence
gi|87070671|gb|DY340988.1|DY340988	812	scaffold1012_contigs=21	622576	93.64	519	63.92	0.08	33	0	294	812	301538	302056	3.4e-264	907	OB_SEb03L22.f OB_SEb Ocimum basilicum cDNA clone OB_SEb03L22 5', mRNA sequence
gi|87070526|gb|DY340843.1|DY340843	733	scaffold1012_contigs=21	622576	93.99	449	61.26	0.07	27	0	285	733	301538	301986	1.5e-228	788	OB_SEb03H18.f OB_SEb Ocimum basilicum cDNA clone OB_SEb03H18 5', mRNA sequence
gi|87070257|gb|DY340574.1|DY340574	795	scaffold1012_contigs=21	622576	93.84	503	63.27	0.08	31	0	292	794	301538	302040	6.7e-257	882	OB_SEb02O11.f OB_SEb Ocimum basilicum cDNA clone OB_SEb02O11 5', mRNA sequence
gi|87069508|gb|DY339825.1|DY339825	678	scaffold1012_contigs=21	622576	93.68	538	79.35	0.09	34	0	141	678	301538	302075	2.6e-275	944	OB_SEa10P13.f OB_SEa Ocimum basilicum cDNA clone OB_SEa10P13 5', mRNA sequence
gi|87069426|gb|DY339743.1|DY339743	762	scaffold1012_contigs=21	622576	93.93	445	58.4	0.07	27	0	318	762	301538	301982	3.9e-226	780	OB_SEa10M15.f OB_SEa Ocimum basilicum cDNA clone OB_SEa10M15 5', mRNA sequence
gi|87069349|gb|DY339666.1|DY339666	706	scaffold1012_contigs=21	622576	93.46	566	80.17	0.09	37	0	140	705	301538	302103	4.3e-289	989	OB_SEa10K02.f OB_SEa Ocimum basilicum cDNA clone OB_SEa10K02 5', mRNA sequence
gi|87069296|gb|DY339613.1|DY339613	723	scaffold1012_contigs=21	622576	93.04	503	69.57	0.08	35	0	220	722	301538	302040	8.7e-253	869	OB_SEa10H20.f OB_SEa Ocimum basilicum cDNA clone OB_SEa10H20 5', mRNA sequence
gi|87069038|gb|DY339355.1|DY339355	727	scaffold1012_contigs=21	622576	93.63	518	71.25	0.08	33	0	210	727	301538	302055	1.4e-263	905	OB_SEa09P22.f OB_SEa Ocimum basilicum cDNA clone OB_SEa09P22 5', mRNA sequence
gi|87068884|gb|DY339201.1|DY339201	598	scaffold1012_contigs=21	622576	91.4	279	46.66	0.04	24	0	311	589	301538	301816	7.8e-130	460	OB_SEa09L13.f OB_SEa Ocimum basilicum cDNA clone OB_SEa09L13 5', mRNA sequence
gi|87068840|gb|DY339157.1|DY339157	735	scaffold1012_contigs=21	622576	93.16	570	77.55	0.09	38	1	166	735	301538	302106	2.5e-286	980	OB_SEa09K09.f OB_SEa Ocimum basilicum cDNA clone OB_SEa09K09 5', mRNA sequence
gi|87068823|gb|DY339140.1|DY339140	725	scaffold1012_contigs=21	622576	93.69	428	59.03	0.07	27	0	298	725	301538	301965	4.9e-216	747	OB_SEa09J22.f OB_SEa Ocimum basilicum cDNA clone OB_SEa09J22 5', mRNA sequence
gi|87068694|gb|DY339011.1|DY339011	764	scaffold1012_contigs=21	622576	93.56	435	56.94	0.07	28	0	330	764	301538	301972	1.5e-220	762	OB_SEa09G05.f OB_SEa Ocimum basilicum cDNA clone OB_SEa09G05 5', mRNA sequence
gi|87068686|gb|DY339003.1|DY339003	715	scaffold1012_contigs=21	622576	93.09	362	50.63	0.06	25	0	354	715	301538	301899	5.3e-181	630	OB_SEa09F24.f OB_SEa Ocimum basilicum cDNA clone OB_SEa09F24 5', mRNA sequence
gi|87068578|gb|DY338895.1|DY338895	642	scaffold1012_contigs=21	622576	94.1	458	71.34	0.07	27	0	178	635	301538	301995	6.1e-234	806	OB_SEa09C23.f OB_SEa Ocimum basilicum cDNA clone OB_SEa09C23 5', mRNA sequence
gi|87067794|gb|DY338111.1|DY338111	819	scaffold1012_contigs=21	622576	93.84	503	61.42	0.08	31	0	317	819	301538	302040	4.7e-258	886	OB_SEa07I21.f OB_SEa Ocimum basilicum cDNA clone OB_SEa07I21 5', mRNA sequence
gi|87067619|gb|DY337936.1|DY337936	719	scaffold1012_contigs=21	622576	93.84	503	69.96	0.08	31	0	216	718	301538	302040	4.7e-258	886	OB_SEa07D10.f OB_SEa Ocimum basilicum cDNA clone OB_SEa07D10 5', mRNA sequence
gi|87067357|gb|DY337674.1|DY337674	575	scaffold1012_contigs=21	622576	92.79	416	72.35	0.07	30	0	160	575	301538	301953	1.3e-206	715	OB_SEa06L12.f OB_SEa Ocimum basilicum cDNA clone OB_SEa06L12 5', mRNA sequence
gi|87067284|gb|DY337601.1|DY337601	566	scaffold1012_contigs=21	622576	92.54	429	75.8	0.07	32	0	138	566	301538	301966	7.5e-210	726	OB_SEa06J05.f OB_SEa Ocimum basilicum cDNA clone OB_SEa06J05 5', mRNA sequence
gi|87066992|gb|DY337309.1|DY337309	730	scaffold1012_contigs=21	622576	93.55	434	59.45	0.07	28	0	297	730	301538	301971	3.5e-218	754	OB_SEa05P23.f OB_SEa Ocimum basilicum cDNA clone OB_SEa05P23 5', mRNA sequence
gi|87066937|gb|DY337254.1|DY337254	637	scaffold1012_contigs=21	622576	92.26	349	54.79	0.06	27	0	289	637	301538	301886	2.2e-169	592	OB_SEa05N24.f OB_SEa Ocimum basilicum cDNA clone OB_SEa05N24 5', mRNA sequence
gi|87066932|gb|DY337249.1|DY337249	718	scaffold1012_contigs=21	622576	93.78	434	60.45	0.07	27	0	285	718	301538	301971	1.4e-219	758	OB_SEa05N21.f OB_SEa Ocimum basilicum cDNA clone OB_SEa05N21 5', mRNA sequence
gi|87066897|gb|DY337214.1|DY337214	435	scaffold1012_contigs=21	622576	90.86	350	80.46	0.06	32	0	80	429	301538	301887	2.7e-162	568	OB_SEa05M15.f OB_SEa Ocimum basilicum cDNA clone OB_SEa05M15 5', mRNA sequence
gi|87066767|gb|DY337084.1|DY337084	738	scaffold1012_contigs=21	622576	93.55	434	58.81	0.07	28	0	305	738	301538	301971	6.3e-220	760	OB_SEa05I03.f OB_SEa Ocimum basilicum cDNA clone OB_SEa05I03 5', mRNA sequence
gi|87066463|gb|DY336780.1|DY336780	784	scaffold1012_contigs=21	622576	93.57	638	81.38	0.1	41	0	147	784	301538	302175	0	1120	OB_SEa04N05.f OB_SEa Ocimum basilicum cDNA clone OB_SEa04N05 5', mRNA sequence
gi|87066433|gb|DY336750.1|DY336750	743	scaffold1012_contigs=21	622576	93.46	428	57.6	0.07	28	0	316	743	301538	301965	2.2e-216	748	OB_SEa04L23.f OB_SEa Ocimum basilicum cDNA clone OB_SEa04L23 5', mRNA sequence
gi|87066294|gb|DY336611.1|DY336611	746	scaffold1012_contigs=21	622576	93.51	555	74.4	0.09	36	0	192	746	301538	302092	1.4e-282	968	OB_SEa04H13.f OB_SEa Ocimum basilicum cDNA clone OB_SEa04H13 5', mRNA sequence
gi|87065935|gb|DY336252.1|DY336252	660	scaffold1012_contigs=21	622576	92.96	355	53.79	0.06	25	0	306	660	301538	301892	8.6e-177	616	OB_SEa03L20.f OB_SEa Ocimum basilicum cDNA clone OB_SEa03L20 5', mRNA sequence
gi|87065801|gb|DY336118.1|DY336118	749	scaffold1012_contigs=21	622576	93.32	434	57.94	0.07	29	0	305	738	301538	301971	5.9e-217	750	OB_SEa03I10.f OB_SEa Ocimum basilicum cDNA clone OB_SEa03I10 5', mRNA sequence
gi|87065494|gb|DY335811.1|DY335811	735	scaffold1012_contigs=21	622576	93.78	434	59.05	0.07	27	0	302	735	301538	301971	1.4e-219	758	OB_SEa03A09.f OB_SEa Ocimum basilicum cDNA clone OB_SEa03A09 5', mRNA sequence
gi|87065302|gb|DY335619.1|DY335619	783	scaffold1012_contigs=21	622576	93.76	465	59.39	0.07	29	0	319	783	301538	302002	1.2e-237	818	OB_SEa02L22.f OB_SEa Ocimum basilicum cDNA clone OB_SEa02L22 5', mRNA sequence
gi|87065297|gb|DY335614.1|DY335614	808	scaffold1012_contigs=21	622576	93.54	511	63.24	0.08	33	0	298	808	301538	302048	2e-259	891	OB_SEa02L19.f OB_SEa Ocimum basilicum cDNA clone OB_SEa02L19 5', mRNA sequence
gi|87065075|gb|DY335392.1|DY335392	806	scaffold1012_contigs=21	622576	93.84	503	62.41	0.08	31	0	303	805	301538	302040	6.7e-257	882	OB_SEa02G19.f OB_SEa Ocimum basilicum cDNA clone OB_SEa02G19 5', mRNA sequence
gi|87064948|gb|DY335265.1|DY335265	720	scaffold1012_contigs=21	622576	93.51	555	77.08	0.09	36	0	166	720	301538	302092	3.6e-283	970	OB_SEa02D23.f OB_SEa Ocimum basilicum cDNA clone OB_SEa02D23 5', mRNA sequence
gi|87064488|gb|DY334805.1|DY334805	744	scaffold1012_contigs=21	622576	93.45	565	75.94	0.09	37	0	180	744	301538	302102	2.6e-287	984	OB_SEa01J12.f OB_SEa Ocimum basilicum cDNA clone OB_SEa01J12 5', mRNA sequence
gi|87064480|gb|DY334797.1|DY334797	805	scaffold1012_contigs=21	622576	93.75	480	59.63	0.08	30	0	326	805	301538	302017	2.8e-245	844	OB_SEa01J08.f OB_SEa Ocimum basilicum cDNA clone OB_SEa01J08 5', mRNA sequence
gi|87064407|gb|DY334724.1|DY334724	713	scaffold1012_contigs=21	622576	92.08	202	28.33	0.03	16	0	512	713	301538	301739	8e-93	337	OB_SEa01H11.f OB_SEa Ocimum basilicum cDNA clone OB_SEa01H11 5', mRNA sequence
gi|87064231|gb|DY334548.1|DY334548	817	scaffold1012_contigs=21	622576	93.24	503	61.57	0.08	34	0	314	816	301538	302040	1.4e-253	871	OB_SEa01D01.f OB_SEa Ocimum basilicum cDNA clone OB_SEa01D01 5', mRNA sequence
gi|87064202|gb|DY334519.1|DY334519	718	scaffold1012_contigs=21	622576	93.84	503	70.06	0.08	31	0	215	717	301538	302040	4.7e-258	886	OB_SEa01C08.f OB_SEa Ocimum basilicum cDNA clone OB_SEa01C08 5', mRNA sequence
gi|87064184|gb|DY334501.1|DY334501	741	scaffold1012_contigs=21	622576	93.22	428	57.76	0.07	29	0	314	741	301538	301965	5.8e-213	737	OB_SEa01B22.f OB_SEa Ocimum basilicum cDNA clone OB_SEa01B22 5', mRNA sequence
gi|87064135|gb|DY334452.1|DY334452	820	scaffold1012_contigs=21	622576	93.24	503	61.34	0.08	34	0	317	819	301538	302040	1.4e-253	871	OB_SEa01A20.f OB_SEa Ocimum basilicum cDNA clone OB_SEa01A20 5', mRNA sequence
gi|87064001|gb|DY334318.1|DY334318	734	scaffold1012_contigs=21	622576	93.53	232	31.61	0.04	15	0	503	734	301538	301769	7.9e-112	401	OB_MEa0010N22.r OB_MEa Ocimum basilicum cDNA clone OB_MEa0010N22 3', mRNA sequence
gi|87063925|gb|DY334242.1|DY334242	727	scaffold1012_contigs=21	622576	93.55	434	59.7	0.07	28	0	294	727	301538	301971	5.2e-219	757	OB_MEa0010M06.r OB_MEa Ocimum basilicum cDNA clone OB_MEa0010M06 3', mRNA sequence
gi|87063852|gb|DY334169.1|DY334169	836	scaffold1012_contigs=21	622576	92.62	542	64.83	0.09	40	0	295	836	301538	302079	1.7e-270	928	OB_MEa0010K17.r OB_MEa Ocimum basilicum cDNA clone OB_MEa0010K17 3', mRNA sequence
gi|87063384|gb|DY333701.1|DY333701	770	scaffold1012_contigs=21	622576	92.83	488	63.38	0.08	35	0	283	770	301538	302025	9.7e-244	839	OB_MEa0010A16.r OB_MEa Ocimum basilicum cDNA clone OB_MEa0010A16 3', mRNA sequence
gi|87063119|gb|DY333436.1|DY333436	800	scaffold1012_contigs=21	622576	92.99	485	60.62	0.08	34	0	316	800	301538	302022	6.4e-243	836	OB_MEa0009K21.r OB_MEa Ocimum basilicum cDNA clone OB_MEa0009K21 3', mRNA sequence
gi|87062901|gb|DY333218.1|DY333218	766	scaffold1012_contigs=21	622576	92.96	597	77.94	0.1	42	0	170	766	301538	302134	5.4e-301	1029	OB_MEa0009G04.r OB_MEa Ocimum basilicum cDNA clone OB_MEa0009G04 3', mRNA sequence
gi|87062841|gb|DY333158.1|DY333158	784	scaffold1012_contigs=21	622576	93.21	471	60.08	0.08	32	0	314	784	301538	302008	1.1e-236	815	OB_MEa0009E22.r OB_MEa Ocimum basilicum cDNA clone OB_MEa0009E22 3', mRNA sequence
gi|87062601|gb|DY332918.1|DY332918	554	scaffold1012_contigs=21	622576	91.53	248	44.77	0.04	21	0	306	553	301538	301785	1.9e-114	409	OB_MEa0008P18.r OB_MEa Ocimum basilicum cDNA clone OB_MEa0008P18 3', mRNA sequence
gi|87062396|gb|DY332713.1|DY332713	683	scaffold1012_contigs=21	622576	93.36	542	79.36	0.09	36	0	142	683	301538	302079	2.6e-274	940	OB_MEa0008L06.r OB_MEa Ocimum basilicum cDNA clone OB_MEa0008L06 3', mRNA sequence
gi|87062161|gb|DY332478.1|DY332478	729	scaffold1012_contigs=21	622576	93.78	434	59.53	0.07	27	0	296	729	301538	301971	1.4e-219	758	OB_MEa0008G04.r OB_MEa Ocimum basilicum cDNA clone OB_MEa0008G04 3', mRNA sequence
gi|87061909|gb|DY332226.1|DY332226	633	scaffold1012_contigs=21	622576	92.84	349	55.13	0.06	25	0	285	633	301538	301886	8.7e-173	603	OB_MEa0008A15.r OB_MEa Ocimum basilicum cDNA clone OB_MEa0008A15 3', mRNA sequence
gi|87061887|gb|DY332204.1|DY332204	740	scaffold1012_contigs=21	622576	93.33	435	58.78	0.07	28	1	306	740	301538	301971	4.8e-215	743	OB_MEa0008A04.r OB_MEa Ocimum basilicum cDNA clone OB_MEa0008A04 3', mRNA sequence
gi|87061781|gb|DY332098.1|DY332098	697	scaffold1012_contigs=21	622576	92.67	423	60.69	0.07	31	0	275	697	301538	301960	2.6e-209	724	OB_MEa0007N14.f OB_MEa Ocimum basilicum cDNA clone OB_MEa0007N14 5', mRNA sequence
gi|87061718|gb|DY332035.1|DY332035	710	scaffold1012_contigs=21	622576	93.55	403	56.76	0.06	26	0	308	710	301538	301940	4.1e-202	700	OB_MEa0007M03.r OB_MEa Ocimum basilicum cDNA clone OB_MEa0007M03 3', mRNA sequence
gi|87061714|gb|DY332031.1|DY332031	772	scaffold1012_contigs=21	622576	93.56	481	62.31	0.08	31	0	292	772	301538	302018	3.5e-244	840	OB_MEa0007L24.r OB_MEa Ocimum basilicum cDNA clone OB_MEa0007L24 3', mRNA sequence
gi|87061689|gb|DY332006.1|DY332006	777	scaffold1012_contigs=21	622576	93.07	664	85.46	0.11	46	0	114	777	301538	302201	0	1152	OB_MEa0007L11.r OB_MEa Ocimum basilicum cDNA clone OB_MEa0007L11 3', mRNA sequence
gi|87061665|gb|DY331982.1|DY331982	801	scaffold1012_contigs=21	622576	93.73	526	65.67	0.08	33	0	276	801	301538	302063	2.7e-268	920	OB_MEa0007K19.r OB_MEa Ocimum basilicum cDNA clone OB_MEa0007K19 3', mRNA sequence
gi|87061566|gb|DY331883.1|DY331883	780	scaffold1012_contigs=21	622576	93.75	496	63.59	0.08	31	0	285	780	301538	302033	4.8e-253	870	OB_MEa0007I13.r OB_MEa Ocimum basilicum cDNA clone OB_MEa0007I13 3', mRNA sequence
gi|87061289|gb|DY331606.1|DY331606	639	scaffold1012_contigs=21	622576	93.46	413	64.63	0.07	27	0	227	639	301538	301950	3.2e-207	717	OB_MEa0007C04.f OB_MEa Ocimum basilicum cDNA clone OB_MEa0007C04 5', mRNA sequence
gi|87061242|gb|DY331559.1|DY331559	809	scaffold1012_contigs=21	622576	93.89	458	56.61	0.07	28	0	294	751	301538	301995	2.2e-233	804	OB_MEa0007B03.r OB_MEa Ocimum basilicum cDNA clone OB_MEa0007B03 3', mRNA sequence
gi|87061149|gb|DY331466.1|DY331466	649	scaffold1012_contigs=21	622576	93.02	344	53	0.06	24	0	306	649	301538	301881	1.9e-169	592	OB_MEa0006P03.r OB_MEa Ocimum basilicum cDNA clone OB_MEa0006P03 3', mRNA sequence
gi|87061142|gb|DY331459.1|DY331459	655	scaffold1012_contigs=21	622576	93.47	383	58.47	0.06	25	0	273	655	301538	301920	4.5e-191	664	OB_MEa0006O24.f OB_MEa Ocimum basilicum cDNA clone OB_MEa0006O24 5', mRNA sequence
gi|87061102|gb|DY331419.1|DY331419	720	scaffold1012_contigs=21	622576	93.02	688	95.56	0.11	45	3	36	720	301538	302225	0	1166	OB_MEa0006O03.r OB_MEa Ocimum basilicum cDNA clone OB_MEa0006O03 3', mRNA sequence
gi|87061084|gb|DY331401.1|DY331401	770	scaffold1012_contigs=21	622576	93.45	473	61.43	0.08	31	0	297	769	301538	302010	3.6e-239	824	OB_MEa0006N17.r OB_MEa Ocimum basilicum cDNA clone OB_MEa0006N17 3', mRNA sequence
gi|87060995|gb|DY331312.1|DY331312	626	scaffold1012_contigs=21	622576	93.41	364	58.15	0.06	24	0	263	626	301538	301901	2.4e-182	635	OB_MEa0006L20.f OB_MEa Ocimum basilicum cDNA clone OB_MEa0006L20 5', mRNA sequence
gi|87060971|gb|DY331288.1|DY331288	799	scaffold1012_contigs=21	622576	92.76	511	63.95	0.08	35	2	289	799	301538	302046	6.7e-250	859	OB_MEa0006L07.r OB_MEa Ocimum basilicum cDNA clone OB_MEa0006L07 3', mRNA sequence
gi|87060581|gb|DY330898.1|DY330898	617	scaffold1012_contigs=21	622576	93.65	362	58.67	0.06	23	0	250	611	301538	301899	5.6e-182	634	OB_MEa0006C20.r OB_MEa Ocimum basilicum cDNA clone OB_MEa0006C20 3', mRNA sequence
gi|87060510|gb|DY330827.1|DY330827	708	scaffold1012_contigs=21	622576	93.53	402	56.78	0.06	26	0	282	683	301538	301939	1.5e-202	702	OB_MEa0006B07.r OB_MEa Ocimum basilicum cDNA clone OB_MEa0006B07 3', mRNA sequence
gi|87060234|gb|DY330551.1|DY330551	799	scaffold1012_contigs=21	622576	93.63	518	64.83	0.08	33	0	282	799	301538	302055	1.4e-263	905	OB_MEa0005L04.r OB_MEa Ocimum basilicum cDNA clone OB_MEa0005L04 3', mRNA sequence
gi|87060136|gb|DY330453.1|DY330453	817	scaffold1012_contigs=21	622576	93.2	515	63.04	0.08	35	0	303	817	301538	302052	3.6e-259	890	OB_MEa0005J01.r OB_MEa Ocimum basilicum cDNA clone OB_MEa0005J01 3', mRNA sequence
gi|87059890|gb|DY330207.1|DY330207	813	scaffold1012_contigs=21	622576	93.42	517	63.59	0.08	34	0	297	813	301538	302054	1.1e-261	898	OB_MEa0005D14.r OB_MEa Ocimum basilicum cDNA clone OB_MEa0005D14 3', mRNA sequence
gi|87059795|gb|DY330112.1|DY330112	758	scaffold1012_contigs=21	622576	93.89	458	60.42	0.07	28	0	296	753	301538	301995	3.9e-233	804	OB_MEa0005B12.r OB_MEa Ocimum basilicum cDNA clone OB_MEa0005B12 3', mRNA sequence
gi|87059778|gb|DY330095.1|DY330095	825	scaffold1012_contigs=21	622576	93.53	541	65.58	0.09	35	0	285	825	301538	302078	3.8e-275	943	OB_MEa0005B03.r OB_MEa Ocimum basilicum cDNA clone OB_MEa0005B03 3', mRNA sequence
gi|87059512|gb|DY329829.1|DY329829	865	scaffold1012_contigs=21	622576	92.5	560	64.74	0.09	42	0	306	865	301538	302097	2.8e-278	953	OB_MEa0004L10.r OB_MEa Ocimum basilicum cDNA clone OB_MEa0004L10 3', mRNA sequence
gi|87058610|gb|DY328927.1|DY328927	730	scaffold1012_contigs=21	622576	93.32	434	59.45	0.07	29	0	297	730	301538	301971	3.3e-218	754	OB_MEa0003I05.r OB_MEa Ocimum basilicum cDNA clone OB_MEa0003I05 3', mRNA sequence
gi|87058503|gb|DY328820.1|DY328820	761	scaffold1012_contigs=21	622576	92.97	526	69.12	0.08	37	0	236	761	301538	302063	1.5e-263	905	OB_MEa0003F20.r OB_MEa Ocimum basilicum cDNA clone OB_MEa0003F20 3', mRNA sequence
gi|87058417|gb|DY328734.1|DY328734	818	scaffold1012_contigs=21	622576	92.62	488	59.66	0.08	35	1	305	791	301538	302025	1.1e-240	829	OB_MEa0003D22.r OB_MEa Ocimum basilicum cDNA clone OB_MEa0003D22 3', mRNA sequence
gi|87058020|gb|DY328337.1|DY328337	770	scaffold1012_contigs=21	622576	93.78	482	62.6	0.08	30	0	289	770	301538	302019	2.7e-245	844	OB_MEa0002L08.r OB_MEa Ocimum basilicum cDNA clone OB_MEa0002L08 3', mRNA sequence
gi|87057969|gb|DY328286.1|DY328286	832	scaffold1012_contigs=21	622576	92.76	525	63.1	0.08	38	0	308	832	301538	302062	1.8e-262	901	OB_MEa0002K06.r OB_MEa Ocimum basilicum cDNA clone OB_MEa0002K06 3', mRNA sequence
gi|87057768|gb|DY328085.1|DY328085	780	scaffold1012_contigs=21	622576	92.92	480	61.54	0.08	34	0	301	780	301538	302017	3.4e-240	827	OB_MEa0002F19.r OB_MEa Ocimum basilicum cDNA clone OB_MEa0002F19 3', mRNA sequence
gi|87057522|gb|DY327839.1|DY327839	805	scaffold1012_contigs=21	622576	93.62	517	64.22	0.08	33	0	289	805	301538	302054	5.8e-263	903	OB_MEa0002A11.r OB_MEa Ocimum basilicum cDNA clone OB_MEa0002A11 3', mRNA sequence
gi|87057195|gb|DY327512.1|DY327512	764	scaffold1012_contigs=21	622576	93.75	480	62.83	0.08	30	0	285	764	301538	302017	4e-244	840	OB_MEa0001J02.r OB_MEa Ocimum basilicum cDNA clone OB_MEa0001J02 3', mRNA sequence
gi|87057185|gb|DY327502.1|DY327502	858	scaffold1012_contigs=21	622576	93.17	571	66.55	0.09	39	0	288	858	301538	302108	1.4e-289	991	OB_MEa0001I21.r OB_MEa Ocimum basilicum cDNA clone OB_MEa0001I21 3', mRNA sequence
gi|87057132|gb|DY327449.1|DY327449	876	scaffold1012_contigs=21	622576	92.88	562	64.16	0.09	40	0	306	867	301538	302099	2.4e-282	967	OB_MEa0001H15.r OB_MEa Ocimum basilicum cDNA clone OB_MEa0001H15 3', mRNA sequence
gi|87057078|gb|DY327395.1|DY327395	843	scaffold1012_contigs=21	622576	93.38	559	66.31	0.09	37	0	285	843	301538	302096	1.3e-283	971	OB_MEa0001G11.r OB_MEa Ocimum basilicum cDNA clone OB_MEa0001G11 3', mRNA sequence
gi|87056969|gb|DY327286.1|DY327286	753	scaffold1012_contigs=21	622576	93.26	638	84.73	0.1	43	0	116	753	301538	302175	0	1110	OB_MEa0001E01.r OB_MEa Ocimum basilicum cDNA clone OB_MEa0001E01 3', mRNA sequence
gi|87056888|gb|DY327205.1|DY327205	782	scaffold1012_contigs=21	622576	93.69	491	62.79	0.08	31	0	292	782	301538	302028	4.5e-250	860	OB_MEa0001C05.r OB_MEa Ocimum basilicum cDNA clone OB_MEa0001C05 3', mRNA sequence
gi|87056870|gb|DY327187.1|DY327187	834	scaffold1012_contigs=21	622576	93.04	517	61.99	0.08	36	0	318	834	301538	302054	1.2e-259	892	OB_MEa0001B20.r OB_MEa Ocimum basilicum cDNA clone OB_MEa0001B20 3', mRNA sequence
gi|87056829|gb|DY327146.1|DY327146	789	scaffold1012_contigs=21	622576	93.65	520	65.91	0.08	33	0	270	789	301538	302057	9.3e-265	909	OB_MEa0001A23.r OB_MEa Ocimum basilicum cDNA clone OB_MEa0001A23 3', mRNA sequence
gi|87056820|gb|DY327137.1|DY327137	816	scaffold1012_contigs=21	622576	93.1	522	63.97	0.08	36	0	295	816	301538	302059	1.4e-262	901	OB_MEa0001A19.f OB_MEa Ocimum basilicum cDNA clone OB_MEa0001A19 5', mRNA sequence
gi|87056785|gb|DY327102.1|DY327102	563	scaffold1012_contigs=21	622576	91.72	314	55.77	0.05	26	0	250	563	301538	301851	8e-151	530	OB_EEa10P24.f OB_EEa Ocimum basilicum cDNA clone OB_EEa10P24 5', mRNA sequence
gi|87055904|gb|DY326221.1|DY326221	677	scaffold1012_contigs=21	622576	92.91	381	56.28	0.06	27	0	297	677	301538	301918	6.3e-190	660	OB_EEa09E07.f OB_EEa Ocimum basilicum cDNA clone OB_EEa09E07 5', mRNA sequence
gi|87055639|gb|DY325956.1|DY325956	775	scaffold1012_contigs=21	622576	93.49	461	59.48	0.07	30	0	315	775	301538	301998	6.8e-234	806	OB_EEa08M08.f OB_EEa Ocimum basilicum cDNA clone OB_EEa08M08 5', mRNA sequence
gi|87051880|gb|DY322197.1|DY322197	845	scaffold1012_contigs=21	622576	93.3	776	91.83	0.12	48	2	63	835	301538	302312	0	1334	OB_EEa02E05.f OB_EEa Ocimum basilicum cDNA clone OB_EEa02E05 5', mRNA sequence
gi|87072819|gb|DY343136.1|DY343136	783	scaffold1012_contigs=21	622576	94.07	691	88.25	0.11	41	0	93	783	301559	302249	0	1223	OB_SEb08G19.f OB_SEb Ocimum basilicum cDNA clone OB_SEb08G19 5', mRNA sequence
gi|87071310|gb|DY341627.1|DY341627	621	scaffold1012_contigs=21	622576	92.96	341	54.91	0.05	24	0	281	621	301559	301899	8.5e-168	586	OB_SEb05G19.f OB_SEb Ocimum basilicum cDNA clone OB_SEb05G19 5', mRNA sequence
gi|87066962|gb|DY337279.1|DY337279	721	scaffold1012_contigs=21	622576	93.64	393	54.51	0.06	24	1	329	721	301559	301950	6.5e-197	683	OB_SEa05P03.f OB_SEa Ocimum basilicum cDNA clone OB_SEa05P03 5', mRNA sequence
gi|87066629|gb|DY336946.1|DY336946	645	scaffold1012_contigs=21	622576	90.76	541	83.88	0.09	50	0	105	645	301559	302099	5.3e-260	893	OB_SEa05D03.f OB_SEa Ocimum basilicum cDNA clone OB_SEa05D03 5', mRNA sequence
gi|87066059|gb|DY336376.1|DY336376	754	scaffold1012_contigs=21	622576	94.27	698	92.57	0.11	40	0	57	754	301559	302256	0	1242	OB_SEa03P03.f OB_SEa Ocimum basilicum cDNA clone OB_SEa03P03 5', mRNA sequence
gi|87065167|gb|DY335484.1|DY335484	681	scaffold1012_contigs=21	622576	93.9	344	50.51	0.06	21	0	333	676	301559	301902	9.9e-175	610	OB_SEa02I21.f OB_SEa Ocimum basilicum cDNA clone OB_SEa02I21 5', mRNA sequence
gi|87064385|gb|DY334702.1|DY334702	844	scaffold1012_contigs=21	622576	94.17	755	89.45	0.12	43	1	83	837	301559	302312	0	1331	OB_SEa01G22.f OB_SEa Ocimum basilicum cDNA clone OB_SEa01G22 5', mRNA sequence
gi|87053803|gb|DY324120.1|DY324120	730	scaffold1012_contigs=21	622576	94.27	715	97.95	0.11	41	0	16	730	301559	302273	0	1270	OB_EEa05M17.f OB_EEa Ocimum basilicum cDNA clone OB_EEa05M17 5', mRNA sequence
gi|87053029|gb|DY323346.1|DY323346	484	scaffold1012_contigs=21	622576	93.06	360	74.38	0.06	25	0	125	484	301559	301918	2.5e-179	625	OB_EEa04G19.f OB_EEa Ocimum basilicum cDNA clone OB_EEa04G19 5', mRNA sequence
gi|87052275|gb|DY322592.1|DY322592	754	scaffold1012_contigs=21	622576	94.19	413	54.77	0.07	24	0	342	754	301559	301971	6.5e-212	733	OB_EEa02O16.f OB_EEa Ocimum basilicum cDNA clone OB_EEa02O16 5', mRNA sequence
gi|87051918|gb|DY322235.1|DY322235	764	scaffold1012_contigs=21	622576	94	550	71.99	0.09	33	0	215	764	301559	302108	2.1e-283	971	OB_EEa02F07.f OB_EEa Ocimum basilicum cDNA clone OB_EEa02F07 5', mRNA sequence
gi|87073971|gb|DY344288.1|DY344288	753	scaffold1012_contigs=21	622576	94.4	411	54.58	0.07	23	0	343	753	301560	301970	7.9e-210	726	OB_SEb10H12.f OB_SEb Ocimum basilicum cDNA clone OB_SEb10H12 5', mRNA sequence
gi|87073908|gb|DY344225.1|DY344225	734	scaffold1012_contigs=21	622576	94.16	394	53.68	0.06	23	0	341	734	301560	301953	2.4e-200	695	OB_SEb10F24.f OB_SEb Ocimum basilicum cDNA clone OB_SEb10F24 5', mRNA sequence
gi|87062403|gb|DY332720.1|DY332720	728	scaffold1012_contigs=21	622576	94.12	408	56.04	0.07	24	0	321	728	301560	301967	2.8e-207	718	OB_MEa0008L10.r OB_MEa Ocimum basilicum cDNA clone OB_MEa0008L10 3', mRNA sequence
gi|87060180|gb|DY330497.1|DY330497	813	scaffold1012_contigs=21	622576	92.93	481	59.16	0.08	34	0	332	812	301560	302040	1.1e-240	829	OB_MEa0005J24.r OB_MEa Ocimum basilicum cDNA clone OB_MEa0005J24 3', mRNA sequence
gi|87059050|gb|DY329367.1|DY329367	840	scaffold1012_contigs=21	622576	93.86	505	60.12	0.08	31	0	332	836	301560	302064	3.5e-258	887	OB_MEa0004B14.r OB_MEa Ocimum basilicum cDNA clone OB_MEa0004B14 3', mRNA sequence
gi|87058741|gb|DY329058.1|DY329058	851	scaffold1012_contigs=21	622576	93.77	754	88.6	0.12	43	2	55	805	301560	302312	0	1310	OB_MEa0003L02.f OB_MEa Ocimum basilicum cDNA clone OB_MEa0003L02 5', mRNA sequence
gi|87053389|gb|DY323706.1|DY323706	743	scaffold1012_contigs=21	622576	93.86	733	98.65	0.12	44	1	10	742	301560	302291	0	1281	OB_EEa05C07.f OB_EEa Ocimum basilicum cDNA clone OB_EEa05C07 5', mRNA sequence
gi|87051957|gb|DY322274.1|DY322274	830	scaffold1012_contigs=21	622576	93.5	754	90.84	0.12	45	2	2	752	301560	302312	0	1303	OB_EEa02G07.f OB_EEa Ocimum basilicum cDNA clone OB_EEa02G07 5', mRNA sequence
gi|87068540|gb|DY338857.1|DY338857	714	scaffold1012_contigs=21	622576	93.86	700	98.04	0.11	42	1	13	712	301567	302265	0	1225	OB_SEa09B24.f OB_SEa Ocimum basilicum cDNA clone OB_SEa09B24 5', mRNA sequence
gi|87051272|gb|DY321589.1|DY321589	834	scaffold1012_contigs=21	622576	93.49	753	90.29	0.12	48	1	51	803	301574	302325	0	1309	OB_EEa01E18.f OB_EEa Ocimum basilicum cDNA clone OB_EEa01E18 5', mRNA sequence
gi|87066366|gb|DY336683.1|DY336683	725	scaffold1012_contigs=21	622576	93.74	719	99.17	0.12	41	2	9	724	301580	302297	0	1246	OB_SEa04J19.f OB_SEa Ocimum basilicum cDNA clone OB_SEa04J19 5', mRNA sequence
gi|87056161|gb|DY326478.1|DY326478	670	scaffold1012_contigs=21	622576	91.08	314	46.87	0.05	25	1	360	670	301580	301893	6.5e-148	520	OB_EEa09L22.f OB_EEa Ocimum basilicum cDNA clone OB_EEa09L22 5', mRNA sequence
gi|87058494|gb|DY328811.1|DY328811	780	scaffold1012_contigs=21	622576	94.34	689	88.33	0.11	39	0	6	694	301592	302280	0	1221	OB_MEa0003F15.r OB_MEa Ocimum basilicum cDNA clone OB_MEa0003F15 3', mRNA sequence
gi|87057363|gb|DY327680.1|DY327680	820	scaffold1012_contigs=21	622576	94.04	722	88.05	0.12	39	2	5	723	301592	302312	0	1258	OB_MEa0001M23.r OB_MEa Ocimum basilicum cDNA clone OB_MEa0001M23 3', mRNA sequence
gi|87059036|gb|DY329353.1|DY329353	847	scaffold1012_contigs=21	622576	94.03	720	85.01	0.12	39	2	1	717	301594	302312	0	1255	OB_MEa0004B07.r OB_MEa Ocimum basilicum cDNA clone OB_MEa0004B07 3', mRNA sequence
gi|87058963|gb|DY329280.1|DY329280	661	scaffold1012_contigs=21	622576	94.01	401	60.67	0.06	24	0	261	661	301594	301994	4.5e-203	704	OB_MEa0003P18.r OB_MEa Ocimum basilicum cDNA clone OB_MEa0003P18 3', mRNA sequence
gi|87051655|gb|DY321972.1|DY321972	770	scaffold1012_contigs=21	622576	93.79	709	92.08	0.11	40	2	1	706	301605	302312	0	1227	OB_EEa01O10.f OB_EEa Ocimum basilicum cDNA clone OB_EEa01O10 5', mRNA sequence
gi|87055268|gb|DY325585.1|DY325585	752	scaffold1012_contigs=21	622576	93.83	664	88.3	0.11	41	0	10	673	301617	302280	0	1164	OB_EEa08B24.f OB_EEa Ocimum basilicum cDNA clone OB_EEa08B24 5', mRNA sequence
gi|87072825|gb|DY343142.1|DY343142	814	scaffold1012_contigs=21	622576	93.94	660	81.08	0.11	40	0	1	660	301621	302280	0	1157	OB_SEb08G23.f OB_SEb Ocimum basilicum cDNA clone OB_SEb08G23 5', mRNA sequence
gi|87066728|gb|DY337045.1|DY337045	738	scaffold1012_contigs=21	622576	93.96	695	94.17	0.11	41	1	1	695	301632	302325	0	1217	OB_SEa05G24.f OB_SEa Ocimum basilicum cDNA clone OB_SEa05G24 5', mRNA sequence
gi|87064819|gb|DY335136.1|DY335136	746	scaffold1012_contigs=21	622576	93.77	690	92.49	0.11	42	1	10	699	301637	302325	0	1205	OB_SEa02A23.f OB_SEa Ocimum basilicum cDNA clone OB_SEa02A23 5', mRNA sequence
gi|87054537|gb|DY324854.1|DY324854	606	scaffold1012_contigs=21	622576	94.19	602	99.34	0.1	35	0	5	606	301637	302238	4.9e-312	1066	OB_EEa06P07.f OB_EEa Ocimum basilicum cDNA clone OB_EEa06P07 5', mRNA sequence
gi|87072731|gb|DY343048.1|DY343048	810	scaffold1012_contigs=21	622576	93.28	640	79.01	0.1	43	0	1	640	301641	302280	0	1111	OB_SEb08E07.f OB_SEb Ocimum basilicum cDNA clone OB_SEb08E07 5', mRNA sequence
gi|87072981|gb|DY343298.1|DY343298	771	scaffold1012_contigs=21	622576	93.41	683	88.59	0.11	44	1	1	683	301644	302325	0	1180	OB_SEb08L05.f OB_SEb Ocimum basilicum cDNA clone OB_SEb08L05 5', mRNA sequence
gi|87051916|gb|DY322233.1|DY322233	781	scaffold1012_contigs=21	622576	93.84	666	85.28	0.11	37	2	24	686	301648	302312	0	1154	OB_EEa02F06.f OB_EEa Ocimum basilicum cDNA clone OB_EEa02F06 5', mRNA sequence
gi|87061217|gb|DY331534.1|DY331534	780	scaffold1012_contigs=21	622576	93.99	632	81.03	0.1	38	0	1	632	301649	302280	0	1112	OB_MEa0007A14.r OB_MEa Ocimum basilicum cDNA clone OB_MEa0007A14 3', mRNA sequence
gi|87058602|gb|DY328919.1|DY328919	736	scaffold1012_contigs=21	622576	93.45	672	91.3	0.11	43	1	1	672	301655	302325	0	1163	OB_MEa0003I01.r OB_MEa Ocimum basilicum cDNA clone OB_MEa0003I01 3', mRNA sequence
gi|87073868|gb|DY344185.1|DY344185	799	scaffold1012_contigs=21	622576	93.56	668	83.6	0.11	42	1	1	668	301659	302325	0	1160	OB_SEb10E23.f OB_SEb Ocimum basilicum cDNA clone OB_SEb10E23 5', mRNA sequence
gi|87063754|gb|DY334071.1|DY334071	791	scaffold1012_contigs=21	622576	93.71	636	80.4	0.1	36	2	2	634	301678	302312	0	1101	OB_MEa0010I15.r OB_MEa Ocimum basilicum cDNA clone OB_MEa0010I15 3', mRNA sequence
gi|87065100|gb|DY335417.1|DY335417	784	scaffold1012_contigs=21	622576	93.14	627	79.97	0.1	42	1	15	641	301700	302325	0	1080	OB_SEa02H10.f OB_SEa Ocimum basilicum cDNA clone OB_SEa02H10 5', mRNA sequence
gi|87061945|gb|DY332262.1|DY332262	779	scaffold1012_contigs=21	622576	93.46	627	80.49	0.1	40	1	5	631	301700	302325	0	1085	OB_MEa0008B11.r OB_MEa Ocimum basilicum cDNA clone OB_MEa0008B11 3', mRNA sequence
gi|87052898|gb|DY323215.1|DY323215	727	scaffold1012_contigs=21	622576	93.73	606	83.36	0.1	34	2	11	613	301708	302312	2e-307	1050	OB_EEa04C20.f OB_EEa Ocimum basilicum cDNA clone OB_EEa04C20 5', mRNA sequence
gi|87054486|gb|DY324803.1|DY324803	820	scaffold1012_contigs=21	622576	93.92	609	74.27	0.1	36	1	14	622	301718	302325	4.1e-311	1063	OB_EEa06N23.f OB_EEa Ocimum basilicum cDNA clone OB_EEa06N23 5', mRNA sequence
gi|87052611|gb|DY322928.1|DY322928	738	scaffold1012_contigs=21	622576	93.61	548	74.25	0.09	35	0	11	558	301733	302280	2.4e-279	957	OB_EEa03J02.f OB_EEa Ocimum basilicum cDNA clone OB_EEa03J02 5', mRNA sequence
gi|87069227|gb|DY339544.1|DY339544	702	scaffold1012_contigs=21	622576	93.17	586	83.48	0.09	39	1	11	596	301741	302325	1.1e-294	1008	OB_SEa10F09.f OB_SEa Ocimum basilicum cDNA clone OB_SEa10F09 5', mRNA sequence
gi|87064210|gb|DY334527.1|DY334527	805	scaffold1012_contigs=21	622576	93.3	537	66.71	0.09	36	0	33	569	301744	302280	4.3e-272	933	OB_SEa01C14.f OB_SEa Ocimum basilicum cDNA clone OB_SEa01C14 5', mRNA sequence
gi|87052364|gb|DY322681.1|DY322681	715	scaffold1012_contigs=21	622576	92.13	572	80	0.09	44	1	1	572	301755	302325	9.5e-282	965	OB_EEa03B05.f OB_EEa Ocimum basilicum cDNA clone OB_EEa03B05 5', mRNA sequence
gi|87064522|gb|DY334839.1|DY334839	801	scaffold1012_contigs=21	622576	92.97	569	71.04	0.09	39	1	10	578	301758	302325	2.1e-284	974	OB_SEa01K08.f OB_SEa Ocimum basilicum cDNA clone OB_SEa01K08 5', mRNA sequence
gi|87061693|gb|DY332010.1|DY332010	695	scaffold1012_contigs=21	622576	93.7	508	73.09	0.08	32	0	1	508	301773	302280	7.7e-259	889	OB_MEa0007L13.r OB_MEa Ocimum basilicum cDNA clone OB_MEa0007L13 3', mRNA sequence
gi|87072978|gb|DY343295.1|DY343295	696	scaffold1012_contigs=21	622576	93.68	506	72.7	0.08	32	0	8	513	301775	302280	1.2e-257	885	OB_SEb08L03.f OB_SEb Ocimum basilicum cDNA clone OB_SEb08L03 5', mRNA sequence
gi|87065536|gb|DY335853.1|DY335853	686	scaffold1012_contigs=21	622576	93.48	552	80.47	0.09	35	1	26	577	301775	302325	7e-279	955	OB_SEa03B15.f OB_SEa Ocimum basilicum cDNA clone OB_SEa03B15 5', mRNA sequence
gi|87060528|gb|DY330845.1|DY330845	742	scaffold1012_contigs=21	622576	93.7	524	70.62	0.08	29	2	1	521	301790	302312	1.4e-264	908	OB_MEa0006B17.r OB_MEa Ocimum basilicum cDNA clone OB_MEa0006B17 3', mRNA sequence
gi|87062100|gb|DY332417.1|DY332417	670	scaffold1012_contigs=21	622576	93.86	521	77.76	0.08	28	2	7	524	301793	302312	1.4e-263	905	OB_MEa0008E21.f OB_MEa Ocimum basilicum cDNA clone OB_MEa0008E21 5', mRNA sequence
gi|87053726|gb|DY324043.1|DY324043	698	scaffold1012_contigs=21	622576	94.01	534	76.5	0.09	31	1	19	552	301793	302325	5.4e-273	936	OB_EEa05K18.f OB_EEa Ocimum basilicum cDNA clone OB_EEa05K18 5', mRNA sequence
gi|87054743|gb|DY325060.1|DY325060	659	scaffold1012_contigs=21	622576	92.87	533	80.88	0.09	37	1	8	540	301794	302325	3.3e-265	910	OB_EEa07E10.f OB_EEa Ocimum basilicum cDNA clone OB_EEa07E10 5', mRNA sequence
gi|87053375|gb|DY323692.1|DY323692	680	scaffold1012_contigs=21	622576	91.12	349	51.32	0.06	30	1	10	358	301799	302146	9.4e-162	566	OB_EEa05B21.f OB_EEa Ocimum basilicum cDNA clone OB_EEa05B21 5', mRNA sequence
gi|87053487|gb|DY323804.1|DY323804	799	scaffold1012_contigs=21	622576	94.38	498	62.33	0.08	27	1	50	547	301829	302325	8.1e-256	879	OB_EEa05E17.f OB_EEa Ocimum basilicum cDNA clone OB_EEa05E17 5', mRNA sequence
gi|87059190|gb|DY329507.1|DY329507	637	scaffold1012_contigs=21	622576	93.55	496	77.86	0.08	31	1	1	496	301831	302325	2.7e-250	861	OB_MEa0004E13.r OB_MEa Ocimum basilicum cDNA clone OB_MEa0004E13 3', mRNA sequence
gi|87060488|gb|DY330805.1|DY330805	638	scaffold1012_contigs=21	622576	93.54	495	77.59	0.08	31	1	1	495	301832	302325	1.1e-249	858	OB_MEa0006A19.r OB_MEa Ocimum basilicum cDNA clone OB_MEa0006A19 3', mRNA sequence
gi|87058697|gb|DY329014.1|DY329014	636	scaffold1012_contigs=21	622576	94.39	446	70.13	0.07	25	0	2	447	301835	302280	1.1e-229	792	OB_MEa0003K03.r OB_MEa Ocimum basilicum cDNA clone OB_MEa0003K03 3', mRNA sequence
gi|87058525|gb|DY328842.1|DY328842	735	scaffold1012_contigs=21	622576	93.71	461	62.72	0.07	25	2	1	458	301853	302312	6.8e-231	796	OB_MEa0003G08.r OB_MEa Ocimum basilicum cDNA clone OB_MEa0003G08 3', mRNA sequence
gi|87061542|gb|DY331859.1|DY331859	612	scaffold1012_contigs=21	622576	93.7	460	75.16	0.07	25	2	1	457	301854	302312	2.8e-230	794	OB_MEa0007H24.r OB_MEa Ocimum basilicum cDNA clone OB_MEa0007H24 3', mRNA sequence
gi|87065368|gb|DY335685.1|DY335685	685	scaffold1012_contigs=21	622576	93.02	444	64.82	0.07	27	2	10	450	301870	302312	2.5e-218	754	OB_SEa02N12.f OB_SEa Ocimum basilicum cDNA clone OB_SEa02N12 5', mRNA sequence
gi|87073005|gb|DY343322.1|DY343322	589	scaffold1012_contigs=21	622576	93.66	410	69.61	0.07	26	0	1	410	301871	302280	4.8e-207	717	OB_SEb08L24.f OB_SEb Ocimum basilicum cDNA clone OB_SEb08L24 5', mRNA sequence
gi|87051195|gb|DY321512.1|DY321512	713	scaffold1012_contigs=21	622576	93.6	453	63.53	0.07	28	1	7	459	301874	302325	7.4e-227	783	OB_EEa01C13.f OB_EEa Ocimum basilicum cDNA clone OB_EEa01C13 5', mRNA sequence
gi|87068525|gb|DY338842.1|DY338842	522	scaffold1012_contigs=21	622576	93.59	437	83.72	0.07	27	1	1	437	301890	302325	1.5e-217	752	OB_SEa09B14.f OB_SEa Ocimum basilicum cDNA clone OB_SEa09B14 5', mRNA sequence
gi|87057272|gb|DY327589.1|DY327589	815	scaffold1012_contigs=21	622576	93.06	418	51.29	0.07	25	2	269	683	301896	302312	1.6e-205	712	OB_MEa0001K21.r OB_MEa Ocimum basilicum cDNA clone OB_MEa0001K21 3', mRNA sequence
gi|87070645|gb|DY340962.1|DY340962	567	scaffold1012_contigs=21	622576	92.65	422	74.43	0.07	30	1	5	426	301905	302325	3e-206	714	OB_SEb03L06.f OB_SEb Ocimum basilicum cDNA clone OB_SEb03L06 5', mRNA sequence
gi|87070841|gb|DY341158.1|DY341158	560	scaffold1012_contigs=21	622576	92.76	373	66.61	0.06	27	0	1	373	301908	302280	4.8e-183	637	OB_SEb04B13.f OB_SEb Ocimum basilicum cDNA clone OB_SEb04B13 5', mRNA sequence
gi|87073939|gb|DY344256.1|DY344256	558	scaffold1012_contigs=21	622576	93.17	410	73.48	0.07	27	1	17	426	301917	302325	3e-203	704	OB_SEb10G17.f OB_SEb Ocimum basilicum cDNA clone OB_SEb10G17 5', mRNA sequence
gi|87051860|gb|DY322177.1|DY322177	673	scaffold1012_contigs=21	622576	93.2	397	58.99	0.06	23	2	45	438	301917	302312	2.3e-195	678	OB_EEa02D16.f OB_EEa Ocimum basilicum cDNA clone OB_EEa02D16 5', mRNA sequence
gi|87058018|gb|DY328335.1|DY328335	631	scaffold1012_contigs=21	622576	93.92	362	57.37	0.06	22	0	1	362	301919	302280	4.4e-183	637	OB_MEa0002L07.r OB_MEa Ocimum basilicum cDNA clone OB_MEa0002L07 3', mRNA sequence
gi|87065439|gb|DY335756.1|DY335756	614	scaffold1012_contigs=21	622576	92.74	372	60.59	0.06	23	2	9	377	301942	302312	5.7e-180	627	OB_SEa02P01.f OB_SEa Ocimum basilicum cDNA clone OB_SEa02P01 5', mRNA sequence
gi|87071893|gb|DY342210.1|DY342210	529	scaffold1012_contigs=21	622576	92.7	370	69.94	0.06	23	2	6	372	301944	302312	9.7e-179	623	OB_SEb06K05.f OB_SEb Ocimum basilicum cDNA clone OB_SEb06K05 5', mRNA sequence
gi|87073322|gb|DY343639.1|DY343639	518	scaffold1012_contigs=21	622576	91.98	374	72.2	0.06	29	1	2	375	301953	302325	4.3e-179	624	OB_SEb09F07.f OB_SEb Ocimum basilicum cDNA clone OB_SEb09F07 5', mRNA sequence
gi|87056170|gb|DY326487.1|DY326487	578	scaffold1012_contigs=21	622576	91.83	367	63.49	0.06	29	1	1	367	301960	302325	4e-173	604	OB_EEa09M05.f OB_EEa Ocimum basilicum cDNA clone OB_EEa09M05 5', mRNA sequence
gi|87055092|gb|DY325409.1|DY325409	500	scaffold1012_contigs=21	622576	93.73	335	67	0.05	17	2	10	341	301979	302312	6.6e-164	574	OB_EEa07N03.f OB_EEa Ocimum basilicum cDNA clone OB_EEa07N03 5', mRNA sequence
gi|87068982|gb|DY339299.1|DY339299	493	scaffold1012_contigs=21	622576	91.79	341	69.17	0.05	27	1	10	350	301986	302325	6.6e-163	570	OB_SEa09O07.f OB_SEa Ocimum basilicum cDNA clone OB_SEa09O07 5', mRNA sequence
gi|87052627|gb|DY322944.1|DY322944	601	scaffold1012_contigs=21	622576	92.26	336	55.91	0.05	25	1	1	336	301991	302325	6.3e-162	567	OB_EEa03J18.f OB_EEa Ocimum basilicum cDNA clone OB_EEa03J18 5', mRNA sequence
gi|87053012|gb|DY323329.1|DY323329	596	scaffold1012_contigs=21	622576	91.93	285	47.82	0.05	21	2	19	303	301998	302280	1e-131	467	OB_EEa04G09.f OB_EEa Ocimum basilicum cDNA clone OB_EEa04G09 5', mRNA sequence
gi|87051594|gb|DY321911.1|DY321911	475	scaffold1012_contigs=21	622576	92.53	281	59.16	0.05	21	0	8	288	302000	302280	2.8e-135	478	OB_EEa01M21.f OB_EEa Ocimum basilicum cDNA clone OB_EEa01M21 5', mRNA sequence
gi|87071313|gb|DY341630.1|DY341630	378	scaffold1012_contigs=21	622576	92.55	322	85.19	0.05	23	1	1	322	302005	302325	2.5e-155	545	OB_SEb05G22.f OB_SEb Ocimum basilicum cDNA clone OB_SEb05G22 5', mRNA sequence
gi|87055048|gb|DY325365.1|DY325365	593	scaffold1012_contigs=21	622576	90.79	315	53.12	0.05	28	1	131	445	302012	302325	5.4e-144	507	OB_EEa07L24.f OB_EEa Ocimum basilicum cDNA clone OB_EEa07L24 5', mRNA sequence
gi|87053038|gb|DY323355.1|DY323355	559	scaffold1012_contigs=21	622576	92.98	285	50.98	0.05	19	1	11	295	302042	302325	3.4e-137	485	OB_EEa04H03.f OB_EEa Ocimum basilicum cDNA clone OB_EEa04H03 5', mRNA sequence
gi|87052300|gb|DY322617.1|DY322617	564	scaffold1012_contigs=21	622576	93.68	285	50.53	0.05	17	1	2	286	302042	302325	6.6e-140	494	OB_EEa02P07.f OB_EEa Ocimum basilicum cDNA clone OB_EEa02P07 5', mRNA sequence
gi|87058679|gb|DY328996.1|DY328996	429	scaffold1012_contigs=21	622576	93.99	233	54.31	0.04	14	0	1	233	302048	302280	3.5e-115	412	OB_MEa0003J18.r OB_MEa Ocimum basilicum cDNA clone OB_MEa0003J18 3', mRNA sequence
gi|87074328|gb|DY344645.1|DY344645	647	scaffold1012_contigs=21	622576	92.65	272	42.04	0.04	19	1	220	491	302055	302325	5.1e-130	461	OB_SEb10P24.r OB_SEb Ocimum basilicum cDNA clone OB_SEb10P24 3', mRNA sequence
gi|87072820|gb|DY343137.1|DY343137	765	scaffold1012_contigs=21	622576	94.21	363	47.45	0.06	21	0	403	765	302067	301705	6.8e-184	640	OB_SEb08G19.r OB_SEb Ocimum basilicum cDNA clone OB_SEb08G19 3', mRNA sequence
gi|87070294|gb|DY340611.1|DY340611	633	scaffold1012_contigs=21	622576	92.94	269	42.5	0.04	19	0	364	632	302067	301799	1.8e-130	462	OB_SEb03A04.f OB_SEb Ocimum basilicum cDNA clone OB_SEb03A04 5', mRNA sequence
gi|87053485|gb|DY323802.1|DY323802	406	scaffold1012_contigs=21	622576	93.73	255	62.81	0.04	15	1	9	263	302072	302325	2.7e-124	442	OB_EEa05E16.f OB_EEa Ocimum basilicum cDNA clone OB_EEa05E16 5', mRNA sequence
gi|87070859|gb|DY341176.1|DY341176	438	scaffold1012_contigs=21	622576	90.76	249	56.85	0.04	22	1	50	298	302078	302325	2.7e-112	402	OB_SEb04C05.f OB_SEb Ocimum basilicum cDNA clone OB_SEb04C05 5', mRNA sequence
gi|87065006|gb|DY335323.1|DY335323	552	scaffold1012_contigs=21	622576	93.98	249	45.11	0.04	14	1	114	362	302078	302325	1.8e-121	433	OB_SEa02F04.f OB_SEa Ocimum basilicum cDNA clone OB_SEa02F04 5', mRNA sequence
gi|87051768|gb|DY322085.1|DY322085	385	scaffold1012_contigs=21	622576	93.13	233	60.52	0.04	12	2	1	230	302081	302312	1.8e-108	389	OB_EEa02B08.f OB_EEa Ocimum basilicum cDNA clone OB_EEa02B08 5', mRNA sequence
gi|87066578|gb|DY336895.1|DY336895	502	scaffold1012_contigs=21	622576	86.38	279	55.58	0.04	38	0	224	502	302087	301809	2.2e-115	412	OB_SEa05B02.r OB_SEa Ocimum basilicum cDNA clone OB_SEa05B02 3', mRNA sequence
gi|87070610|gb|DY340927.1|DY340927	261	scaffold1012_contigs=21	622576	93.85	260	99.62	0.04	16	0	1	260	302097	301838	1e-128	457	OB_SEb03K06.r OB_SEb Ocimum basilicum cDNA clone OB_SEb03K06 3', mRNA sequence
gi|87065879|gb|DY336196.1|DY336196	372	scaffold1012_contigs=21	622576	94.85	194	52.15	0.03	6	2	55	245	302120	302312	4.6e-92	335	OB_SEa03K09.f OB_SEa Ocimum basilicum cDNA clone OB_SEa03K09 5', mRNA sequence
gi|87064236|gb|DY334553.1|DY334553	479	scaffold1012_contigs=21	622576	89.86	207	43.22	0.03	20	1	9	215	302120	302325	9.8e-87	317	OB_SEa01D03.r OB_SEa Ocimum basilicum cDNA clone OB_SEa01D03 3', mRNA sequence
gi|87056100|gb|DY326417.1|DY326417	479	scaffold1012_contigs=21	622576	95.17	207	43.22	0.03	9	1	9	215	302120	302325	1.8e-101	366	OB_EEa09K05.f OB_EEa Ocimum basilicum cDNA clone OB_EEa09K05 5', mRNA sequence
gi|87056052|gb|DY326369.1|DY326369	489	scaffold1012_contigs=21	622576	94.69	207	42.33	0.03	10	1	9	215	302120	302325	6.6e-101	364	OB_EEa09I23.f OB_EEa Ocimum basilicum cDNA clone OB_EEa09I23 5', mRNA sequence
gi|87055350|gb|DY325667.1|DY325667	350	scaffold1012_contigs=21	622576	94.5	200	57.14	0.03	10	1	11	210	302127	302325	7.2e-96	348	OB_EEa08E07.f OB_EEa Ocimum basilicum cDNA clone OB_EEa08E07 5', mRNA sequence
gi|87072367|gb|DY342684.1|DY342684	314	scaffold1012_contigs=21	622576	93.21	162	51.59	0.03	7	2	1	159	302152	302312	5.7e-71	265	OB_SEb07I04.f OB_SEb Ocimum basilicum cDNA clone OB_SEb07I04 5', mRNA sequence
gi|87071068|gb|DY341385.1|DY341385	315	scaffold1012_contigs=21	622576	93.1	174	55.24	0.03	11	1	11	184	302153	302325	1.6e-79	293	OB_SEb04N05.f OB_SEb Ocimum basilicum cDNA clone OB_SEb04N05 5', mRNA sequence
gi|87053154|gb|DY323471.1|DY323471	528	scaffold1012_contigs=21	622576	88.24	85	16.1	0.01	10	0	213	297	302154	302238	6.9e-30	128	OB_EEa04K15.f OB_EEa Ocimum basilicum cDNA clone OB_EEa04K15 5', mRNA sequence
gi|87051203|gb|DY321520.1|DY321520	381	scaffold1012_contigs=21	622576	93.67	158	41.47	0.03	9	1	1	158	302169	302325	1.2e-71	267	OB_EEa01C18.f OB_EEa Ocimum basilicum cDNA clone OB_EEa01C18 5', mRNA sequence
gi|87056111|gb|DY326428.1|DY326428	268	scaffold1012_contigs=21	622576	92.91	127	47.39	0.02	8	1	1	127	302200	302325	4.2e-54	209	OB_EEa09K11.f OB_EEa Ocimum basilicum cDNA clone OB_EEa09K11 5', mRNA sequence
gi|87055269|gb|DY325586.1|DY325586	609	scaffold1012_contigs=21	622576	83.27	269	44.17	0.04	37	1	341	601	302219	301951	5.8e-102	368	OB_EEa08B24.r OB_EEa Ocimum basilicum cDNA clone OB_EEa08B24 3', mRNA sequence
gi|87069172|gb|DY339489.1|DY339489	692	scaffold1012_contigs=21	622576	88.93	271	39.16	0.04	27	1	149	416	302272	302002	1.4e-118	423	OB_SEa10D20.r OB_SEa Ocimum basilicum cDNA clone OB_SEa10D20 3', mRNA sequence
gi|87069039|gb|DY339356.1|DY339356	654	scaffold1012_contigs=21	622576	93.91	640	97.86	0.1	39	0	15	654	302275	301636	0	1124	OB_SEa09P22.r OB_SEa Ocimum basilicum cDNA clone OB_SEa09P22 3', mRNA sequence
gi|87068824|gb|DY339141.1|DY339141	354	scaffold1012_contigs=21	622576	89.86	148	41.81	0.02	15	0	68	215	302278	302131	7.6e-63	238	OB_SEa09J22.r OB_SEa Ocimum basilicum cDNA clone OB_SEa09J22 3', mRNA sequence
gi|87073940|gb|DY344257.1|DY344257	589	scaffold1012_contigs=21	622576	92.12	406	68.93	0.07	32	0	180	585	302280	301875	1.7e-199	692	OB_SEb10G17.r OB_SEb Ocimum basilicum cDNA clone OB_SEb10G17 3', mRNA sequence
gi|87073891|gb|DY344208.1|DY344208	636	scaffold1012_contigs=21	622576	93.67	458	72.01	0.07	29	0	179	636	302280	301823	4.2e-232	800	OB_SEb10F13.f OB_SEb Ocimum basilicum cDNA clone OB_SEb10F13 5', mRNA sequence
gi|87073508|gb|DY343825.1|DY343825	747	scaffold1012_contigs=21	622576	93.74	527	70.55	0.08	33	0	216	742	302280	301754	1.4e-268	921	OB_SEb09L02.r OB_SEb Ocimum basilicum cDNA clone OB_SEb09L02 3', mRNA sequence
gi|87073058|gb|DY343375.1|DY343375	847	scaffold1012_contigs=21	622576	94.13	681	80.4	0.11	40	0	167	847	302280	301600	0	1202	OB_SEb08N07.r OB_SEb Ocimum basilicum cDNA clone OB_SEb08N07 3', mRNA sequence
gi|87071760|gb|DY342077.1|DY342077	485	scaffold1012_contigs=21	622576	96.27	161	33.2	0.03	6	0	271	431	302280	302120	2.8e-80	296	OB_SEb06G08.r OB_SEb Ocimum basilicum cDNA clone OB_SEb06G08 3', mRNA sequence
gi|87071186|gb|DY341503.1|DY341503	771	scaffold1012_contigs=21	622576	94.07	641	83.14	0.1	38	0	131	771	302280	301640	0	1129	OB_SEb05C19.r OB_SEb Ocimum basilicum cDNA clone OB_SEb05C19 3', mRNA sequence
gi|87071104|gb|DY341421.1|DY341421	704	scaffold1012_contigs=21	622576	93.14	554	78.69	0.09	38	0	151	704	302280	301727	3.2e-279	957	OB_SEb04P07.r OB_SEb Ocimum basilicum cDNA clone OB_SEb04P07 3', mRNA sequence
gi|87071069|gb|DY341386.1|DY341386	316	scaffold1012_contigs=21	622576	94.57	129	40.82	0.02	7	0	180	308	302280	302152	2.8e-60	229	OB_SEb04N05.r OB_SEb Ocimum basilicum cDNA clone OB_SEb04N05 3', mRNA sequence
gi|87070672|gb|DY340989.1|DY340989	731	scaffold1012_contigs=21	622576	93.96	497	67.99	0.08	30	0	235	731	302280	301784	7.1e-255	876	OB_SEb03L22.r OB_SEb Ocimum basilicum cDNA clone OB_SEb03L22 3', mRNA sequence
gi|87070400|gb|DY340717.1|DY340717	728	scaffold1012_contigs=21	622576	93.87	506	69.51	0.08	31	0	187	692	302280	301775	6.3e-259	889	OB_SEb03D01.r OB_SEb Ocimum basilicum cDNA clone OB_SEb03D01 3', mRNA sequence
gi|87069858|gb|DY340175.1|DY340175	818	scaffold1012_contigs=21	622576	94.13	647	79.1	0.1	38	0	172	818	302280	301634	0	1141	OB_SEb01O20.r OB_SEb Ocimum basilicum cDNA clone OB_SEb01O20 3', mRNA sequence
gi|87069855|gb|DY340172.1|DY340172	837	scaffold1012_contigs=21	622576	93.98	648	77.42	0.1	39	0	190	837	302280	301633	0	1138	OB_SEb01O16.r OB_SEb Ocimum basilicum cDNA clone OB_SEb01O16 3', mRNA sequence
gi|87068841|gb|DY339158.1|DY339158	787	scaffold1012_contigs=21	622576	93.72	637	80.94	0.1	39	1	151	787	302280	301645	0	1108	OB_SEa09K09.r OB_SEa Ocimum basilicum cDNA clone OB_SEa09K09 3', mRNA sequence
gi|87068579|gb|DY338896.1|DY338896	807	scaffold1012_contigs=21	622576	93.83	648	80.3	0.1	40	0	160	807	302280	301633	0	1137	OB_SEa09C23.r OB_SEa Ocimum basilicum cDNA clone OB_SEa09C23 3', mRNA sequence
gi|87065359|gb|DY335676.1|DY335676	775	scaffold1012_contigs=21	622576	96.18	131	16.9	0.02	5	0	189	319	302280	302150	4.5e-63	239	OB_SEa02N07.r OB_SEa Ocimum basilicum cDNA clone OB_SEa02N07 3', mRNA sequence
gi|87064523|gb|DY334840.1|DY334840	799	scaffold1012_contigs=21	622576	93.52	525	65.71	0.08	34	0	268	792	302280	301756	1.4e-266	915	OB_SEa01K08.r OB_SEa Ocimum basilicum cDNA clone OB_SEa01K08 3', mRNA sequence
gi|87064211|gb|DY334528.1|DY334528	815	scaffold1012_contigs=21	622576	93.48	537	65.89	0.09	35	0	272	808	302280	301744	6.7e-273	936	OB_SEa01C14.r OB_SEa Ocimum basilicum cDNA clone OB_SEa01C14 3', mRNA sequence
gi|87063250|gb|DY333567.1|DY333567	846	scaffold1012_contigs=21	622576	93.97	680	80.38	0.11	40	1	167	846	302280	301602	0	1189	OB_MEa0009N19.f OB_MEa Ocimum basilicum cDNA clone OB_MEa0009N19 5', mRNA sequence
gi|87062160|gb|DY332477.1|DY332477	860	scaffold1012_contigs=21	622576	94.05	672	78.14	0.11	38	2	190	860	302280	301610	0	1168	OB_MEa0008G04.f OB_MEa Ocimum basilicum cDNA clone OB_MEa0008G04 5', mRNA sequence
gi|87061908|gb|DY332225.1|DY332225	739	scaffold1012_contigs=21	622576	91.4	500	67.66	0.08	43	0	190	689	302280	301781	4.7e-239	823	OB_MEa0008A15.f OB_MEa Ocimum basilicum cDNA clone OB_MEa0008A15 5', mRNA sequence
gi|87061713|gb|DY332030.1|DY332030	364	scaffold1012_contigs=21	622576	93.21	162	44.51	0.03	8	3	189	350	302280	302122	4.6e-69	258	OB_MEa0007L24.f OB_MEa Ocimum basilicum cDNA clone OB_MEa0007L24 5', mRNA sequence
gi|87061664|gb|DY331981.1|DY331981	669	scaffold1012_contigs=21	622576	93.82	356	53.21	0.06	22	0	314	669	302280	301925	1.5e-179	625	OB_MEa0007K19.f OB_MEa Ocimum basilicum cDNA clone OB_MEa0007K19 5', mRNA sequence
gi|87061290|gb|DY331607.1|DY331607	851	scaffold1012_contigs=21	622576	94.2	672	78.97	0.11	39	0	180	851	302280	301609	0	1187	OB_MEa0007C04.r OB_MEa Ocimum basilicum cDNA clone OB_MEa0007C04 3', mRNA sequence
gi|87061216|gb|DY331533.1|DY331533	634	scaffold1012_contigs=21	622576	94.39	446	70.35	0.07	25	0	188	633	302280	301835	1.1e-229	792	OB_MEa0007A14.f OB_MEa Ocimum basilicum cDNA clone OB_MEa0007A14 5', mRNA sequence
gi|87060996|gb|DY331313.1|DY331313	702	scaffold1012_contigs=21	622576	93.7	508	72.36	0.08	32	0	195	702	302280	301773	7.7e-259	889	OB_MEa0006L20.r OB_MEa Ocimum basilicum cDNA clone OB_MEa0006L20 3', mRNA sequence
gi|87060580|gb|DY330897.1|DY330897	449	scaffold1012_contigs=21	622576	91.54	260	57.91	0.04	22	0	190	449	302280	302021	1.4e-121	433	OB_MEa0006C20.f OB_MEa Ocimum basilicum cDNA clone OB_MEa0006C20 5', mRNA sequence
gi|87060487|gb|DY330804.1|DY330804	646	scaffold1012_contigs=21	622576	94.34	442	68.42	0.07	25	0	190	631	302280	301839	2.4e-227	784	OB_MEa0006A19.f OB_MEa Ocimum basilicum cDNA clone OB_MEa0006A19 5', mRNA sequence
gi|87059189|gb|DY329506.1|DY329506	645	scaffold1012_contigs=21	622576	94.39	446	69.15	0.07	25	0	188	633	302280	301835	1.1e-229	792	OB_MEa0004E13.f OB_MEa Ocimum basilicum cDNA clone OB_MEa0004E13 5', mRNA sequence
gi|87058696|gb|DY329013.1|DY329013	644	scaffold1012_contigs=21	622576	94.26	453	70.34	0.07	25	1	190	641	302280	301828	1.2e-230	795	OB_MEa0003K03.f OB_MEa Ocimum basilicum cDNA clone OB_MEa0003K03 5', mRNA sequence
gi|87058609|gb|DY328926.1|DY328926	850	scaffold1012_contigs=21	622576	93.97	663	78	0.11	40	0	188	850	302280	301618	0	1167	OB_MEa0003I05.f OB_MEa Ocimum basilicum cDNA clone OB_MEa0003I05 5', mRNA sequence
gi|87058601|gb|DY328918.1|DY328918	800	scaffold1012_contigs=21	622576	93.97	630	78.75	0.1	38	0	166	795	302280	301651	0	1108	OB_MEa0003I01.f OB_MEa Ocimum basilicum cDNA clone OB_MEa0003I01 5', mRNA sequence
gi|87058493|gb|DY328810.1|DY328810	884	scaffold1012_contigs=21	622576	94.2	690	78.05	0.11	39	1	190	879	302280	301592	0	1212	OB_MEa0003F15.f OB_MEa Ocimum basilicum cDNA clone OB_MEa0003F15 5', mRNA sequence
gi|87058291|gb|DY328608.1|DY328608	876	scaffold1012_contigs=21	622576	94.18	722	82.42	0.12	42	0	139	860	302280	301559	0	1278	OB_MEa0003B07.r OB_MEa Ocimum basilicum cDNA clone OB_MEa0003B07 3', mRNA sequence
gi|87057733|gb|DY328050.1|DY328050	663	scaffold1012_contigs=21	622576	93.28	506	76.32	0.08	34	0	157	662	302280	301775	1.8e-255	878	OB_MEa0002F01.f OB_MEa Ocimum basilicum cDNA clone OB_MEa0002F01 5', mRNA sequence
gi|87057552|gb|DY327869.1|DY327869	885	scaffold1012_contigs=21	622576	93.86	717	81.02	0.12	42	2	171	885	302280	301564	0	1246	OB_MEa0002B04.r OB_MEa Ocimum basilicum cDNA clone OB_MEa0002B04 3', mRNA sequence
gi|87057194|gb|DY327511.1|DY327511	831	scaffold1012_contigs=21	622576	94.14	648	77.98	0.1	38	0	184	831	302280	301633	0	1142	OB_MEa0001J02.f OB_MEa Ocimum basilicum cDNA clone OB_MEa0001J02 5', mRNA sequence
gi|87057184|gb|DY327501.1|DY327501	565	scaffold1012_contigs=21	622576	93.64	330	58.41	0.05	21	0	227	556	302280	301951	5.2e-166	581	OB_MEa0001I21.f OB_MEa Ocimum basilicum cDNA clone OB_MEa0001I21 5', mRNA sequence
gi|87057077|gb|DY327394.1|DY327394	903	scaffold1012_contigs=21	622576	93.67	743	82.28	0.12	47	0	161	903	302280	301538	0	1301	OB_MEa0001G11.f OB_MEa Ocimum basilicum cDNA clone OB_MEa0001G11 5', mRNA sequence
gi|87056887|gb|DY327204.1|DY327204	862	scaffold1012_contigs=21	622576	94.21	673	78.07	0.11	39	0	190	862	302280	301608	0	1189	OB_MEa0001C05.f OB_MEa Ocimum basilicum cDNA clone OB_MEa0001C05 5', mRNA sequence
gi|87056828|gb|DY327145.1|DY327145	850	scaffold1012_contigs=21	622576	94.03	703	82.71	0.11	42	0	148	850	302280	301578	0	1241	OB_MEa0001A23.f OB_MEa Ocimum basilicum cDNA clone OB_MEa0001A23 5', mRNA sequence
gi|87054744|gb|DY325061.1|DY325061	584	scaffold1012_contigs=21	622576	92.6	419	71.75	0.07	30	1	166	584	302280	301863	5.9e-205	710	OB_EEa07E10.r OB_EEa Ocimum basilicum cDNA clone OB_EEa07E10 3', mRNA sequence
gi|87054300|gb|DY324617.1|DY324617	503	scaffold1012_contigs=21	622576	91.11	315	62.62	0.05	28	0	189	503	302280	301966	3.6e-150	528	OB_EEa06J12.r OB_EEa Ocimum basilicum cDNA clone OB_EEa06J12 3', mRNA sequence
gi|87052612|gb|DY322929.1|DY322929	747	scaffold1012_contigs=21	622576	93.74	479	64.12	0.08	30	0	269	747	302280	301802	4.2e-244	840	OB_EEa03J02.r OB_EEa Ocimum basilicum cDNA clone OB_EEa03J02 3', mRNA sequence
gi|87051595|gb|DY321912.1|DY321912	483	scaffold1012_contigs=21	622576	93.29	283	58.59	0.05	19	0	188	470	302280	301998	1.1e-139	493	OB_EEa01M21.r OB_EEa Ocimum basilicum cDNA clone OB_EEa01M21 3', mRNA sequence
gi|87051204|gb|DY321521.1|DY321521	280	scaffold1012_contigs=21	622576	93.94	165	58.93	0.03	10	0	105	269	302285	302121	9.7e-78	287	OB_EEa01C18.r OB_EEa Ocimum basilicum cDNA clone OB_EEa01C18 3', mRNA sequence
gi|87066724|gb|DY337041.1|DY337041	295	scaffold1012_contigs=21	622576	89.53	172	58.31	0.03	17	1	1	172	302295	302125	1e-72	271	OB_SEa05G18.f OB_SEa Ocimum basilicum cDNA clone OB_SEa05G18 5', mRNA sequence
gi|87065936|gb|DY336253.1|DY336253	653	scaffold1012_contigs=21	622576	87.5	496	75.96	0.08	61	1	158	653	302296	301802	5.2e-216	747	OB_SEa03L20.r OB_SEa Ocimum basilicum cDNA clone OB_SEa03L20 3', mRNA sequence
gi|87072149|gb|DY342466.1|DY342466	703	scaffold1012_contigs=21	622576	93.73	670	95.31	0.11	41	1	34	703	302302	301634	0	1164	OB_SEb07B06.r OB_SEb Ocimum basilicum cDNA clone OB_SEb07B06 3', mRNA sequence
gi|87069924|gb|DY340241.1|DY340241	362	scaffold1012_contigs=21	622576	86.59	328	90.61	0.05	40	2	1	325	302305	301979	3e-132	468	OB_SEb02B19.f OB_SEb Ocimum basilicum cDNA clone OB_SEb02B19 5', mRNA sequence
gi|87053390|gb|DY323707.1|DY323707	398	scaffold1012_contigs=21	622576	87.64	178	44.72	0.03	21	1	163	340	302307	302131	3.1e-70	262	OB_EEa05C08.r OB_EEa Ocimum basilicum cDNA clone OB_EEa05C08 3', mRNA sequence
gi|87068885|gb|DY339202.1|DY339202	580	scaffold1012_contigs=21	622576	87.97	482	83.1	0.08	54	2	102	580	302309	301829	1.5e-209	725	OB_SEa09L13.r OB_SEa Ocimum basilicum cDNA clone OB_SEa09L13 3', mRNA sequence
gi|87064408|gb|DY334725.1|DY334725	696	scaffold1012_contigs=21	622576	91.49	658	94.54	0.11	52	2	42	696	302309	301653	0	1085	OB_SEa01H11.r OB_SEa Ocimum basilicum cDNA clone OB_SEa01H11 3', mRNA sequence
gi|87074193|gb|DY344510.1|DY344510	811	scaffold1012_contigs=21	622576	93.98	681	83.97	0.11	37	2	134	811	302312	301633	0	1183	OB_SEb10M15.r OB_SEb Ocimum basilicum cDNA clone OB_SEb10M15 3', mRNA sequence
gi|87073909|gb|DY344226.1|DY344226	755	scaffold1012_contigs=21	622576	92.69	602	79.74	0.1	40	2	157	755	302312	301712	2.9e-298	1020	OB_SEb10F24.r OB_SEb Ocimum basilicum cDNA clone OB_SEb10F24 3', mRNA sequence
gi|87073876|gb|DY344193.1|DY344193	717	scaffold1012_contigs=21	622576	91.72	592	82.57	0.1	45	2	129	717	302312	301722	2.1e-288	987	OB_SEb10F04.r OB_SEb Ocimum basilicum cDNA clone OB_SEb10F04 3', mRNA sequence
gi|87072665|gb|DY342982.1|DY342982	723	scaffold1012_contigs=21	622576	93.63	581	80.36	0.09	33	2	146	723	302312	301733	5.7e-294	1006	OB_SEb08C07.r OB_SEb Ocimum basilicum cDNA clone OB_SEb08C07 3', mRNA sequence
gi|87071894|gb|DY342211.1|DY342211	452	scaffold1012_contigs=21	622576	93.05	374	82.74	0.06	22	2	74	444	302312	301940	1.6e-182	635	OB_SEb06K05.r OB_SEb Ocimum basilicum cDNA clone OB_SEb06K05 3', mRNA sequence
gi|87071601|gb|DY341918.1|DY341918	700	scaffold1012_contigs=21	622576	91.84	539	77	0.09	40	2	155	690	302312	301775	3.7e-261	897	OB_SEb06B09.r OB_SEb Ocimum basilicum cDNA clone OB_SEb06B09 3', mRNA sequence
gi|87071500|gb|DY341817.1|DY341817	745	scaffold1012_contigs=21	622576	93.59	624	83.76	0.1	36	2	125	745	302312	301690	0	1076	OB_SEb05N16.r OB_SEb Ocimum basilicum cDNA clone OB_SEb05N16 3', mRNA sequence
gi|87070914|gb|DY341231.1|DY341231	681	scaffold1012_contigs=21	622576	92.87	603	88.55	0.1	39	2	82	681	302312	301711	1.5e-300	1027	OB_SEb04E14.r OB_SEb Ocimum basilicum cDNA clone OB_SEb04E14 3', mRNA sequence
gi|87070886|gb|DY341203.1|DY341203	432	scaffold1012_contigs=21	622576	91.14	350	81.02	0.06	26	3	78	424	302312	301965	5.7e-161	564	OB_SEb04D09.r OB_SEb Ocimum basilicum cDNA clone OB_SEb04D09 3', mRNA sequence
gi|87070625|gb|DY340942.1|DY340942	828	scaffold1012_contigs=21	622576	93.76	593	71.62	0.1	33	2	239	828	302312	301721	5.5e-301	1029	OB_SEb03K16.r OB_SEb Ocimum basilicum cDNA clone OB_SEb03K16 3', mRNA sequence
gi|87070624|gb|DY340941.1|DY340941	707	scaffold1012_contigs=21	622576	93.87	473	66.9	0.08	25	2	238	707	302312	301841	5.8e-238	820	OB_SEb03K16.f OB_SEb Ocimum basilicum cDNA clone OB_SEb03K16 5', mRNA sequence
gi|87070609|gb|DY340926.1|DY340926	738	scaffold1012_contigs=21	622576	93.56	590	79.95	0.09	34	2	152	738	302312	301724	5.5e-298	1019	OB_SEb03K06.f OB_SEb Ocimum basilicum cDNA clone OB_SEb03K06 5', mRNA sequence
gi|87070473|gb|DY340790.1|DY340790	752	scaffold1012_contigs=21	622576	93.7	524	69.68	0.08	29	2	232	752	302312	301790	1.4e-264	908	OB_SEb03F17.f OB_SEb Ocimum basilicum cDNA clone OB_SEb03F17 5', mRNA sequence
gi|87070195|gb|DY340512.1|DY340512	512	scaffold1012_contigs=21	622576	93.66	331	64.65	0.05	17	2	151	478	302312	301983	1.3e-161	566	OB_SEb02M02.r OB_SEb Ocimum basilicum cDNA clone OB_SEb02M02 3', mRNA sequence
gi|87069861|gb|DY340178.1|DY340178	809	scaffold1012_contigs=21	622576	93.84	666	82.32	0.11	37	2	147	809	302312	301648	0	1154	OB_SEb01O23.r OB_SEb Ocimum basilicum cDNA clone OB_SEb01O23 3', mRNA sequence
gi|87069684|gb|DY340001.1|DY340001	745	scaffold1012_contigs=21	622576	93.59	593	79.6	0.1	34	2	156	745	302312	301721	1e-299	1025	OB_SEb01G22.r OB_SEb Ocimum basilicum cDNA clone OB_SEb01G22 3', mRNA sequence
gi|87069537|gb|DY339854.1|DY339854	756	scaffold1012_contigs=21	622576	93.7	524	69.31	0.08	29	2	236	756	302312	301790	1.4e-264	908	OB_SEb01A20.r OB_SEb Ocimum basilicum cDNA clone OB_SEb01A20 3', mRNA sequence
gi|87066938|gb|DY337255.1|DY337255	778	scaffold1012_contigs=21	622576	93.16	614	78.92	0.1	41	1	155	768	302312	301700	1.6e-308	1054	OB_SEa05N24.r OB_SEa Ocimum basilicum cDNA clone OB_SEa05N24 3', mRNA sequence
gi|87066367|gb|DY336684.1|DY336684	740	scaffold1012_contigs=21	622576	93.85	520	70.27	0.08	28	2	224	740	302312	301794	4.8e-263	903	OB_SEa04J19.r OB_SEa Ocimum basilicum cDNA clone OB_SEa04J19 3', mRNA sequence
gi|87066144|gb|DY336461.1|DY336461	821	scaffold1012_contigs=21	622576	93.38	589	71.74	0.09	35	2	236	821	302312	301725	3.9e-297	1016	OB_SEa04B18.f OB_SEa Ocimum basilicum cDNA clone OB_SEa04B18 5', mRNA sequence
gi|87065440|gb|DY335757.1|DY335757	615	scaffold1012_contigs=21	622576	93.05	374	60.81	0.06	22	2	238	608	302312	301940	1.3e-182	636	OB_SEa02P01.r OB_SEa Ocimum basilicum cDNA clone OB_SEa02P01 3', mRNA sequence
gi|87065369|gb|DY335686.1|DY335686	675	scaffold1012_contigs=21	622576	93.45	443	65.63	0.07	25	2	236	675	302312	301871	2.4e-220	761	OB_SEa02N12.r OB_SEa Ocimum basilicum cDNA clone OB_SEa02N12 3', mRNA sequence
gi|87064232|gb|DY334549.1|DY334549	806	scaffold1012_contigs=21	622576	93.53	572	70.97	0.09	33	2	238	806	302312	301742	9.2e-289	988	OB_SEa01D01.r OB_SEa Ocimum basilicum cDNA clone OB_SEa01D01 3', mRNA sequence
gi|87064189|gb|DY334506.1|DY334506	744	scaffold1012_contigs=21	622576	92.37	511	68.68	0.08	35	2	237	744	302312	301803	8e-250	859	OB_SEa01B24.r OB_SEa Ocimum basilicum cDNA clone OB_SEa01B24 3', mRNA sequence
gi|87064185|gb|DY334502.1|DY334502	793	scaffold1012_contigs=21	622576	93.42	562	70.87	0.09	33	2	235	793	302312	301752	7e-283	969	OB_SEa01B22.r OB_SEa Ocimum basilicum cDNA clone OB_SEa01B22 3', mRNA sequence
gi|87064136|gb|DY334453.1|DY334453	786	scaffold1012_contigs=21	622576	93.13	553	70.36	0.09	34	2	237	786	302312	301761	9.9e-277	948	OB_SEa01A20.r OB_SEa Ocimum basilicum cDNA clone OB_SEa01A20 3', mRNA sequence
gi|87064000|gb|DY334317.1|DY334317	807	scaffold1012_contigs=21	622576	93.33	540	66.91	0.09	31	3	269	805	302312	301775	7.8e-269	922	OB_MEa0010N22.f OB_MEa Ocimum basilicum cDNA clone OB_MEa0010N22 5', mRNA sequence
gi|87063753|gb|DY334070.1|DY334070	790	scaffold1012_contigs=21	622576	93.71	636	80.51	0.1	36	2	157	789	302312	301678	0	1101	OB_MEa0010I15.f OB_MEa Ocimum basilicum cDNA clone OB_MEa0010I15 5', mRNA sequence
gi|87063490|gb|DY333807.1|DY333807	874	scaffold1012_contigs=21	622576	94.07	236	27	0.04	10	2	157	389	302312	302078	8.3e-113	404	OB_MEa0010C23.r OB_MEa Ocimum basilicum cDNA clone OB_MEa0010C23 3', mRNA sequence
gi|87063118|gb|DY333435.1|DY333435	884	scaffold1012_contigs=21	622576	93.83	664	75.11	0.11	37	2	224	884	302312	301650	0	1150	OB_MEa0009K21.f OB_MEa Ocimum basilicum cDNA clone OB_MEa0009K21 5', mRNA sequence
gi|87062900|gb|DY333217.1|DY333217	775	scaffold1012_contigs=21	622576	93.69	539	69.55	0.09	30	2	238	773	302312	301775	8.3e-273	935	OB_MEa0009G04.f OB_MEa Ocimum basilicum cDNA clone OB_MEa0009G04 5', mRNA sequence
gi|87062840|gb|DY333157.1|DY333157	773	scaffold1012_contigs=21	622576	93.72	621	80.34	0.1	35	2	156	773	302312	301693	1.5e-314	1075	OB_MEa0009E22.f OB_MEa Ocimum basilicum cDNA clone OB_MEa0009E22 5', mRNA sequence
gi|87062600|gb|DY332917.1|DY332917	765	scaffold1012_contigs=21	622576	93.62	627	81.96	0.1	36	2	142	765	302312	301687	0	1084	OB_MEa0008P18.f OB_MEa Ocimum basilicum cDNA clone OB_MEa0008P18 5', mRNA sequence
gi|87062402|gb|DY332719.1|DY332719	815	scaffold1012_contigs=21	622576	93.21	663	81.35	0.11	39	4	156	815	302312	301653	0	1119	OB_MEa0008L10.f OB_MEa Ocimum basilicum cDNA clone OB_MEa0008L10 5', mRNA sequence
gi|87062101|gb|DY332418.1|DY332418	667	scaffold1012_contigs=21	622576	93.61	532	79.76	0.09	30	2	139	667	302312	301782	1.3e-268	921	OB_MEa0008E21.r OB_MEa Ocimum basilicum cDNA clone OB_MEa0008E21 3', mRNA sequence
gi|87062075|gb|DY332392.1|DY332392	859	scaffold1012_contigs=21	622576	94.04	688	80.09	0.11	37	2	142	826	302312	301626	0	1196	OB_MEa0008E07.f OB_MEa Ocimum basilicum cDNA clone OB_MEa0008E07 5', mRNA sequence
gi|87061717|gb|DY332034.1|DY332034	615	scaffold1012_contigs=21	622576	93.69	491	79.84	0.08	27	2	128	615	302312	301823	4.6e-247	850	OB_MEa0007M03.f OB_MEa Ocimum basilicum cDNA clone OB_MEa0007M03 5', mRNA sequence
gi|87061541|gb|DY331858.1|DY331858	604	scaffold1012_contigs=21	622576	93.42	441	73.01	0.07	25	2	157	594	302312	301873	4.2e-219	757	OB_MEa0007H24.f OB_MEa Ocimum basilicum cDNA clone OB_MEa0007H24 5', mRNA sequence
gi|87061148|gb|DY331465.1|DY331465	687	scaffold1012_contigs=21	622576	93.52	571	83.11	0.09	33	2	120	687	302312	301743	4.3e-288	986	OB_MEa0006P03.f OB_MEa Ocimum basilicum cDNA clone OB_MEa0006P03 5', mRNA sequence
gi|87061143|gb|DY331460.1|DY331460	630	scaffold1012_contigs=21	622576	93.89	491	77.94	0.08	26	2	143	630	302312	301823	7.1e-248	852	OB_MEa0006O24.r OB_MEa Ocimum basilicum cDNA clone OB_MEa0006O24 3', mRNA sequence
gi|87061101|gb|DY331418.1|DY331418	704	scaffold1012_contigs=21	622576	93.88	490	69.6	0.08	26	2	218	704	302312	301824	2.9e-247	850	OB_MEa0006O03.f OB_MEa Ocimum basilicum cDNA clone OB_MEa0006O03 5', mRNA sequence
gi|87060179|gb|DY330496.1|DY330496	676	scaffold1012_contigs=21	622576	93.86	521	77.07	0.08	28	2	158	675	302312	301793	1.4e-263	905	OB_MEa0005J24.f OB_MEa Ocimum basilicum cDNA clone OB_MEa0005J24 5', mRNA sequence
gi|87060135|gb|DY330452.1|DY330452	664	scaffold1012_contigs=21	622576	93.16	512	77.11	0.08	31	2	156	664	302312	301802	8.2e-255	876	OB_MEa0005J01.f OB_MEa Ocimum basilicum cDNA clone OB_MEa0005J01 5', mRNA sequence
gi|87059511|gb|DY329828.1|DY329828	899	scaffold1012_contigs=21	622576	93.77	754	83.87	0.12	43	2	134	884	302312	301560	0	1310	OB_MEa0004L10.f OB_MEa Ocimum basilicum cDNA clone OB_MEa0004L10 5', mRNA sequence
gi|87059049|gb|DY329366.1|DY329366	922	scaffold1012_contigs=21	622576	93.37	754	81.78	0.12	45	3	155	904	302312	301560	0	1293	OB_MEa0004B14.f OB_MEa Ocimum basilicum cDNA clone OB_MEa0004B14 5', mRNA sequence
gi|87059035|gb|DY329352.1|DY329352	803	scaffold1012_contigs=21	622576	93.53	572	71.23	0.09	33	2	235	803	302312	301742	1.1e-288	988	OB_MEa0004B07.f OB_MEa Ocimum basilicum cDNA clone OB_MEa0004B07 5', mRNA sequence
gi|87058962|gb|DY329279.1|DY329279	779	scaffold1012_contigs=21	622576	93.62	627	80.49	0.1	36	2	156	779	302312	301687	0	1084	OB_MEa0003P18.f OB_MEa Ocimum basilicum cDNA clone OB_MEa0003P18 5', mRNA sequence
gi|87058742|gb|DY329059.1|DY329059	751	scaffold1012_contigs=21	622576	93.65	520	69.24	0.08	28	3	236	751	302312	301794	1.1e-258	888	OB_MEa0003L02.r OB_MEa Ocimum basilicum cDNA clone OB_MEa0003L02 3', mRNA sequence
gi|87058524|gb|DY328841.1|DY328841	744	scaffold1012_contigs=21	622576	93.72	462	62.1	0.07	25	2	279	737	302312	301852	1.6e-231	798	OB_MEa0003G08.f OB_MEa Ocimum basilicum cDNA clone OB_MEa0003G08 5', mRNA sequence
gi|87058502|gb|DY328819.1|DY328819	791	scaffold1012_contigs=21	622576	93.87	636	80.4	0.1	35	2	158	790	302312	301678	0	1104	OB_MEa0003F20.f OB_MEa Ocimum basilicum cDNA clone OB_MEa0003F20 5', mRNA sequence
gi|87058416|gb|DY328733.1|DY328733	920	scaffold1012_contigs=21	622576	93.38	755	82.07	0.12	44	4	152	902	302312	301560	0	1285	OB_MEa0003D22.f OB_MEa Ocimum basilicum cDNA clone OB_MEa0003D22 5', mRNA sequence
gi|87057767|gb|DY328084.1|DY328084	844	scaffold1012_contigs=21	622576	94.04	688	81.52	0.11	37	2	130	814	302312	301626	0	1196	OB_MEa0002F19.f OB_MEa Ocimum basilicum cDNA clone OB_MEa0002F19 5', mRNA sequence
gi|87057362|gb|DY327679.1|DY327679	812	scaffold1012_contigs=21	622576	93.8	661	81.4	0.11	37	2	155	812	302312	301653	0	1144	OB_MEa0001M23.f OB_MEa Ocimum basilicum cDNA clone OB_MEa0001M23 5', mRNA sequence
gi|87057271|gb|DY327588.1|DY327588	791	scaffold1012_contigs=21	622576	93.06	418	52.84	0.07	25	2	282	696	302312	301896	1.6e-205	712	OB_MEa0001K21.f OB_MEa Ocimum basilicum cDNA clone OB_MEa0001K21 5', mRNA sequence
gi|87057131|gb|DY327448.1|DY327448	881	scaffold1012_contigs=21	622576	93.77	754	85.58	0.12	43	2	131	881	302312	301560	0	1310	OB_MEa0001H15.f OB_MEa Ocimum basilicum cDNA clone OB_MEa0001H15 5', mRNA sequence
gi|87056869|gb|DY327186.1|DY327186	829	scaffold1012_contigs=21	622576	93.94	677	81.66	0.11	37	2	156	829	302312	301637	0	1175	OB_MEa0001B20.f OB_MEa Ocimum basilicum cDNA clone OB_MEa0001B20 5', mRNA sequence
gi|87056821|gb|DY327138.1|DY327138	841	scaffold1012_contigs=21	622576	93.74	607	72.18	0.1	34	2	237	840	302312	301707	5.6e-308	1052	OB_MEa0001A19.r OB_MEa Ocimum basilicum cDNA clone OB_MEa0001A19 3', mRNA sequence
gi|87056006|gb|DY326323.1|DY326323	860	scaffold1012_contigs=21	622576	93.76	673	78.26	0.11	38	2	191	860	302312	301641	0	1163	OB_EEa09H12.r OB_EEa Ocimum basilicum cDNA clone OB_EEa09H12 3', mRNA sequence
gi|87055093|gb|DY325410.1|DY325410	509	scaffold1012_contigs=21	622576	92.54	335	65.82	0.05	21	2	162	493	302312	301979	2.4e-160	562	OB_EEa07N03.r OB_EEa Ocimum basilicum cDNA clone OB_EEa07N03 3', mRNA sequence
gi|87053378|gb|DY323695.1|DY323695	676	scaffold1012_contigs=21	622576	93.4	515	76.18	0.08	33	1	154	668	302312	301799	6.3e-259	889	OB_EEa05B22.r OB_EEa Ocimum basilicum cDNA clone OB_EEa05B22 3', mRNA sequence
gi|87052899|gb|DY323216.1|DY323216	776	scaffold1012_contigs=21	622576	93.65	614	79.12	0.1	35	2	158	768	302312	301700	7.1e-311	1062	OB_EEa04C20.r OB_EEa Ocimum basilicum cDNA clone OB_EEa04C20 3', mRNA sequence
gi|87052594|gb|DY322911.1|DY322911	687	scaffold1012_contigs=21	622576	93.9	492	71.62	0.08	26	2	194	682	302312	301822	4.4e-249	857	OB_EEa03I13.r OB_EEa Ocimum basilicum cDNA clone OB_EEa03I13 3', mRNA sequence
gi|87051917|gb|DY322234.1|DY322234	814	scaffold1012_contigs=21	622576	93.82	663	81.45	0.11	37	2	155	814	302312	301651	0	1148	OB_EEa02F06.r OB_EEa Ocimum basilicum cDNA clone OB_EEa02F06 3', mRNA sequence
gi|87051861|gb|DY322178.1|DY322178	622	scaffold1012_contigs=21	622576	93.36	437	70.26	0.07	25	2	189	622	302312	301877	8.1e-217	749	OB_EEa02D16.r OB_EEa Ocimum basilicum cDNA clone OB_EEa02D16 3', mRNA sequence
gi|87051769|gb|DY322086.1|DY322086	403	scaffold1012_contigs=21	622576	93.83	243	60.3	0.04	11	2	157	396	302312	302071	2.9e-116	415	OB_EEa02B08.r OB_EEa Ocimum basilicum cDNA clone OB_EEa02B08 3', mRNA sequence
gi|87074327|gb|DY344644.1|DY344644	649	scaffold1012_contigs=21	622576	92.65	272	41.91	0.04	19	1	157	428	302325	302055	5.1e-130	461	OB_SEb10P24.f OB_SEb Ocimum basilicum cDNA clone OB_SEb10P24 5', mRNA sequence
gi|87073972|gb|DY344289.1|DY344289	706	scaffold1012_contigs=21	622576	88.18	567	80.31	0.09	63	2	142	705	302325	301760	6.7e-252	866	OB_SEb10H12.r OB_SEb Ocimum basilicum cDNA clone OB_SEb10H12 3', mRNA sequence
gi|87073869|gb|DY344186.1|DY344186	776	scaffold1012_contigs=21	622576	93.38	650	83.76	0.1	42	1	127	776	302325	301677	0	1125	OB_SEb10E23.r OB_SEb Ocimum basilicum cDNA clone OB_SEb10E23 3', mRNA sequence
gi|87073323|gb|DY343640.1|DY343640	527	scaffold1012_contigs=21	622576	93.12	378	71.73	0.06	25	1	143	520	302325	301949	4.8e-187	650	OB_SEb09F07.r OB_SEb Ocimum basilicum cDNA clone OB_SEb09F07 3', mRNA sequence
gi|87073006|gb|DY343323.1|DY343323	525	scaffold1012_contigs=21	622576	91.23	456	86.86	0.07	39	1	70	525	302325	301871	9.4e-218	752	OB_SEb08L24.r OB_SEb Ocimum basilicum cDNA clone OB_SEb08L24 3', mRNA sequence
gi|87072982|gb|DY343299.1|DY343299	789	scaffold1012_contigs=21	622576	91.86	676	85.68	0.11	54	1	114	789	302325	301651	0	1135	OB_SEb08L05.r OB_SEb Ocimum basilicum cDNA clone OB_SEb08L05 3', mRNA sequence
gi|87072979|gb|DY343296.1|DY343296	731	scaffold1012_contigs=21	622576	92.03	552	75.51	0.09	43	1	141	692	302325	301775	2.5e-272	934	OB_SEb08L03.r OB_SEb Ocimum basilicum cDNA clone OB_SEb08L03 3', mRNA sequence
gi|87072826|gb|DY343143.1|DY343143	823	scaffold1012_contigs=21	622576	93.54	681	82.75	0.11	43	1	143	823	302325	301646	0	1180	OB_SEb08G23.r OB_SEb Ocimum basilicum cDNA clone OB_SEb08G23 3', mRNA sequence
gi|87072695|gb|DY343012.1|DY343012	609	scaffold1012_contigs=21	622576	93.03	545	89.49	0.09	37	1	65	609	302325	301782	2.2e-272	934	OB_SEb08D05.r OB_SEb Ocimum basilicum cDNA clone OB_SEb08D05 3', mRNA sequence
gi|87072368|gb|DY342685.1|DY342685	336	scaffold1012_contigs=21	622576	90.29	175	52.08	0.03	13	2	131	302	302325	302152	5.8e-73	271	OB_SEb07I04.r OB_SEb Ocimum basilicum cDNA clone OB_SEb07I04 3', mRNA sequence
gi|87071736|gb|DY342053.1|DY342053	793	scaffold1012_contigs=21	622576	92.95	738	93.06	0.12	51	1	56	793	302325	301589	0	1271	OB_SEb06F15.r OB_SEb Ocimum basilicum cDNA clone OB_SEb06F15 3', mRNA sequence
gi|87071735|gb|DY342052.1|DY342052	742	scaffold1012_contigs=21	622576	90.74	605	81.54	0.1	52	2	141	742	302325	301722	7e-289	989	OB_SEb06F14.r OB_SEb Ocimum basilicum cDNA clone OB_SEb06F14 3', mRNA sequence
gi|87071503|gb|DY341820.1|DY341820	684	scaffold1012_contigs=21	622576	93.32	539	78.8	0.09	35	1	112	650	302325	301788	1.4e-271	931	OB_SEb05N18.r OB_SEb Ocimum basilicum cDNA clone OB_SEb05N18 3', mRNA sequence
gi|87071491|gb|DY341808.1|DY341808	745	scaffold1012_contigs=21	622576	93.22	605	81.21	0.1	40	1	141	745	302325	301722	2.7e-304	1040	OB_SEb05N10.r OB_SEb Ocimum basilicum cDNA clone OB_SEb05N10 3', mRNA sequence
gi|87071009|gb|DY341326.1|DY341326	731	scaffold1012_contigs=21	622576	93.32	629	86.05	0.1	41	1	103	731	302325	301698	0	1086	OB_SEb04J22.r OB_SEb Ocimum basilicum cDNA clone OB_SEb04J22 3', mRNA sequence
gi|87070842|gb|DY341159.1|DY341159	580	scaffold1012_contigs=21	622576	93.06	432	74.48	0.07	29	1	142	573	302325	301895	4.3e-214	740	OB_SEb04B13.r OB_SEb Ocimum basilicum cDNA clone OB_SEb04B13 3', mRNA sequence
gi|87070646|gb|DY340963.1|DY340963	449	scaffold1012_contigs=21	622576	90.94	342	76.17	0.05	30	1	108	449	302325	301985	3.4e-160	561	OB_SEb03L06.r OB_SEb Ocimum basilicum cDNA clone OB_SEb03L06 3', mRNA sequence
gi|87070547|gb|DY340864.1|DY340864	833	scaffold1012_contigs=21	622576	93.65	693	83.19	0.11	43	1	141	833	302325	301634	0	1204	OB_SEb03I06.r OB_SEb Ocimum basilicum cDNA clone OB_SEb03I06 3', mRNA sequence
gi|87070546|gb|DY340863.1|DY340863	723	scaffold1012_contigs=21	622576	92.73	605	83.68	0.1	43	1	119	723	302325	301722	5.9e-301	1029	OB_SEb03I06.f OB_SEb Ocimum basilicum cDNA clone OB_SEb03I06 5', mRNA sequence
gi|87070527|gb|DY340844.1|DY340844	764	scaffold1012_contigs=21	622576	93.35	677	88.61	0.11	44	1	88	764	302325	301650	0	1169	OB_SEb03H18.r OB_SEb Ocimum basilicum cDNA clone OB_SEb03H18 3', mRNA sequence
gi|87070493|gb|DY340810.1|DY340810	629	scaffold1012_contigs=21	622576	92.6	473	75.2	0.08	34	1	157	629	302325	301854	3.5e-232	800	OB_SEb03G08.r OB_SEb Ocimum basilicum cDNA clone OB_SEb03G08 3', mRNA sequence
gi|87070295|gb|DY340612.1|DY340612	657	scaffold1012_contigs=21	622576	93.12	552	84.02	0.09	37	1	106	657	302325	301775	3.6e-277	950	OB_SEb03A04.r OB_SEb Ocimum basilicum cDNA clone OB_SEb03A04 3', mRNA sequence
gi|87070258|gb|DY340575.1|DY340575	715	scaffold1012_contigs=21	622576	92.72	604	84.48	0.1	43	1	112	715	302325	301723	7.6e-301	1028	OB_SEb02O11.r OB_SEb Ocimum basilicum cDNA clone OB_SEb02O11 3', mRNA sequence
gi|87069710|gb|DY340027.1|DY340027	741	scaffold1012_contigs=21	622576	90.22	603	81.38	0.1	55	2	142	741	302325	301724	7.1e-285	975	OB_SEb01I05.r OB_SEb Ocimum basilicum cDNA clone OB_SEb01I05 3', mRNA sequence
gi|87069681|gb|DY339998.1|DY339998	800	scaffold1012_contigs=21	622576	93.36	738	92.25	0.12	48	1	63	800	302325	301589	0	1278	OB_SEb01G19.r OB_SEb Ocimum basilicum cDNA clone OB_SEb01G19 3', mRNA sequence
gi|87069529|gb|DY339846.1|DY339846	685	scaffold1012_contigs=21	622576	93.43	609	88.91	0.1	39	1	68	676	302325	301718	5.7e-308	1052	OB_SEb01A09.r OB_SEb Ocimum basilicum cDNA clone OB_SEb01A09 3', mRNA sequence
gi|87069350|gb|DY339667.1|DY339667	749	scaffold1012_contigs=21	622576	93.73	606	80.91	0.1	37	1	144	749	302325	301721	1.5e-308	1054	OB_SEa10K02.r OB_SEa Ocimum basilicum cDNA clone OB_SEa10K02 3', mRNA sequence
gi|87068869|gb|DY339186.1|DY339186	734	scaffold1012_contigs=21	622576	93.94	627	85.42	0.1	37	1	103	729	302325	301700	0	1097	OB_SEa09L02.r OB_SEa Ocimum basilicum cDNA clone OB_SEa09L02 3', mRNA sequence
gi|87068687|gb|DY339004.1|DY339004	789	scaffold1012_contigs=21	622576	93.82	647	82	0.1	39	1	143	789	302325	301680	0	1131	OB_SEa09F24.r OB_SEa Ocimum basilicum cDNA clone OB_SEa09F24 3', mRNA sequence
gi|87068541|gb|DY338858.1|DY338858	726	scaffold1012_contigs=21	622576	92.56	605	83.33	0.1	44	1	122	726	302325	301722	2.1e-300	1027	OB_SEa09B24.r OB_SEa Ocimum basilicum cDNA clone OB_SEa09B24 3', mRNA sequence
gi|87068526|gb|DY338843.1|DY338843	553	scaffold1012_contigs=21	622576	94.29	438	79.2	0.07	24	1	85	522	302325	301889	1e-222	769	OB_SEa09B14.r OB_SEa Ocimum basilicum cDNA clone OB_SEa09B14 3', mRNA sequence
gi|87067795|gb|DY338112.1|DY338112	755	scaffold1012_contigs=21	622576	92.71	535	70.86	0.09	37	2	119	653	302325	301793	1.2e-264	908	OB_SEa07I21.r OB_SEa Ocimum basilicum cDNA clone OB_SEa07I21 3', mRNA sequence
gi|87067575|gb|DY337892.1|DY337892	354	scaffold1012_contigs=21	622576	91.3	207	58.47	0.03	17	1	123	329	302325	302120	1.3e-91	333	OB_SEa07C03.r OB_SEa Ocimum basilicum cDNA clone OB_SEa07C03 3', mRNA sequence
gi|87067285|gb|DY337602.1|DY337602	700	scaffold1012_contigs=21	622576	93.06	605	86.43	0.1	41	1	96	700	302325	301722	1.8e-303	1037	OB_SEa06J05.r OB_SEa Ocimum basilicum cDNA clone OB_SEa06J05 3', mRNA sequence
gi|87066993|gb|DY337310.1|DY337310	812	scaffold1012_contigs=21	622576	93.39	681	83.87	0.11	44	1	132	812	302325	301646	0	1178	OB_SEa05P23.r OB_SEa Ocimum basilicum cDNA clone OB_SEa05P23 3', mRNA sequence
gi|87066933|gb|DY337250.1|DY337250	832	scaffold1012_contigs=21	622576	93.48	690	82.93	0.11	44	1	143	832	302325	301637	0	1195	OB_SEa05N21.r OB_SEa Ocimum basilicum cDNA clone OB_SEa05N21 3', mRNA sequence
gi|87066917|gb|DY337234.1|DY337234	709	scaffold1012_contigs=21	622576	92.79	624	88.01	0.1	42	3	87	709	302325	301704	8.8e-308	1052	OB_SEa05N09.f OB_SEa Ocimum basilicum cDNA clone OB_SEa05N09 5', mRNA sequence
gi|87066839|gb|DY337156.1|DY337156	715	scaffold1012_contigs=21	622576	89.05	630	88.11	0.1	68	1	86	715	302325	301697	9.7e-286	978	OB_SEa05K15.r OB_SEa Ocimum basilicum cDNA clone OB_SEa05K15 3', mRNA sequence
gi|87066653|gb|DY336970.1|DY336970	746	scaffold1012_contigs=21	622576	92.56	605	81.1	0.1	44	1	142	746	302325	301722	5.5e-301	1029	OB_SEa05D20.r OB_SEa Ocimum basilicum cDNA clone OB_SEa05D20 3', mRNA sequence
gi|87066639|gb|DY336956.1|DY336956	701	scaffold1012_contigs=21	622576	89.88	494	70.47	0.08	49	1	208	701	302325	301833	1.5e-227	785	OB_SEa05D10.r OB_SEa Ocimum basilicum cDNA clone OB_SEa05D10 3', mRNA sequence
gi|87066630|gb|DY336947.1|DY336947	833	scaffold1012_contigs=21	622576	93.48	690	82.83	0.11	44	1	144	833	302325	301637	0	1195	OB_SEa05D03.r OB_SEa Ocimum basilicum cDNA clone OB_SEa05D03 3', mRNA sequence
gi|87066464|gb|DY336781.1|DY336781	821	scaffold1012_contigs=21	622576	93.83	600	73.08	0.1	36	1	222	821	302325	301727	2.4e-306	1047	OB_SEa04N05.r OB_SEa Ocimum basilicum cDNA clone OB_SEa04N05 3', mRNA sequence
gi|87066295|gb|DY336612.1|DY336612	783	scaffold1012_contigs=21	622576	92.81	640	81.74	0.1	45	1	144	783	302325	301687	0	1095	OB_SEa04H13.r OB_SEa Ocimum basilicum cDNA clone OB_SEa04H13 3', mRNA sequence
gi|87066246|gb|DY336563.1|DY336563	779	scaffold1012_contigs=21	622576	93.3	627	80.49	0.1	41	1	144	770	302325	301700	0	1082	OB_SEa04F16.f OB_SEa Ocimum basilicum cDNA clone OB_SEa04F16 5', mRNA sequence
gi|87066060|gb|DY336377.1|DY336377	763	scaffold1012_contigs=21	622576	93.03	531	69.59	0.09	36	1	233	763	302325	301796	3.7e-267	917	OB_SEa03P03.r OB_SEa Ocimum basilicum cDNA clone OB_SEa03P03 3', mRNA sequence
gi|87065802|gb|DY336119.1|DY336119	563	scaffold1012_contigs=21	622576	85.02	267	47.42	0.04	36	2	72	335	302325	302060	5.5e-103	371	OB_SEa03I10.r OB_SEa Ocimum basilicum cDNA clone OB_SEa03I10 3', mRNA sequence
gi|87065101|gb|DY335418.1|DY335418	782	scaffold1012_contigs=21	622576	93.14	627	80.18	0.1	42	1	144	770	302325	301700	0	1078	OB_SEa02H10.r OB_SEa Ocimum basilicum cDNA clone OB_SEa02H10 3', mRNA sequence
gi|87065076|gb|DY335393.1|DY335393	833	scaffold1012_contigs=21	622576	93.51	693	83.19	0.11	44	1	141	833	302325	301634	0	1201	OB_SEa02G19.r OB_SEa Ocimum basilicum cDNA clone OB_SEa02G19 3', mRNA sequence
gi|87064949|gb|DY335266.1|DY335266	712	scaffold1012_contigs=21	622576	92.66	627	88.06	0.1	45	1	77	703	302325	301700	1.8e-312	1067	OB_SEa02D23.r OB_SEa Ocimum basilicum cDNA clone OB_SEa02D23 3', mRNA sequence
gi|87064853|gb|DY335170.1|DY335170	825	scaffold1012_contigs=21	622576	93.53	696	84.36	0.11	44	1	129	824	302325	301631	0	1207	OB_SEa02B17.r OB_SEa Ocimum basilicum cDNA clone OB_SEa02B17 3', mRNA sequence
gi|87064820|gb|DY335137.1|DY335137	581	scaffold1012_contigs=21	622576	88.69	495	85.2	0.08	55	1	87	581	302325	301832	2.8e-223	771	OB_SEa02A23.r OB_SEa Ocimum basilicum cDNA clone OB_SEa02A23 3', mRNA sequence
gi|87064481|gb|DY334798.1|DY334798	771	scaffold1012_contigs=21	622576	93.95	694	90.01	0.11	41	1	78	771	302325	301633	0	1215	OB_SEa01J08.r OB_SEa Ocimum basilicum cDNA clone OB_SEa01J08 3', mRNA sequence
gi|87064386|gb|DY334703.1|DY334703	748	scaffold1012_contigs=21	622576	92.24	606	81.02	0.1	44	3	144	748	302325	301722	3.8e-294	1006	OB_SEa01G22.r OB_SEa Ocimum basilicum cDNA clone OB_SEa01G22 3', mRNA sequence
gi|87064235|gb|DY334552.1|DY334552	496	scaffold1012_contigs=21	622576	94.37	231	46.57	0.04	12	1	265	495	302325	302096	4.8e-113	405	OB_SEa01D03.f OB_SEa Ocimum basilicum cDNA clone OB_SEa01D03 5', mRNA sequence
gi|87063924|gb|DY334241.1|DY334241	844	scaffold1012_contigs=21	622576	93.84	731	86.61	0.12	44	1	114	844	302325	301596	0	1276	OB_MEa0010M06.f OB_MEa Ocimum basilicum cDNA clone OB_MEa0010M06 5', mRNA sequence
gi|87063851|gb|DY334168.1|DY334168	837	scaffold1012_contigs=21	622576	93.62	768	91.76	0.12	48	1	44	811	302325	301559	0	1339	OB_MEa0010K17.f OB_MEa Ocimum basilicum cDNA clone OB_MEa0010K17 5', mRNA sequence
gi|87063383|gb|DY333700.1|DY333700	864	scaffold1012_contigs=21	622576	93.53	665	76.97	0.11	42	1	200	864	302325	301662	0	1154	OB_MEa0010A16.f OB_MEa Ocimum basilicum cDNA clone OB_MEa0010A16 5', mRNA sequence
gi|87062395|gb|DY332712.1|DY332712	747	scaffold1012_contigs=21	622576	93.4	606	81.12	0.1	39	1	142	747	302325	301721	3.6e-306	1046	OB_MEa0008L06.f OB_MEa Ocimum basilicum cDNA clone OB_MEa0008L06 5', mRNA sequence
gi|87061944|gb|DY332261.1|DY332261	782	scaffold1012_contigs=21	622576	93.46	627	80.18	0.1	40	1	144	770	302325	301700	0	1085	OB_MEa0008B11.f OB_MEa Ocimum basilicum cDNA clone OB_MEa0008B11 5', mRNA sequence
gi|87061782|gb|DY332099.1|DY332099	830	scaffold1012_contigs=21	622576	92.92	607	73.13	0.1	41	2	224	830	302325	301721	9.6e-301	1028	OB_MEa0007N14.r OB_MEa Ocimum basilicum cDNA clone OB_MEa0007N14 3', mRNA sequence
gi|87061755|gb|DY332072.1|DY332072	693	scaffold1012_contigs=21	622576	93.3	552	79.65	0.09	36	1	142	693	302325	301775	6.4e-278	952	OB_MEa0007M24.f OB_MEa Ocimum basilicum cDNA clone OB_MEa0007M24 5', mRNA sequence
gi|87061692|gb|DY332009.1|DY332009	635	scaffold1012_contigs=21	622576	93.4	485	76.38	0.08	31	1	151	635	302325	301842	9.8e-244	839	OB_MEa0007L13.f OB_MEa Ocimum basilicum cDNA clone OB_MEa0007L13 5', mRNA sequence
gi|87061688|gb|DY332005.1|DY332005	672	scaffold1012_contigs=21	622576	93.38	529	78.72	0.08	34	1	144	672	302325	301798	2.6e-266	914	OB_MEa0007L11.f OB_MEa Ocimum basilicum cDNA clone OB_MEa0007L11 5', mRNA sequence
gi|87061565|gb|DY331882.1|DY331882	695	scaffold1012_contigs=21	622576	93.3	552	79.42	0.09	36	1	144	695	302325	301775	6.4e-278	952	OB_MEa0007I13.f OB_MEa Ocimum basilicum cDNA clone OB_MEa0007I13 5', mRNA sequence
gi|87061241|gb|DY331558.1|DY331558	635	scaffold1012_contigs=21	622576	93.72	494	77.8	0.08	30	1	142	635	302325	301833	7.1e-250	859	OB_MEa0007B03.f OB_MEa Ocimum basilicum cDNA clone OB_MEa0007B03 5', mRNA sequence
gi|87061083|gb|DY331400.1|DY331400	693	scaffold1012_contigs=21	622576	93.37	543	78.35	0.09	35	1	142	684	302325	301784	7.2e-274	939	OB_MEa0006N17.f OB_MEa Ocimum basilicum cDNA clone OB_MEa0006N17 5', mRNA sequence
gi|87060970|gb|DY331287.1|DY331287	654	scaffold1012_contigs=21	622576	93.17	527	80.58	0.08	35	1	128	654	302325	301800	9.3e-264	905	OB_MEa0006L07.f OB_MEa Ocimum basilicum cDNA clone OB_MEa0006L07 5', mRNA sequence
gi|87060509|gb|DY330826.1|DY330826	781	scaffold1012_contigs=21	622576	93.3	627	80.28	0.1	41	1	150	776	302325	301700	0	1080	OB_MEa0006B07.f OB_MEa Ocimum basilicum cDNA clone OB_MEa0006B07 5', mRNA sequence
gi|87060233|gb|DY330550.1|DY330550	692	scaffold1012_contigs=21	622576	93.28	551	79.62	0.09	36	1	142	692	302325	301776	2.6e-277	950	OB_MEa0005L04.f OB_MEa Ocimum basilicum cDNA clone OB_MEa0005L04 5', mRNA sequence
gi|87059889|gb|DY330206.1|DY330206	721	scaffold1012_contigs=21	622576	93.74	479	66.44	0.08	29	1	215	693	302325	301848	7.2e-242	833	OB_MEa0005D14.f OB_MEa Ocimum basilicum cDNA clone OB_MEa0005D14 5', mRNA sequence
gi|87059794|gb|DY330111.1|DY330111	747	scaffold1012_contigs=21	622576	92.9	620	83	0.1	43	1	128	747	302325	301707	7.6e-311	1062	OB_MEa0005B12.f OB_MEa Ocimum basilicum cDNA clone OB_MEa0005B12 5', mRNA sequence
gi|87059538|gb|DY329855.1|DY329855	822	scaffold1012_contigs=21	622576	93.39	681	82.85	0.11	44	1	142	822	302325	301646	0	1176	OB_MEa0004L24.f OB_MEa Ocimum basilicum cDNA clone OB_MEa0004L24 5', mRNA sequence
gi|87058678|gb|DY328995.1|DY328995	403	scaffold1012_contigs=21	622576	92.83	279	69.23	0.04	19	1	117	395	302325	302048	3.6e-134	475	OB_MEa0003J18.f OB_MEa Ocimum basilicum cDNA clone OB_MEa0003J18 5', mRNA sequence
gi|87058458|gb|DY328775.1|DY328775	455	scaffold1012_contigs=21	622576	92.36	301	66.15	0.05	22	1	155	455	302325	302026	3.8e-144	508	OB_MEa0003E19.r OB_MEa Ocimum basilicum cDNA clone OB_MEa0003E19 3', mRNA sequence
gi|87058019|gb|DY328336.1|DY328336	850	scaffold1012_contigs=21	622576	93.57	731	86	0.12	44	3	121	850	302325	301597	0	1254	OB_MEa0002L08.f OB_MEa Ocimum basilicum cDNA clone OB_MEa0002L08 5', mRNA sequence
gi|87058017|gb|DY328334.1|DY328334	633	scaffold1012_contigs=21	622576	93.15	409	64.61	0.07	27	1	217	625	302325	301918	1.1e-202	702	OB_MEa0002L07.f OB_MEa Ocimum basilicum cDNA clone OB_MEa0002L07 5', mRNA sequence
gi|87057968|gb|DY328285.1|DY328285	831	scaffold1012_contigs=21	622576	93.48	690	83.03	0.11	44	1	142	831	302325	301637	0	1195	OB_MEa0002K06.f OB_MEa Ocimum basilicum cDNA clone OB_MEa0002K06 5', mRNA sequence
gi|87057690|gb|DY328007.1|DY328007	818	scaffold1012_contigs=21	622576	93.5	677	82.76	0.11	43	1	142	818	302325	301650	0	1173	OB_MEa0002E02.f OB_MEa Ocimum basilicum cDNA clone OB_MEa0002E02 5', mRNA sequence
gi|87057521|gb|DY327838.1|DY327838	871	scaffold1012_contigs=21	622576	93.3	627	71.99	0.1	41	1	239	865	302325	301700	0	1081	OB_MEa0002A11.f OB_MEa Ocimum basilicum cDNA clone OB_MEa0002A11 5', mRNA sequence
gi|87056968|gb|DY327285.1|DY327285	799	scaffold1012_contigs=21	622576	93.68	696	87.11	0.11	43	1	104	799	302325	301631	0	1209	OB_MEa0001E01.f OB_MEa Ocimum basilicum cDNA clone OB_MEa0001E01 5', mRNA sequence
gi|87056786|gb|DY327103.1|DY327103	816	scaffold1012_contigs=21	622576	93.12	552	67.65	0.09	37	1	264	815	302325	301775	4.1e-277	950	OB_EEa10P24.r OB_EEa Ocimum basilicum cDNA clone OB_EEa10P24 3', mRNA sequence
gi|87056775|gb|DY327092.1|DY327092	788	scaffold1012_contigs=21	622576	94.13	528	67.01	0.08	30	1	261	788	302325	301799	1.1e-270	928	OB_EEa10P16.r OB_EEa Ocimum basilicum cDNA clone OB_EEa10P16 3', mRNA sequence
gi|87056545|gb|DY326862.1|DY326862	650	scaffold1012_contigs=21	622576	92.96	497	76.46	0.08	34	1	154	650	302325	301830	1.3e-247	852	OB_EEa10I04.r OB_EEa Ocimum basilicum cDNA clone OB_EEa10I04 3', mRNA sequence
gi|87056388|gb|DY326705.1|DY326705	798	scaffold1012_contigs=21	622576	93.8	613	76.82	0.1	37	1	186	798	302325	301714	3.6e-313	1069	OB_EEa10D03.r OB_EEa Ocimum basilicum cDNA clone OB_EEa10D03 3', mRNA sequence
gi|87056162|gb|DY326479.1|DY326479	816	scaffold1012_contigs=21	622576	93.84	552	67.65	0.09	33	1	265	816	302325	301775	1.4e-281	964	OB_EEa09L22.r OB_EEa Ocimum basilicum cDNA clone OB_EEa09L22 3', mRNA sequence
gi|87056112|gb|DY326429.1|DY326429	327	scaffold1012_contigs=21	622576	93.79	177	54.13	0.03	10	1	140	316	302325	302150	4.6e-82	302	OB_EEa09K11.r OB_EEa Ocimum basilicum cDNA clone OB_EEa09K11 3', mRNA sequence
gi|87055905|gb|DY326222.1|DY326222	721	scaffold1012_contigs=21	622576	91.87	603	83.63	0.1	48	1	119	721	302325	301724	3.3e-295	1010	OB_EEa09E07.r OB_EEa Ocimum basilicum cDNA clone OB_EEa09E07 3', mRNA sequence
gi|87055640|gb|DY325957.1|DY325957	780	scaffold1012_contigs=21	622576	93.81	695	89.1	0.11	42	1	86	780	302325	301632	0	1213	OB_EEa08M08.r OB_EEa Ocimum basilicum cDNA clone OB_EEa08M08 3', mRNA sequence
gi|87055358|gb|DY325675.1|DY325675	280	scaffold1012_contigs=21	622576	93.89	131	46.79	0.02	7	1	142	272	302325	302196	6.7e-58	221	OB_EEa08E12.r OB_EEa Ocimum basilicum cDNA clone OB_EEa08E12 3', mRNA sequence
gi|87055049|gb|DY325366.1|DY325366	589	scaffold1012_contigs=21	622576	94.06	438	74.36	0.07	25	1	141	578	302325	301889	1.9e-221	765	OB_EEa07L24.r OB_EEa Ocimum basilicum cDNA clone OB_EEa07L24 3', mRNA sequence
gi|87054538|gb|DY324855.1|DY324855	825	scaffold1012_contigs=21	622576	93.84	682	82.67	0.11	41	1	144	825	302325	301645	0	1192	OB_EEa06P07.r OB_EEa Ocimum basilicum cDNA clone OB_EEa06P07 3', mRNA sequence
gi|87054487|gb|DY324804.1|DY324804	808	scaffold1012_contigs=21	622576	93.93	544	67.33	0.09	32	1	265	808	302325	301783	3.9e-278	953	OB_EEa06N23.r OB_EEa Ocimum basilicum cDNA clone OB_EEa06N23 3', mRNA sequence
gi|87054299|gb|DY324616.1|DY324616	496	scaffold1012_contigs=21	622576	88.92	361	72.78	0.06	39	1	136	496	302325	301966	8.8e-162	566	OB_EEa06J12.f OB_EEa Ocimum basilicum cDNA clone OB_EEa06J12 5', mRNA sequence
gi|87053806|gb|DY324123.1|DY324123	765	scaffold1012_contigs=21	622576	93.82	550	71.9	0.09	33	1	216	765	302325	301777	2.1e-280	961	OB_EEa05M18.r OB_EEa Ocimum basilicum cDNA clone OB_EEa05M18 3', mRNA sequence
gi|87053764|gb|DY324081.1|DY324081	695	scaffold1012_contigs=21	622576	92.2	551	79.28	0.09	42	1	145	695	302325	301776	2.3e-270	927	OB_EEa05L17.r OB_EEa Ocimum basilicum cDNA clone OB_EEa05L17 3', mRNA sequence
gi|87053490|gb|DY323807.1|DY323807	754	scaffold1012_contigs=21	622576	93.88	490	64.99	0.08	29	1	265	754	302325	301837	1.7e-249	858	OB_EEa05E18.r OB_EEa Ocimum basilicum cDNA clone OB_EEa05E18 3', mRNA sequence
gi|87053155|gb|DY323472.1|DY323472	516	scaffold1012_contigs=21	622576	94.92	177	34.3	0.03	8	1	132	308	302325	302150	2.9e-84	309	OB_EEa04K15.r OB_EEa Ocimum basilicum cDNA clone OB_EEa04K15 3', mRNA sequence
gi|87053040|gb|DY323357.1|DY323357	547	scaffold1012_contigs=21	622576	93.66	284	51.92	0.05	17	1	264	547	302325	302043	2.7e-139	492	OB_EEa04H04.r OB_EEa Ocimum basilicum cDNA clone OB_EEa04H04 3', mRNA sequence
gi|87053013|gb|DY323330.1|DY323330	577	scaffold1012_contigs=21	622576	90.96	343	59.45	0.06	30	1	224	566	302325	301984	1.3e-160	563	OB_EEa04G09.r OB_EEa Ocimum basilicum cDNA clone OB_EEa04G09 3', mRNA sequence
gi|87052710|gb|DY323027.1|DY323027	776	scaffold1012_contigs=21	622576	93.64	676	87.11	0.11	42	1	101	776	302325	301651	0	1176	OB_EEa03M12.r OB_EEa Ocimum basilicum cDNA clone OB_EEa03M12 3', mRNA sequence
gi|87052628|gb|DY322945.1|DY322945	599	scaffold1012_contigs=21	622576	93.6	344	57.43	0.06	21	1	248	591	302325	301983	1e-170	596	OB_EEa03J18.r OB_EEa Ocimum basilicum cDNA clone OB_EEa03J18 3', mRNA sequence
gi|87052418|gb|DY322735.1|DY322735	591	scaffold1012_contigs=21	622576	92.51	534	90.36	0.09	39	1	58	591	302325	301793	4.2e-265	910	OB_EEa03C20.r OB_EEa Ocimum basilicum cDNA clone OB_EEa03C20 3', mRNA sequence
gi|87052276|gb|DY322593.1|DY322593	833	scaffold1012_contigs=21	622576	93.93	692	83.07	0.11	41	1	142	833	302325	301635	0	1211	OB_EEa02O16.r OB_EEa Ocimum basilicum cDNA clone OB_EEa02O16 3', mRNA sequence
gi|87051919|gb|DY322236.1|DY322236	712	scaffold1012_contigs=21	622576	92.23	605	84.97	0.1	46	1	108	712	302325	301722	1.6e-298	1021	OB_EEa02F07.r OB_EEa Ocimum basilicum cDNA clone OB_EEa02F07 3', mRNA sequence
gi|87051196|gb|DY321513.1|DY321513	708	scaffold1012_contigs=21	622576	94.3	456	64.41	0.07	25	1	253	708	302325	301871	1.4e-232	802	OB_EEa01C13.r OB_EEa Ocimum basilicum cDNA clone OB_EEa01C13 3', mRNA sequence
gi|87074034|gb|DY344351.1|DY344351	237	scaffold1012_contigs=21	622576	91.06	123	51.9	0.02	6	3	113	232	302341	302461	6.8e-45	178	OB_SEb10I23.f OB_SEb Ocimum basilicum cDNA clone OB_SEb10I23 5', mRNA sequence
gi|87070995|gb|DY341312.1|DY341312	191	scaffold1012_contigs=21	622576	91.06	123	64.4	0.02	6	3	67	186	302341	302461	6.8e-45	178	OB_SEb04J01.f OB_SEb Ocimum basilicum cDNA clone OB_SEb04J01 5', mRNA sequence
gi|87070731|gb|DY341048.1|DY341048	560	scaffold1012_contigs=21	622576	91.8	183	32.68	0.03	13	2	46	226	302341	302523	4.2e-78	289	OB_SEb03N13.f OB_SEb Ocimum basilicum cDNA clone OB_SEb03N13 5', mRNA sequence
gi|87070633|gb|DY340950.1|DY340950	249	scaffold1012_contigs=21	622576	91.06	123	49.4	0.02	6	3	123	242	302341	302461	6.8e-45	178	OB_SEb03K23.f OB_SEb Ocimum basilicum cDNA clone OB_SEb03K23 5', mRNA sequence
gi|87065957|gb|DY336274.1|DY336274	305	scaffold1012_contigs=21	622576	91.8	183	60	0.03	13	2	98	278	302341	302523	4.2e-78	289	OB_SEa03M10.f OB_SEa Ocimum basilicum cDNA clone OB_SEa03M10 5', mRNA sequence
gi|87055873|gb|DY326190.1|DY326190	306	scaffold1012_contigs=21	622576	89.52	124	40.52	0.02	8	3	74	194	302341	302462	2.6e-43	173	OB_EEa09D06.f OB_EEa Ocimum basilicum cDNA clone OB_EEa09D06 5', mRNA sequence
gi|87053336|gb|DY323653.1|DY323653	204	scaffold1012_contigs=21	622576	93.1	116	56.86	0.02	6	2	79	192	302341	302456	1e-45	181	OB_EEa05A17.f OB_EEa Ocimum basilicum cDNA clone OB_EEa05A17 5', mRNA sequence
gi|87052770|gb|DY323087.1|DY323087	558	scaffold1012_contigs=21	622576	91.82	110	19.71	0.02	6	2	129	235	302341	302450	1.9e-41	167	OB_EEa03O18.f OB_EEa Ocimum basilicum cDNA clone OB_EEa03O18 5', mRNA sequence
gi|87071441|gb|DY341758.1|DY341758	785	scaffold1012_contigs=21	622576	88.4	750	95.54	0.12	83	2	39	785	302427	301679	0	1144	OB_SEb05L09.r OB_SEb Ocimum basilicum cDNA clone OB_SEb05L09 3', mRNA sequence
gi|87070634|gb|DY340951.1|DY340951	249	scaffold1012_contigs=21	622576	87.23	94	37.75	0.02	9	2	37	127	302434	302341	8.9e-29	125	OB_SEb03K23.r OB_SEb Ocimum basilicum cDNA clone OB_SEb03K23 3', mRNA sequence
gi|87074035|gb|DY344352.1|DY344352	243	scaffold1012_contigs=21	622576	87.8	123	50.62	0.02	10	3	5	124	302461	302341	1.1e-40	164	OB_SEb10I23.r OB_SEb Ocimum basilicum cDNA clone OB_SEb10I23 3', mRNA sequence
gi|87065958|gb|DY336275.1|DY336275	244	scaffold1012_contigs=21	622576	90.4	125	51.23	0.02	8	3	10	132	302463	302341	8.9e-44	174	OB_SEa03M10.r OB_SEa Ocimum basilicum cDNA clone OB_SEa03M10 3', mRNA sequence
gi|87057809|gb|DY328126.1|DY328126	624	scaffold1012_contigs=21	622576	78.63	627	100.48	0.1	129	2	1	624	302467	301843	2.2e-207	718	OB_MEa0002G19.r OB_MEa Ocimum basilicum cDNA clone OB_MEa0002G19 3', mRNA sequence
gi|87068133|gb|DY338450.1|DY338450	703	scaffold1012_contigs=21	622576	90.71	183	26.03	0.03	15	2	35	215	302523	302341	1.6e-75	280	OB_SEa08D20.r OB_SEa Ocimum basilicum cDNA clone OB_SEa08D20 3', mRNA sequence
gi|87068441|gb|DY338758.1|DY338758	228	scaffold1012_contigs=21	622576	94.21	121	53.07	0.02	7	0	32	152	329408	329528	1.6e-53	207	OB_SEa08P03.r OB_SEa Ocimum basilicum cDNA clone OB_SEa08P03 3', mRNA sequence
gi|87067927|gb|DY338244.1|DY338244	416	scaffold1012_contigs=21	622576	93.57	140	33.65	0.02	7	1	38	175	329408	329547	1.8e-60	230	OB_SEa07M20.r OB_SEa Ocimum basilicum cDNA clone OB_SEa07M20 3', mRNA sequence
gi|87067873|gb|DY338190.1|DY338190	245	scaffold1012_contigs=21	622576	95.04	121	49.39	0.02	6	0	32	152	329408	329528	8.5e-55	211	OB_SEa07L05.r OB_SEa Ocimum basilicum cDNA clone OB_SEa07L05 3', mRNA sequence
gi|87067587|gb|DY337904.1|DY337904	257	scaffold1012_contigs=21	622576	95.04	121	47.08	0.02	6	0	109	229	329408	329528	8.5e-55	211	OB_SEa07C10.r OB_SEa Ocimum basilicum cDNA clone OB_SEa07C10 3', mRNA sequence
gi|87067390|gb|DY337707.1|DY337707	228	scaffold1012_contigs=21	622576	95.04	121	53.07	0.02	6	0	32	152	329408	329528	8.5e-55	211	OB_SEa06M16.r OB_SEa Ocimum basilicum cDNA clone OB_SEa06M16 3', mRNA sequence
gi|87066235|gb|DY336552.1|DY336552	394	scaffold1012_contigs=21	622576	88.7	115	29.19	0.02	12	1	105	219	329409	329522	1.9e-44	177	OB_SEa04F10.r OB_SEa Ocimum basilicum cDNA clone OB_SEa04F10 3', mRNA sequence
gi|87056512|gb|DY326829.1|DY326829	218	scaffold1012_contigs=21	622576	95.8	119	54.59	0.02	5	0	73	191	329410	329528	1.7e-54	210	OB_EEa10H05.r OB_EEa Ocimum basilicum cDNA clone OB_EEa10H05 3', mRNA sequence
gi|87068440|gb|DY338757.1|DY338757	368	scaffold1012_contigs=21	622576	95.04	121	32.88	0.02	6	0	78	198	329528	329408	8.5e-55	211	OB_SEa08P03.f OB_SEa Ocimum basilicum cDNA clone OB_SEa08P03 5', mRNA sequence
gi|87067389|gb|DY337706.1|DY337706	347	scaffold1012_contigs=21	622576	95.04	121	34.87	0.02	6	0	58	178	329528	329408	8.5e-55	211	OB_SEa06M16.f OB_SEa Ocimum basilicum cDNA clone OB_SEa06M16 5', mRNA sequence
gi|87056511|gb|DY326828.1|DY326828	216	scaffold1012_contigs=21	622576	95.61	114	52.78	0.02	5	0	25	138	329528	329415	3e-52	203	OB_EEa10H05.f OB_EEa Ocimum basilicum cDNA clone OB_EEa10H05 5', mRNA sequence
gi|87055636|gb|DY325953.1|DY325953	622	scaffold1012_contigs=21	622576	96.49	114	18.33	0.02	4	0	120	233	329528	329415	5.4e-53	205	OB_EEa08M06.f OB_EEa Ocimum basilicum cDNA clone OB_EEa08M06 5', mRNA sequence
gi|87067926|gb|DY338243.1|DY338243	508	scaffold1012_contigs=21	622576	93.98	133	26.18	0.02	6	1	252	382	329547	329415	7.5e-58	221	OB_SEa07M20.f OB_SEa Ocimum basilicum cDNA clone OB_SEa07M20 5', mRNA sequence
gi|87067662|gb|DY337979.1|DY337979	499	scaffold1012_contigs=21	622576	93.28	134	26.85	0.02	9	0	242	375	329712	329845	6.8e-59	225	OB_SEa07E17.r OB_SEa Ocimum basilicum cDNA clone OB_SEa07E17 3', mRNA sequence
gi|87066159|gb|DY336476.1|DY336476	487	scaffold1012_contigs=21	622576	90	160	32.85	0.03	16	0	222	381	329712	329871	7.7e-67	251	OB_SEa04C11.r OB_SEa Ocimum basilicum cDNA clone OB_SEa04C11 3', mRNA sequence
gi|87056682|gb|DY326999.1|DY326999	317	scaffold1012_contigs=21	622576	91.82	159	50.16	0.03	13	0	153	311	329712	329870	5.1e-70	262	OB_EEa10M15.r OB_EEa Ocimum basilicum cDNA clone OB_EEa10M15 3', mRNA sequence
gi|87054381|gb|DY324698.1|DY324698	412	scaffold1012_contigs=21	622576	92.54	134	32.52	0.02	10	0	271	404	329712	329845	4.4e-58	222	OB_EEa06L11.r OB_EEa Ocimum basilicum cDNA clone OB_EEa06L11 3', mRNA sequence
gi|87053078|gb|DY323395.1|DY323395	396	scaffold1012_contigs=21	622576	93.28	134	33.84	0.02	9	0	243	376	329712	329845	6.8e-59	225	OB_EEa04I08.r OB_EEa Ocimum basilicum cDNA clone OB_EEa04I08 3', mRNA sequence
gi|87052065|gb|DY322382.1|DY322382	329	scaffold1012_contigs=21	622576	88.54	157	47.72	0.03	14	4	58	213	329718	329871	9.1e-55	211	OB_EEa02J08.r OB_EEa Ocimum basilicum cDNA clone OB_EEa02J08 3', mRNA sequence
gi|87054380|gb|DY324697.1|DY324697	399	scaffold1012_contigs=21	622576	92.97	128	32.08	0.02	9	0	1	128	329839	329712	3e-55	213	OB_EEa06L11.f OB_EEa Ocimum basilicum cDNA clone OB_EEa06L11 5', mRNA sequence
gi|87065203|gb|DY335520.1|DY335520	573	scaffold1012_contigs=21	622576	93.28	134	23.39	0.02	9	0	161	294	329845	329712	6.8e-59	225	OB_SEa02J18.r OB_SEa Ocimum basilicum cDNA clone OB_SEa02J18 3', mRNA sequence
gi|87056681|gb|DY326998.1|DY326998	366	scaffold1012_contigs=21	622576	92.54	134	36.61	0.02	10	0	32	165	329845	329712	1.4e-57	220	OB_EEa10M15.f OB_EEa Ocimum basilicum cDNA clone OB_EEa10M15 5', mRNA sequence
gi|87054561|gb|DY324878.1|DY324878	500	scaffold1012_contigs=21	622576	93.08	159	31.8	0.03	11	0	172	330	329870	329712	4.9e-72	268	OB_EEa07A01.f OB_EEa Ocimum basilicum cDNA clone OB_EEa07A01 5', mRNA sequence
gi|87052064|gb|DY322381.1|DY322381	421	scaffold1012_contigs=21	622576	91.88	160	38	0.03	13	0	110	269	329871	329712	1.2e-70	264	OB_EEa02J08.f OB_EEa Ocimum basilicum cDNA clone OB_EEa02J08 5', mRNA sequence
gi|87068989|gb|DY339306.1|DY339306	737	scaffold1012_contigs=21	622576	92.02	238	32.29	0.04	19	0	401	638	330543	330780	5.3e-113	404	OB_SEa09O11.r OB_SEa Ocimum basilicum cDNA clone OB_SEa09O11 3', mRNA sequence
gi|87065202|gb|DY335519.1|DY335519	545	scaffold1012_contigs=21	622576	90.97	155	28.44	0.02	14	0	391	545	330543	330697	5e-69	258	OB_SEa02J18.f OB_SEa Ocimum basilicum cDNA clone OB_SEa02J18 5', mRNA sequence
gi|87065089|gb|DY335406.1|DY335406	761	scaffold1012_contigs=21	622576	90.34	238	31.27	0.04	23	0	433	670	330543	330780	3.8e-108	388	OB_SEa02H02.r OB_SEa Ocimum basilicum cDNA clone OB_SEa02H02 3', mRNA sequence
gi|87064500|gb|DY334817.1|DY334817	598	scaffold1012_contigs=21	622576	91.6	238	39.8	0.04	20	0	227	464	330543	330780	9.8e-112	400	OB_SEa01J20.r OB_SEa Ocimum basilicum cDNA clone OB_SEa01J20 3', mRNA sequence
gi|87054254|gb|DY324571.1|DY324571	653	scaffold1012_contigs=21	622576	92.02	238	36.45	0.04	19	0	306	543	330543	330780	5.3e-113	404	OB_EEa06I09.r OB_EEa Ocimum basilicum cDNA clone OB_EEa06I09 3', mRNA sequence
gi|87053189|gb|DY323506.1|DY323506	693	scaffold1012_contigs=21	622576	91.63	239	34.49	0.04	20	0	428	666	330543	330781	9.7e-113	404	OB_EEa04L17.r OB_EEa Ocimum basilicum cDNA clone OB_EEa04L17 3', mRNA sequence
gi|87053119|gb|DY323436.1|DY323436	577	scaffold1012_contigs=21	622576	92.52	214	37.09	0.03	16	0	356	569	330543	330756	1.4e-101	366	OB_EEa04J11.r OB_EEa Ocimum basilicum cDNA clone OB_EEa04J11 3', mRNA sequence
gi|87067078|gb|DY337395.1|DY337395	664	scaffold1012_contigs=21	622576	93.25	237	35.69	0.04	16	0	285	521	330544	330780	8.7e-116	414	OB_SEa06C07.r OB_SEa Ocimum basilicum cDNA clone OB_SEa06C07 3', mRNA sequence
gi|87066700|gb|DY337017.1|DY337017	789	scaffold1012_contigs=21	622576	93.25	237	30.04	0.04	16	0	365	601	330544	330780	8.7e-116	414	OB_SEa05F17.r OB_SEa Ocimum basilicum cDNA clone OB_SEa05F17 3', mRNA sequence
gi|87066536|gb|DY336853.1|DY336853	767	scaffold1012_contigs=21	622576	92.83	237	30.9	0.04	17	0	392	628	330544	330780	1.8e-114	409	OB_SEa04P12.f OB_SEa Ocimum basilicum cDNA clone OB_SEa04P12 5', mRNA sequence
gi|87066043|gb|DY336360.1|DY336360	664	scaffold1012_contigs=21	622576	93.25	237	35.69	0.04	16	0	244	480	330544	330780	8.7e-116	414	OB_SEa03O14.r OB_SEa Ocimum basilicum cDNA clone OB_SEa03O14 3', mRNA sequence
gi|87065934|gb|DY336251.1|DY336251	703	scaffold1012_contigs=21	622576	93.25	237	33.71	0.04	16	0	320	556	330544	330780	8.7e-116	414	OB_SEa03L19.r OB_SEa Ocimum basilicum cDNA clone OB_SEa03L19 3', mRNA sequence
gi|87065760|gb|DY336077.1|DY336077	624	scaffold1012_contigs=21	622576	92.83	237	37.98	0.04	17	0	264	500	330544	330780	1.6e-114	410	OB_SEa03H10.r OB_SEa Ocimum basilicum cDNA clone OB_SEa03H10 3', mRNA sequence
gi|87055492|gb|DY325809.1|DY325809	720	scaffold1012_contigs=21	622576	93.25	237	32.92	0.04	16	0	294	530	330544	330780	8.7e-116	414	OB_EEa08I08.r OB_EEa Ocimum basilicum cDNA clone OB_EEa08I08 3', mRNA sequence
gi|87052705|gb|DY323022.1|DY323022	684	scaffold1012_contigs=21	622576	92.41	237	34.65	0.04	18	0	311	547	330544	330780	3.6e-114	408	OB_EEa03M07.r OB_EEa Ocimum basilicum cDNA clone OB_EEa03M07 3', mRNA sequence
gi|87051163|gb|DY321480.1|DY321480	774	scaffold1012_contigs=21	622576	93.25	237	30.62	0.04	16	0	358	594	330544	330780	8.7e-116	414	OB_EEa01B17.r OB_EEa Ocimum basilicum cDNA clone OB_EEa01B17 3', mRNA sequence
gi|87054257|gb|DY324574.1|DY324574	573	scaffold1012_contigs=21	622576	92.52	214	37.35	0.03	16	0	1	214	330756	330543	1.4e-101	366	OB_EEa06I11.f OB_EEa Ocimum basilicum cDNA clone OB_EEa06I11 5', mRNA sequence
gi|87067661|gb|DY337978.1|DY337978	703	scaffold1012_contigs=21	622576	92.02	238	33.85	0.04	19	0	71	308	330780	330543	5.3e-113	404	OB_SEa07E17.f OB_SEa Ocimum basilicum cDNA clone OB_SEa07E17 5', mRNA sequence
gi|87055491|gb|DY325808.1|DY325808	731	scaffold1012_contigs=21	622576	93.25	237	32.42	0.04	16	0	183	419	330780	330544	8.7e-116	414	OB_EEa08I08.f OB_EEa Ocimum basilicum cDNA clone OB_EEa08I08 5', mRNA sequence
gi|87051162|gb|DY321479.1|DY321479	754	scaffold1012_contigs=21	622576	93.25	237	31.43	0.04	16	0	166	402	330780	330544	8.7e-116	414	OB_EEa01B17.f OB_EEa Ocimum basilicum cDNA clone OB_EEa01B17 5', mRNA sequence
gi|87067739|gb|DY338056.1|DY338056	826	scaffold1012_contigs=21	622576	90.66	257	31.11	0.04	24	0	547	803	330857	331113	2.9e-121	432	OB_SEa07H04.r OB_SEa Ocimum basilicum cDNA clone OB_SEa07H04 3', mRNA sequence
gi|87067428|gb|DY337745.1|DY337745	794	scaffold1012_contigs=21	622576	91.39	244	30.73	0.04	21	0	551	794	330857	331100	7.8e-116	414	OB_SEa06N19.r OB_SEa Ocimum basilicum cDNA clone OB_SEa06N19 3', mRNA sequence
gi|87066563|gb|DY336880.1|DY336880	798	scaffold1012_contigs=21	622576	90.44	251	31.45	0.04	24	0	548	798	330857	331107	1e-117	420	OB_SEa05A11.r OB_SEa Ocimum basilicum cDNA clone OB_SEa05A11 3', mRNA sequence
gi|87065031|gb|DY335348.1|DY335348	818	scaffold1012_contigs=21	622576	91.43	245	29.95	0.04	21	0	574	818	330857	331101	2.2e-116	416	OB_SEa02F19.r OB_SEa Ocimum basilicum cDNA clone OB_SEa02F19 3', mRNA sequence
gi|87055228|gb|DY325545.1|DY325545	820	scaffold1012_contigs=21	622576	91.34	254	30.98	0.04	22	0	567	820	330857	331110	6.5e-121	431	OB_EEa08A16.r OB_EEa Ocimum basilicum cDNA clone OB_EEa08A16 3', mRNA sequence
gi|87066042|gb|DY336359.1|DY336359	629	scaffold1012_contigs=21	622576	90.24	123	19.55	0.02	12	0	397	519	330979	330857	9.7e-53	204	OB_SEa03O14.f OB_SEa Ocimum basilicum cDNA clone OB_SEa03O14 5', mRNA sequence
gi|87067991|gb|DY338308.1|DY338308	762	scaffold1012_contigs=21	622576	91.44	257	33.73	0.04	22	0	390	646	331113	330857	9.1e-123	437	OB_SEa07O22.f OB_SEa Ocimum basilicum cDNA clone OB_SEa07O22 5', mRNA sequence
gi|87067079|gb|DY337396.1|DY337396	696	scaffold1012_contigs=21	622576	91.44	257	36.93	0.04	22	0	371	627	331113	330857	9.1e-123	437	OB_SEa06C08.f OB_SEa Ocimum basilicum cDNA clone OB_SEa06C08 5', mRNA sequence
gi|87067077|gb|DY337394.1|DY337394	675	scaffold1012_contigs=21	622576	91.05	257	38.07	0.04	23	0	369	625	331113	330857	2.2e-121	432	OB_SEa06C07.f OB_SEa Ocimum basilicum cDNA clone OB_SEa06C07 5', mRNA sequence
gi|87066971|gb|DY337288.1|DY337288	729	scaffold1012_contigs=21	622576	91.44	257	35.25	0.04	22	0	379	635	331113	330857	9.1e-123	437	OB_SEa05P09.f OB_SEa Ocimum basilicum cDNA clone OB_SEa05P09 5', mRNA sequence
gi|87065933|gb|DY336250.1|DY336250	736	scaffold1012_contigs=21	622576	91.44	257	34.92	0.04	22	0	370	626	331113	330857	9.1e-123	437	OB_SEa03L19.f OB_SEa Ocimum basilicum cDNA clone OB_SEa03L19 5', mRNA sequence
gi|87065030|gb|DY335347.1|DY335347	902	scaffold1012_contigs=21	622576	91.44	257	28.49	0.04	22	0	130	386	331113	330857	9.1e-123	437	OB_SEa02F19.f OB_SEa Ocimum basilicum cDNA clone OB_SEa02F19 5', mRNA sequence
gi|87055227|gb|DY325544.1|DY325544	786	scaffold1012_contigs=21	622576	91.44	257	32.7	0.04	22	0	69	325	331113	330857	9.1e-123	437	OB_EEa08A16.f OB_EEa Ocimum basilicum cDNA clone OB_EEa08A16 5', mRNA sequence
gi|87053672|gb|DY323989.1|DY323989	665	scaffold1012_contigs=21	622576	90.27	257	38.65	0.04	25	0	25	281	331113	330857	7.1e-120	427	OB_EEa05J10.f OB_EEa Ocimum basilicum cDNA clone OB_EEa05J10 5', mRNA sequence
gi|87068988|gb|DY339305.1|DY339305	738	scaffold1012_contigs=21	622576	89.08	403	54.61	0.06	44	0	235	637	331259	330857	1.3e-186	649	OB_SEa09O11.f OB_SEa Ocimum basilicum cDNA clone OB_SEa09O11 5', mRNA sequence
gi|87068874|gb|DY339191.1|DY339191	706	scaffold1012_contigs=21	622576	89.08	403	57.08	0.06	44	0	243	645	331259	330857	1.3e-186	649	OB_SEa09L05.f OB_SEa Ocimum basilicum cDNA clone OB_SEa09L05 5', mRNA sequence
gi|87067737|gb|DY338054.1|DY338054	788	scaffold1012_contigs=21	622576	89.08	403	51.14	0.06	44	0	245	647	331259	330857	1.3e-186	649	OB_SEa07H03.f OB_SEa Ocimum basilicum cDNA clone OB_SEa07H03 5', mRNA sequence
gi|87064499|gb|DY334816.1|DY334816	764	scaffold1012_contigs=21	622576	89.08	403	52.75	0.06	44	0	271	673	331259	330857	1.3e-186	649	OB_SEa01J20.f OB_SEa Ocimum basilicum cDNA clone OB_SEa01J20 5', mRNA sequence
gi|87064438|gb|DY334755.1|DY334755	766	scaffold1012_contigs=21	622576	89.08	403	52.61	0.06	44	0	248	650	331259	330857	1.3e-186	649	OB_SEa01I07.f OB_SEa Ocimum basilicum cDNA clone OB_SEa01I07 5', mRNA sequence
gi|87054346|gb|DY324663.1|DY324663	651	scaffold1012_contigs=21	622576	88.34	403	61.9	0.06	47	0	240	642	331259	330857	1e-183	639	OB_EEa06K17.f OB_EEa Ocimum basilicum cDNA clone OB_EEa06K17 5', mRNA sequence
gi|62461971|gb|AY879286.1|	1131	scaffold1012_contigs=21	622576	88.83	403	35.63	0.06	45	0	219	621	331259	330857	7.3e-186	646	Ocimum basilicum alcohol dehydrogenase-like protein (ADH1) mRNA, complete cds
gi|87067586|gb|DY337903.1|DY337903	777	scaffold1012_contigs=21	622576	89.11	404	51.99	0.06	44	0	57	460	331260	330857	3.1e-187	651	OB_SEa07C10.f OB_SEa Ocimum basilicum cDNA clone OB_SEa07C10 5', mRNA sequence
gi|87065759|gb|DY336076.1|DY336076	403	scaffold1012_contigs=21	622576	89.44	142	35.24	0.02	14	1	181	322	331260	331120	1.7e-57	220	OB_SEa03H10.f OB_SEa Ocimum basilicum cDNA clone OB_SEa03H10 5', mRNA sequence
gi|87069209|gb|DY339526.1|DY339526	553	scaffold1012_contigs=21	622576	88.05	385	69.62	0.06	44	2	15	398	359335	358952	1.8e-165	579	OB_SEa10E21.r OB_SEa Ocimum basilicum cDNA clone OB_SEa10E21 3', mRNA sequence
gi|87069321|gb|DY339638.1|DY339638	735	scaffold1012_contigs=21	622576	94.57	129	17.55	0.02	7	0	253	381	366085	365957	2.6e-60	229	OB_SEa10I22.f OB_SEa Ocimum basilicum cDNA clone OB_SEa10I22 5', mRNA sequence
gi|87057437|gb|DY327754.1|DY327754	848	scaffold1012_contigs=21	622576	92.34	261	30.78	0.04	20	0	190	450	482554	482814	9.6e-126	447	OB_MEa0001O14.f OB_MEa Ocimum basilicum cDNA clone OB_MEa0001O14 5', mRNA sequence
gi|87071675|gb|DY341992.1|DY341992	636	scaffold1012_contigs=21	622576	90	350	55.03	0.06	35	0	224	573	482558	482907	1.3e-162	569	OB_SEb06D15.r OB_SEb Ocimum basilicum cDNA clone OB_SEb06D15 3', mRNA sequence
gi|87067634|gb|DY337951.1|DY337951	641	scaffold1012_contigs=21	622576	90	350	54.6	0.06	35	0	211	560	482558	482907	4.8e-162	567	OB_SEa07D20.r OB_SEa Ocimum basilicum cDNA clone OB_SEa07D20 3', mRNA sequence
gi|87067632|gb|DY337949.1|DY337949	643	scaffold1012_contigs=21	622576	90	350	54.43	0.06	35	0	82	431	482907	482558	4.8e-162	567	OB_SEa07D19.f OB_SEa Ocimum basilicum cDNA clone OB_SEa07D19 5', mRNA sequence
gi|87051621|gb|DY321938.1|DY321938	384	scaffold1013_contigs=9	575138	95.65	23	5.99	0	1	0	324	346	102740	102762	0.0019	41	OB_EEa01N13.f OB_EEa Ocimum basilicum cDNA clone OB_EEa01N13 5', mRNA sequence
gi|87054778|gb|DY325095.1|DY325095	764	scaffold1013_contigs=9	575138	92.62	664	86.91	0.12	39	4	107	763	122190	122850	0	1099	OB_EEa07F05.r OB_EEa Ocimum basilicum cDNA clone OB_EEa07F05 3', mRNA sequence
gi|87051601|gb|DY321918.1|DY321918	666	scaffold1013_contigs=9	575138	92.14	611	91.74	0.11	38	4	63	666	122190	122797	1.5e-289	991	OB_EEa01M24.r OB_EEa Ocimum basilicum cDNA clone OB_EEa01M24 3', mRNA sequence
gi|87071777|gb|DY342094.1|DY342094	631	scaffold1013_contigs=9	575138	93.09	593	93.98	0.1	32	3	13	599	122209	122798	2.1e-291	997	OB_SEb06G21.r OB_SEb Ocimum basilicum cDNA clone OB_SEb06G21 3', mRNA sequence
gi|87066070|gb|DY336387.1|DY336387	546	scaffold1013_contigs=9	575138	92.66	354	64.84	0.06	17	3	190	537	122209	122559	1.4e-164	576	OB_SEa03P08.r OB_SEa Ocimum basilicum cDNA clone OB_SEa03P08 3', mRNA sequence
gi|87056756|gb|DY327073.1|DY327073	753	scaffold1013_contigs=9	575138	93.99	616	81.81	0.11	28	3	144	753	122209	122821	4.3e-308	1053	OB_EEa10P02.r OB_EEa Ocimum basilicum cDNA clone OB_EEa10P02 3', mRNA sequence
gi|87055810|gb|DY326127.1|DY326127	793	scaffold1013_contigs=9	575138	94.18	670	84.49	0.12	30	3	130	793	122209	122875	0	1151	OB_EEa09B04.r OB_EEa Ocimum basilicum cDNA clone OB_EEa09B04 3', mRNA sequence
gi|87054809|gb|DY325126.1|DY325126	414	scaffold1013_contigs=9	575138	91.92	396	95.65	0.07	23	3	13	402	122209	122601	7.9e-184	640	OB_EEa07F22.r OB_EEa Ocimum basilicum cDNA clone OB_EEa07F22 3', mRNA sequence
gi|87053174|gb|DY323491.1|DY323491	400	scaffold1013_contigs=9	575138	91.27	229	57.25	0.04	11	3	178	400	122209	122434	4.7e-99	358	OB_EEa04L05.r OB_EEa Ocimum basilicum cDNA clone OB_EEa04L05 3', mRNA sequence
gi|87052719|gb|DY323036.1|DY323036	791	scaffold1013_contigs=9	575138	94.17	617	78	0.11	27	3	181	791	122209	122822	6.4e-310	1059	OB_EEa03M18.r OB_EEa Ocimum basilicum cDNA clone OB_EEa03M18 3', mRNA sequence
gi|87051740|gb|DY322057.1|DY322057	399	scaffold1013_contigs=9	575138	92.21	321	80.45	0.06	16	3	78	392	122209	122526	2e-146	515	OB_EEa02A14.r OB_EEa Ocimum basilicum cDNA clone OB_EEa02A14 3', mRNA sequence
gi|87052073|gb|DY322390.1|DY322390	596	scaffold1013_contigs=9	575138	92.84	559	93.79	0.1	34	2	33	588	122233	122788	2.7e-273	937	OB_EEa02J12.r OB_EEa Ocimum basilicum cDNA clone OB_EEa02J12 3', mRNA sequence
gi|87053443|gb|DY323760.1|DY323760	798	scaffold1013_contigs=9	575138	94.76	763	95.61	0.13	34	2	39	798	122237	122996	0	1341	OB_EEa05D15.r OB_EEa Ocimum basilicum cDNA clone OB_EEa05D15 3', mRNA sequence
gi|87053226|gb|DY323543.1|DY323543	253	scaffold1013_contigs=9	575138	90.61	213	84.19	0.04	14	2	37	246	122237	122446	1.1e-91	334	OB_EEa04M17.r OB_EEa Ocimum basilicum cDNA clone OB_EEa04M17 3', mRNA sequence
gi|87063356|gb|DY333673.1|DY333673	805	scaffold1013_contigs=9	575138	93.89	606	75.28	0.11	31	2	203	805	122251	122853	1.9e-305	1044	OB_MEa0010A02.f OB_MEa Ocimum basilicum cDNA clone OB_MEa0010A02 5', mRNA sequence
gi|87070238|gb|DY340555.1|DY340555	733	scaffold1013_contigs=9	575138	92.33	574	78.31	0.1	41	1	163	733	122256	122829	1.5e-278	954	OB_SEb02N16.r OB_SEb Ocimum basilicum cDNA clone OB_SEb02N16 3', mRNA sequence
gi|87056782|gb|DY327099.1|DY327099	704	scaffold1013_contigs=9	575138	91.24	445	63.21	0.08	36	1	257	698	122256	122700	2e-207	718	OB_EEa10P21.r OB_EEa Ocimum basilicum cDNA clone OB_EEa10P21 3', mRNA sequence
gi|87054483|gb|DY324800.1|DY324800	757	scaffold1013_contigs=9	575138	92.77	595	78.6	0.1	40	1	165	756	122256	122850	2.8e-295	1010	OB_EEa06N21.r OB_EEa Ocimum basilicum cDNA clone OB_EEa06N21 3', mRNA sequence
gi|87074170|gb|DY344487.1|DY344487	768	scaffold1013_contigs=9	575138	94.97	596	77.6	0.1	27	1	176	768	122262	122857	5.2e-308	1052	OB_SEb10M02.r OB_SEb Ocimum basilicum cDNA clone OB_SEb10M02 3', mRNA sequence
gi|87073898|gb|DY344215.1|DY344215	806	scaffold1013_contigs=9	575138	94.33	141	17.49	0.02	5	1	169	306	122262	122402	1.1e-64	244	OB_SEb10F17.r OB_SEb Ocimum basilicum cDNA clone OB_SEb10F17 3', mRNA sequence
gi|87073761|gb|DY344078.1|DY344078	497	scaffold1013_contigs=9	575138	94.15	325	65.39	0.06	16	1	165	486	122262	122586	5.3e-160	561	OB_SEb10C09.r OB_SEb Ocimum basilicum cDNA clone OB_SEb10C09 3', mRNA sequence
gi|87073595|gb|DY343912.1|DY343912	765	scaffold1013_contigs=9	575138	94.85	544	71.11	0.09	25	1	217	757	122262	122805	3.6e-280	960	OB_SEb09N16.r OB_SEb Ocimum basilicum cDNA clone OB_SEb09N16 3', mRNA sequence
gi|87073589|gb|DY343906.1|DY343906	792	scaffold1013_contigs=9	575138	95.07	730	92.17	0.13	33	1	66	792	122262	122991	0	1303	OB_SEb09N13.r OB_SEb Ocimum basilicum cDNA clone OB_SEb09N13 3', mRNA sequence
gi|87072351|gb|DY342668.1|DY342668	686	scaffold1013_contigs=9	575138	93.82	518	75.51	0.09	29	1	171	685	122262	122779	1.1e-259	892	OB_SEb07H19.r OB_SEb Ocimum basilicum cDNA clone OB_SEb07H19 3', mRNA sequence
gi|87072104|gb|DY342421.1|DY342421	664	scaffold1013_contigs=9	575138	89.75	478	71.99	0.08	46	1	190	664	122262	122739	4.2e-216	747	OB_SEb07A03.r OB_SEb Ocimum basilicum cDNA clone OB_SEb07A03 3', mRNA sequence
gi|87071583|gb|DY341900.1|DY341900	807	scaffold1013_contigs=9	575138	94.7	736	91.2	0.13	36	1	75	807	122262	122997	0	1305	OB_SEb06A17.r OB_SEb Ocimum basilicum cDNA clone OB_SEb06A17 3', mRNA sequence
gi|87070621|gb|DY340938.1|DY340938	751	scaffold1013_contigs=9	575138	94.78	536	71.37	0.09	25	1	219	751	122262	122797	6e-275	942	OB_SEb03K13.r OB_SEb Ocimum basilicum cDNA clone OB_SEb03K13 3', mRNA sequence
gi|87070192|gb|DY340509.1|DY340509	330	scaffold1013_contigs=9	575138	93.96	182	55.15	0.03	8	1	145	323	122262	122443	2.2e-85	313	OB_SEb02L23.f OB_SEb Ocimum basilicum cDNA clone OB_SEb02L23 5', mRNA sequence
gi|87070004|gb|DY340321.1|DY340321	825	scaffold1013_contigs=9	575138	95.3	660	80	0.11	28	1	169	825	122262	122921	0	1178	OB_SEb02E11.r OB_SEb Ocimum basilicum cDNA clone OB_SEb02E11 3', mRNA sequence
gi|87069555|gb|DY339872.1|DY339872	829	scaffold1013_contigs=9	575138	95.33	706	85.16	0.12	30	1	127	829	122262	122967	0	1262	OB_SEb01B18.r OB_SEb Ocimum basilicum cDNA clone OB_SEb01B18 3', mRNA sequence
gi|87069535|gb|DY339852.1|DY339852	837	scaffold1013_contigs=9	575138	94.93	769	91.88	0.13	36	1	66	831	122262	123030	0	1371	OB_SEb01A18.r OB_SEb Ocimum basilicum cDNA clone OB_SEb01A18 3', mRNA sequence
gi|87068820|gb|DY339137.1|DY339137	763	scaffold1013_contigs=9	575138	95.15	701	91.87	0.12	31	1	66	763	122262	122962	0	1246	OB_SEa09J18.r OB_SEa Ocimum basilicum cDNA clone OB_SEa09J18 3', mRNA sequence
gi|87067654|gb|DY337971.1|DY337971	395	scaffold1013_contigs=9	575138	93.58	187	47.34	0.03	9	1	212	395	122262	122448	6.5e-87	318	OB_SEa07E11.r OB_SEa Ocimum basilicum cDNA clone OB_SEa07E11 3', mRNA sequence
gi|87067491|gb|DY337808.1|DY337808	761	scaffold1013_contigs=9	575138	94.63	596	78.32	0.1	29	1	169	761	122262	122857	1.9e-306	1047	OB_SEa06P12.r OB_SEa Ocimum basilicum cDNA clone OB_SEa06P12 3', mRNA sequence
gi|87067111|gb|DY337428.1|DY337428	367	scaffold1013_contigs=9	575138	94.55	220	59.95	0.04	9	1	120	336	122262	122481	2.8e-106	382	OB_SEa06D02.r OB_SEa Ocimum basilicum cDNA clone OB_SEa06D02 3', mRNA sequence
gi|87066749|gb|DY337066.1|DY337066	801	scaffold1013_contigs=9	575138	94.93	592	73.91	0.1	27	1	213	801	122262	122853	1e-305	1045	OB_SEa05H13.r OB_SEa Ocimum basilicum cDNA clone OB_SEa05H13 3', mRNA sequence
gi|87066352|gb|DY336669.1|DY336669	816	scaffold1013_contigs=9	575138	95.28	657	80.51	0.11	27	2	163	816	122262	122917	0	1162	OB_SEa04J10.f OB_SEa Ocimum basilicum cDNA clone OB_SEa04J10 5', mRNA sequence
gi|87063585|gb|DY333902.1|DY333902	816	scaffold1013_contigs=9	575138	94.8	635	77.82	0.11	30	1	185	816	122262	122896	0	1122	OB_MEa0010E23.r OB_MEa Ocimum basilicum cDNA clone OB_MEa0010E23 3', mRNA sequence
gi|87063120|gb|DY333437.1|DY333437	860	scaffold1013_contigs=9	575138	95.31	640	74.42	0.11	27	1	224	860	122262	122901	0	1139	OB_MEa0009K22.f OB_MEa Ocimum basilicum cDNA clone OB_MEa0009K22 5', mRNA sequence
gi|87063052|gb|DY333369.1|DY333369	794	scaffold1013_contigs=9	575138	95.04	585	73.68	0.1	26	1	213	794	122262	122846	6.2e-303	1035	OB_MEa0009J10.r OB_MEa Ocimum basilicum cDNA clone OB_MEa0009J10 3', mRNA sequence
gi|87062886|gb|DY333203.1|DY333203	762	scaffold1013_contigs=9	575138	94.25	487	63.91	0.08	25	1	279	762	122262	122748	1.3e-246	848	OB_MEa0009F21.f OB_MEa Ocimum basilicum cDNA clone OB_MEa0009F21 5', mRNA sequence
gi|87062708|gb|DY333025.1|DY333025	749	scaffold1013_contigs=9	575138	94.69	584	77.97	0.1	28	1	169	749	122262	122845	7.2e-301	1029	OB_MEa0009C01.f OB_MEa Ocimum basilicum cDNA clone OB_MEa0009C01 5', mRNA sequence
gi|87062010|gb|DY332327.1|DY332327	844	scaffold1013_contigs=9	575138	93.75	672	79.62	0.12	39	1	176	844	122262	122933	0	1157	OB_MEa0008C21.f OB_MEa Ocimum basilicum cDNA clone OB_MEa0008C21 5', mRNA sequence
gi|87061760|gb|DY332077.1|DY332077	752	scaffold1013_contigs=9	575138	94.91	589	78.32	0.1	27	1	166	751	122262	122850	5.4e-305	1042	OB_MEa0007N03.r OB_MEa Ocimum basilicum cDNA clone OB_MEa0007N03 3', mRNA sequence
gi|87061008|gb|DY331325.1|DY331325	551	scaffold1013_contigs=9	575138	85.52	297	53.9	0.05	40	1	220	513	122262	122558	9.7e-119	424	OB_MEa0006M02.r OB_MEa Ocimum basilicum cDNA clone OB_MEa0006M02 3', mRNA sequence
gi|87060882|gb|DY331199.1|DY331199	756	scaffold1013_contigs=9	575138	94.85	544	71.96	0.09	24	2	207	746	122262	122805	1e-277	952	OB_MEa0006J10.f OB_MEa Ocimum basilicum cDNA clone OB_MEa0006J10 5', mRNA sequence
gi|87060590|gb|DY330907.1|DY330907	682	scaffold1013_contigs=9	575138	95	620	90.91	0.11	28	1	66	682	122262	122881	0	1099	OB_MEa0006D02.f OB_MEa Ocimum basilicum cDNA clone OB_MEa0006D02 5', mRNA sequence
gi|87059787|gb|DY330104.1|DY330104	867	scaffold1013_contigs=9	575138	95.53	694	80.05	0.12	28	1	176	866	122262	122955	0	1245	OB_MEa0005B08.r OB_MEa Ocimum basilicum cDNA clone OB_MEa0005B08 3', mRNA sequence
gi|87058990|gb|DY329307.1|DY329307	518	scaffold1013_contigs=9	575138	93.97	282	54.44	0.05	14	1	232	510	122262	122543	1.6e-136	483	OB_MEa0004A08.f OB_MEa Ocimum basilicum cDNA clone OB_MEa0004A08 5', mRNA sequence
gi|87058492|gb|DY328809.1|DY328809	785	scaffold1013_contigs=9	575138	95.03	644	82.04	0.11	29	1	145	785	122262	122905	0	1142	OB_MEa0003F14.r OB_MEa Ocimum basilicum cDNA clone OB_MEa0003F14 3', mRNA sequence
gi|87058117|gb|DY328434.1|DY328434	815	scaffold1013_contigs=9	575138	95.03	604	74.11	0.11	27	1	215	815	122262	122865	8.7e-313	1068	OB_MEa0002N11.f OB_MEa Ocimum basilicum cDNA clone OB_MEa0002N11 5', mRNA sequence
gi|87057695|gb|DY328012.1|DY328012	672	scaffold1013_contigs=9	575138	94.84	601	89.43	0.1	28	1	67	664	122262	122862	9.5e-311	1061	OB_MEa0002E05.f OB_MEa Ocimum basilicum cDNA clone OB_MEa0002E05 5', mRNA sequence
gi|87057606|gb|DY327923.1|DY327923	796	scaffold1013_contigs=9	575138	94.81	597	75	0.1	28	1	203	796	122262	122858	2.2e-308	1054	OB_MEa0002C08.f OB_MEa Ocimum basilicum cDNA clone OB_MEa0002C08 5', mRNA sequence
gi|87057485|gb|DY327802.1|DY327802	801	scaffold1013_contigs=9	575138	94.91	648	80.9	0.11	30	1	157	801	122262	122909	0	1147	OB_MEa0001P17.f OB_MEa Ocimum basilicum cDNA clone OB_MEa0001P17 5', mRNA sequence
gi|87057141|gb|DY327458.1|DY327458	838	scaffold1013_contigs=9	575138	95.36	711	84.84	0.12	30	1	125	832	122262	122972	0	1271	OB_MEa0001H20.f OB_MEa Ocimum basilicum cDNA clone OB_MEa0001H20 5', mRNA sequence
gi|87057011|gb|DY327328.1|DY327328	752	scaffold1013_contigs=9	575138	94.04	537	71.41	0.09	29	1	219	752	122262	122798	1.8e-271	931	OB_MEa0001E24.f OB_MEa Ocimum basilicum cDNA clone OB_MEa0001E24 5', mRNA sequence
gi|87056997|gb|DY327314.1|DY327314	820	scaffold1013_contigs=9	575138	94.85	602	73.41	0.1	28	1	222	820	122262	122863	5.5e-311	1062	OB_MEa0001E16.f OB_MEa Ocimum basilicum cDNA clone OB_MEa0001E16 5', mRNA sequence
gi|87056932|gb|DY327249.1|DY327249	800	scaffold1013_contigs=9	575138	95.38	649	81.12	0.11	27	1	155	800	122262	122910	0	1157	OB_MEa0001D06.r OB_MEa Ocimum basilicum cDNA clone OB_MEa0001D06 3', mRNA sequence
gi|87056862|gb|DY327179.1|DY327179	833	scaffold1013_contigs=9	575138	95.38	671	80.55	0.12	28	1	166	833	122262	122932	0	1199	OB_MEa0001B16.r OB_MEa Ocimum basilicum cDNA clone OB_MEa0001B16 3', mRNA sequence
gi|87056564|gb|DY326881.1|DY326881	306	scaffold1013_contigs=9	575138	93.62	141	46.08	0.02	6	1	169	306	122262	122402	6e-64	241	OB_EEa10I19.r OB_EEa Ocimum basilicum cDNA clone OB_EEa10I19 3', mRNA sequence
gi|87056415|gb|DY326732.1|DY326732	480	scaffold1013_contigs=9	575138	93.92	411	85.62	0.07	22	1	66	473	122262	122672	2.7e-205	711	OB_EEa10E02.r OB_EEa Ocimum basilicum cDNA clone OB_EEa10E02 3', mRNA sequence
gi|87055523|gb|DY325840.1|DY325840	774	scaffold1013_contigs=9	575138	94.75	571	73.77	0.1	27	1	198	765	122262	122832	6.3e-294	1005	OB_EEa08J06.f OB_EEa Ocimum basilicum cDNA clone OB_EEa08J06 5', mRNA sequence
gi|87055278|gb|DY325595.1|DY325595	602	scaffold1013_contigs=9	575138	94.56	533	88.54	0.09	26	1	65	594	122262	122794	4.5e-273	936	OB_EEa08C06.r OB_EEa Ocimum basilicum cDNA clone OB_EEa08C06 3', mRNA sequence
gi|87054889|gb|DY325206.1|DY325206	833	scaffold1013_contigs=9	575138	94.54	586	70.35	0.1	29	1	251	833	122262	122847	1.3e-300	1028	OB_EEa07H23.r OB_EEa Ocimum basilicum cDNA clone OB_EEa07H23 3', mRNA sequence
gi|87054527|gb|DY324844.1|DY324844	422	scaffold1013_contigs=9	575138	89.09	275	65.17	0.05	27	1	145	416	122262	122536	1.5e-118	423	OB_EEa06O23.r OB_EEa Ocimum basilicum cDNA clone OB_EEa06O23 3', mRNA sequence
gi|87054094|gb|DY324411.1|DY324411	406	scaffold1013_contigs=9	575138	93.58	187	46.06	0.03	9	1	215	398	122262	122448	1.5e-87	320	OB_EEa06E10.r OB_EEa Ocimum basilicum cDNA clone OB_EEa06E10 3', mRNA sequence
gi|87053224|gb|DY323541.1|DY323541	798	scaffold1013_contigs=9	575138	94.31	510	63.91	0.09	26	1	289	795	122262	122771	6.3e-259	889	OB_EEa04M16.r OB_EEa Ocimum basilicum cDNA clone OB_EEa04M16 3', mRNA sequence
gi|87053142|gb|DY323459.1|DY323459	783	scaffold1013_contigs=9	575138	93.62	533	68.07	0.09	31	1	254	783	122262	122794	7.6e-268	919	OB_EEa04K07.r OB_EEa Ocimum basilicum cDNA clone OB_EEa04K07 3', mRNA sequence
gi|87052897|gb|DY323214.1|DY323214	396	scaffold1013_contigs=9	575138	94.17	326	82.32	0.06	16	1	66	388	122262	122587	1.1e-160	563	OB_EEa04C19.r OB_EEa Ocimum basilicum cDNA clone OB_EEa04C19 3', mRNA sequence
gi|87052325|gb|DY322642.1|DY322642	798	scaffold1013_contigs=9	575138	94.84	736	92.23	0.13	35	1	66	798	122262	122997	0	1306	OB_EEa02P23.r OB_EEa Ocimum basilicum cDNA clone OB_EEa02P23 3', mRNA sequence
gi|87070539|gb|DY340856.1|DY340856	732	scaffold1013_contigs=9	575138	95.37	735	100.41	0.13	31	1	1	732	122263	122997	0	1314	OB_SEb03I01.r OB_SEb Ocimum basilicum cDNA clone OB_SEb03I01 3', mRNA sequence
gi|87063045|gb|DY333362.1|DY333362	826	scaffold1013_contigs=9	575138	95.42	829	100.36	0.14	35	1	1	826	122263	123091	0	1487	OB_MEa0009J07.f OB_MEa Ocimum basilicum cDNA clone OB_MEa0009J07 5', mRNA sequence
gi|87058654|gb|DY328971.1|DY328971	722	scaffold1013_contigs=9	575138	95.17	725	100.42	0.13	32	1	1	722	122263	122987	0	1290	OB_MEa0003J04.f OB_MEa Ocimum basilicum cDNA clone OB_MEa0003J04 5', mRNA sequence
gi|87058562|gb|DY328879.1|DY328879	667	scaffold1013_contigs=9	575138	94.93	670	100.45	0.12	31	1	1	667	122263	122932	0	1183	OB_MEa0003H04.f OB_MEa Ocimum basilicum cDNA clone OB_MEa0003H04 5', mRNA sequence
gi|87057564|gb|DY327881.1|DY327881	675	scaffold1013_contigs=9	575138	95.28	678	100.44	0.12	29	1	1	675	122263	122940	0	1205	OB_MEa0002B11.f OB_MEa Ocimum basilicum cDNA clone OB_MEa0002B11 5', mRNA sequence
gi|87052116|gb|DY322433.1|DY322433	795	scaffold1013_contigs=9	575138	94.94	731	91.95	0.13	34	1	68	795	122263	122993	0	1297	OB_EEa02K15.r OB_EEa Ocimum basilicum cDNA clone OB_EEa02K15 3', mRNA sequence
gi|87053926|gb|DY324243.1|DY324243	666	scaffold1013_contigs=9	575138	95.13	636	95.5	0.11	28	1	34	666	122274	122909	0	1130	OB_EEa06A03.r OB_EEa Ocimum basilicum cDNA clone OB_EEa06A03 3', mRNA sequence
gi|87073897|gb|DY344214.1|DY344214	802	scaffold1013_contigs=9	575138	94.33	141	17.58	0.02	5	1	497	634	122402	122262	1.1e-64	244	OB_SEb10F17.f OB_SEb Ocimum basilicum cDNA clone OB_SEb10F17 5', mRNA sequence
gi|87056563|gb|DY326880.1|DY326880	306	scaffold1013_contigs=9	575138	90.78	141	46.08	0.02	10	1	1	138	122402	122262	3.7e-59	226	OB_EEa10I19.f OB_EEa Ocimum basilicum cDNA clone OB_EEa10I19 5', mRNA sequence
gi|87054093|gb|DY324410.1|DY324410	398	scaffold1013_contigs=9	575138	93.06	144	36.18	0.03	7	1	47	187	122405	122262	7.1e-65	245	OB_EEa06E10.f OB_EEa Ocimum basilicum cDNA clone OB_EEa06E10 5', mRNA sequence
gi|87051875|gb|DY322192.1|DY322192	434	scaffold1013_contigs=9	575138	91.2	216	49.77	0.04	10	3	47	256	122421	122209	1.4e-92	337	OB_EEa02D24.f OB_EEa Ocimum basilicum cDNA clone OB_EEa02D24 5', mRNA sequence
gi|87054327|gb|DY324644.1|DY324644	409	scaffold1013_contigs=9	575138	90.39	229	55.99	0.04	13	3	1	223	122434	122209	2.1e-96	349	OB_EEa06K05.f OB_EEa Ocimum basilicum cDNA clone OB_EEa06K05 5', mRNA sequence
gi|87053839|gb|DY324156.1|DY324156	236	scaffold1013_contigs=9	575138	90.87	230	97.46	0.04	12	3	1	224	122435	122209	2.7e-98	356	OB_EEa05N14.f OB_EEa Ocimum basilicum cDNA clone OB_EEa05N14 5', mRNA sequence
gi|87053225|gb|DY323542.1|DY323542	247	scaffold1013_contigs=9	575138	92.31	182	73.68	0.03	11	1	5	183	122443	122262	6.4e-82	301	OB_EEa04M17.f OB_EEa Ocimum basilicum cDNA clone OB_EEa04M17 5', mRNA sequence
gi|87067110|gb|DY337427.1|DY337427	364	scaffold1013_contigs=9	575138	90.86	197	54.12	0.03	15	1	1	194	122458	122262	7.9e-86	314	OB_SEa06D02.f OB_SEa Ocimum basilicum cDNA clone OB_SEa06D02 5', mRNA sequence
gi|87051739|gb|DY322056.1|DY322056	434	scaffold1013_contigs=9	575138	92.43	317	73.04	0.06	15	3	7	317	122522	122209	2.8e-145	512	OB_EEa02A14.f OB_EEa Ocimum basilicum cDNA clone OB_EEa02A14 5', mRNA sequence
gi|87058991|gb|DY329308.1|DY329308	509	scaffold1013_contigs=9	575138	93.97	282	55.4	0.05	14	1	1	279	122543	122262	1.6e-136	483	OB_MEa0004A08.r OB_MEa Ocimum basilicum cDNA clone OB_MEa0004A08 3', mRNA sequence
gi|87066069|gb|DY336386.1|DY336386	547	scaffold1013_contigs=9	575138	92.63	353	64.53	0.06	17	3	11	357	122558	122209	8e-164	573	OB_SEa03P08.f OB_SEa Ocimum basilicum cDNA clone OB_SEa03P08 5', mRNA sequence
gi|87052896|gb|DY323213.1|DY323213	390	scaffold1013_contigs=9	575138	93.48	322	82.56	0.06	18	1	7	325	122583	122262	3.1e-156	548	OB_EEa04C19.f OB_EEa Ocimum basilicum cDNA clone OB_EEa04C19 5', mRNA sequence
gi|87073760|gb|DY344077.1|DY344077	544	scaffold1013_contigs=9	575138	94.15	325	59.74	0.06	16	1	6	327	122586	122262	5.3e-160	561	OB_SEb10C09.f OB_SEb Ocimum basilicum cDNA clone OB_SEb10C09 5', mRNA sequence
gi|87065554|gb|DY335871.1|DY335871	727	scaffold1013_contigs=9	575138	92.68	246	33.84	0.04	18	0	482	727	122623	122378	6.2e-114	408	OB_SEa03C01.f OB_SEa Ocimum basilicum cDNA clone OB_SEa03C01 5', mRNA sequence
gi|87055651|gb|DY325968.1|DY325968	654	scaffold1013_contigs=9	575138	94.08	439	67.13	0.08	23	1	14	449	122700	122262	2.7e-220	761	OB_EEa08M15.f OB_EEa Ocimum basilicum cDNA clone OB_EEa08M15 5', mRNA sequence
gi|87072350|gb|DY342667.1|DY342667	588	scaffold1013_contigs=9	575138	91.74	484	82.31	0.08	34	4	1	480	122743	122262	5.6e-223	770	OB_SEb07H19.f OB_SEb Ocimum basilicum cDNA clone OB_SEb07H19 5', mRNA sequence
gi|87053223|gb|DY323540.1|DY323540	726	scaffold1013_contigs=9	575138	93.1	493	67.91	0.09	30	2	23	512	122753	122262	6.1e-241	829	OB_EEa04M16.f OB_EEa Ocimum basilicum cDNA clone OB_EEa04M16 5', mRNA sequence
gi|87055277|gb|DY325594.1|DY325594	586	scaffold1013_contigs=9	575138	94.66	524	89.42	0.09	25	1	1	521	122785	122262	6.4e-268	919	OB_EEa08C06.f OB_EEa Ocimum basilicum cDNA clone OB_EEa08C06 5', mRNA sequence
gi|87052072|gb|DY322389.1|DY322389	586	scaffold1013_contigs=9	575138	94.1	525	89.59	0.09	28	1	1	522	122786	122262	3.9e-266	913	OB_EEa02J12.f OB_EEa Ocimum basilicum cDNA clone OB_EEa02J12 5', mRNA sequence
gi|87071776|gb|DY342093.1|DY342093	596	scaffold1013_contigs=9	575138	94.38	534	89.6	0.09	27	1	1	531	122795	122262	1.1e-271	932	OB_SEb06G21.f OB_SEb Ocimum basilicum cDNA clone OB_SEb06G21 5', mRNA sequence
gi|87057012|gb|DY327329.1|DY327329	750	scaffold1013_contigs=9	575138	94.76	534	71.2	0.09	25	1	1	531	122795	122262	9.1e-274	939	OB_MEa0001E24.r OB_MEa Ocimum basilicum cDNA clone OB_MEa0001E24 3', mRNA sequence
gi|87073594|gb|DY343911.1|DY343911	744	scaffold1013_contigs=9	575138	94.69	546	73.39	0.09	26	1	1	543	122807	122262	5.1e-280	959	OB_SEb09N16.f OB_SEb Ocimum basilicum cDNA clone OB_SEb09N16 5', mRNA sequence
gi|87060883|gb|DY331200.1|DY331200	733	scaffold1013_contigs=9	575138	94.73	550	75.03	0.1	26	1	1	547	122811	122262	5.9e-283	969	OB_MEa0006J10.r OB_MEa Ocimum basilicum cDNA clone OB_MEa0006J10 3', mRNA sequence
gi|87051600|gb|DY321917.1|DY321917	782	scaffold1013_contigs=9	575138	93.27	609	77.88	0.11	32	3	1	603	122814	122209	1.3e-299	1024	OB_EEa01M24.f OB_EEa Ocimum basilicum cDNA clone OB_EEa01M24 5', mRNA sequence
gi|87052718|gb|DY323035.1|DY323035	802	scaffold1013_contigs=9	575138	94.24	625	77.93	0.11	27	3	4	622	122830	122209	1.5e-314	1074	OB_EEa03M18.f OB_EEa Ocimum basilicum cDNA clone OB_EEa03M18 5', mRNA sequence
gi|87069451|gb|DY339768.1|DY339768	657	scaffold1013_contigs=9	575138	94.97	378	57.53	0.07	19	0	280	657	122861	122484	5.6e-194	673	OB_SEa10N10.f OB_SEa Ocimum basilicum cDNA clone OB_SEa10N10 5', mRNA sequence
gi|87057696|gb|DY328013.1|DY328013	663	scaffold1013_contigs=9	575138	94.84	601	90.65	0.1	28	1	1	598	122862	122262	9.5e-311	1061	OB_MEa0002E05.r OB_MEa Ocimum basilicum cDNA clone OB_MEa0002E05 3', mRNA sequence
gi|87055158|gb|DY325475.1|DY325475	687	scaffold1013_contigs=9	575138	94.08	676	98.4	0.12	30	4	6	675	122880	122209	0	1152	OB_EEa07O24.f OB_EEa Ocimum basilicum cDNA clone OB_EEa07O24 5', mRNA sequence
gi|87066353|gb|DY336670.1|DY336670	789	scaffold1013_contigs=9	575138	94.7	661	83.78	0.11	32	1	34	691	122922	122262	0	1164	OB_SEa04J10.r OB_SEa Ocimum basilicum cDNA clone OB_SEa04J10 3', mRNA sequence
gi|87058491|gb|DY328808.1|DY328808	843	scaffold1013_contigs=9	575138	94.93	769	91.22	0.13	36	1	9	774	123030	122262	0	1371	OB_MEa0003F14.f OB_MEa Ocimum basilicum cDNA clone OB_MEa0003F14 5', mRNA sequence
gi|87056931|gb|DY327248.1|DY327248	866	scaffold1013_contigs=9	575138	95.18	789	91.11	0.14	35	1	1	786	123050	122262	0	1409	OB_MEa0001D06.f OB_MEa Ocimum basilicum cDNA clone OB_MEa0001D06 5', mRNA sequence
gi|87052115|gb|DY322432.1|DY322432	762	scaffold1013_contigs=9	575138	94.85	757	99.34	0.13	36	1	9	762	123081	122325	0	1342	OB_EEa02K15.f OB_EEa Ocimum basilicum cDNA clone OB_EEa02K15 5', mRNA sequence
gi|87054777|gb|DY325094.1|DY325094	771	scaffold1013_contigs=9	575138	94.5	763	98.96	0.13	42	0	1	763	123122	122360	0	1347	OB_EEa07F05.f OB_EEa Ocimum basilicum cDNA clone OB_EEa07F05 5', mRNA sequence
gi|87072843|gb|DY343160.1|DY343160	811	scaffold1013_contigs=9	575138	95.06	809	99.75	0.14	37	1	6	811	123131	122323	0	1448	OB_SEb08H12.f OB_SEb Ocimum basilicum cDNA clone OB_SEb08H12 5', mRNA sequence
gi|87053349|gb|DY323666.1|DY323666	743	scaffold1013_contigs=9	575138	95.91	734	98.79	0.13	30	0	10	743	123164	122431	0	1335	OB_EEa05B04.f OB_EEa Ocimum basilicum cDNA clone OB_EEa05B04 5', mRNA sequence
gi|87062695|gb|DY333012.1|DY333012	802	scaffold1013_contigs=9	575138	95.89	802	100	0.14	33	0	1	802	123216	122415	0	1458	OB_MEa0009B18.r OB_MEa Ocimum basilicum cDNA clone OB_MEa0009B18 3', mRNA sequence
gi|87054888|gb|DY325205.1|DY325205	728	scaffold1013_contigs=9	575138	96.02	728	100	0.13	29	0	1	728	123373	122646	0	1335	OB_EEa07H23.f OB_EEa Ocimum basilicum cDNA clone OB_EEa07H23 5', mRNA sequence
gi|87060591|gb|DY330908.1|DY330908	683	scaffold1013_contigs=9	575138	96.19	683	100	0.12	26	0	1	683	123440	122758	0	1264	OB_MEa0006D02.r OB_MEa Ocimum basilicum cDNA clone OB_MEa0006D02 3', mRNA sequence
gi|87068819|gb|DY339136.1|DY339136	737	scaffold1013_contigs=9	575138	97.16	704	95.52	0.12	19	1	35	737	123457	122754	0	1311	OB_SEa09J18.f OB_SEa Ocimum basilicum cDNA clone OB_SEa09J18 5', mRNA sequence
gi|87056781|gb|DY327098.1|DY327098	758	scaffold1013_contigs=9	575138	96.13	749	98.81	0.13	29	0	10	758	123459	122711	0	1375	OB_EEa10P21.f OB_EEa Ocimum basilicum cDNA clone OB_EEa10P21 5', mRNA sequence
gi|87073588|gb|DY343905.1|DY343905	768	scaffold1013_contigs=9	575138	96.7	698	90.89	0.12	23	0	71	768	123460	122763	0	1301	OB_SEb09N13.f OB_SEb Ocimum basilicum cDNA clone OB_SEb09N13 5', mRNA sequence
gi|87071582|gb|DY341899.1|DY341899	745	scaffold1013_contigs=9	575138	96.72	701	94.09	0.12	23	0	45	745	123460	122760	0	1307	OB_SEb06A17.f OB_SEb Ocimum basilicum cDNA clone OB_SEb06A17 5', mRNA sequence
gi|87070003|gb|DY340320.1|DY340320	773	scaffold1013_contigs=9	575138	96.71	700	90.56	0.12	23	0	74	773	123460	122761	0	1305	OB_SEb02E11.f OB_SEb Ocimum basilicum cDNA clone OB_SEb02E11 5', mRNA sequence
gi|87069534|gb|DY339851.1|DY339851	252	scaffold1013_contigs=9	575138	96.34	246	97.62	0.04	9	0	6	251	123460	123215	7.1e-127	451	OB_SEb01A18.f OB_SEb Ocimum basilicum cDNA clone OB_SEb01A18 5', mRNA sequence
gi|87069218|gb|DY339535.1|DY339535	734	scaffold1013_contigs=9	575138	97.13	663	90.33	0.12	19	0	72	734	123460	122798	0	1242	OB_SEa10F02.f OB_SEa Ocimum basilicum cDNA clone OB_SEa10F02 5', mRNA sequence
gi|87067653|gb|DY337970.1|DY337970	759	scaffold1013_contigs=9	575138	96.95	722	95.13	0.13	21	1	39	759	123460	122739	0	1337	OB_SEa07E11.f OB_SEa Ocimum basilicum cDNA clone OB_SEa07E11 5', mRNA sequence
gi|87066866|gb|DY337183.1|DY337183	721	scaffold1013_contigs=9	575138	96.24	665	92.23	0.12	25	0	57	721	123460	122796	0	1226	OB_SEa05L15.f OB_SEa Ocimum basilicum cDNA clone OB_SEa05L15 5', mRNA sequence
gi|87066748|gb|DY337065.1|DY337065	779	scaffold1013_contigs=9	575138	97.05	712	91.4	0.12	21	0	68	779	123460	122749	0	1331	OB_SEa05H13.f OB_SEa Ocimum basilicum cDNA clone OB_SEa05H13 5', mRNA sequence
gi|87063584|gb|DY333901.1|DY333901	883	scaffold1013_contigs=9	575138	97.27	439	49.72	0.08	12	0	59	497	123460	123022	1.8e-239	825	OB_MEa0010E23.f OB_MEa Ocimum basilicum cDNA clone OB_MEa0010E23 5', mRNA sequence
gi|87063357|gb|DY333674.1|DY333674	780	scaffold1013_contigs=9	575138	96.52	718	92.05	0.12	25	0	63	780	123460	122743	0	1334	OB_MEa0010A02.r OB_MEa Ocimum basilicum cDNA clone OB_MEa0010A02 3', mRNA sequence
gi|87062887|gb|DY333204.1|DY333204	759	scaffold1013_contigs=9	575138	96.71	699	92.09	0.12	23	0	61	759	123460	122762	0	1303	OB_MEa0009F21.r OB_MEa Ocimum basilicum cDNA clone OB_MEa0009F21 3', mRNA sequence
gi|87062709|gb|DY333026.1|DY333026	774	scaffold1013_contigs=9	575138	96.31	731	94.44	0.13	27	0	44	774	123460	122730	0	1350	OB_MEa0009C01.r OB_MEa Ocimum basilicum cDNA clone OB_MEa0009C01 3', mRNA sequence
gi|87057607|gb|DY327924.1|DY327924	826	scaffold1013_contigs=9	575138	96.7	757	91.65	0.13	25	0	70	826	123460	122704	0	1411	OB_MEa0002C08.r OB_MEa Ocimum basilicum cDNA clone OB_MEa0002C08 3', mRNA sequence
gi|87057486|gb|DY327803.1|DY327803	787	scaffold1013_contigs=9	575138	96.2	737	93.65	0.13	28	0	51	787	123460	122724	0	1360	OB_MEa0001P17.r OB_MEa Ocimum basilicum cDNA clone OB_MEa0001P17 3', mRNA sequence
gi|87057142|gb|DY327459.1|DY327459	809	scaffold1013_contigs=9	575138	96.73	795	98.27	0.14	26	0	2	796	123460	122666	0	1481	OB_MEa0001H20.r OB_MEa Ocimum basilicum cDNA clone OB_MEa0001H20 3', mRNA sequence
gi|87054027|gb|DY324344.1|DY324344	696	scaffold1013_contigs=9	575138	97.15	631	90.66	0.11	18	0	66	696	123460	122830	0	1182	OB_EEa06C15.f OB_EEa Ocimum basilicum cDNA clone OB_EEa06C15 5', mRNA sequence
gi|87053404|gb|DY323721.1|DY323721	822	scaffold1013_contigs=9	575138	97.07	750	91.24	0.13	22	0	73	822	123460	122711	0	1403	OB_EEa05C16.f OB_EEa Ocimum basilicum cDNA clone OB_EEa05C16 5', mRNA sequence
gi|87072103|gb|DY342420.1|DY342420	748	scaffold1013_contigs=9	575138	97.14	665	88.9	0.12	19	0	84	748	123462	122798	0	1246	OB_SEb07A03.f OB_SEb Ocimum basilicum cDNA clone OB_SEb07A03 5', mRNA sequence
gi|87070538|gb|DY340855.1|DY340855	488	scaffold1013_contigs=9	575138	96.77	434	88.93	0.08	14	0	55	488	123462	123029	3.4e-233	804	OB_SEb03I01.f OB_SEb Ocimum basilicum cDNA clone OB_SEb03I01 5', mRNA sequence
gi|87070389|gb|DY340706.1|DY340706	825	scaffold1013_contigs=9	575138	97.21	752	91.15	0.13	21	0	74	825	123462	122711	0	1409	OB_SEb03C17.f OB_SEb Ocimum basilicum cDNA clone OB_SEb03C17 5', mRNA sequence
gi|87063121|gb|DY333438.1|DY333438	771	scaffold1013_contigs=9	575138	97.15	702	91.05	0.12	20	0	70	771	123462	122761	0	1315	OB_MEa0009K22.r OB_MEa Ocimum basilicum cDNA clone OB_MEa0009K22 3', mRNA sequence
gi|87063051|gb|DY333368.1|DY333368	723	scaffold1013_contigs=9	575138	97.15	666	92.12	0.12	19	0	58	723	123462	122797	0	1248	OB_MEa0009J10.f OB_MEa Ocimum basilicum cDNA clone OB_MEa0009J10 5', mRNA sequence
gi|87063046|gb|DY333363.1|DY333363	807	scaffold1013_contigs=9	575138	96.86	733	90.83	0.13	22	1	76	807	123462	122730	0	1357	OB_MEa0009J07.r OB_MEa Ocimum basilicum cDNA clone OB_MEa0009J07 3', mRNA sequence
gi|87062819|gb|DY333136.1|DY333136	816	scaffold1013_contigs=9	575138	96.54	752	92.16	0.13	26	0	65	816	123462	122711	0	1393	OB_MEa0009E11.r OB_MEa Ocimum basilicum cDNA clone OB_MEa0009E11 3', mRNA sequence
gi|87062011|gb|DY332328.1|DY332328	748	scaffold1013_contigs=9	575138	97.21	682	91.18	0.12	19	0	67	748	123462	122781	0	1279	OB_MEa0008C21.r OB_MEa Ocimum basilicum cDNA clone OB_MEa0008C21 3', mRNA sequence
gi|87061357|gb|DY331674.1|DY331674	787	scaffold1013_contigs=9	575138	96.87	735	93.39	0.13	23	0	53	787	123462	122728	0	1369	OB_MEa0007D17.r OB_MEa Ocimum basilicum cDNA clone OB_MEa0007D17 3', mRNA sequence
gi|87059011|gb|DY329328.1|DY329328	880	scaffold1013_contigs=9	575138	96.69	816	92.73	0.14	27	0	65	880	123462	122647	0	1514	OB_MEa0004A18.r OB_MEa Ocimum basilicum cDNA clone OB_MEa0004A18 3', mRNA sequence
gi|87059007|gb|DY329324.1|DY329324	862	scaffold1013_contigs=9	575138	96.99	797	92.46	0.14	24	0	65	861	123462	122666	0	1486	OB_MEa0004A16.r OB_MEa Ocimum basilicum cDNA clone OB_MEa0004A16 3', mRNA sequence
gi|87058655|gb|DY328972.1|DY328972	725	scaffold1013_contigs=9	575138	96.96	657	90.62	0.11	19	1	69	725	123462	122807	0	1217	OB_MEa0003J04.r OB_MEa Ocimum basilicum cDNA clone OB_MEa0003J04 3', mRNA sequence
gi|87058337|gb|DY328654.1|DY328654	774	scaffold1013_contigs=9	575138	96.94	720	93.02	0.13	22	0	55	774	123462	122743	0	1342	OB_MEa0003C06.r OB_MEa Ocimum basilicum cDNA clone OB_MEa0003C06 3', mRNA sequence
gi|87058118|gb|DY328435.1|DY328435	778	scaffold1013_contigs=9	575138	96.92	715	91.9	0.12	22	0	64	778	123462	122748	0	1334	OB_MEa0002N11.r OB_MEa Ocimum basilicum cDNA clone OB_MEa0002N11 3', mRNA sequence
gi|87057501|gb|DY327818.1|DY327818	783	scaffold1013_contigs=9	575138	96.29	727	92.85	0.13	27	0	57	783	123462	122736	0	1339	OB_MEa0002A01.f OB_MEa Ocimum basilicum cDNA clone OB_MEa0002A01 5', mRNA sequence
gi|87056998|gb|DY327315.1|DY327315	838	scaffold1013_contigs=9	575138	97.19	784	93.56	0.14	22	0	55	838	123462	122679	0	1467	OB_MEa0001E16.r OB_MEa Ocimum basilicum cDNA clone OB_MEa0001E16 3', mRNA sequence
gi|87074169|gb|DY344486.1|DY344486	724	scaffold1013_contigs=9	575138	97.24	651	89.92	0.11	18	0	74	724	123463	122813	0	1221	OB_SEb10M02.f OB_SEb Ocimum basilicum cDNA clone OB_SEb10M02 5', mRNA sequence
gi|87073183|gb|DY343500.1|DY343500	687	scaffold1013_contigs=9	575138	96.97	561	81.66	0.1	17	0	65	625	123463	122903	5.9e-307	1049	OB_SEb09B01.f OB_SEb Ocimum basilicum cDNA clone OB_SEb09B01 5', mRNA sequence
gi|87069226|gb|DY339543.1|DY339543	738	scaffold1013_contigs=9	575138	96.37	662	89.7	0.12	24	0	77	738	123463	122802	0	1225	OB_SEa10F08.f OB_SEa Ocimum basilicum cDNA clone OB_SEa10F08 5', mRNA sequence
gi|87069101|gb|DY339418.1|DY339418	710	scaffold1013_contigs=9	575138	96.71	639	90	0.11	21	0	72	710	123463	122825	0	1189	OB_SEa10B19.f OB_SEa Ocimum basilicum cDNA clone OB_SEa10B19 5', mRNA sequence
gi|87069086|gb|DY339403.1|DY339403	602	scaffold1013_contigs=9	575138	96.47	538	89.37	0.09	19	0	65	602	123463	122926	3.5e-291	996	OB_SEa10B06.f OB_SEa Ocimum basilicum cDNA clone OB_SEa10B06 5', mRNA sequence
gi|87067490|gb|DY337807.1|DY337807	734	scaffold1013_contigs=9	575138	96.66	658	89.65	0.11	21	1	76	733	123463	122807	0	1218	OB_SEa06P12.f OB_SEa Ocimum basilicum cDNA clone OB_SEa06P12 5', mRNA sequence
gi|87054482|gb|DY324799.1|DY324799	788	scaffold1013_contigs=9	575138	96.93	717	90.99	0.12	22	0	67	783	123463	122747	0	1340	OB_EEa06N21.f OB_EEa Ocimum basilicum cDNA clone OB_EEa06N21 5', mRNA sequence
gi|87052324|gb|DY322641.1|DY322641	782	scaffold1013_contigs=9	575138	96.87	703	89.9	0.12	22	0	80	782	123463	122761	0	1312	OB_EEa02P23.f OB_EEa Ocimum basilicum cDNA clone OB_EEa02P23 5', mRNA sequence
gi|87068419|gb|DY338736.1|DY338736	653	scaffold1013_contigs=9	575138	84.26	108	16.54	0.02	13	2	281	384	124590	124697	3.6e-31	133	OB_SEa08O06.r OB_SEa Ocimum basilicum cDNA clone OB_SEa08O06 3', mRNA sequence
gi|87064086|gb|DY334403.1|DY334403	648	scaffold1013_contigs=9	575138	85.19	108	16.67	0.02	14	2	289	394	124590	124697	2.1e-31	133	OB_MEa0010P17.f OB_MEa Ocimum basilicum cDNA clone OB_MEa0010P17 5', mRNA sequence
gi|87064046|gb|DY334363.1|DY334363	808	scaffold1013_contigs=9	575138	85.19	108	13.37	0.02	14	2	307	412	124590	124697	2.1e-31	133	OB_MEa0010O21.f OB_MEa Ocimum basilicum cDNA clone OB_MEa0010O21 5', mRNA sequence
gi|87064037|gb|DY334354.1|DY334354	759	scaffold1013_contigs=9	575138	85.19	108	14.23	0.02	14	2	354	459	124590	124697	2.1e-31	133	OB_MEa0010O16.r OB_MEa Ocimum basilicum cDNA clone OB_MEa0010O16 3', mRNA sequence
gi|87064020|gb|DY334337.1|DY334337	767	scaffold1013_contigs=9	575138	84.4	109	14.21	0.02	14	3	327	433	124590	124697	9.6e-29	125	OB_MEa0010O08.f OB_MEa Ocimum basilicum cDNA clone OB_MEa0010O08 5', mRNA sequence
gi|87063888|gb|DY334205.1|DY334205	855	scaffold1013_contigs=9	575138	85.19	108	12.63	0.02	14	2	307	412	124590	124697	2.1e-31	133	OB_MEa0010L12.f OB_MEa Ocimum basilicum cDNA clone OB_MEa0010L12 5', mRNA sequence
gi|87063839|gb|DY334156.1|DY334156	841	scaffold1013_contigs=9	575138	85.19	108	12.84	0.02	14	2	294	399	124590	124697	2.1e-31	133	OB_MEa0010K11.f OB_MEa Ocimum basilicum cDNA clone OB_MEa0010K11 5', mRNA sequence
gi|87063817|gb|DY334134.1|DY334134	835	scaffold1013_contigs=9	575138	85.19	108	12.93	0.02	14	2	304	409	124590	124697	2.1e-31	133	OB_MEa0010J24.f OB_MEa Ocimum basilicum cDNA clone OB_MEa0010J24 5', mRNA sequence
gi|87063794|gb|DY334111.1|DY334111	794	scaffold1013_contigs=9	575138	85.19	108	13.6	0.02	14	2	314	419	124590	124697	2.1e-31	133	OB_MEa0010J11.r OB_MEa Ocimum basilicum cDNA clone OB_MEa0010J11 3', mRNA sequence
gi|87063769|gb|DY334086.1|DY334086	818	scaffold1013_contigs=9	575138	85.19	108	13.2	0.02	14	2	342	447	124590	124697	2.1e-31	133	OB_MEa0010I23.f OB_MEa Ocimum basilicum cDNA clone OB_MEa0010I23 5', mRNA sequence
gi|87063467|gb|DY333784.1|DY333784	776	scaffold1013_contigs=9	575138	85.19	108	13.92	0.02	14	2	294	399	124590	124697	2.1e-31	133	OB_MEa0010C12.f OB_MEa Ocimum basilicum cDNA clone OB_MEa0010C12 5', mRNA sequence
gi|87063371|gb|DY333688.1|DY333688	842	scaffold1013_contigs=9	575138	84.4	109	12.95	0.02	14	3	315	421	124590	124697	9.6e-29	125	OB_MEa0010A09.r OB_MEa Ocimum basilicum cDNA clone OB_MEa0010A09 3', mRNA sequence
gi|87063335|gb|DY333652.1|DY333652	745	scaffold1013_contigs=9	575138	85.19	108	14.5	0.02	14	2	319	424	124590	124697	2.1e-31	133	OB_MEa0009P15.r OB_MEa Ocimum basilicum cDNA clone OB_MEa0009P15 3', mRNA sequence
gi|87063302|gb|DY333619.1|DY333619	817	scaffold1013_contigs=9	575138	85.19	108	13.22	0.02	14	2	354	459	124590	124697	2.1e-31	133	OB_MEa0009O21.f OB_MEa Ocimum basilicum cDNA clone OB_MEa0009O21 5', mRNA sequence
gi|87063292|gb|DY333609.1|DY333609	837	scaffold1013_contigs=9	575138	84.4	109	13.02	0.02	14	3	287	393	124590	124697	9.6e-29	125	OB_MEa0009O16.f OB_MEa Ocimum basilicum cDNA clone OB_MEa0009O16 5', mRNA sequence
gi|87063268|gb|DY333585.1|DY333585	757	scaffold1013_contigs=9	575138	85.19	108	14.27	0.02	14	2	330	435	124590	124697	2.1e-31	133	OB_MEa0009O04.f OB_MEa Ocimum basilicum cDNA clone OB_MEa0009O04 5', mRNA sequence
gi|87063260|gb|DY333577.1|DY333577	774	scaffold1013_contigs=9	575138	85.19	108	13.95	0.02	14	2	304	409	124590	124697	2.1e-31	133	OB_MEa0009N24.f OB_MEa Ocimum basilicum cDNA clone OB_MEa0009N24 5', mRNA sequence
gi|87063236|gb|DY333553.1|DY333553	819	scaffold1013_contigs=9	575138	85.19	108	13.19	0.02	14	2	300	405	124590	124697	2.1e-31	133	OB_MEa0009N12.f OB_MEa Ocimum basilicum cDNA clone OB_MEa0009N12 5', mRNA sequence
gi|87063226|gb|DY333543.1|DY333543	740	scaffold1013_contigs=9	575138	84.26	108	14.59	0.02	15	2	356	461	124590	124697	1.4e-30	131	OB_MEa0009N06.f OB_MEa Ocimum basilicum cDNA clone OB_MEa0009N06 5', mRNA sequence
gi|87063206|gb|DY333523.1|DY333523	772	scaffold1013_contigs=9	575138	84.4	109	14.12	0.02	14	3	299	405	124590	124697	9.6e-29	125	OB_MEa0009M20.f OB_MEa Ocimum basilicum cDNA clone OB_MEa0009M20 5', mRNA sequence
gi|87063187|gb|DY333504.1|DY333504	750	scaffold1013_contigs=9	575138	85.19	108	14.4	0.02	14	2	304	409	124590	124697	2.1e-31	133	OB_MEa0009M10.f OB_MEa Ocimum basilicum cDNA clone OB_MEa0009M10 5', mRNA sequence
gi|87063034|gb|DY333351.1|DY333351	754	scaffold1013_contigs=9	575138	85.19	108	14.32	0.02	14	2	315	420	124590	124697	2.1e-31	133	OB_MEa0009J01.r OB_MEa Ocimum basilicum cDNA clone OB_MEa0009J01 3', mRNA sequence
gi|87062964|gb|DY333281.1|DY333281	688	scaffold1013_contigs=9	575138	85.19	108	15.7	0.02	14	2	316	421	124590	124697	2.1e-31	133	OB_MEa0009H14.f OB_MEa Ocimum basilicum cDNA clone OB_MEa0009H14 5', mRNA sequence
gi|87062941|gb|DY333258.1|DY333258	846	scaffold1013_contigs=9	575138	83.84	99	11.7	0.02	13	3	321	417	124590	124687	9e-24	108	OB_MEa0009H02.f OB_MEa Ocimum basilicum cDNA clone OB_MEa0009H02 5', mRNA sequence
gi|87062804|gb|DY333121.1|DY333121	812	scaffold1013_contigs=9	575138	85.19	108	13.3	0.02	14	2	326	431	124590	124697	2.1e-31	133	OB_MEa0009E04.f OB_MEa Ocimum basilicum cDNA clone OB_MEa0009E04 5', mRNA sequence
gi|87062758|gb|DY333075.1|DY333075	554	scaffold1013_contigs=9	575138	85.19	108	19.49	0.02	14	2	312	417	124590	124697	2.1e-31	133	OB_MEa0009D03.f OB_MEa Ocimum basilicum cDNA clone OB_MEa0009D03 5', mRNA sequence
gi|87062720|gb|DY333037.1|DY333037	806	scaffold1013_contigs=9	575138	85.19	108	13.4	0.02	14	2	330	435	124590	124697	2.1e-31	133	OB_MEa0009C07.f OB_MEa Ocimum basilicum cDNA clone OB_MEa0009C07 5', mRNA sequence
gi|87062638|gb|DY332955.1|DY332955	842	scaffold1013_contigs=9	575138	85.19	108	12.83	0.02	14	2	307	412	124590	124697	2.1e-31	133	OB_MEa0009A13.f OB_MEa Ocimum basilicum cDNA clone OB_MEa0009A13 5', mRNA sequence
gi|87062604|gb|DY332921.1|DY332921	679	scaffold1013_contigs=9	575138	85.19	108	15.91	0.02	14	2	354	459	124590	124697	2.1e-31	133	OB_MEa0008P20.f OB_MEa Ocimum basilicum cDNA clone OB_MEa0008P20 5', mRNA sequence
gi|87062594|gb|DY332911.1|DY332911	805	scaffold1013_contigs=9	575138	85.19	108	13.42	0.02	14	2	287	392	124590	124697	2.1e-31	133	OB_MEa0008P15.f OB_MEa Ocimum basilicum cDNA clone OB_MEa0008P15 5', mRNA sequence
gi|87062544|gb|DY332861.1|DY332861	756	scaffold1013_contigs=9	575138	85.19	108	14.29	0.02	14	2	330	435	124590	124697	2.1e-31	133	OB_MEa0008O12.r OB_MEa Ocimum basilicum cDNA clone OB_MEa0008O12 3', mRNA sequence
gi|87062541|gb|DY332858.1|DY332858	825	scaffold1013_contigs=9	575138	85.19	108	13.09	0.02	14	2	294	399	124590	124697	2.1e-31	133	OB_MEa0008O11.f OB_MEa Ocimum basilicum cDNA clone OB_MEa0008O11 5', mRNA sequence
gi|87062482|gb|DY332799.1|DY332799	753	scaffold1013_contigs=9	575138	85.19	108	14.34	0.02	14	2	354	459	124590	124697	2.1e-31	133	OB_MEa0008N03.f OB_MEa Ocimum basilicum cDNA clone OB_MEa0008N03 5', mRNA sequence
gi|87062456|gb|DY332773.1|DY332773	798	scaffold1013_contigs=9	575138	85.19	108	13.53	0.02	14	2	354	459	124590	124697	2.1e-31	133	OB_MEa0008M14.f OB_MEa Ocimum basilicum cDNA clone OB_MEa0008M14 5', mRNA sequence
gi|87062388|gb|DY332705.1|DY332705	725	scaffold1013_contigs=9	575138	85.19	108	14.9	0.02	14	2	319	424	124590	124697	2.1e-31	133	OB_MEa0008L02.r OB_MEa Ocimum basilicum cDNA clone OB_MEa0008L02 3', mRNA sequence
gi|87062365|gb|DY332682.1|DY332682	832	scaffold1013_contigs=9	575138	85.19	108	12.98	0.02	14	2	301	406	124590	124697	2.1e-31	133	OB_MEa0008K15.f OB_MEa Ocimum basilicum cDNA clone OB_MEa0008K15 5', mRNA sequence
gi|87062349|gb|DY332666.1|DY332666	902	scaffold1013_contigs=9	575138	85.19	108	11.97	0.02	14	2	304	409	124590	124697	2.1e-31	133	OB_MEa0008K07.f OB_MEa Ocimum basilicum cDNA clone OB_MEa0008K07 5', mRNA sequence
gi|87062330|gb|DY332647.1|DY332647	718	scaffold1013_contigs=9	575138	85.19	108	15.04	0.02	14	2	347	452	124590	124697	2.1e-31	133	OB_MEa0008J19.r OB_MEa Ocimum basilicum cDNA clone OB_MEa0008J19 3', mRNA sequence
gi|87062282|gb|DY332599.1|DY332599	731	scaffold1013_contigs=9	575138	85.19	108	14.77	0.02	14	2	304	409	124590	124697	2.1e-31	133	OB_MEa0008I18.r OB_MEa Ocimum basilicum cDNA clone OB_MEa0008I18 3', mRNA sequence
gi|87062233|gb|DY332550.1|DY332550	806	scaffold1013_contigs=9	575138	84.26	108	13.4	0.02	15	2	327	432	124590	124697	1.4e-30	131	OB_MEa0008H18.f OB_MEa Ocimum basilicum cDNA clone OB_MEa0008H18 5', mRNA sequence
gi|87062206|gb|DY332523.1|DY332523	574	scaffold1013_contigs=9	575138	84.69	98	17.07	0.02	13	2	327	422	124590	124687	5.4e-27	119	OB_MEa0008H04.f OB_MEa Ocimum basilicum cDNA clone OB_MEa0008H04 5', mRNA sequence
gi|87062181|gb|DY332498.1|DY332498	781	scaffold1013_contigs=9	575138	85.19	108	13.83	0.02	14	2	304	409	124590	124697	2.1e-31	133	OB_MEa0008G15.r OB_MEa Ocimum basilicum cDNA clone OB_MEa0008G15 3', mRNA sequence
gi|87062084|gb|DY332401.1|DY332401	837	scaffold1013_contigs=9	575138	85.19	108	12.9	0.02	14	2	319	424	124590	124697	2.1e-31	133	OB_MEa0008E13.f OB_MEa Ocimum basilicum cDNA clone OB_MEa0008E13 5', mRNA sequence
gi|87062055|gb|DY332372.1|DY332372	779	scaffold1013_contigs=9	575138	84.4	109	13.99	0.02	14	3	315	421	124590	124697	9.6e-29	125	OB_MEa0008D21.f OB_MEa Ocimum basilicum cDNA clone OB_MEa0008D21 5', mRNA sequence
gi|87062020|gb|DY332337.1|DY332337	415	scaffold1013_contigs=9	575138	84.69	98	23.61	0.02	13	2	308	403	124590	124687	5.4e-27	119	OB_MEa0008D02.f OB_MEa Ocimum basilicum cDNA clone OB_MEa0008D02 5', mRNA sequence
gi|87061998|gb|DY332315.1|DY332315	763	scaffold1013_contigs=9	575138	84.4	109	14.29	0.02	14	3	326	432	124590	124697	9.6e-29	125	OB_MEa0008C15.f OB_MEa Ocimum basilicum cDNA clone OB_MEa0008C15 5', mRNA sequence
gi|87061931|gb|DY332248.1|DY332248	762	scaffold1013_contigs=9	575138	84.4	109	14.3	0.02	14	3	315	421	124590	124697	9.6e-29	125	OB_MEa0008B04.r OB_MEa Ocimum basilicum cDNA clone OB_MEa0008B04 3', mRNA sequence
gi|87061904|gb|DY332221.1|DY332221	753	scaffold1013_contigs=9	575138	85.19	108	14.34	0.02	14	2	304	409	124590	124697	2.1e-31	133	OB_MEa0008A13.f OB_MEa Ocimum basilicum cDNA clone OB_MEa0008A13 5', mRNA sequence
gi|87061874|gb|DY332191.1|DY332191	655	scaffold1013_contigs=9	575138	85.19	108	16.49	0.02	14	2	316	421	124590	124697	2.1e-31	133	OB_MEa0007P21.f OB_MEa Ocimum basilicum cDNA clone OB_MEa0007P21 5', mRNA sequence
gi|87061861|gb|DY332178.1|DY332178	568	scaffold1013_contigs=9	575138	83.49	109	19.19	0.02	15	3	325	431	124590	124697	6.2e-28	122	OB_MEa0007P14.f OB_MEa Ocimum basilicum cDNA clone OB_MEa0007P14 5', mRNA sequence
gi|87061785|gb|DY332102.1|DY332102	697	scaffold1013_contigs=9	575138	85.19	108	15.49	0.02	14	2	303	408	124590	124697	2.1e-31	133	OB_MEa0007N16.f OB_MEa Ocimum basilicum cDNA clone OB_MEa0007N16 5', mRNA sequence
gi|87061651|gb|DY331968.1|DY331968	752	scaffold1013_contigs=9	575138	84.4	109	14.49	0.02	14	3	325	431	124590	124697	9.6e-29	125	OB_MEa0007K12.f OB_MEa Ocimum basilicum cDNA clone OB_MEa0007K12 5', mRNA sequence
gi|87061638|gb|DY331955.1|DY331955	604	scaffold1013_contigs=9	575138	84.4	109	18.05	0.02	14	3	328	434	124590	124697	9.6e-29	125	OB_MEa0007K05.f OB_MEa Ocimum basilicum cDNA clone OB_MEa0007K05 5', mRNA sequence
gi|87061619|gb|DY331936.1|DY331936	624	scaffold1013_contigs=9	575138	85.19	108	17.31	0.02	14	2	356	461	124590	124697	2.1e-31	133	OB_MEa0007J18.f OB_MEa Ocimum basilicum cDNA clone OB_MEa0007J18 5', mRNA sequence
gi|87061517|gb|DY331834.1|DY331834	756	scaffold1013_contigs=9	575138	84.4	109	14.42	0.02	14	3	314	420	124590	124697	9.6e-29	125	OB_MEa0007H10.r OB_MEa Ocimum basilicum cDNA clone OB_MEa0007H10 3', mRNA sequence
gi|87061466|gb|DY331783.1|DY331783	842	scaffold1013_contigs=9	575138	84.4	109	12.95	0.02	14	3	310	416	124590	124697	9.6e-29	125	OB_MEa0007G06.r OB_MEa Ocimum basilicum cDNA clone OB_MEa0007G06 3', mRNA sequence
gi|87061420|gb|DY331737.1|DY331737	736	scaffold1013_contigs=9	575138	85.19	108	14.67	0.02	14	2	316	421	124590	124697	2.1e-31	133	OB_MEa0007F04.r OB_MEa Ocimum basilicum cDNA clone OB_MEa0007F04 3', mRNA sequence
gi|87061355|gb|DY331672.1|DY331672	633	scaffold1013_contigs=9	575138	85.19	108	17.06	0.02	14	2	327	432	124590	124697	2.1e-31	133	OB_MEa0007D15.f OB_MEa Ocimum basilicum cDNA clone OB_MEa0007D15 5', mRNA sequence
gi|87061329|gb|DY331646.1|DY331646	532	scaffold1013_contigs=9	575138	85.19	108	20.3	0.02	14	2	327	432	124590	124697	2.1e-31	133	OB_MEa0007C24.f OB_MEa Ocimum basilicum cDNA clone OB_MEa0007C24 5', mRNA sequence
gi|87061316|gb|DY331633.1|DY331633	879	scaffold1013_contigs=9	575138	85.19	108	12.29	0.02	14	2	319	424	124590	124697	2.1e-31	133	OB_MEa0007C17.r OB_MEa Ocimum basilicum cDNA clone OB_MEa0007C17 3', mRNA sequence
gi|87061219|gb|DY331536.1|DY331536	676	scaffold1013_contigs=9	575138	85.19	108	15.98	0.02	14	2	301	406	124590	124697	2.1e-31	133	OB_MEa0007A15.r OB_MEa Ocimum basilicum cDNA clone OB_MEa0007A15 3', mRNA sequence
gi|87061202|gb|DY331519.1|DY331519	665	scaffold1013_contigs=9	575138	85.19	108	16.24	0.02	14	2	332	437	124590	124697	2.1e-31	133	OB_MEa0007A06.f OB_MEa Ocimum basilicum cDNA clone OB_MEa0007A06 5', mRNA sequence
gi|87061199|gb|DY331516.1|DY331516	743	scaffold1013_contigs=9	575138	85.19	108	14.54	0.02	15	1	316	422	124590	124697	2.7e-33	140	OB_MEa0007A04.r OB_MEa Ocimum basilicum cDNA clone OB_MEa0007A04 3', mRNA sequence
gi|87061185|gb|DY331502.1|DY331502	731	scaffold1013_contigs=9	575138	84.4	109	14.91	0.02	14	3	334	440	124590	124697	9.6e-29	125	OB_MEa0006P21.r OB_MEa Ocimum basilicum cDNA clone OB_MEa0006P21 3', mRNA sequence
gi|87061171|gb|DY331488.1|DY331488	663	scaffold1013_contigs=9	575138	77.06	109	16.44	0.02	22	3	319	425	124590	124697	5.6e-20	95	OB_MEa0006P14.r OB_MEa Ocimum basilicum cDNA clone OB_MEa0006P14 3', mRNA sequence
gi|87060991|gb|DY331308.1|DY331308	693	scaffold1013_contigs=9	575138	85.19	108	15.58	0.02	14	2	354	459	124590	124697	2.1e-31	133	OB_MEa0006L18.f OB_MEa Ocimum basilicum cDNA clone OB_MEa0006L18 5', mRNA sequence
gi|87060983|gb|DY331300.1|DY331300	732	scaffold1013_contigs=9	575138	85.19	108	14.75	0.02	14	2	303	408	124590	124697	2.1e-31	133	OB_MEa0006L13.r OB_MEa Ocimum basilicum cDNA clone OB_MEa0006L13 3', mRNA sequence
gi|87060900|gb|DY331217.1|DY331217	718	scaffold1013_contigs=9	575138	85.19	108	15.04	0.02	14	2	330	435	124590	124697	2.1e-31	133	OB_MEa0006J19.f OB_MEa Ocimum basilicum cDNA clone OB_MEa0006J19 5', mRNA sequence
gi|87060869|gb|DY331186.1|DY331186	780	scaffold1013_contigs=9	575138	83.33	108	13.85	0.02	15	3	675	780	124590	124696	7.3e-27	118	OB_MEa0006J03.r OB_MEa Ocimum basilicum cDNA clone OB_MEa0006J03 3', mRNA sequence
gi|87060815|gb|DY331132.1|DY331132	667	scaffold1013_contigs=9	575138	85.19	108	16.19	0.02	14	2	360	465	124590	124697	2.1e-31	133	OB_MEa0006H22.f OB_MEa Ocimum basilicum cDNA clone OB_MEa0006H22 5', mRNA sequence
gi|87060744|gb|DY331061.1|DY331061	814	scaffold1013_contigs=9	575138	84.4	109	13.39	0.02	14	3	329	435	124590	124697	9.6e-29	125	OB_MEa0006G08.r OB_MEa Ocimum basilicum cDNA clone OB_MEa0006G08 3', mRNA sequence
gi|87060727|gb|DY331044.1|DY331044	595	scaffold1013_contigs=9	575138	85.19	108	18.15	0.02	14	2	328	433	124590	124697	2.1e-31	133	OB_MEa0006F24.f OB_MEa Ocimum basilicum cDNA clone OB_MEa0006F24 5', mRNA sequence
gi|87060702|gb|DY331019.1|DY331019	731	scaffold1013_contigs=9	575138	85.19	108	14.77	0.02	14	2	305	410	124590	124697	2.1e-31	133	OB_MEa0006F11.f OB_MEa Ocimum basilicum cDNA clone OB_MEa0006F11 5', mRNA sequence
gi|87060688|gb|DY331005.1|DY331005	697	scaffold1013_contigs=9	575138	85.19	108	15.49	0.02	14	2	357	462	124590	124697	2.1e-31	133	OB_MEa0006F04.f OB_MEa Ocimum basilicum cDNA clone OB_MEa0006F04 5', mRNA sequence
gi|87060617|gb|DY330934.1|DY330934	604	scaffold1013_contigs=9	575138	83.84	99	16.39	0.02	13	3	352	448	124590	124687	9e-24	108	OB_MEa0006D16.f OB_MEa Ocimum basilicum cDNA clone OB_MEa0006D16 5', mRNA sequence
gi|87060507|gb|DY330824.1|DY330824	671	scaffold1013_contigs=9	575138	85.19	108	16.1	0.02	14	2	316	421	124590	124697	2.1e-31	133	OB_MEa0006B06.f OB_MEa Ocimum basilicum cDNA clone OB_MEa0006B06 5', mRNA sequence
gi|87060472|gb|DY330789.1|DY330789	768	scaffold1013_contigs=9	575138	85.19	108	14.06	0.02	14	2	330	435	124590	124697	2.1e-31	133	OB_MEa0006A11.r OB_MEa Ocimum basilicum cDNA clone OB_MEa0006A11 3', mRNA sequence
gi|87060456|gb|DY330773.1|DY330773	596	scaffold1013_contigs=9	575138	85.19	108	18.12	0.02	14	2	354	459	124590	124697	2.1e-31	133	OB_MEa0006A03.f OB_MEa Ocimum basilicum cDNA clone OB_MEa0006A03 5', mRNA sequence
gi|87060429|gb|DY330746.1|DY330746	828	scaffold1013_contigs=9	575138	85.19	108	13.04	0.02	14	2	307	412	124590	124697	2.1e-31	133	OB_MEa0005P11.f OB_MEa Ocimum basilicum cDNA clone OB_MEa0005P11 5', mRNA sequence
gi|87060408|gb|DY330725.1|DY330725	735	scaffold1013_contigs=9	575138	85.19	108	14.69	0.02	14	2	304	409	124590	124697	2.1e-31	133	OB_MEa0005O24.r OB_MEa Ocimum basilicum cDNA clone OB_MEa0005O24 3', mRNA sequence
gi|87060386|gb|DY330703.1|DY330703	749	scaffold1013_contigs=9	575138	82.83	99	13.22	0.02	14	3	333	429	124590	124687	1.9e-22	104	OB_MEa0005O13.f OB_MEa Ocimum basilicum cDNA clone OB_MEa0005O13 5', mRNA sequence
gi|87060334|gb|DY330651.1|DY330651	775	scaffold1013_contigs=9	575138	85.19	108	13.94	0.02	14	2	329	434	124590	124697	2.1e-31	133	OB_MEa0005N10.f OB_MEa Ocimum basilicum cDNA clone OB_MEa0005N10 5', mRNA sequence
gi|87060112|gb|DY330429.1|DY330429	747	scaffold1013_contigs=9	575138	85.19	108	14.46	0.02	14	2	301	406	124590	124697	2.1e-31	133	OB_MEa0005I12.r OB_MEa Ocimum basilicum cDNA clone OB_MEa0005I12 3', mRNA sequence
gi|87060098|gb|DY330415.1|DY330415	759	scaffold1013_contigs=9	575138	83.84	99	13.04	0.02	13	3	287	383	124590	124687	9e-24	108	OB_MEa0005I05.f OB_MEa Ocimum basilicum cDNA clone OB_MEa0005I05 5', mRNA sequence
gi|87059994|gb|DY330311.1|DY330311	796	scaffold1013_contigs=9	575138	84.4	109	13.69	0.02	14	3	287	393	124590	124697	9.6e-29	125	OB_MEa0005F21.f OB_MEa Ocimum basilicum cDNA clone OB_MEa0005F21 5', mRNA sequence
gi|87059956|gb|DY330273.1|DY330273	736	scaffold1013_contigs=9	575138	84.4	109	14.81	0.02	14	3	314	420	124590	124697	9.6e-29	125	OB_MEa0005E24.r OB_MEa Ocimum basilicum cDNA clone OB_MEa0005E24 3', mRNA sequence
gi|87059954|gb|DY330271.1|DY330271	758	scaffold1013_contigs=9	575138	85.19	108	14.25	0.02	14	2	319	424	124590	124697	2.1e-31	133	OB_MEa0005E23.r OB_MEa Ocimum basilicum cDNA clone OB_MEa0005E23 3', mRNA sequence
gi|87059946|gb|DY330263.1|DY330263	740	scaffold1013_contigs=9	575138	85.19	108	14.59	0.02	14	2	355	460	124590	124697	2.1e-31	133	OB_MEa0005E19.r OB_MEa Ocimum basilicum cDNA clone OB_MEa0005E19 3', mRNA sequence
gi|87059897|gb|DY330214.1|DY330214	730	scaffold1013_contigs=9	575138	85.19	108	14.79	0.02	14	2	304	409	124590	124697	2.1e-31	133	OB_MEa0005D18.f OB_MEa Ocimum basilicum cDNA clone OB_MEa0005D18 5', mRNA sequence
gi|87059846|gb|DY330163.1|DY330163	458	scaffold1013_contigs=9	575138	85.19	108	23.58	0.02	14	2	316	421	124590	124697	2.1e-31	133	OB_MEa0005C16.f OB_MEa Ocimum basilicum cDNA clone OB_MEa0005C16 5', mRNA sequence
gi|87059698|gb|DY330015.1|DY330015	644	scaffold1013_contigs=9	575138	85.19	108	16.77	0.02	14	2	302	407	124590	124697	2.1e-31	133	OB_MEa0004P08.r OB_MEa Ocimum basilicum cDNA clone OB_MEa0004P08 3', mRNA sequence
gi|87059647|gb|DY329964.1|DY329964	809	scaffold1013_contigs=9	575138	84.4	109	13.47	0.02	14	3	310	416	124590	124697	9.6e-29	125	OB_MEa0004O06.r OB_MEa Ocimum basilicum cDNA clone OB_MEa0004O06 3', mRNA sequence
gi|87059528|gb|DY329845.1|DY329845	892	scaffold1013_contigs=9	575138	85.19	108	12.11	0.02	14	2	587	692	124590	124697	2.1e-31	133	OB_MEa0004L19.f OB_MEa Ocimum basilicum cDNA clone OB_MEa0004L19 5', mRNA sequence
gi|87059515|gb|DY329832.1|DY329832	860	scaffold1013_contigs=9	575138	85.19	108	12.56	0.02	14	2	330	435	124590	124697	2.1e-31	133	OB_MEa0004L12.f OB_MEa Ocimum basilicum cDNA clone OB_MEa0004L12 5', mRNA sequence
gi|87059416|gb|DY329733.1|DY329733	827	scaffold1013_contigs=9	575138	85.19	108	13.06	0.02	14	2	301	406	124590	124697	2.1e-31	133	OB_MEa0004J08.r OB_MEa Ocimum basilicum cDNA clone OB_MEa0004J08 3', mRNA sequence
gi|87059323|gb|DY329640.1|DY329640	887	scaffold1013_contigs=9	575138	85.19	108	12.18	0.02	14	2	356	461	124590	124697	2.1e-31	133	OB_MEa0004H09.f OB_MEa Ocimum basilicum cDNA clone OB_MEa0004H09 5', mRNA sequence
gi|87059310|gb|DY329627.1|DY329627	879	scaffold1013_contigs=9	575138	85.19	108	12.29	0.02	14	2	319	424	124590	124697	2.1e-31	133	OB_MEa0004H02.r OB_MEa Ocimum basilicum cDNA clone OB_MEa0004H02 3', mRNA sequence
gi|87059271|gb|DY329588.1|DY329588	763	scaffold1013_contigs=9	575138	85.19	108	14.15	0.02	14	2	319	424	124590	124697	2.1e-31	133	OB_MEa0004G06.f OB_MEa Ocimum basilicum cDNA clone OB_MEa0004G06 5', mRNA sequence
gi|87059164|gb|DY329481.1|DY329481	560	scaffold1013_contigs=9	575138	85.19	108	19.29	0.02	14	2	314	419	124590	124697	2.1e-31	133	OB_MEa0004D24.r OB_MEa Ocimum basilicum cDNA clone OB_MEa0004D24 3', mRNA sequence
gi|87059066|gb|DY329383.1|DY329383	823	scaffold1013_contigs=9	575138	84.4	109	13.24	0.02	14	3	314	420	124590	124697	9.6e-29	125	OB_MEa0004B22.r OB_MEa Ocimum basilicum cDNA clone OB_MEa0004B22 3', mRNA sequence
gi|87058930|gb|DY329247.1|DY329247	890	scaffold1013_contigs=9	575138	85.19	108	12.13	0.02	14	2	360	465	124590	124697	2.1e-31	133	OB_MEa0003P02.f OB_MEa Ocimum basilicum cDNA clone OB_MEa0003P02 5', mRNA sequence
gi|87058871|gb|DY329188.1|DY329188	750	scaffold1013_contigs=9	575138	83.84	99	13.2	0.02	13	3	328	424	124590	124687	9e-24	108	OB_MEa0003N20.r OB_MEa Ocimum basilicum cDNA clone OB_MEa0003N20 3', mRNA sequence
gi|87058869|gb|DY329186.1|DY329186	736	scaffold1013_contigs=9	575138	83.84	99	13.45	0.02	13	3	321	417	124590	124687	9e-24	108	OB_MEa0003N19.r OB_MEa Ocimum basilicum cDNA clone OB_MEa0003N19 3', mRNA sequence
gi|87058816|gb|DY329133.1|DY329133	828	scaffold1013_contigs=9	575138	85.19	108	13.04	0.02	14	2	327	432	124590	124697	2.1e-31	133	OB_MEa0003M17.f OB_MEa Ocimum basilicum cDNA clone OB_MEa0003M17 5', mRNA sequence
gi|87058668|gb|DY328985.1|DY328985	741	scaffold1013_contigs=9	575138	82.83	99	13.36	0.02	14	3	318	414	124590	124687	1.9e-22	104	OB_MEa0003J12.r OB_MEa Ocimum basilicum cDNA clone OB_MEa0003J12 3', mRNA sequence
gi|87058634|gb|DY328951.1|DY328951	780	scaffold1013_contigs=9	575138	85.19	108	13.85	0.02	14	2	319	424	124590	124697	2.1e-31	133	OB_MEa0003I17.r OB_MEa Ocimum basilicum cDNA clone OB_MEa0003I17 3', mRNA sequence
gi|87058616|gb|DY328933.1|DY328933	818	scaffold1013_contigs=9	575138	85.19	108	13.2	0.02	14	2	302	407	124590	124697	2.1e-31	133	OB_MEa0003I08.r OB_MEa Ocimum basilicum cDNA clone OB_MEa0003I08 3', mRNA sequence
gi|87058516|gb|DY328833.1|DY328833	845	scaffold1013_contigs=9	575138	85.19	108	12.78	0.02	14	2	371	476	124590	124697	2.1e-31	133	OB_MEa0003G03.f OB_MEa Ocimum basilicum cDNA clone OB_MEa0003G03 5', mRNA sequence
gi|87058501|gb|DY328818.1|DY328818	740	scaffold1013_contigs=9	575138	85.19	108	14.59	0.02	14	2	314	419	124590	124697	2.1e-31	133	OB_MEa0003F19.r OB_MEa Ocimum basilicum cDNA clone OB_MEa0003F19 3', mRNA sequence
gi|87058435|gb|DY328752.1|DY328752	780	scaffold1013_contigs=9	575138	85.19	108	13.85	0.02	14	2	314	419	124590	124697	2.1e-31	133	OB_MEa0003E07.r OB_MEa Ocimum basilicum cDNA clone OB_MEa0003E07 3', mRNA sequence
gi|87058408|gb|DY328725.1|DY328725	867	scaffold1013_contigs=9	575138	85.19	108	12.46	0.02	14	2	315	420	124590	124697	2.1e-31	133	OB_MEa0003D18.f OB_MEa Ocimum basilicum cDNA clone OB_MEa0003D18 5', mRNA sequence
gi|87058380|gb|DY328697.1|DY328697	505	scaffold1013_contigs=9	575138	86.27	51	10.1	0.01	6	1	316	365	124590	124640	1.5e-10	64	OB_MEa0003D04.f OB_MEa Ocimum basilicum cDNA clone OB_MEa0003D04 5', mRNA sequence
gi|87058378|gb|DY328695.1|DY328695	881	scaffold1013_contigs=9	575138	85.19	108	12.26	0.02	14	2	329	434	124590	124697	2.1e-31	133	OB_MEa0003D03.f OB_MEa Ocimum basilicum cDNA clone OB_MEa0003D03 5', mRNA sequence
gi|87058303|gb|DY328620.1|DY328620	533	scaffold1013_contigs=9	575138	85.19	108	20.26	0.02	14	2	300	405	124590	124697	2.1e-31	133	OB_MEa0003B13.r OB_MEa Ocimum basilicum cDNA clone OB_MEa0003B13 3', mRNA sequence
gi|87058221|gb|DY328538.1|DY328538	858	scaffold1013_contigs=9	575138	82.83	99	11.54	0.02	14	3	333	429	124590	124687	1.9e-22	104	OB_MEa0002P20.f OB_MEa Ocimum basilicum cDNA clone OB_MEa0002P20 5', mRNA sequence
gi|87058168|gb|DY328485.1|DY328485	889	scaffold1013_contigs=9	575138	85.19	108	12.15	0.02	14	2	341	446	124590	124697	2.1e-31	133	OB_MEa0002O14.r OB_MEa Ocimum basilicum cDNA clone OB_MEa0002O14 3', mRNA sequence
gi|87058145|gb|DY328462.1|DY328462	853	scaffold1013_contigs=9	575138	85.19	108	12.66	0.02	14	2	329	434	124590	124697	2.1e-31	133	OB_MEa0002O02.f OB_MEa Ocimum basilicum cDNA clone OB_MEa0002O02 5', mRNA sequence
gi|87058111|gb|DY328428.1|DY328428	785	scaffold1013_contigs=9	575138	85.19	108	13.76	0.02	14	2	316	421	124590	124697	2.1e-31	133	OB_MEa0002N08.f OB_MEa Ocimum basilicum cDNA clone OB_MEa0002N08 5', mRNA sequence
gi|87058065|gb|DY328382.1|DY328382	829	scaffold1013_contigs=9	575138	85.19	108	13.03	0.02	14	2	304	409	124590	124697	2.1e-31	133	OB_MEa0002M08.f OB_MEa Ocimum basilicum cDNA clone OB_MEa0002M08 5', mRNA sequence
gi|87058058|gb|DY328375.1|DY328375	813	scaffold1013_contigs=9	575138	85.19	108	13.28	0.02	14	2	327	432	124590	124697	2.1e-31	133	OB_MEa0002M04.r OB_MEa Ocimum basilicum cDNA clone OB_MEa0002M04 3', mRNA sequence
gi|87058052|gb|DY328369.1|DY328369	765	scaffold1013_contigs=9	575138	82.83	99	12.94	0.02	14	3	318	414	124590	124687	1.9e-22	104	OB_MEa0002M01.r OB_MEa Ocimum basilicum cDNA clone OB_MEa0002M01 3', mRNA sequence
gi|87058001|gb|DY328318.1|DY328318	861	scaffold1013_contigs=9	575138	82.83	99	11.5	0.02	14	3	332	428	124590	124687	1.9e-22	104	OB_MEa0002K23.f OB_MEa Ocimum basilicum cDNA clone OB_MEa0002K23 5', mRNA sequence
gi|87057935|gb|DY328252.1|DY328252	832	scaffold1013_contigs=9	575138	84.4	109	13.1	0.02	14	3	327	433	124590	124697	9.6e-29	125	OB_MEa0002J13.f OB_MEa Ocimum basilicum cDNA clone OB_MEa0002J13 5', mRNA sequence
gi|87057896|gb|DY328213.1|DY328213	816	scaffold1013_contigs=9	575138	85.19	108	13.24	0.02	14	2	317	422	124590	124697	2.1e-31	133	OB_MEa0002I15.r OB_MEa Ocimum basilicum cDNA clone OB_MEa0002I15 3', mRNA sequence
gi|87057630|gb|DY327947.1|DY327947	828	scaffold1013_contigs=9	575138	85.19	108	13.04	0.02	14	2	327	432	124590	124697	2.1e-31	133	OB_MEa0002C20.f OB_MEa Ocimum basilicum cDNA clone OB_MEa0002C20 5', mRNA sequence
gi|87057586|gb|DY327903.1|DY327903	694	scaffold1013_contigs=9	575138	84.4	109	15.71	0.02	14	3	301	407	124590	124697	9.6e-29	125	OB_MEa0002B22.f OB_MEa Ocimum basilicum cDNA clone OB_MEa0002B22 5', mRNA sequence
gi|87057584|gb|DY327901.1|DY327901	819	scaffold1013_contigs=9	575138	84.4	109	13.31	0.02	14	3	288	394	124590	124697	9.6e-29	125	OB_MEa0002B21.f OB_MEa Ocimum basilicum cDNA clone OB_MEa0002B21 5', mRNA sequence
gi|87057569|gb|DY327886.1|DY327886	879	scaffold1013_contigs=9	575138	85.19	108	12.29	0.02	14	2	352	457	124590	124697	2.1e-31	133	OB_MEa0002B13.r OB_MEa Ocimum basilicum cDNA clone OB_MEa0002B13 3', mRNA sequence
gi|87057412|gb|DY327729.1|DY327729	793	scaffold1013_contigs=9	575138	85.19	108	13.62	0.02	14	2	325	430	124590	124697	2.1e-31	133	OB_MEa0001N24.r OB_MEa Ocimum basilicum cDNA clone OB_MEa0001N24 3', mRNA sequence
gi|87057361|gb|DY327678.1|DY327678	844	scaffold1013_contigs=9	575138	84.4	109	12.91	0.02	14	3	314	420	124590	124697	9.6e-29	125	OB_MEa0001M22.r OB_MEa Ocimum basilicum cDNA clone OB_MEa0001M22 3', mRNA sequence
gi|87057281|gb|DY327598.1|DY327598	863	scaffold1013_contigs=9	575138	85.19	108	12.51	0.02	14	2	332	437	124590	124697	2.1e-31	133	OB_MEa0001L03.f OB_MEa Ocimum basilicum cDNA clone OB_MEa0001L03 5', mRNA sequence
gi|87057236|gb|DY327553.1|DY327553	833	scaffold1013_contigs=9	575138	85.19	108	12.97	0.02	14	2	305	410	124590	124697	2.1e-31	133	OB_MEa0001K01.f OB_MEa Ocimum basilicum cDNA clone OB_MEa0001K01 5', mRNA sequence
gi|87057221|gb|DY327538.1|DY327538	775	scaffold1013_contigs=9	575138	85.19	108	13.94	0.02	14	2	329	434	124590	124697	2.1e-31	133	OB_MEa0001J16.r OB_MEa Ocimum basilicum cDNA clone OB_MEa0001J16 3', mRNA sequence
gi|87057206|gb|DY327523.1|DY327523	762	scaffold1013_contigs=9	575138	85.19	108	14.17	0.02	14	2	316	421	124590	124697	2.1e-31	133	OB_MEa0001J09.f OB_MEa Ocimum basilicum cDNA clone OB_MEa0001J09 5', mRNA sequence
gi|87057129|gb|DY327446.1|DY327446	911	scaffold1013_contigs=9	575138	85.19	108	11.86	0.02	14	2	328	433	124590	124697	2.1e-31	133	OB_MEa0001H14.f OB_MEa Ocimum basilicum cDNA clone OB_MEa0001H14 5', mRNA sequence
gi|87057090|gb|DY327407.1|DY327407	833	scaffold1013_contigs=9	575138	85.19	108	12.97	0.02	14	2	319	424	124590	124697	2.1e-31	133	OB_MEa0001G18.r OB_MEa Ocimum basilicum cDNA clone OB_MEa0001G18 3', mRNA sequence
gi|87057086|gb|DY327403.1|DY327403	844	scaffold1013_contigs=9	575138	85.19	108	12.8	0.02	14	2	319	424	124590	124697	2.1e-31	133	OB_MEa0001G16.r OB_MEa Ocimum basilicum cDNA clone OB_MEa0001G16 3', mRNA sequence
gi|87057061|gb|DY327378.1|DY327378	776	scaffold1013_contigs=9	575138	85.19	108	13.92	0.02	14	2	330	435	124590	124697	2.1e-31	133	OB_MEa0001G01.r OB_MEa Ocimum basilicum cDNA clone OB_MEa0001G01 3', mRNA sequence
gi|87056952|gb|DY327269.1|DY327269	792	scaffold1013_contigs=9	575138	85.19	108	13.64	0.02	14	2	330	435	124590	124697	2.1e-31	133	OB_MEa0001D16.r OB_MEa Ocimum basilicum cDNA clone OB_MEa0001D16 3', mRNA sequence
gi|87056885|gb|DY327202.1|DY327202	871	scaffold1013_contigs=9	575138	85.19	108	12.4	0.02	14	2	304	409	124590	124697	2.1e-31	133	OB_MEa0001C04.f OB_MEa Ocimum basilicum cDNA clone OB_MEa0001C04 5', mRNA sequence
gi|87056867|gb|DY327184.1|DY327184	779	scaffold1013_contigs=9	575138	85.19	108	13.86	0.02	14	2	316	421	124590	124697	2.1e-31	133	OB_MEa0001B19.f OB_MEa Ocimum basilicum cDNA clone OB_MEa0001B19 5', mRNA sequence
gi|87063840|gb|DY334157.1|DY334157	846	scaffold1013_contigs=9	575138	85.19	108	12.77	0.02	14	2	434	539	124697	124590	2.1e-31	133	OB_MEa0010K11.r OB_MEa Ocimum basilicum cDNA clone OB_MEa0010K11 3', mRNA sequence
gi|87063468|gb|DY333785.1|DY333785	853	scaffold1013_contigs=9	575138	85.19	108	12.66	0.02	14	2	443	548	124697	124590	2.1e-31	133	OB_MEa0010C12.r OB_MEa Ocimum basilicum cDNA clone OB_MEa0010C12 3', mRNA sequence
gi|87062759|gb|DY333076.1|DY333076	548	scaffold1013_contigs=9	575138	85.19	108	19.71	0.02	14	2	129	234	124697	124590	2.1e-31	133	OB_MEa0009D03.r OB_MEa Ocimum basilicum cDNA clone OB_MEa0009D03 3', mRNA sequence
gi|87062207|gb|DY332524.1|DY332524	567	scaffold1013_contigs=9	575138	85.19	108	19.05	0.02	14	2	135	240	124697	124590	2.1e-31	133	OB_MEa0008H04.r OB_MEa Ocimum basilicum cDNA clone OB_MEa0008H04 3', mRNA sequence
gi|87061985|gb|DY332302.1|DY332302	779	scaffold1013_contigs=9	575138	84.4	109	13.99	0.02	14	3	362	468	124697	124590	9.6e-29	125	OB_MEa0008C08.r OB_MEa Ocimum basilicum cDNA clone OB_MEa0008C08 3', mRNA sequence
gi|87061218|gb|DY331535.1|DY331535	664	scaffold1013_contigs=9	575138	85.19	108	16.27	0.02	14	2	269	374	124697	124590	2.1e-31	133	OB_MEa0007A15.f OB_MEa Ocimum basilicum cDNA clone OB_MEa0007A15 5', mRNA sequence
gi|87060036|gb|DY330353.1|DY330353	742	scaffold1013_contigs=9	575138	85.19	108	14.56	0.02	14	2	282	387	124697	124590	2.1e-31	133	OB_MEa0005G18.r OB_MEa Ocimum basilicum cDNA clone OB_MEa0005G18 3', mRNA sequence
gi|87059697|gb|DY330014.1|DY330014	629	scaffold1013_contigs=9	575138	85.19	108	17.17	0.02	14	2	223	328	124697	124590	2.1e-31	133	OB_MEa0004P08.f OB_MEa Ocimum basilicum cDNA clone OB_MEa0004P08 5', mRNA sequence
gi|87059531|gb|DY329848.1|DY329848	809	scaffold1013_contigs=9	575138	85.19	108	13.35	0.02	14	2	469	574	124697	124590	2.1e-31	133	OB_MEa0004L20.r OB_MEa Ocimum basilicum cDNA clone OB_MEa0004L20 3', mRNA sequence
gi|87059163|gb|DY329480.1|DY329480	531	scaffold1013_contigs=9	575138	85.19	108	20.34	0.02	14	2	113	218	124697	124590	2.1e-31	133	OB_MEa0004D24.f OB_MEa Ocimum basilicum cDNA clone OB_MEa0004D24 5', mRNA sequence
gi|87058711|gb|DY329028.1|DY329028	940	scaffold1013_contigs=9	575138	84.4	109	11.6	0.02	14	3	373	479	124697	124590	9.6e-29	125	OB_MEa0003K11.f OB_MEa Ocimum basilicum cDNA clone OB_MEa0003K11 5', mRNA sequence
gi|87058381|gb|DY328698.1|DY328698	498	scaffold1013_contigs=9	575138	85.19	108	21.69	0.02	14	2	78	183	124697	124590	2.1e-31	133	OB_MEa0003D04.r OB_MEa Ocimum basilicum cDNA clone OB_MEa0003D04 3', mRNA sequence
gi|87058302|gb|DY328619.1|DY328619	523	scaffold1013_contigs=9	575138	85.19	108	20.65	0.02	14	2	111	216	124697	124590	2.1e-31	133	OB_MEa0003B13.f OB_MEa Ocimum basilicum cDNA clone OB_MEa0003B13 5', mRNA sequence
gi|87057895|gb|DY328212.1|DY328212	791	scaffold1013_contigs=9	575138	85.19	108	13.65	0.02	14	2	363	468	124697	124590	2.1e-31	133	OB_MEa0002I15.f OB_MEa Ocimum basilicum cDNA clone OB_MEa0002I15 5', mRNA sequence
gi|87056868|gb|DY327185.1|DY327185	771	scaffold1013_contigs=9	575138	85.19	108	14.01	0.02	14	2	351	456	124697	124590	2.1e-31	133	OB_MEa0001B19.r OB_MEa Ocimum basilicum cDNA clone OB_MEa0001B19 3', mRNA sequence
gi|87070948|gb|DY341265.1|DY341265	711	scaffold1013_contigs=9	575138	92.93	283	39.8	0.05	20	0	248	530	125569	125851	1.9e-135	479	OB_SEb04G14.f OB_SEb Ocimum basilicum cDNA clone OB_SEb04G14 5', mRNA sequence
gi|87052193|gb|DY322510.1|DY322510	847	scaffold1013_contigs=9	575138	93.77	353	41.68	0.06	22	0	28	380	126890	127242	4.4e-179	624	OB_EEa02M12.f OB_EEa Ocimum basilicum cDNA clone OB_EEa02M12 5', mRNA sequence
gi|87051966|gb|DY322283.1|DY322283	454	scaffold1013_contigs=9	575138	90.48	210	46.26	0.04	20	0	5	214	127371	127580	3.2e-93	339	OB_EEa02G13.f OB_EEa Ocimum basilicum cDNA clone OB_EEa02G13 5', mRNA sequence
gi|87052646|gb|DY322963.1|DY322963	455	scaffold1013_contigs=9	575138	91.05	190	41.76	0.03	17	0	35	224	127391	127580	3.8e-83	305	OB_EEa03K06.f OB_EEa Ocimum basilicum cDNA clone OB_EEa03K06 5', mRNA sequence
gi|87052647|gb|DY322964.1|DY322964	435	scaffold1013_contigs=9	575138	93.18	220	50.57	0.04	15	0	208	427	127580	127361	5.9e-104	374	OB_EEa03K06.r OB_EEa Ocimum basilicum cDNA clone OB_EEa03K06 3', mRNA sequence
gi|87052194|gb|DY322511.1|DY322511	837	scaffold1013_contigs=9	575138	92.06	277	33.09	0.05	22	0	215	491	127580	127304	6e-131	464	OB_EEa02M12.r OB_EEa Ocimum basilicum cDNA clone OB_EEa02M12 3', mRNA sequence
gi|87067625|gb|DY337942.1|DY337942	355	scaffold1013_contigs=9	575138	83.55	231	65.07	0.04	38	0	116	346	137420	137190	2.7e-89	326	OB_SEa07D14.r OB_SEa Ocimum basilicum cDNA clone OB_SEa07D14 3', mRNA sequence
gi|87058558|gb|DY328875.1|DY328875	839	scaffold1013_contigs=9	575138	93.37	166	19.79	0.03	11	0	429	594	140767	140932	4.6e-80	295	OB_MEa0003H02.f OB_MEa Ocimum basilicum cDNA clone OB_MEa0003H02 5', mRNA sequence
gi|87058559|gb|DY328876.1|DY328876	755	scaffold1013_contigs=9	575138	90.62	192	25.43	0.03	14	1	1	188	142718	142527	3.9e-85	312	OB_MEa0003H02.r OB_MEa Ocimum basilicum cDNA clone OB_MEa0003H02 3', mRNA sequence
gi|87051624|gb|DY321941.1|DY321941	573	scaffold1013_contigs=9	575138	94.41	286	49.91	0.05	16	0	288	573	185782	186067	7.6e-142	500	OB_EEa01N15.f OB_EEa Ocimum basilicum cDNA clone OB_EEa01N15 5', mRNA sequence
gi|87051625|gb|DY321942.1|DY321942	571	scaffold1013_contigs=9	575138	92.62	244	42.73	0.04	18	0	41	284	186025	185782	3.6e-115	412	OB_EEa01N15.r OB_EEa Ocimum basilicum cDNA clone OB_EEa01N15 3', mRNA sequence
gi|87054860|gb|DY325177.1|DY325177	586	scaffold1013_contigs=9	575138	90.66	257	43.86	0.04	18	1	36	286	264709	264965	2e-115	413	OB_EEa07H06.r OB_EEa Ocimum basilicum cDNA clone OB_EEa07H06 3', mRNA sequence
gi|87054859|gb|DY325176.1|DY325176	602	scaffold1013_contigs=9	575138	88.97	390	64.78	0.07	34	2	169	549	265097	264708	1.4e-172	602	OB_EEa07H06.f OB_EEa Ocimum basilicum cDNA clone OB_EEa07H06 5', mRNA sequence
gi|87059986|gb|DY330303.1|DY330303	838	scaffold1013_contigs=9	575138	95.48	376	44.87	0.07	17	0	412	787	279287	279662	1.5e-194	675	OB_MEa0005F17.f OB_MEa Ocimum basilicum cDNA clone OB_MEa0005F17 5', mRNA sequence
gi|87059987|gb|DY330304.1|DY330304	827	scaffold1013_contigs=9	575138	93.31	239	28.9	0.04	16	0	174	412	282421	282183	5.8e-115	411	OB_MEa0005F17.r OB_MEa Ocimum basilicum cDNA clone OB_MEa0005F17 3', mRNA sequence
gi|87071116|gb|DY341433.1|DY341433	273	scaffold1013_contigs=9	575138	92.04	201	73.63	0.03	16	0	65	265	305158	305358	2.8e-93	339	OB_SEb05A03.r OB_SEb Ocimum basilicum cDNA clone OB_SEb05A03 3', mRNA sequence
gi|87064807|gb|DY335124.1|DY335124	784	scaffold1013_contigs=9	575138	95	220	28.06	0.04	11	0	208	427	306615	306396	3.3e-109	392	OB_SEa02A16.f OB_SEa Ocimum basilicum cDNA clone OB_SEa02A16 5', mRNA sequence
gi|87056128|gb|DY326445.1|DY326445	667	scaffold1013_contigs=9	575138	95	220	32.98	0.04	11	0	60	279	306615	306396	2.5e-109	392	OB_EEa09L03.f OB_EEa Ocimum basilicum cDNA clone OB_EEa09L03 5', mRNA sequence
gi|87056042|gb|DY326359.1|DY326359	641	scaffold1013_contigs=9	575138	95	220	34.32	0.04	11	0	153	372	306615	306396	7.7e-110	394	OB_EEa09I14.f OB_EEa Ocimum basilicum cDNA clone OB_EEa09I14 5', mRNA sequence
gi|87072425|gb|DY342742.1|DY342742	409	scaffold1013_contigs=9	575138	90.7	172	42.05	0.03	16	0	194	365	314507	314678	1.9e-75	280	OB_SEb07K12.r OB_SEb Ocimum basilicum cDNA clone OB_SEb07K12 3', mRNA sequence
gi|87052355|gb|DY322672.1|DY322672	788	scaffold1013_contigs=9	575138	91.62	382	48.48	0.07	32	0	173	554	364979	365360	1.5e-179	626	OB_EEa03A21.f OB_EEa Ocimum basilicum cDNA clone OB_EEa03A21 5', mRNA sequence
gi|87052356|gb|DY322673.1|DY322673	801	scaffold1013_contigs=9	575138	91.1	382	47.69	0.07	34	0	315	696	365360	364979	1.8e-177	619	OB_EEa03A21.r OB_EEa Ocimum basilicum cDNA clone OB_EEa03A21 3', mRNA sequence
gi|87052447|gb|DY322764.1|DY322764	371	scaffold1013_contigs=9	575138	90.08	252	67.92	0.04	22	1	119	367	367007	367258	8.1e-112	401	OB_EEa03D22.r OB_EEa Ocimum basilicum cDNA clone OB_EEa03D22 3', mRNA sequence
gi|87055473|gb|DY325790.1|DY325790	362	scaffold1013_contigs=9	575138	90.31	258	71.27	0.04	22	1	80	337	367019	367273	3.8e-116	415	OB_EEa08H19.r OB_EEa Ocimum basilicum cDNA clone OB_EEa08H19 3', mRNA sequence
gi|87052446|gb|DY322763.1|DY322763	253	scaffold1013_contigs=9	575138	89.6	125	49.41	0.02	10	1	1	122	367131	367007	1.2e-49	194	OB_EEa03D22.f OB_EEa Ocimum basilicum cDNA clone OB_EEa03D22 5', mRNA sequence
gi|87064269|gb|DY334586.1|DY334586	790	scaffold1013_contigs=9	575138	95.97	124	15.7	0.02	5	0	657	780	412977	413100	3e-58	223	OB_SEa01E01.r OB_SEa Ocimum basilicum cDNA clone OB_SEa01E01 3', mRNA sequence
gi|87064268|gb|DY334585.1|DY334585	787	scaffold1013_contigs=9	575138	94.23	156	19.82	0.03	9	0	20	175	417831	417676	4.8e-74	275	OB_SEa01E01.f OB_SEa Ocimum basilicum cDNA clone OB_SEa01E01 5', mRNA sequence
gi|87066018|gb|DY336335.1|DY336335	437	scaffold1013_contigs=9	575138	88.65	282	64.53	0.05	24	2	141	415	451327	451607	2.7e-120	429	OB_SEa03N20.f OB_SEa Ocimum basilicum cDNA clone OB_SEa03N20 5', mRNA sequence
gi|87066019|gb|DY336336.1|DY336336	436	scaffold1013_contigs=9	575138	87.73	220	50.46	0.04	18	3	84	296	451544	451327	1e-85	314	OB_SEa03N20.r OB_SEa Ocimum basilicum cDNA clone OB_SEa03N20 3', mRNA sequence
gi|87062703|gb|DY333020.1|DY333020	824	scaffold1013_contigs=9	575138	97.37	152	18.45	0.03	4	0	35	186	453500	453651	1.3e-75	280	OB_MEa0009B22.r OB_MEa Ocimum basilicum cDNA clone OB_MEa0009B22 3', mRNA sequence
gi|87062702|gb|DY333019.1|DY333019	513	scaffold1013_contigs=9	575138	90.23	133	25.93	0.02	13	0	8	140	455349	455217	2.7e-54	209	OB_MEa0009B22.f OB_MEa Ocimum basilicum cDNA clone OB_MEa0009B22 5', mRNA sequence
gi|87056734|gb|DY327051.1|DY327051	611	scaffold1013_contigs=9	575138	95.65	115	18.82	0.02	5	0	261	375	529140	529254	9.9e-55	211	OB_EEa10O07.r OB_EEa Ocimum basilicum cDNA clone OB_EEa10O07 3', mRNA sequence
gi|87056733|gb|DY327050.1|DY327050	360	scaffold1013_contigs=9	575138	95.65	115	31.94	0.02	5	0	237	351	529254	529140	9.9e-55	211	OB_EEa10O07.f OB_EEa Ocimum basilicum cDNA clone OB_EEa10O07 5', mRNA sequence
gi|87056715|gb|DY327032.1|DY327032	739	scaffold1013_contigs=9	575138	96.15	182	24.63	0.03	7	0	391	572	530833	531014	7e-92	334	OB_EEa10N18.r OB_EEa Ocimum basilicum cDNA clone OB_EEa10N18 3', mRNA sequence
gi|87057059|gb|DY327376.1|DY327376	758	scaffold1015_contigs=8	305121	90.79	391	51.58	0.13	35	1	262	652	216011	216400	6.3e-178	620	OB_MEa0001F24.r OB_MEa Ocimum basilicum cDNA clone OB_MEa0001F24 3', mRNA sequence
gi|87053346|gb|DY323663.1|DY323663	450	scaffold1015_contigs=8	305121	90.4	250	55.56	0.08	23	1	117	366	216011	216259	1.4e-109	393	OB_EEa05B02.f OB_EEa Ocimum basilicum cDNA clone OB_EEa05B02 5', mRNA sequence
gi|87053392|gb|DY323709.1|DY323709	427	scaffold1015_contigs=8	305121	89.36	141	33.02	0.05	14	1	35	175	232581	232720	1.4e-55	214	OB_EEa05C09.r OB_EEa Ocimum basilicum cDNA clone OB_EEa05C09 3', mRNA sequence
gi|87069718|gb|DY340035.1|DY340035	697	scaffold1015_contigs=8	305121	93.83	243	34.86	0.08	15	0	118	360	241601	241359	1.2e-119	427	OB_SEb01I14.r OB_SEb Ocimum basilicum cDNA clone OB_SEb01I14 3', mRNA sequence
gi|87062022|gb|DY332339.1|DY332339	910	scaffold1021_contigs=20	594608	91.16	543	59.67	0.09	45	3	1	543	50672	51211	2.7e-254	874	OB_MEa0008D03.f OB_MEa Ocimum basilicum cDNA clone OB_MEa0008D03 5', mRNA sequence
gi|87063068|gb|DY333385.1|DY333385	888	scaffold1021_contigs=20	594608	91.75	509	57.32	0.09	37	4	18	525	50707	51211	2.2e-239	824	OB_MEa0009J20.f OB_MEa Ocimum basilicum cDNA clone OB_MEa0009J20 5', mRNA sequence
gi|87063069|gb|DY333386.1|DY333386	725	scaffold1021_contigs=20	594608	95.58	226	31.17	0.04	10	0	241	466	52645	52420	2e-114	409	OB_MEa0009J20.r OB_MEa Ocimum basilicum cDNA clone OB_MEa0009J20 3', mRNA sequence
gi|87062023|gb|DY332340.1|DY332340	726	scaffold1021_contigs=20	594608	95.58	226	31.13	0.04	10	0	241	466	52645	52420	2e-114	409	OB_MEa0008D03.r OB_MEa Ocimum basilicum cDNA clone OB_MEa0008D03 3', mRNA sequence
gi|87057450|gb|DY327767.1|DY327767	803	scaffold1021_contigs=20	594608	95.6	182	22.67	0.03	8	0	482	663	165678	165859	2.4e-90	329	OB_MEa0001O23.f OB_MEa Ocimum basilicum cDNA clone OB_MEa0001O23 5', mRNA sequence
gi|87057451|gb|DY327768.1|DY327768	846	scaffold1021_contigs=20	594608	95.6	182	21.51	0.03	8	0	513	694	165859	165678	2.4e-90	329	OB_MEa0001O23.r OB_MEa Ocimum basilicum cDNA clone OB_MEa0001O23 3', mRNA sequence
gi|87068737|gb|DY339054.1|DY339054	291	scaffold1021_contigs=20	594608	89.42	189	64.95	0.03	20	0	1	189	180470	180658	1.7e-80	296	OB_SEa09H09.f OB_SEa Ocimum basilicum cDNA clone OB_SEa09H09 5', mRNA sequence
gi|87068738|gb|DY339055.1|DY339055	231	scaffold1021_contigs=20	594608	88.96	163	70.56	0.03	18	0	38	200	180631	180469	1.3e-67	254	OB_SEa09H09.r OB_SEa Ocimum basilicum cDNA clone OB_SEa09H09 3', mRNA sequence
gi|87069388|gb|DY339705.1|DY339705	476	scaffold1021_contigs=20	594608	92.71	288	60.5	0.05	21	0	49	336	194016	194303	7e-140	494	OB_SEa10L07.r OB_SEa Ocimum basilicum cDNA clone OB_SEa10L07 3', mRNA sequence
gi|87069387|gb|DY339704.1|DY339704	577	scaffold1021_contigs=20	594608	95.24	294	50.95	0.05	14	0	137	430	194307	194014	7.9e-152	533	OB_SEa10L07.f OB_SEa Ocimum basilicum cDNA clone OB_SEa10L07 5', mRNA sequence
gi|87070782|gb|DY341099.1|DY341099	732	scaffold1021_contigs=20	594608	90.3	299	40.85	0.05	29	0	154	452	230657	230955	6.4e-138	487	OB_SEb03P02.r OB_SEb Ocimum basilicum cDNA clone OB_SEb03P02 3', mRNA sequence
gi|87066224|gb|DY336541.1|DY336541	583	scaffold1021_contigs=20	594608	90	380	65.18	0.06	37	1	173	552	230657	231035	2.2e-174	608	OB_SEa04F04.f OB_SEa Ocimum basilicum cDNA clone OB_SEa04F04 5', mRNA sequence
gi|87066225|gb|DY336542.1|DY336542	551	scaffold1021_contigs=20	594608	93.71	175	31.76	0.03	10	1	205	379	230830	230657	1.7e-80	296	OB_SEa04F04.r OB_SEa Ocimum basilicum cDNA clone OB_SEa04F04 3', mRNA sequence
gi|87070781|gb|DY341098.1|DY341098	597	scaffold1021_contigs=20	594608	93.72	191	31.99	0.03	12	0	68	258	231266	231076	2.1e-91	333	OB_SEb03P02.f OB_SEb Ocimum basilicum cDNA clone OB_SEb03P02 5', mRNA sequence
gi|87055338|gb|DY325655.1|DY325655	439	scaffold1021_contigs=20	594608	81.91	94	21.41	0.02	17	0	284	377	242766	242673	3.4e-28	123	OB_EEa08D22.r OB_EEa Ocimum basilicum cDNA clone OB_EEa08D22 3', mRNA sequence
gi|87055337|gb|DY325654.1|DY325654	447	scaffold1021_contigs=20	594608	89.08	119	26.62	0.02	13	0	171	289	242771	242889	8.5e-47	185	OB_EEa08D22.f OB_EEa Ocimum basilicum cDNA clone OB_EEa08D22 5', mRNA sequence
gi|87061181|gb|DY331498.1|DY331498	445	scaffold1021_contigs=20	594608	97.22	72	16.18	0.01	2	0	2	73	311243	311314	5.4e-31	132	OB_MEa0006P19.r OB_MEa Ocimum basilicum cDNA clone OB_MEa0006P19 3', mRNA sequence
gi|87055870|gb|DY326187.1|DY326187	186	scaffold1021_contigs=20	594608	94.44	72	38.71	0.01	4	0	12	83	311243	311314	6.3e-29	125	OB_EEa09D04.f OB_EEa Ocimum basilicum cDNA clone OB_EEa09D04 5', mRNA sequence
gi|87072719|gb|DY343036.1|DY343036	336	scaffold1021_contigs=20	594608	81.82	77	22.92	0.01	14	0	78	154	311330	311406	9e-21	98	OB_SEb08E01.f OB_SEb Ocimum basilicum cDNA clone OB_SEb08E01 5', mRNA sequence
gi|87053778|gb|DY324095.1|DY324095	221	scaffold1021_contigs=20	594608	88.76	89	40.27	0.01	10	0	80	168	311330	311418	6.5e-33	138	OB_EEa05M01.f OB_EEa Ocimum basilicum cDNA clone OB_EEa05M01 5', mRNA sequence
gi|87069155|gb|DY339472.1|DY339472	519	scaffold1021_contigs=20	594608	81.08	37	7.13	0.01	7	0	262	298	311740	311776	9.4e-06	48	OB_SEa10D06.r OB_SEa Ocimum basilicum cDNA clone OB_SEa10D06 3', mRNA sequence
gi|87068351|gb|DY338668.1|DY338668	658	scaffold1021_contigs=20	594608	81.08	37	5.62	0.01	7	0	393	429	311740	311776	9.4e-06	48	OB_SEa08L17.r OB_SEa Ocimum basilicum cDNA clone OB_SEa08L17 3', mRNA sequence
gi|87051673|gb|DY321990.1|DY321990	265	scaffold1021_contigs=20	594608	88.36	146	55.09	0.02	6	3	16	157	311943	312081	1.6e-53	207	OB_EEa01O22.f OB_EEa Ocimum basilicum cDNA clone OB_EEa01O22 5', mRNA sequence
gi|87057866|gb|DY328183.1|DY328183	459	scaffold1021_contigs=20	594608	87.86	140	30.5	0.02	6	3	245	380	311949	312081	3.9e-50	196	OB_MEa0002H24.f OB_MEa Ocimum basilicum cDNA clone OB_MEa0002H24 5', mRNA sequence
gi|87053467|gb|DY323784.1|DY323784	304	scaffold1021_contigs=20	594608	87.86	140	46.05	0.02	6	3	88	223	311949	312081	3.9e-50	196	OB_EEa05E06.f OB_EEa Ocimum basilicum cDNA clone OB_EEa05E06 5', mRNA sequence
gi|87053151|gb|DY323468.1|DY323468	308	scaffold1021_contigs=20	594608	91.47	129	41.88	0.02	6	2	103	227	311954	312081	6.5e-51	198	OB_EEa04K13.f OB_EEa Ocimum basilicum cDNA clone OB_EEa04K13 5', mRNA sequence
gi|87056114|gb|DY326431.1|DY326431	494	scaffold1021_contigs=20	594608	100	57	11.54	0.01	0	0	362	418	312025	312081	1.2e-24	111	OB_EEa09K14.f OB_EEa Ocimum basilicum cDNA clone OB_EEa09K14 5', mRNA sequence
gi|87061180|gb|DY331497.1|DY331497	464	scaffold1021_contigs=20	594608	87.86	140	30.17	0.02	6	3	12	147	312081	311949	3.9e-50	196	OB_MEa0006P19.f OB_MEa Ocimum basilicum cDNA clone OB_MEa0006P19 5', mRNA sequence
gi|87057867|gb|DY328184.1|DY328184	335	scaffold1021_contigs=20	594608	88.57	140	41.79	0.02	5	3	72	207	312081	311949	1.8e-51	200	OB_MEa0002H24.r OB_MEa Ocimum basilicum cDNA clone OB_MEa0002H24 3', mRNA sequence
gi|87055871|gb|DY326188.1|DY326188	533	scaffold1021_contigs=20	594608	87.86	140	26.27	0.02	6	3	76	211	312081	311949	3.9e-50	196	OB_EEa09D04.r OB_EEa Ocimum basilicum cDNA clone OB_EEa09D04 3', mRNA sequence
gi|87053781|gb|DY324098.1|DY324098	278	scaffold1021_contigs=20	594608	88.08	151	54.32	0.03	13	2	57	203	312081	311932	3.9e-54	209	OB_EEa05M02.r OB_EEa Ocimum basilicum cDNA clone OB_EEa05M02 3', mRNA sequence
gi|87072720|gb|DY343037.1|DY343037	360	scaffold1021_contigs=20	594608	88.65	141	39.17	0.02	5	3	76	212	312082	311949	5.1e-52	202	OB_SEb08E01.r OB_SEb Ocimum basilicum cDNA clone OB_SEb08E01 3', mRNA sequence
gi|87054582|gb|DY324899.1|DY324899	307	scaffold1021_contigs=20	594608	91.6	131	42.67	0.02	6	2	37	163	312083	311954	4.9e-52	202	OB_EEa07A13.r OB_EEa Ocimum basilicum cDNA clone OB_EEa07A13 3', mRNA sequence
gi|87053506|gb|DY323823.1|DY323823	303	scaffold1021_contigs=20	594608	91.6	131	43.23	0.02	6	2	79	205	312083	311954	4.9e-52	202	OB_EEa05F05.r OB_EEa Ocimum basilicum cDNA clone OB_EEa05F05 3', mRNA sequence
gi|87056243|gb|DY326560.1|DY326560	271	scaffold1021_contigs=20	594608	92.06	63	23.25	0.01	5	0	14	76	325826	325888	1.2e-22	104	OB_EEa09O08.f OB_EEa Ocimum basilicum cDNA clone OB_EEa09O08 5', mRNA sequence
gi|87060782|gb|DY331099.1|DY331099	463	scaffold1021_contigs=20	594608	95.08	61	13.17	0.01	3	0	1	61	325828	325888	1.1e-23	108	OB_MEa0006H03.r OB_MEa Ocimum basilicum cDNA clone OB_MEa0006H03 3', mRNA sequence
gi|87069672|gb|DY339989.1|DY339989	421	scaffold1021_contigs=20	594608	91.76	85	20.19	0.01	1	2	329	413	325914	325836	5.6e-30	129	OB_SEb01G09.r OB_SEb Ocimum basilicum cDNA clone OB_SEb01G09 3', mRNA sequence
gi|87056321|gb|DY326638.1|DY326638	249	scaffold1021_contigs=20	594608	86.3	73	29.32	0.01	6	2	151	219	326145	326217	1.8e-18	90	OB_EEa10A19.f OB_EEa Ocimum basilicum cDNA clone OB_EEa10A19 5', mRNA sequence
gi|87056270|gb|DY326587.1|DY326587	277	scaffold1021_contigs=20	594608	86.3	73	26.35	0.01	6	2	179	247	326145	326217	1.8e-18	90	OB_EEa09O24.f OB_EEa Ocimum basilicum cDNA clone OB_EEa09O24 5', mRNA sequence
gi|87056322|gb|DY326639.1|DY326639	251	scaffold1021_contigs=20	594608	100	27	10.76	0	0	0	38	64	326209	326183	1.1e-06	51	OB_EEa10A19.r OB_EEa Ocimum basilicum cDNA clone OB_EEa10A19 3', mRNA sequence
gi|87060781|gb|DY331098.1|DY331098	215	scaffold1021_contigs=20	594608	96.67	30	13.95	0.01	1	0	85	114	326212	326183	1.3e-07	54	OB_MEa0006H03.f OB_MEa Ocimum basilicum cDNA clone OB_MEa0006H03 5', mRNA sequence
gi|87071388|gb|DY341705.1|DY341705	366	scaffold1021_contigs=20	594608	87.5	80	21.86	0.01	5	3	86	161	326223	326145	1.2e-21	101	OB_SEb05J10.r OB_SEb Ocimum basilicum cDNA clone OB_SEb05J10 3', mRNA sequence
gi|87056244|gb|DY326561.1|DY326561	773	scaffold1021_contigs=20	594608	84.09	44	5.69	0.01	7	0	13	56	326226	326183	9.3e-08	55	OB_EEa09O08.r OB_EEa Ocimum basilicum cDNA clone OB_EEa09O08 3', mRNA sequence
gi|87054793|gb|DY325110.1|DY325110	422	scaffold1021_contigs=20	594608	90.24	82	19.43	0.01	8	0	106	187	326226	326145	5.7e-31	132	OB_EEa07F14.r OB_EEa Ocimum basilicum cDNA clone OB_EEa07F14 3', mRNA sequence
gi|87057088|gb|DY327405.1|DY327405	358	scaffold1021_contigs=20	594608	97.56	41	11.45	0.01	1	0	260	300	326236	326276	1.3e-13	74	OB_MEa0001G17.r OB_MEa Ocimum basilicum cDNA clone OB_MEa0001G17 3', mRNA sequence
gi|87069743|gb|DY340060.1|DY340060	403	scaffold1021_contigs=20	594608	97.56	41	10.17	0.01	1	0	44	84	326276	326236	1.3e-13	74	OB_SEb01J15.r OB_SEb Ocimum basilicum cDNA clone OB_SEb01J15 3', mRNA sequence
gi|87057087|gb|DY327404.1|DY327404	358	scaffold1021_contigs=20	594608	97.56	41	11.45	0.01	1	0	59	99	326276	326236	1.3e-13	74	OB_MEa0001G17.f OB_MEa Ocimum basilicum cDNA clone OB_MEa0001G17 5', mRNA sequence
gi|87062288|gb|DY332605.1|DY332605	805	scaffold1021_contigs=20	594608	94.59	74	9.19	0.01	2	1	561	632	334138	334211	2.3e-27	120	OB_MEa0008I21.r OB_MEa Ocimum basilicum cDNA clone OB_MEa0008I21 3', mRNA sequence
gi|87051511|gb|DY321828.1|DY321828	754	scaffold1021_contigs=20	594608	88.78	98	13	0.02	10	1	657	754	334302	334398	2.8e-33	140	OB_EEa01K22.f OB_EEa Ocimum basilicum cDNA clone OB_EEa01K22 5', mRNA sequence
gi|87062287|gb|DY332604.1|DY332604	817	scaffold1021_contigs=20	594608	91.36	81	9.91	0.01	7	0	17	97	334382	334302	4.9e-29	126	OB_MEa0008I21.f OB_MEa Ocimum basilicum cDNA clone OB_MEa0008I21 5', mRNA sequence
gi|87067259|gb|DY337576.1|DY337576	202	scaffold1021_contigs=20	594608	92.11	38	18.81	0.01	3	0	155	192	356981	357018	4.3e-11	66	OB_SEa06I12.f OB_SEa Ocimum basilicum cDNA clone OB_SEa06I12 5', mRNA sequence
gi|87052219|gb|DY322536.1|DY322536	297	scaffold1021_contigs=20	594608	91.28	195	65.66	0.03	17	0	14	208	395936	396130	6.1e-87	318	OB_EEa02N03.f OB_EEa Ocimum basilicum cDNA clone OB_EEa02N03 5', mRNA sequence
gi|87052220|gb|DY322537.1|DY322537	262	scaffold1021_contigs=20	594608	90.78	206	78.63	0.03	19	0	48	253	396130	395925	9e-90	327	OB_EEa02N03.r OB_EEa Ocimum basilicum cDNA clone OB_EEa02N03 3', mRNA sequence
gi|87066886|gb|DY337203.1|DY337203	486	scaffold1021_contigs=20	594608	100	25	5.14	0	0	0	160	184	407853	407877	5.2e-06	49	OB_SEa05M04.f OB_SEa Ocimum basilicum cDNA clone OB_SEa05M04 5', mRNA sequence
gi|87065461|gb|DY335778.1|DY335778	664	scaffold1021_contigs=20	594608	93.59	343	51.66	0.06	18	4	180	521	449871	450210	1.6e-162	569	OB_SEa02P12.r OB_SEa Ocimum basilicum cDNA clone OB_SEa02P12 3', mRNA sequence
gi|87052098|gb|DY322415.1|DY322415	830	scaffold1021_contigs=20	594608	96.36	275	33.13	0.05	10	0	556	830	450648	450922	1.6e-144	509	OB_EEa02K04.r OB_EEa Ocimum basilicum cDNA clone OB_EEa02K04 3', mRNA sequence
gi|87065460|gb|DY335777.1|DY335777	700	scaffold1021_contigs=20	594608	93.96	298	42.57	0.05	15	1	18	312	451013	450716	5.4e-146	514	OB_SEa02P12.f OB_SEa Ocimum basilicum cDNA clone OB_SEa02P12 5', mRNA sequence
gi|87052180|gb|DY322497.1|DY322497	801	scaffold1021_contigs=20	594608	95.37	799	99.75	0.13	34	1	6	801	451494	450696	0	1440	OB_EEa02M04.f OB_EEa Ocimum basilicum cDNA clone OB_EEa02M04 5', mRNA sequence
gi|87062435|gb|DY332752.1|DY332752	747	scaffold1021_contigs=20	594608	95.14	185	24.77	0.03	9	0	332	516	521429	521613	4.8e-91	332	OB_MEa0008M03.r OB_MEa Ocimum basilicum cDNA clone OB_MEa0008M03 3', mRNA sequence
gi|87062434|gb|DY332751.1|DY332751	836	scaffold1021_contigs=20	594608	93.55	341	40.79	0.06	22	0	214	554	522932	522592	3.6e-167	584	OB_MEa0008M03.f OB_MEa Ocimum basilicum cDNA clone OB_MEa0008M03 5', mRNA sequence
gi|87051846|gb|DY322163.1|DY322163	839	scaffold1022_contigs=14	449193	91.1	618	73.66	0.14	53	2	222	839	19589	20204	1.7e-291	997	OB_EEa02D08.r OB_EEa Ocimum basilicum cDNA clone OB_EEa02D08 3', mRNA sequence
gi|87052457|gb|DY322774.1|DY322774	357	scaffold1022_contigs=14	449193	92.67	150	42.02	0.03	11	0	200	349	19669	19818	7.9e-69	258	OB_EEa03E05.r OB_EEa Ocimum basilicum cDNA clone OB_EEa03E05 3', mRNA sequence
gi|87052456|gb|DY322773.1|DY322773	435	scaffold1022_contigs=14	449193	93.71	143	32.87	0.03	9	0	3	145	19818	19676	4e-66	249	OB_EEa03E05.f OB_EEa Ocimum basilicum cDNA clone OB_EEa03E05 5', mRNA sequence
gi|87066735|gb|DY337052.1|DY337052	618	scaffold1022_contigs=14	449193	90.24	82	13.27	0.02	6	1	511	590	42181	42262	2.9e-28	123	OB_SEa05H05.f OB_SEa Ocimum basilicum cDNA clone OB_SEa05H05 5', mRNA sequence
gi|87067212|gb|DY337529.1|DY337529	644	scaffold1022_contigs=14	449193	91.67	180	27.95	0.04	15	0	7	186	43888	44067	2.6e-83	306	OB_SEa06G13.f OB_SEa Ocimum basilicum cDNA clone OB_SEa06G13 5', mRNA sequence
gi|87062029|gb|DY332346.1|DY332346	701	scaffold1022_contigs=14	449193	93.85	195	27.82	0.04	12	0	391	585	45407	45601	8.7e-96	347	OB_MEa0008D06.r OB_MEa Ocimum basilicum cDNA clone OB_MEa0008D06 3', mRNA sequence
gi|87070858|gb|DY341175.1|DY341175	728	scaffold1022_contigs=14	449193	92.41	316	43.41	0.07	24	0	102	417	46019	45704	8.6e-153	537	OB_SEb04C04.r OB_SEb Ocimum basilicum cDNA clone OB_SEb04C04 3', mRNA sequence
gi|87066736|gb|DY337053.1|DY337053	816	scaffold1022_contigs=14	449193	92.66	327	40.07	0.07	23	1	128	454	46029	45704	6.1e-156	547	OB_SEa05H05.r OB_SEa Ocimum basilicum cDNA clone OB_SEa05H05 3', mRNA sequence
gi|87067213|gb|DY337530.1|DY337530	669	scaffold1022_contigs=14	449193	95.17	352	52.62	0.08	17	0	33	384	46055	45704	4.7e-179	624	OB_SEa06G13.r OB_SEa Ocimum basilicum cDNA clone OB_SEa06G13 3', mRNA sequence
gi|87062028|gb|DY332345.1|DY332345	835	scaffold1022_contigs=14	449193	95.74	352	42.16	0.08	15	0	198	549	46055	45704	1.2e-181	632	OB_MEa0008D06.f OB_MEa Ocimum basilicum cDNA clone OB_MEa0008D06 5', mRNA sequence
gi|87053258|gb|DY323575.1|DY323575	235	scaffold1022_contigs=14	449193	94.44	126	53.62	0.03	7	0	25	150	155839	155714	1.6e-58	224	OB_EEa04N18.r OB_EEa Ocimum basilicum cDNA clone OB_EEa04N18 3', mRNA sequence
gi|87053211|gb|DY323528.1|DY323528	725	scaffold1022_contigs=14	449193	93.67	442	60.97	0.1	27	1	269	709	222932	223373	5.2e-220	760	OB_EEa04M08.r OB_EEa Ocimum basilicum cDNA clone OB_EEa04M08 3', mRNA sequence
gi|87053210|gb|DY323527.1|DY323527	718	scaffold1022_contigs=14	449193	93.35	436	60.72	0.1	28	1	16	450	223367	222932	1.1e-214	742	OB_EEa04M08.f OB_EEa Ocimum basilicum cDNA clone OB_EEa04M08 5', mRNA sequence
gi|87062320|gb|DY332637.1|DY332637	311	scaffold1022_contigs=14	449193	97.06	68	21.86	0.02	2	0	164	231	232560	232627	2.3e-29	127	OB_MEa0008J14.r OB_MEa Ocimum basilicum cDNA clone OB_MEa0008J14 3', mRNA sequence
gi|87062319|gb|DY332636.1|DY332636	315	scaffold1022_contigs=14	449193	91	100	31.75	0.02	9	0	45	144	232659	232560	4.7e-40	162	OB_MEa0008J14.f OB_MEa Ocimum basilicum cDNA clone OB_MEa0008J14 5', mRNA sequence
gi|87058865|gb|DY329182.1|DY329182	738	scaffold1022_contigs=14	449193	93.54	263	35.64	0.06	17	0	414	676	251007	251269	5.7e-127	451	OB_MEa0003N17.r OB_MEa Ocimum basilicum cDNA clone OB_MEa0003N17 3', mRNA sequence
gi|87058864|gb|DY329181.1|DY329181	630	scaffold1022_contigs=14	449193	94.74	152	24.13	0.03	8	0	182	333	251269	251118	3.3e-73	272	OB_MEa0003N17.f OB_MEa Ocimum basilicum cDNA clone OB_MEa0003N17 5', mRNA sequence
gi|87066348|gb|DY336665.1|DY336665	845	scaffold1022_contigs=14	449193	91.77	316	37.4	0.07	20	1	202	511	352548	352863	1.1e-152	536	OB_SEa04J08.f OB_SEa Ocimum basilicum cDNA clone OB_SEa04J08 5', mRNA sequence
gi|87064195|gb|DY334512.1|DY334512	292	scaffold1022_contigs=14	449193	88.68	212	72.6	0.05	18	1	80	285	352548	352759	1.5e-90	330	OB_SEa01C03.r OB_SEa Ocimum basilicum cDNA clone OB_SEa01C03 3', mRNA sequence
gi|87059709|gb|DY330026.1|DY330026	707	scaffold1022_contigs=14	449193	93.09	304	43	0.07	21	0	165	468	352560	352863	2.1e-151	532	OB_MEa0004P14.f OB_MEa Ocimum basilicum cDNA clone OB_MEa0004P14 5', mRNA sequence
gi|87059273|gb|DY329590.1|DY329590	784	scaffold1022_contigs=14	449193	93.42	304	38.78	0.07	20	0	177	480	352560	352863	4.1e-151	531	OB_MEa0004G07.f OB_MEa Ocimum basilicum cDNA clone OB_MEa0004G07 5', mRNA sequence
gi|87056169|gb|DY326486.1|DY326486	490	scaffold1022_contigs=14	449193	93.75	304	62.04	0.07	19	0	111	414	352560	352863	1.9e-152	535	OB_EEa09M03.r OB_EEa Ocimum basilicum cDNA clone OB_EEa09M03 3', mRNA sequence
gi|87072308|gb|DY342625.1|DY342625	386	scaffold1022_contigs=14	449193	89.81	157	40.67	0.03	16	0	198	354	352562	352718	2e-67	253	OB_SEb07G02.r OB_SEb Ocimum basilicum cDNA clone OB_SEb07G02 3', mRNA sequence
gi|87064194|gb|DY334511.1|DY334511	371	scaffold1022_contigs=14	449193	92.23	193	52.02	0.04	15	0	15	207	352752	352560	2e-90	329	OB_SEa01C03.f OB_SEa Ocimum basilicum cDNA clone OB_SEa01C03 5', mRNA sequence
gi|87059274|gb|DY329591.1|DY329591	775	scaffold1022_contigs=14	449193	93.42	304	39.23	0.07	20	0	296	599	352863	352560	4.1e-151	531	OB_MEa0004G07.r OB_MEa Ocimum basilicum cDNA clone OB_MEa0004G07 3', mRNA sequence
gi|87056168|gb|DY326485.1|DY326485	619	scaffold1022_contigs=14	449193	93.83	308	49.76	0.07	19	0	73	380	352867	352560	8.5e-155	543	OB_EEa09M03.f OB_EEa Ocimum basilicum cDNA clone OB_EEa09M03 5', mRNA sequence
gi|87059710|gb|DY330027.1|DY330027	854	scaffold1022_contigs=14	449193	94.44	198	23.19	0.04	11	0	474	671	354255	354058	1.4e-97	353	OB_MEa0004P14.r OB_MEa Ocimum basilicum cDNA clone OB_MEa0004P14 3', mRNA sequence
gi|87066349|gb|DY336666.1|DY336666	829	scaffold1022_contigs=14	449193	95.16	248	29.92	0.06	12	0	540	787	356931	356684	4.9e-125	444	OB_SEa04J08.r OB_SEa Ocimum basilicum cDNA clone OB_SEa04J08 3', mRNA sequence
gi|87052966|gb|DY323283.1|DY323283	464	scaffold1023_contigs=3	48771	94.39	214	46.12	0.44	10	2	69	281	11981	12193	1.5e-101	366	OB_EEa04E23.f OB_EEa Ocimum basilicum cDNA clone OB_EEa04E23 5', mRNA sequence
gi|87074131|gb|DY344448.1|DY344448	450	scaffold1023_contigs=3	48771	87.54	305	67.78	0.63	35	1	94	398	30842	31143	2.6e-128	455	OB_SEb10L06.r OB_SEb Ocimum basilicum cDNA clone OB_SEb10L06 3', mRNA sequence
gi|87074127|gb|DY344444.1|DY344444	771	scaffold1023_contigs=3	48771	89.15	599	77.69	1.23	56	2	105	695	30842	31439	3.5e-275	943	OB_SEb10L04.r OB_SEb Ocimum basilicum cDNA clone OB_SEb10L04 3', mRNA sequence
gi|87073345|gb|DY343662.1|DY343662	873	scaffold1023_contigs=3	48771	89.15	599	68.61	1.23	56	2	96	686	30842	31439	3.5e-275	943	OB_SEb09F23.r OB_SEb Ocimum basilicum cDNA clone OB_SEb09F23 3', mRNA sequence
gi|87073044|gb|DY343361.1|DY343361	831	scaffold1023_contigs=3	48771	89.15	599	72.08	1.23	56	2	177	767	30842	31439	3.5e-275	943	OB_SEb08M23.r OB_SEb Ocimum basilicum cDNA clone OB_SEb08M23 3', mRNA sequence
gi|87072146|gb|DY342463.1|DY342463	604	scaffold1023_contigs=3	48771	89.19	472	78.15	0.97	50	1	133	604	30842	31312	5.9e-216	746	OB_SEb07B04.r OB_SEb Ocimum basilicum cDNA clone OB_SEb07B04 3', mRNA sequence
gi|87072041|gb|DY342358.1|DY342358	680	scaffold1023_contigs=3	48771	89.91	545	80.15	1.12	54	1	125	669	30842	31385	1.1e-254	875	OB_SEb06O05.r OB_SEb Ocimum basilicum cDNA clone OB_SEb06O05 3', mRNA sequence
gi|87070753|gb|DY341070.1|DY341070	540	scaffold1023_contigs=3	48771	87.54	305	56.48	0.63	35	1	87	391	30842	31143	2.6e-128	455	OB_SEb03O04.f OB_SEb Ocimum basilicum cDNA clone OB_SEb03O04 5', mRNA sequence
gi|87070453|gb|DY340770.1|DY340770	792	scaffold1023_contigs=3	48771	88.98	599	75.63	1.23	57	2	104	694	30842	31439	2.2e-274	941	OB_SEb03E23.r OB_SEb Ocimum basilicum cDNA clone OB_SEb03E23 3', mRNA sequence
gi|87070430|gb|DY340747.1|DY340747	934	scaffold1023_contigs=3	48771	89.15	599	64.13	1.23	56	2	90	680	30842	31439	3.5e-275	943	OB_SEb03E03.r OB_SEb Ocimum basilicum cDNA clone OB_SEb03E03 3', mRNA sequence
gi|87068921|gb|DY339238.1|DY339238	858	scaffold1023_contigs=3	48771	89.63	598	69.7	1.23	54	1	59	648	30842	31439	4.9e-278	953	OB_SEa09M13.r OB_SEa Ocimum basilicum cDNA clone OB_SEa09M13 3', mRNA sequence
gi|87067303|gb|DY337620.1|DY337620	280	scaffold1023_contigs=3	48771	92.86	126	45	0.26	9	0	49	174	30842	30967	1e-54	211	OB_SEa06J24.r OB_SEa Ocimum basilicum cDNA clone OB_SEa06J24 3', mRNA sequence
gi|87067232|gb|DY337549.1|DY337549	412	scaffold1023_contigs=3	48771	86.39	404	98.06	0.83	55	0	9	412	30842	31245	1.4e-168	589	OB_SEa06H06.r OB_SEa Ocimum basilicum cDNA clone OB_SEa06H06 3', mRNA sequence
gi|87066125|gb|DY336442.1|DY336442	536	scaffold1023_contigs=3	48771	86.89	305	56.9	0.63	37	1	187	491	30842	31143	1e-125	447	OB_SEa04B06.f OB_SEa Ocimum basilicum cDNA clone OB_SEa04B06 5', mRNA sequence
gi|87065188|gb|DY335505.1|DY335505	791	scaffold1023_contigs=3	48771	89.97	598	75.6	1.23	52	1	97	686	30842	31439	3.5e-280	960	OB_SEa02J08.r OB_SEa Ocimum basilicum cDNA clone OB_SEa02J08 3', mRNA sequence
gi|87063990|gb|DY334307.1|DY334307	704	scaffold1023_contigs=3	48771	85.25	305	43.32	0.63	42	1	180	484	30842	31143	3.6e-121	432	OB_MEa0010N17.f OB_MEa Ocimum basilicum cDNA clone OB_MEa0010N17 5', mRNA sequence
gi|87063325|gb|DY333642.1|DY333642	757	scaffold1023_contigs=3	48771	89.15	599	79.13	1.23	56	2	107	697	30842	31439	3.5e-275	943	OB_MEa0009P08.r OB_MEa Ocimum basilicum cDNA clone OB_MEa0009P08 3', mRNA sequence
gi|87063212|gb|DY333529.1|DY333529	776	scaffold1023_contigs=3	48771	87.54	305	39.3	0.63	35	1	66	370	30842	31143	2.6e-128	455	OB_MEa0009M23.f OB_MEa Ocimum basilicum cDNA clone OB_MEa0009M23 5', mRNA sequence
gi|87063181|gb|DY333498.1|DY333498	590	scaffold1023_contigs=3	48771	87.54	305	51.69	0.63	35	1	103	407	30842	31143	2.6e-128	455	OB_MEa0009M07.f OB_MEa Ocimum basilicum cDNA clone OB_MEa0009M07 5', mRNA sequence
gi|87062633|gb|DY332950.1|DY332950	856	scaffold1023_contigs=3	48771	89.15	599	69.98	1.23	56	2	101	691	30842	31439	3.5e-275	943	OB_MEa0009A10.r OB_MEa Ocimum basilicum cDNA clone OB_MEa0009A10 3', mRNA sequence
gi|87062485|gb|DY332802.1|DY332802	791	scaffold1023_contigs=3	48771	89.15	599	75.73	1.23	56	2	62	652	30842	31439	3.5e-275	943	OB_MEa0008N05.f OB_MEa Ocimum basilicum cDNA clone OB_MEa0008N05 5', mRNA sequence
gi|87062412|gb|DY332729.1|DY332729	821	scaffold1023_contigs=3	48771	89.15	599	72.96	1.23	56	2	109	699	30842	31439	3.5e-275	943	OB_MEa0008L15.f OB_MEa Ocimum basilicum cDNA clone OB_MEa0008L15 5', mRNA sequence
gi|87061735|gb|DY332052.1|DY332052	636	scaffold1023_contigs=3	48771	87.54	305	47.96	0.63	35	1	104	408	30842	31143	2.6e-128	455	OB_MEa0007M14.f OB_MEa Ocimum basilicum cDNA clone OB_MEa0007M14 5', mRNA sequence
gi|87061578|gb|DY331895.1|DY331895	595	scaffold1023_contigs=3	48771	87.54	305	51.26	0.63	35	1	89	393	30842	31143	2.6e-128	455	OB_MEa0007I20.f OB_MEa Ocimum basilicum cDNA clone OB_MEa0007I20 5', mRNA sequence
gi|87061518|gb|DY331835.1|DY331835	592	scaffold1023_contigs=3	48771	87.54	305	51.52	0.63	35	1	98	402	30842	31143	2.6e-128	455	OB_MEa0007H11.f OB_MEa Ocimum basilicum cDNA clone OB_MEa0007H11 5', mRNA sequence
gi|87060866|gb|DY331183.1|DY331183	600	scaffold1023_contigs=3	48771	87.54	305	50.83	0.63	35	1	99	403	30842	31143	2.6e-128	455	OB_MEa0006J02.f OB_MEa Ocimum basilicum cDNA clone OB_MEa0006J02 5', mRNA sequence
gi|87060736|gb|DY331053.1|DY331053	711	scaffold1023_contigs=3	48771	89.15	599	84.25	1.23	56	2	100	690	30842	31439	3.5e-275	943	OB_MEa0006G04.r OB_MEa Ocimum basilicum cDNA clone OB_MEa0006G04 3', mRNA sequence
gi|87060682|gb|DY330999.1|DY330999	303	scaffold1023_contigs=3	48771	92.06	126	41.58	0.26	10	0	106	231	30842	30967	8.1e-53	205	OB_MEa0006F01.f OB_MEa Ocimum basilicum cDNA clone OB_MEa0006F01 5', mRNA sequence
gi|87060321|gb|DY330638.1|DY330638	845	scaffold1023_contigs=3	48771	89.15	599	70.89	1.23	56	2	114	704	30842	31439	3.5e-275	943	OB_MEa0005N03.r OB_MEa Ocimum basilicum cDNA clone OB_MEa0005N03 3', mRNA sequence
gi|87060158|gb|DY330475.1|DY330475	669	scaffold1023_contigs=3	48771	90.05	583	87.14	1.2	57	1	87	669	30842	31423	1.3e-273	938	OB_MEa0005J13.f OB_MEa Ocimum basilicum cDNA clone OB_MEa0005J13 5', mRNA sequence
gi|87059801|gb|DY330118.1|DY330118	272	scaffold1023_contigs=3	48771	92.06	126	46.32	0.26	10	0	86	211	30842	30967	8.1e-53	205	OB_MEa0005B17.f OB_MEa Ocimum basilicum cDNA clone OB_MEa0005B17 5', mRNA sequence
gi|87058439|gb|DY328756.1|DY328756	741	scaffold1023_contigs=3	48771	89.15	599	80.84	1.23	56	2	85	675	30842	31439	3.5e-275	943	OB_MEa0003E09.r OB_MEa Ocimum basilicum cDNA clone OB_MEa0003E09 3', mRNA sequence
gi|87057660|gb|DY327977.1|DY327977	842	scaffold1023_contigs=3	48771	89.15	599	71.14	1.23	56	2	114	704	30842	31439	3.5e-275	943	OB_MEa0002D11.f OB_MEa Ocimum basilicum cDNA clone OB_MEa0002D11 5', mRNA sequence
gi|87056822|gb|DY327139.1|DY327139	835	scaffold1023_contigs=3	48771	88.98	599	71.74	1.23	57	2	94	684	30842	31439	2e-274	941	OB_MEa0001A20.f OB_MEa Ocimum basilicum cDNA clone OB_MEa0001A20 5', mRNA sequence
gi|87055961|gb|DY326278.1|DY326278	806	scaffold1023_contigs=3	48771	89.15	599	74.32	1.23	56	2	96	686	30842	31439	1.1e-275	945	OB_EEa09G01.r OB_EEa Ocimum basilicum cDNA clone OB_EEa09G01 3', mRNA sequence
gi|87055915|gb|DY326232.1|DY326232	319	scaffold1023_contigs=3	48771	87.6	250	78.37	0.51	31	0	61	310	30842	31091	9.2e-105	377	OB_EEa09E17.r OB_EEa Ocimum basilicum cDNA clone OB_EEa09E17 3', mRNA sequence
gi|87055541|gb|DY325858.1|DY325858	810	scaffold1023_contigs=3	48771	89.8	598	73.83	1.23	53	1	32	621	30842	31439	2e-279	957	OB_EEa08J18.r OB_EEa Ocimum basilicum cDNA clone OB_EEa08J18 3', mRNA sequence
gi|87055102|gb|DY325419.1|DY325419	690	scaffold1023_contigs=3	48771	89.63	598	86.67	1.23	54	1	42	631	30842	31439	4.9e-278	953	OB_EEa07N08.r OB_EEa Ocimum basilicum cDNA clone OB_EEa07N08 3', mRNA sequence
gi|87055047|gb|DY325364.1|DY325364	775	scaffold1023_contigs=3	48771	89.32	599	77.29	1.23	55	2	105	695	30842	31439	1.6e-276	948	OB_EEa07L23.r OB_EEa Ocimum basilicum cDNA clone OB_EEa07L23 3', mRNA sequence
gi|87054724|gb|DY325041.1|DY325041	803	scaffold1023_contigs=3	48771	89.32	599	74.6	1.23	55	2	90	680	30842	31439	1.6e-276	948	OB_EEa07D22.r OB_EEa Ocimum basilicum cDNA clone OB_EEa07D22 3', mRNA sequence
gi|87054359|gb|DY324676.1|DY324676	436	scaffold1023_contigs=3	48771	89.47	380	87.16	0.78	40	0	49	428	30842	31221	2.1e-173	605	OB_EEa06K23.r OB_EEa Ocimum basilicum cDNA clone OB_EEa06K23 3', mRNA sequence
gi|87053540|gb|DY323857.1|DY323857	208	scaffold1023_contigs=3	48771	92.86	126	60.58	0.26	9	0	42	167	30842	30967	1e-54	211	OB_EEa05G02.r OB_EEa Ocimum basilicum cDNA clone OB_EEa05G02 3', mRNA sequence
gi|87052613|gb|DY322930.1|DY322930	488	scaffold1023_contigs=3	48771	87.54	305	62.5	0.63	35	1	95	399	30842	31143	2.6e-128	455	OB_EEa03J04.r OB_EEa Ocimum basilicum cDNA clone OB_EEa03J04 3', mRNA sequence
gi|87052393|gb|DY322710.1|DY322710	560	scaffold1023_contigs=3	48771	89.89	475	84.82	0.97	48	0	76	550	30842	31316	6.3e-222	766	OB_EEa03C02.r OB_EEa Ocimum basilicum cDNA clone OB_EEa03C02 3', mRNA sequence
gi|87051663|gb|DY321980.1|DY321980	727	scaffold1023_contigs=3	48771	89.8	598	82.26	1.23	53	1	79	668	30842	31439	2e-279	957	OB_EEa01O15.r OB_EEa Ocimum basilicum cDNA clone OB_EEa01O15 3', mRNA sequence
gi|87051448|gb|DY321765.1|DY321765	502	scaffold1023_contigs=3	48771	87.54	305	60.76	0.63	35	1	95	399	30842	31143	2.6e-128	455	OB_EEa01J05.r OB_EEa Ocimum basilicum cDNA clone OB_EEa01J05 3', mRNA sequence
gi|87051132|gb|DY321449.1|DY321449	633	scaffold1023_contigs=3	48771	89.66	532	84.04	1.09	54	1	94	625	30842	31372	4.2e-247	850	OB_EEa01A23.r OB_EEa Ocimum basilicum cDNA clone OB_EEa01A23 3', mRNA sequence
gi|87058088|gb|DY328405.1|DY328405	798	scaffold1023_contigs=3	48771	89.13	598	74.94	1.23	56	2	93	682	30843	31439	1.4e-274	941	OB_MEa0002M20.r OB_MEa Ocimum basilicum cDNA clone OB_MEa0002M20 3', mRNA sequence
gi|87057996|gb|DY328313.1|DY328313	769	scaffold1023_contigs=3	48771	88.96	598	77.76	1.23	57	2	93	682	30843	31439	3e-273	937	OB_MEa0002K20.r OB_MEa Ocimum basilicum cDNA clone OB_MEa0002K20 3', mRNA sequence
gi|87062004|gb|DY332321.1|DY332321	407	scaffold1023_contigs=3	48771	78.83	222	54.55	0.46	47	0	154	375	30870	31091	2.4e-70	263	OB_MEa0008C18.f OB_MEa Ocimum basilicum cDNA clone OB_MEa0008C18 5', mRNA sequence
gi|87072743|gb|DY343060.1|DY343060	213	scaffold1023_contigs=3	48771	92.63	95	44.6	0.19	6	1	11	105	30935	30842	1.6e-35	147	OB_SEb08E16.f OB_SEb Ocimum basilicum cDNA clone OB_SEb08E16 5', mRNA sequence
gi|87073864|gb|DY344181.1|DY344181	383	scaffold1023_contigs=3	48771	86.38	345	90.08	0.71	47	0	31	375	30937	31281	5e-147	517	OB_SEb10E20.r OB_SEb Ocimum basilicum cDNA clone OB_SEb10E20 3', mRNA sequence
gi|87053537|gb|DY323854.1|DY323854	249	scaffold1023_contigs=3	48771	92.44	119	47.79	0.24	9	0	30	148	30960	30842	1.5e-50	197	OB_EEa05G01.f OB_EEa Ocimum basilicum cDNA clone OB_EEa05G01 5', mRNA sequence
gi|87051676|gb|DY321993.1|DY321993	261	scaffold1023_contigs=3	48771	92.74	124	47.51	0.25	9	0	37	160	30965	30842	1.6e-53	207	OB_EEa01O24.f OB_EEa Ocimum basilicum cDNA clone OB_EEa01O24 5', mRNA sequence
gi|87060683|gb|DY331000.1|DY331000	306	scaffold1023_contigs=3	48771	92.06	126	41.18	0.26	10	0	73	198	30967	30842	8.1e-53	205	OB_MEa0006F01.r OB_MEa Ocimum basilicum cDNA clone OB_MEa0006F01 3', mRNA sequence
gi|87070410|gb|DY340727.1|DY340727	792	scaffold1023_contigs=3	48771	89.84	315	39.77	0.65	24	1	324	630	31125	31439	1.7e-145	512	OB_SEb03D13.r OB_SEb Ocimum basilicum cDNA clone OB_SEb03D13 3', mRNA sequence
gi|87074130|gb|DY344447.1|DY344447	419	scaffold1023_contigs=3	48771	87.54	305	72.79	0.63	35	1	22	326	31143	30842	2.6e-128	455	OB_SEb10L06.f OB_SEb Ocimum basilicum cDNA clone OB_SEb10L06 5', mRNA sequence
gi|87063182|gb|DY333499.1|DY333499	572	scaffold1023_contigs=3	48771	87.54	305	53.32	0.63	35	1	175	479	31143	30842	2.6e-128	455	OB_MEa0009M07.r OB_MEa Ocimum basilicum cDNA clone OB_MEa0009M07 3', mRNA sequence
gi|87052318|gb|DY322635.1|DY322635	493	scaffold1023_contigs=3	48771	87.54	305	61.87	0.63	35	1	94	398	31143	30842	2.6e-128	455	OB_EEa02P18.f OB_EEa Ocimum basilicum cDNA clone OB_EEa02P18 5', mRNA sequence
gi|87051447|gb|DY321764.1|DY321764	506	scaffold1023_contigs=3	48771	87.54	305	60.28	0.63	35	1	107	411	31143	30842	2.6e-128	455	OB_EEa01J05.f OB_EEa Ocimum basilicum cDNA clone OB_EEa01J05 5', mRNA sequence
gi|87071405|gb|DY341722.1|DY341722	811	scaffold1023_contigs=3	48771	94.24	399	49.2	0.82	23	0	413	811	31153	31551	2.2e-205	711	OB_SEb05J24.r OB_SEb Ocimum basilicum cDNA clone OB_SEb05J24 3', mRNA sequence
gi|87068107|gb|DY338424.1|DY338424	664	scaffold1023_contigs=3	48771	90.77	401	60.39	0.82	34	2	265	664	31153	31551	7.4e-184	640	OB_SEa08C23.r OB_SEa Ocimum basilicum cDNA clone OB_SEa08C23 3', mRNA sequence
gi|87064099|gb|DY334416.1|DY334416	746	scaffold1023_contigs=3	48771	94.13	341	45.71	0.7	20	0	406	746	31153	31493	2.6e-174	608	OB_MEa0010P24.f OB_MEa Ocimum basilicum cDNA clone OB_MEa0010P24 5', mRNA sequence
gi|87063611|gb|DY333928.1|DY333928	692	scaffold1023_contigs=3	48771	91.29	287	41.47	0.59	17	1	383	661	31153	31439	1.8e-136	482	OB_MEa0010F13.f OB_MEa Ocimum basilicum cDNA clone OB_MEa0010F13 5', mRNA sequence
gi|87063427|gb|DY333744.1|DY333744	865	scaffold1023_contigs=3	48771	94.27	454	52.49	0.93	26	0	412	865	31153	31606	1e-234	809	OB_MEa0010B15.f OB_MEa Ocimum basilicum cDNA clone OB_MEa0010B15 5', mRNA sequence
gi|87063378|gb|DY333695.1|DY333695	811	scaffold1023_contigs=3	48771	94	417	51.42	0.86	25	0	395	811	31153	31569	1.7e-213	738	OB_MEa0010A13.r OB_MEa Ocimum basilicum cDNA clone OB_MEa0010A13 3', mRNA sequence
gi|87063249|gb|DY333566.1|DY333566	798	scaffold1023_contigs=3	48771	94.26	401	50.25	0.82	23	0	398	798	31153	31553	4.8e-206	714	OB_MEa0009N18.r OB_MEa Ocimum basilicum cDNA clone OB_MEa0009N18 3', mRNA sequence
gi|87062612|gb|DY332929.1|DY332929	771	scaffold1023_contigs=3	48771	93.82	372	48.25	0.76	23	0	400	771	31153	31524	4.2e-189	657	OB_MEa0008P24.f OB_MEa Ocimum basilicum cDNA clone OB_MEa0008P24 5', mRNA sequence
gi|87061505|gb|DY331822.1|DY331822	743	scaffold1023_contigs=3	48771	94.35	354	47.64	0.73	20	0	390	743	31153	31506	6.9e-182	633	OB_MEa0007H04.r OB_MEa Ocimum basilicum cDNA clone OB_MEa0007H04 3', mRNA sequence
gi|87060315|gb|DY330632.1|DY330632	732	scaffold1023_contigs=3	48771	91.29	287	39.21	0.59	17	1	416	694	31153	31439	1.5e-136	483	OB_MEa0005M24.r OB_MEa Ocimum basilicum cDNA clone OB_MEa0005M24 3', mRNA sequence
gi|87060096|gb|DY330413.1|DY330413	699	scaffold1023_contigs=3	48771	91.29	287	41.06	0.59	17	1	397	675	31153	31439	1.8e-136	482	OB_MEa0005I04.f OB_MEa Ocimum basilicum cDNA clone OB_MEa0005I04 5', mRNA sequence
gi|87059770|gb|DY330087.1|DY330087	671	scaffold1023_contigs=3	48771	93.18	264	39.34	0.54	18	0	408	671	31153	31416	2.7e-130	462	OB_MEa0005A22.f OB_MEa Ocimum basilicum cDNA clone OB_MEa0005A22 5', mRNA sequence
gi|87059656|gb|DY329973.1|DY329973	891	scaffold1023_contigs=3	48771	94.43	467	52.41	0.96	26	0	402	868	31153	31619	2.7e-242	834	OB_MEa0004O11.f OB_MEa Ocimum basilicum cDNA clone OB_MEa0004O11 5', mRNA sequence
gi|87059198|gb|DY329515.1|DY329515	863	scaffold1023_contigs=3	48771	94.42	466	54	0.96	26	0	398	863	31153	31618	9.9e-242	832	OB_MEa0004E17.r OB_MEa Ocimum basilicum cDNA clone OB_MEa0004E17 3', mRNA sequence
gi|87058057|gb|DY328374.1|DY328374	808	scaffold1023_contigs=3	48771	94.05	336	41.58	0.69	20	0	409	744	31153	31488	2.8e-171	598	OB_MEa0002M04.f OB_MEa Ocimum basilicum cDNA clone OB_MEa0002M04 5', mRNA sequence
gi|87057860|gb|DY328177.1|DY328177	790	scaffold1023_contigs=3	48771	94.16	377	47.72	0.77	22	0	414	790	31153	31529	2.8e-193	671	OB_MEa0002H21.f OB_MEa Ocimum basilicum cDNA clone OB_MEa0002H21 5', mRNA sequence
gi|87051581|gb|DY321898.1|DY321898	872	scaffold1023_contigs=3	48771	94.46	469	53.78	0.96	26	0	404	872	31153	31621	1.6e-243	838	OB_EEa01M11.r OB_EEa Ocimum basilicum cDNA clone OB_EEa01M11 3', mRNA sequence
gi|87053776|gb|DY324093.1|DY324093	481	scaffold1023_contigs=3	48771	89.45	379	78.79	0.78	40	0	10	388	31220	30842	8.5e-173	603	OB_EEa05L24.f OB_EEa Ocimum basilicum cDNA clone OB_EEa05L24 5', mRNA sequence
gi|87073863|gb|DY344180.1|DY344180	532	scaffold1023_contigs=3	48771	89.52	439	82.52	0.9	45	1	5	443	31279	30842	8.2e-201	696	OB_SEb10E20.f OB_SEb Ocimum basilicum cDNA clone OB_SEb10E20 5', mRNA sequence
gi|87055101|gb|DY325418.1|DY325418	506	scaffold1023_contigs=3	48771	88.8	375	74.11	0.77	42	0	126	500	31286	30912	4e-169	591	OB_EEa07N08.f OB_EEa Ocimum basilicum cDNA clone OB_EEa07N08 5', mRNA sequence
gi|87052392|gb|DY322709.1|DY322709	604	scaffold1023_contigs=3	48771	89.85	473	78.31	0.97	47	1	6	477	31314	30842	9.7e-219	756	OB_EEa03C02.f OB_EEa Ocimum basilicum cDNA clone OB_EEa03C02 5', mRNA sequence
gi|87059532|gb|DY329849.1|DY329849	438	scaffold1023_contigs=3	48771	95.31	277	63.24	0.57	13	0	1	277	31344	31620	3.9e-141	498	OB_MEa0004L21.f OB_MEa Ocimum basilicum cDNA clone OB_MEa0004L21 5', mRNA sequence
gi|87051131|gb|DY321448.1|DY321448	627	scaffold1023_contigs=3	48771	88.99	527	84.05	1.08	57	1	8	534	31367	30842	7.6e-241	829	OB_EEa01A23.f OB_EEa Ocimum basilicum cDNA clone OB_EEa01A23 5', mRNA sequence
gi|87072040|gb|DY342357.1|DY342357	672	scaffold1023_contigs=3	48771	89.85	542	80.65	1.11	54	1	7	548	31382	30842	6.1e-253	869	OB_SEb06O05.f OB_SEb Ocimum basilicum cDNA clone OB_SEb06O05 5', mRNA sequence
gi|87074126|gb|DY344443.1|DY344443	751	scaffold1023_contigs=3	48771	88.81	599	79.76	1.23	58	2	84	674	31439	30842	4.8e-273	936	OB_SEb10L04.f OB_SEb Ocimum basilicum cDNA clone OB_SEb10L04 5', mRNA sequence
gi|87073043|gb|DY343360.1|DY343360	676	scaffold1023_contigs=3	48771	88.61	518	76.63	1.06	51	1	166	675	31439	30922	7.8e-238	819	OB_SEb08M23.f OB_SEb Ocimum basilicum cDNA clone OB_SEb08M23 5', mRNA sequence
gi|87072145|gb|DY342462.1|DY342462	648	scaffold1023_contigs=3	48771	90.61	245	37.81	0.5	15	1	412	648	31439	31195	6.1e-112	401	OB_SEb07B04.f OB_SEb Ocimum basilicum cDNA clone OB_SEb07B04 5', mRNA sequence
gi|87070409|gb|DY340726.1|DY340726	767	scaffold1023_contigs=3	48771	90.79	315	41.07	0.65	21	1	426	732	31439	31125	6.2e-148	520	OB_SEb03D13.f OB_SEb Ocimum basilicum cDNA clone OB_SEb03D13 5', mRNA sequence
gi|87068920|gb|DY339237.1|DY339237	779	scaffold1023_contigs=3	48771	91	411	52.76	0.84	28	2	364	766	31439	31030	6.9e-193	670	OB_SEa09M13.f OB_SEa Ocimum basilicum cDNA clone OB_SEa09M13 5', mRNA sequence
gi|87067231|gb|DY337548.1|DY337548	543	scaffold1023_contigs=3	48771	89.09	495	91.16	1.01	46	1	57	543	31439	30945	6.2e-228	786	OB_SEa06H06.f OB_SEa Ocimum basilicum cDNA clone OB_SEa06H06 5', mRNA sequence
gi|87063612|gb|DY333929.1|DY333929	693	scaffold1023_contigs=3	48771	91.29	287	41.41	0.59	17	1	24	302	31439	31153	1.8e-136	482	OB_MEa0010F13.r OB_MEa Ocimum basilicum cDNA clone OB_MEa0010F13 3', mRNA sequence
gi|87063528|gb|DY333845.1|DY333845	836	scaffold1023_contigs=3	48771	89.15	599	71.65	1.23	56	2	45	635	31439	30842	3.5e-275	943	OB_MEa0010D18.r OB_MEa Ocimum basilicum cDNA clone OB_MEa0010D18 3', mRNA sequence
gi|87062005|gb|DY332322.1|DY332322	730	scaffold1023_contigs=3	48771	89.92	258	35.34	0.53	18	1	481	730	31439	31182	1.6e-117	419	OB_MEa0008C18.r OB_MEa Ocimum basilicum cDNA clone OB_MEa0008C18 3', mRNA sequence
gi|87060735|gb|DY331052.1|DY331052	612	scaffold1023_contigs=3	48771	88.98	599	97.88	1.23	57	2	17	607	31439	30842	1.3e-274	941	OB_MEa0006G04.f OB_MEa Ocimum basilicum cDNA clone OB_MEa0006G04 5', mRNA sequence
gi|87056823|gb|DY327140.1|DY327140	841	scaffold1023_contigs=3	48771	88.98	599	71.22	1.23	57	2	144	734	31439	30842	2e-274	941	OB_MEa0001A20.r OB_MEa Ocimum basilicum cDNA clone OB_MEa0001A20 3', mRNA sequence
gi|87055960|gb|DY326277.1|DY326277	795	scaffold1023_contigs=3	48771	89.15	599	75.35	1.23	56	2	119	709	31439	30842	1.1e-275	945	OB_EEa09G01.f OB_EEa Ocimum basilicum cDNA clone OB_EEa09G01 5', mRNA sequence
gi|87055046|gb|DY325363.1|DY325363	771	scaffold1023_contigs=3	48771	89.32	599	77.69	1.23	55	2	71	661	31439	30842	1.6e-276	948	OB_EEa07L23.f OB_EEa Ocimum basilicum cDNA clone OB_EEa07L23 5', mRNA sequence
gi|87051662|gb|DY321979.1|DY321979	752	scaffold1023_contigs=3	48771	89.8	598	79.52	1.23	53	1	53	642	31439	30842	2e-279	957	OB_EEa01O15.f OB_EEa Ocimum basilicum cDNA clone OB_EEa01O15 5', mRNA sequence
gi|87063428|gb|DY333745.1|DY333745	783	scaffold1023_contigs=3	48771	94.44	468	59.77	0.96	26	0	166	633	31620	31153	6.6e-243	836	OB_MEa0010B15.r OB_MEa Ocimum basilicum cDNA clone OB_MEa0010B15 3', mRNA sequence
gi|87063248|gb|DY333565.1|DY333565	778	scaffold1023_contigs=3	48771	94	433	55.66	0.89	26	0	346	778	31620	31188	1.2e-221	765	OB_MEa0009N18.f OB_MEa Ocimum basilicum cDNA clone OB_MEa0009N18 5', mRNA sequence
gi|87062613|gb|DY332930.1|DY332930	690	scaffold1023_contigs=3	48771	94.97	318	46.09	0.65	16	0	279	596	31620	31303	1.3e-162	569	OB_MEa0008P24.r OB_MEa Ocimum basilicum cDNA clone OB_MEa0008P24 3', mRNA sequence
gi|87060867|gb|DY331184.1|DY331184	698	scaffold1023_contigs=3	48771	94.44	468	67.05	0.96	26	0	40	507	31620	31153	6.6e-243	836	OB_MEa0006J02.r OB_MEa Ocimum basilicum cDNA clone OB_MEa0006J02 3', mRNA sequence
gi|87059771|gb|DY330088.1|DY330088	744	scaffold1023_contigs=3	48771	94.44	468	62.9	0.96	26	0	8	475	31620	31153	6.6e-243	836	OB_MEa0005A22.r OB_MEa Ocimum basilicum cDNA clone OB_MEa0005A22 3', mRNA sequence
gi|87059533|gb|DY329850.1|DY329850	439	scaffold1023_contigs=3	48771	95.1	286	65.15	0.59	14	0	154	439	31620	31335	1e-145	513	OB_MEa0004L21.r OB_MEa Ocimum basilicum cDNA clone OB_MEa0004L21 3', mRNA sequence
gi|87055573|gb|DY325890.1|DY325890	683	scaffold1023_contigs=3	48771	93.93	346	50.66	0.71	21	0	338	683	31620	31275	3.9e-175	611	OB_EEa08K14.f OB_EEa Ocimum basilicum cDNA clone OB_EEa08K14 5', mRNA sequence
gi|87052448|gb|DY322765.1|DY322765	769	scaffold1023_contigs=3	48771	94.44	468	60.86	0.96	26	0	190	657	31620	31153	6.6e-243	836	OB_EEa03D23.f OB_EEa Ocimum basilicum cDNA clone OB_EEa03D23 5', mRNA sequence
gi|87051580|gb|DY321897.1|DY321897	844	scaffold1023_contigs=3	48771	94.44	468	55.45	0.96	26	0	75	542	31620	31153	6.6e-243	836	OB_EEa01M11.f OB_EEa Ocimum basilicum cDNA clone OB_EEa01M11 5', mRNA sequence
gi|87070452|gb|DY340769.1|DY340769	732	scaffold1023_contigs=3	48771	93.48	230	31.42	0.47	15	0	80	309	31924	31695	7.7e-112	401	OB_SEb03E23.f OB_SEb Ocimum basilicum cDNA clone OB_SEb03E23 5', mRNA sequence
gi|87054723|gb|DY325040.1|DY325040	763	scaffold1023_contigs=3	48771	89.71	311	40.76	0.64	32	0	48	358	32005	31695	1.9e-141	499	OB_EEa07D22.f OB_EEa Ocimum basilicum cDNA clone OB_EEa07D22 5', mRNA sequence
gi|87055073|gb|DY325390.1|DY325390	762	scaffold1023_contigs=3	48771	89.97	329	43.18	0.67	33	0	5	333	32023	31695	2.7e-151	532	OB_EEa07M16.f OB_EEa Ocimum basilicum cDNA clone OB_EEa07M16 5', mRNA sequence
gi|87065187|gb|DY335504.1|DY335504	782	scaffold1023_contigs=3	48771	89.74	351	44.88	0.72	35	1	10	360	32044	31695	1.6e-159	559	OB_SEa02J08.f OB_SEa Ocimum basilicum cDNA clone OB_SEa02J08 5', mRNA sequence
gi|87062413|gb|DY332730.1|DY332730	725	scaffold1023_contigs=3	48771	91.64	371	51.17	0.76	31	0	130	500	32065	31695	6.2e-179	623	OB_MEa0008L15.r OB_MEa Ocimum basilicum cDNA clone OB_MEa0008L15 3', mRNA sequence
gi|87055540|gb|DY325857.1|DY325857	712	scaffold1023_contigs=3	48771	90.55	381	53.51	0.78	36	0	2	382	32075	31695	7.2e-180	627	OB_EEa08J18.f OB_EEa Ocimum basilicum cDNA clone OB_EEa08J18 5', mRNA sequence
gi|87057661|gb|DY327978.1|DY327978	832	scaffold1023_contigs=3	48771	91.62	394	47.36	0.81	33	0	1	394	32088	31695	2.5e-190	661	OB_MEa0002D11.r OB_MEa Ocimum basilicum cDNA clone OB_MEa0002D11 3', mRNA sequence
gi|87060314|gb|DY330631.1|DY330631	789	scaffold1023_contigs=3	48771	91.31	472	59.82	0.97	41	0	1	472	32166	31695	1.1e-224	775	OB_MEa0005M24.f OB_MEa Ocimum basilicum cDNA clone OB_MEa0005M24 5', mRNA sequence
gi|87063377|gb|DY333694.1|DY333694	862	scaffold1023_contigs=3	48771	91.24	491	56.96	1.01	42	1	1	490	32185	31695	4.1e-232	800	OB_MEa0010A13.f OB_MEa Ocimum basilicum cDNA clone OB_MEa0010A13 5', mRNA sequence
gi|87060582|gb|DY330899.1|DY330899	593	scaffold1023_contigs=3	48771	91.74	593	100	1.22	48	1	1	593	32349	31758	5.6e-287	982	OB_MEa0006C21.f OB_MEa Ocimum basilicum cDNA clone OB_MEa0006C21 5', mRNA sequence
gi|87059657|gb|DY329974.1|DY329974	756	scaffold1023_contigs=3	48771	92.52	655	86.64	1.34	49	0	1	655	32349	31695	0	1111	OB_MEa0004O11.r OB_MEa Ocimum basilicum cDNA clone OB_MEa0004O11 3', mRNA sequence
gi|87073344|gb|DY343661.1|DY343661	780	scaffold1023_contigs=3	48771	91.79	731	93.72	1.5	60	0	16	746	32425	31695	0	1226	OB_SEb09F23.f OB_SEb Ocimum basilicum cDNA clone OB_SEb09F23 5', mRNA sequence
gi|87071213|gb|DY341530.1|DY341530	798	scaffold1023_contigs=3	48771	92.02	777	97.37	1.59	62	0	9	785	32470	31694	0	1309	OB_SEb05D13.f OB_SEb Ocimum basilicum cDNA clone OB_SEb05D13 5', mRNA sequence
gi|87071917|gb|DY342234.1|DY342234	469	scaffold1023_contigs=3	48771	92.34	457	97.44	0.94	35	0	13	469	32485	32029	7.3e-224	773	OB_SEb06K24.f OB_SEb Ocimum basilicum cDNA clone OB_SEb06K24 5', mRNA sequence
gi|87061519|gb|DY331836.1|DY331836	791	scaffold1023_contigs=3	48771	91.4	791	100	1.62	68	0	1	791	32513	31723	0	1316	OB_MEa0007H11.r OB_MEa Ocimum basilicum cDNA clone OB_MEa0007H11 3', mRNA sequence
gi|87063991|gb|DY334308.1|DY334308	797	scaffold1023_contigs=3	48771	91.22	797	100	1.63	70	0	1	797	32519	31723	0	1323	OB_MEa0010N17.r OB_MEa Ocimum basilicum cDNA clone OB_MEa0010N17 3', mRNA sequence
gi|87057995|gb|DY328312.1|DY328312	812	scaffold1023_contigs=3	48771	92.05	453	55.79	0.93	36	0	1	453	32519	32067	4.4e-220	760	OB_MEa0002K20.f OB_MEa Ocimum basilicum cDNA clone OB_MEa0002K20 5', mRNA sequence
gi|87061579|gb|DY331896.1|DY331896	745	scaffold1023_contigs=3	48771	90.87	745	100	1.53	68	0	1	745	32531	31787	0	1227	OB_MEa0007I20.r OB_MEa Ocimum basilicum cDNA clone OB_MEa0007I20 3', mRNA sequence
gi|87070551|gb|DY340868.1|DY340868	686	scaffold1023_contigs=3	48771	90.99	666	97.08	1.37	60	0	21	686	32541	31876	0	1097	OB_SEb03I09.f OB_SEb Ocimum basilicum cDNA clone OB_SEb03I09 5', mRNA sequence
gi|87058087|gb|DY328404.1|DY328404	790	scaffold1023_contigs=3	48771	92.23	476	60.25	0.98	36	1	1	476	32541	32067	1.9e-230	795	OB_MEa0002M20.f OB_MEa Ocimum basilicum cDNA clone OB_MEa0002M20 5', mRNA sequence
gi|87062632|gb|DY332949.1|DY332949	802	scaffold1023_contigs=3	48771	91.64	801	99.88	1.64	67	0	2	802	32544	31744	0	1338	OB_MEa0009A10.f OB_MEa Ocimum basilicum cDNA clone OB_MEa0009A10 5', mRNA sequence
gi|87059802|gb|DY330119.1|DY330119	788	scaffold1023_contigs=3	48771	91.14	779	98.86	1.6	69	0	1	779	32548	31770	0	1291	OB_MEa0005B17.r OB_MEa Ocimum basilicum cDNA clone OB_MEa0005B17 3', mRNA sequence
gi|87070429|gb|DY340746.1|DY340746	678	scaffold1023_contigs=3	48771	91.3	678	100	1.39	59	0	1	678	32553	31876	0	1124	OB_SEb03E03.f OB_SEb Ocimum basilicum cDNA clone OB_SEb03E03 5', mRNA sequence
gi|87062486|gb|DY332803.1|DY332803	748	scaffold1023_contigs=3	48771	91.31	748	100	1.53	65	0	1	748	32553	31806	0	1243	OB_MEa0008N05.r OB_MEa Ocimum basilicum cDNA clone OB_MEa0008N05 3', mRNA sequence
gi|87060097|gb|DY330414.1|DY330414	833	scaffold1023_contigs=3	48771	90.99	821	98.56	1.68	74	0	1	821	32553	31733	0	1352	OB_MEa0005I04.r OB_MEa Ocimum basilicum cDNA clone OB_MEa0005I04 3', mRNA sequence
gi|87058425|gb|DY328742.1|DY328742	793	scaffold1023_contigs=3	48771	91.31	679	85.62	1.39	59	0	1	679	32553	31875	0	1126	OB_MEa0003E02.r OB_MEa Ocimum basilicum cDNA clone OB_MEa0003E02 3', mRNA sequence
gi|87057839|gb|DY328156.1|DY328156	763	scaffold1023_contigs=3	48771	91.36	764	100.13	1.57	64	2	1	763	32553	31791	0	1257	OB_MEa0002H10.r OB_MEa Ocimum basilicum cDNA clone OB_MEa0002H10 3', mRNA sequence
gi|87064100|gb|DY334417.1|DY334417	768	scaffold1023_contigs=3	48771	91.03	769	100.13	1.58	68	1	1	768	32556	31788	0	1264	OB_MEa0010P24.r OB_MEa Ocimum basilicum cDNA clone OB_MEa0010P24 3', mRNA sequence
gi|87061736|gb|DY332053.1|DY332053	856	scaffold1023_contigs=3	48771	91.36	856	100	1.76	74	0	1	856	32562	31707	0	1423	OB_MEa0007M14.r OB_MEa Ocimum basilicum cDNA clone OB_MEa0007M14 3', mRNA sequence
gi|87061504|gb|DY331821.1|DY331821	715	scaffold1023_contigs=3	48771	90.22	716	100.14	1.47	68	2	1	715	32562	31848	0	1147	OB_MEa0007H04.f OB_MEa Ocimum basilicum cDNA clone OB_MEa0007H04 5', mRNA sequence
gi|87070736|gb|DY341053.1|DY341053	700	scaffold1025_contigs=3	16546	90.79	76	10.86	0.46	7	0	403	478	145	70	1.7e-28	124	OB_SEb03N17.f OB_SEb Ocimum basilicum cDNA clone OB_SEb03N17 5', mRNA sequence
gi|87064912|gb|DY335229.1|DY335229	664	scaffold1027_contigs=5	159609	90	450	67.77	0.28	45	0	204	653	15954	16403	1.5e-211	732	OB_SEa02D01.f OB_SEa Ocimum basilicum cDNA clone OB_SEa02D01 5', mRNA sequence
gi|87064913|gb|DY335230.1|DY335230	746	scaffold1027_contigs=5	159609	89.31	739	99.06	0.46	79	0	8	746	16859	16121	0	1189	OB_SEa02D01.r OB_SEa Ocimum basilicum cDNA clone OB_SEa02D01 3', mRNA sequence
gi|87053626|gb|DY323943.1|DY323943	715	scaffold1027_contigs=5	159609	86.16	708	99.02	0.44	85	3	10	704	24345	25052	4.2e-308	1053	OB_EEa05I05.f OB_EEa Ocimum basilicum cDNA clone OB_EEa05I05 5', mRNA sequence
gi|87053628|gb|DY323945.1|DY323945	763	scaffold1027_contigs=5	159609	82.82	518	67.89	0.32	74	4	259	763	25202	24687	1.4e-201	699	OB_EEa05I06.r OB_EEa Ocimum basilicum cDNA clone OB_EEa05I06 3', mRNA sequence
gi|87070474|gb|DY340791.1|DY340791	757	scaffold1027_contigs=5	159609	87.05	440	58.12	0.28	54	1	318	757	41052	41488	1.1e-194	676	OB_SEb03F17.r OB_SEb Ocimum basilicum cDNA clone OB_SEb03F17 3', mRNA sequence
gi|87068341|gb|DY338658.1|DY338658	547	scaffold1027_contigs=5	159609	90.65	353	64.53	0.22	33	0	187	539	50885	50533	1.5e-168	589	OB_SEa08L05.r OB_SEa Ocimum basilicum cDNA clone OB_SEa08L05 3', mRNA sequence
gi|87063447|gb|DY333764.1|DY333764	881	scaffold1027_contigs=5	159609	94.84	659	74.8	0.41	34	0	223	881	100516	101174	0	1182	OB_MEa0010C02.f OB_MEa Ocimum basilicum cDNA clone OB_MEa0010C02 5', mRNA sequence
gi|87060905|gb|DY331222.1|DY331222	741	scaffold1027_contigs=5	159609	94.62	502	67.75	0.31	27	0	240	741	100516	101017	3.6e-261	897	OB_MEa0006J21.r OB_MEa Ocimum basilicum cDNA clone OB_MEa0006J21 3', mRNA sequence
gi|87059505|gb|DY329822.1|DY329822	915	scaffold1027_contigs=5	159609	94.14	700	76.5	0.44	41	0	216	915	100516	101215	0	1242	OB_MEa0004L07.f OB_MEa Ocimum basilicum cDNA clone OB_MEa0004L07 5', mRNA sequence
gi|87051275|gb|DY321592.1|DY321592	689	scaffold1027_contigs=5	159609	93.8	532	77.21	0.33	33	0	158	689	100516	101047	1.8e-272	934	OB_EEa01E20.f OB_EEa Ocimum basilicum cDNA clone OB_EEa01E20 5', mRNA sequence
gi|87055493|gb|DY325810.1|DY325810	445	scaffold1027_contigs=5	159609	92.06	252	56.63	0.16	19	1	4	255	101297	101547	2.8e-117	419	OB_EEa08I09.f OB_EEa Ocimum basilicum cDNA clone OB_EEa08I09 5', mRNA sequence
gi|87066421|gb|DY336738.1|DY336738	813	scaffold1027_contigs=5	159609	93.43	624	76.75	0.39	40	1	190	813	101547	100925	0	1084	OB_SEa04L16.f OB_SEa Ocimum basilicum cDNA clone OB_SEa04L16 5', mRNA sequence
gi|87063448|gb|DY333765.1|DY333765	817	scaffold1027_contigs=5	159609	93.18	645	78.95	0.4	43	1	144	788	101547	100904	0	1113	OB_MEa0010C02.r OB_MEa Ocimum basilicum cDNA clone OB_MEa0010C02 3', mRNA sequence
gi|87060904|gb|DY331221.1|DY331221	671	scaffold1027_contigs=5	159609	92.71	480	71.54	0.3	34	1	192	671	101547	101069	2e-238	821	OB_MEa0006J21.f OB_MEa Ocimum basilicum cDNA clone OB_MEa0006J21 5', mRNA sequence
gi|87059506|gb|DY329823.1|DY329823	882	scaffold1027_contigs=5	159609	93.1	739	83.79	0.46	50	1	144	882	101547	100810	0	1280	OB_MEa0004L07.r OB_MEa Ocimum basilicum cDNA clone OB_MEa0004L07 3', mRNA sequence
gi|87056660|gb|DY326977.1|DY326977	581	scaffold1027_contigs=5	159609	87.37	285	49.05	0.18	33	1	271	555	140612	140331	1e-123	440	OB_EEa10L22.r OB_EEa Ocimum basilicum cDNA clone OB_EEa10L22 3', mRNA sequence
gi|87073820|gb|DY344137.1|DY344137	741	scaffold1027_contigs=5	159609	85.03	521	70.31	0.33	77	1	212	732	143504	144023	3.1e-215	744	OB_SEb10D19.f OB_SEb Ocimum basilicum cDNA clone OB_SEb10D19 5', mRNA sequence
gi|87073821|gb|DY344138.1|DY344138	824	scaffold1027_contigs=5	159609	87.09	426	51.7	0.27	54	1	323	748	144098	143674	9.3e-188	653	OB_SEb10D19.r OB_SEb Ocimum basilicum cDNA clone OB_SEb10D19 3', mRNA sequence
gi|87053064|gb|DY323381.1|DY323381	635	scaffold1029_contigs=5	74918	87.59	137	21.57	0.18	17	0	499	635	15290	15426	1.4e-53	207	OB_EEa04H21.f OB_EEa Ocimum basilicum cDNA clone OB_EEa04H21 5', mRNA sequence
gi|87053066|gb|DY323383.1|DY323383	714	scaffold1029_contigs=5	74918	88.61	158	22.13	0.21	18	0	44	201	15447	15290	1.9e-65	246	OB_EEa04H22.r OB_EEa Ocimum basilicum cDNA clone OB_EEa04H22 3', mRNA sequence
gi|87064516|gb|DY334833.1|DY334833	802	scaffold1029_contigs=5	74918	96.92	195	24.31	0.26	6	0	159	353	62469	62663	2.8e-100	362	OB_SEa01K05.f OB_SEa Ocimum basilicum cDNA clone OB_SEa01K05 5', mRNA sequence
gi|87064517|gb|DY334834.1|DY334834	803	scaffold1029_contigs=5	74918	96.92	195	24.28	0.26	6	0	498	692	62663	62469	2.8e-100	362	OB_SEa01K05.r OB_SEa Ocimum basilicum cDNA clone OB_SEa01K05 3', mRNA sequence
gi|87052938|gb|DY323255.1|DY323255	470	scaffold1030_contigs=11	372093	94.77	153	32.55	0.04	8	0	82	234	28321	28473	7.7e-73	271	OB_EEa04E05.f OB_EEa Ocimum basilicum cDNA clone OB_EEa04E05 5', mRNA sequence
gi|87052939|gb|DY323256.1|DY323256	400	scaffold1030_contigs=11	372093	94.77	153	38.25	0.04	8	0	161	313	28473	28321	7.7e-73	271	OB_EEa04E05.r OB_EEa Ocimum basilicum cDNA clone OB_EEa04E05 3', mRNA sequence
gi|87064280|gb|DY334597.1|DY334597	551	scaffold1030_contigs=11	372093	93.33	330	59.89	0.09	22	0	12	341	38301	37972	9.6e-163	570	OB_SEa01E09.f OB_SEa Ocimum basilicum cDNA clone OB_SEa01E09 5', mRNA sequence
gi|87061976|gb|DY332293.1|DY332293	895	scaffold1030_contigs=11	372093	94.97	398	44.47	0.11	14	1	275	666	78087	78484	1.6e-205	712	OB_MEa0008C04.f OB_MEa Ocimum basilicum cDNA clone OB_MEa0008C04 5', mRNA sequence
gi|87060040|gb|DY330357.1|DY330357	655	scaffold1030_contigs=11	372093	94.64	373	56.95	0.1	14	1	289	655	78087	78459	4.3e-191	664	OB_MEa0005G21.f OB_MEa Ocimum basilicum cDNA clone OB_MEa0005G21 5', mRNA sequence
gi|87061977|gb|DY332294.1|DY332294	716	scaffold1030_contigs=11	372093	95.51	356	49.72	0.1	10	1	364	713	78484	78129	1.5e-184	642	OB_MEa0008C04.r OB_MEa Ocimum basilicum cDNA clone OB_MEa0008C04 3', mRNA sequence
gi|87060041|gb|DY330358.1|DY330358	708	scaffold1030_contigs=11	372093	93.89	393	55.51	0.11	21	1	319	708	79044	78652	4.3e-195	677	OB_MEa0005G21.r OB_MEa Ocimum basilicum cDNA clone OB_MEa0005G21 3', mRNA sequence
gi|87065844|gb|DY336161.1|DY336161	716	scaffold1030_contigs=11	372093	95.17	145	20.25	0.04	7	0	157	301	97291	97147	2.6e-69	259	OB_SEa03J12.r OB_SEa Ocimum basilicum cDNA clone OB_SEa03J12 3', mRNA sequence
gi|87058844|gb|DY329161.1|DY329161	737	scaffold1030_contigs=11	372093	85.14	74	10.04	0.02	9	2	14	86	117531	117603	2.7e-16	83	OB_MEa0003N07.f OB_MEa Ocimum basilicum cDNA clone OB_MEa0003N07 5', mRNA sequence
gi|87067350|gb|DY337667.1|DY337667	548	scaffold1030_contigs=11	372093	96.5	143	26.09	0.04	5	0	177	319	138162	138304	7.8e-71	264	OB_SEa06L07.f OB_SEa Ocimum basilicum cDNA clone OB_SEa06L07 5', mRNA sequence
gi|87067351|gb|DY337668.1|DY337668	619	scaffold1030_contigs=11	372093	96.5	143	23.1	0.04	5	0	243	385	138304	138162	7.8e-71	264	OB_SEa06L07.r OB_SEa Ocimum basilicum cDNA clone OB_SEa06L07 3', mRNA sequence
gi|87073519|gb|DY343836.1|DY343836	681	scaffold1030_contigs=11	372093	93.5	246	36.12	0.07	15	1	1	245	152084	152329	4.5e-118	421	OB_SEb09L09.r OB_SEb Ocimum basilicum cDNA clone OB_SEb09L09 3', mRNA sequence
gi|87070091|gb|DY340408.1|DY340408	673	scaffold1030_contigs=11	372093	96.97	198	29.42	0.05	5	1	48	244	152132	152329	4.7e-99	358	OB_SEb02H21.f OB_SEb Ocimum basilicum cDNA clone OB_SEb02H21 5', mRNA sequence
gi|87058805|gb|DY329122.1|DY329122	788	scaffold1031_contigs=7	256280	94.09	186	23.6	0.07	10	1	131	315	129643	129458	1.2e-87	320	OB_MEa0003M11.r OB_MEa Ocimum basilicum cDNA clone OB_MEa0003M11 3', mRNA sequence
gi|87057096|gb|DY327413.1|DY327413	682	scaffold1031_contigs=7	256280	86.76	68	9.97	0.03	8	1	224	290	208632	208699	2.9e-19	93	OB_MEa0001G21.r OB_MEa Ocimum basilicum cDNA clone OB_MEa0001G21 3', mRNA sequence
gi|87057092|gb|DY327409.1|DY327409	682	scaffold1031_contigs=7	256280	86.76	68	9.97	0.03	8	1	224	290	208632	208699	2.9e-19	93	OB_MEa0001G19.r OB_MEa Ocimum basilicum cDNA clone OB_MEa0001G19 3', mRNA sequence
gi|87057095|gb|DY327412.1|DY327412	686	scaffold1031_contigs=7	256280	86.76	68	9.91	0.03	8	1	389	455	208699	208632	2.9e-19	93	OB_MEa0001G21.f OB_MEa Ocimum basilicum cDNA clone OB_MEa0001G21 5', mRNA sequence
gi|87057091|gb|DY327408.1|DY327408	676	scaffold1031_contigs=7	256280	86.76	68	10.06	0.03	8	1	379	445	208699	208632	2.9e-19	93	OB_MEa0001G19.f OB_MEa Ocimum basilicum cDNA clone OB_MEa0001G19 5', mRNA sequence
gi|87071743|gb|DY342060.1|DY342060	400	scaffold1031_contigs=7	256280	92.39	184	46	0.07	14	0	68	251	220565	220748	2.2e-84	309	OB_SEb06F20.r OB_SEb Ocimum basilicum cDNA clone OB_SEb06F20 3', mRNA sequence
gi|87071742|gb|DY342059.1|DY342059	422	scaffold1031_contigs=7	256280	95.26	190	45.02	0.07	9	0	110	299	220754	220565	2.3e-94	343	OB_SEb06F20.f OB_SEb Ocimum basilicum cDNA clone OB_SEb06F20 5', mRNA sequence
gi|87065468|gb|DY335785.1|DY335785	292	scaffold1031_contigs=7	256280	90.6	149	51.03	0.06	9	1	35	183	235602	235745	4.4e-61	232	OB_SEa02P16.r OB_SEa Ocimum basilicum cDNA clone OB_SEa02P16 3', mRNA sequence
gi|87068512|gb|DY338829.1|DY338829	483	scaffold1032_contigs=3	98480	93.48	184	38.1	0.19	12	0	97	280	65993	66176	4.6e-87	318	OB_SEa09B04.f OB_SEa Ocimum basilicum cDNA clone OB_SEa09B04 5', mRNA sequence
gi|87068513|gb|DY338830.1|DY338830	484	scaffold1032_contigs=3	98480	93.48	184	38.02	0.19	12	0	205	388	66176	65993	4.6e-87	318	OB_SEa09B04.r OB_SEa Ocimum basilicum cDNA clone OB_SEa09B04 3', mRNA sequence
gi|87058290|gb|DY328607.1|DY328607	854	scaffold1033_contigs=1	76695	94.97	159	18.62	0.21	8	0	492	650	8835	8677	1.3e-76	284	OB_MEa0003B07.f OB_MEa Ocimum basilicum cDNA clone OB_MEa0003B07 5', mRNA sequence
gi|87069359|gb|DY339676.1|DY339676	714	scaffold1033_contigs=1	76695	94.48	435	60.92	0.57	24	0	147	581	16399	15965	7.9e-222	766	OB_SEa10K11.f OB_SEa Ocimum basilicum cDNA clone OB_SEa10K11 5', mRNA sequence
gi|87055162|gb|DY325479.1|DY325479	310	scaffold1033_contigs=1	76695	89.69	97	31.29	0.13	9	1	26	121	59824	59920	2e-35	147	OB_EEa07P02.r OB_EEa Ocimum basilicum cDNA clone OB_EEa07P02 3', mRNA sequence
gi|87065212|gb|DY335529.1|DY335529	789	scaffold1033_contigs=1	76695	91.8	61	7.73	0.08	5	0	720	780	61904	61844	2.4e-22	103	OB_SEa02J23.f OB_SEa Ocimum basilicum cDNA clone OB_SEa02J23 5', mRNA sequence
gi|87055161|gb|DY325478.1|DY325478	732	scaffold1033_contigs=1	76695	96.46	113	15.44	0.15	4	0	96	208	62116	62004	2.2e-53	206	OB_EEa07P02.f OB_EEa Ocimum basilicum cDNA clone OB_EEa07P02 5', mRNA sequence
gi|87062182|gb|DY332499.1|DY332499	808	scaffold1035_contigs=10	457324	94.22	277	34.28	0.06	16	0	455	731	44255	44531	6.7e-141	497	OB_MEa0008G16.f OB_MEa Ocimum basilicum cDNA clone OB_MEa0008G16 5', mRNA sequence
gi|87056110|gb|DY326427.1|DY326427	644	scaffold1035_contigs=10	457324	94.71	227	35.25	0.05	12	0	411	637	44255	44481	4e-115	411	OB_EEa09K10.r OB_EEa Ocimum basilicum cDNA clone OB_EEa09K10 3', mRNA sequence
gi|87056109|gb|DY326426.1|DY326426	662	scaffold1035_contigs=10	457324	92.31	208	31.42	0.05	16	0	1	208	44462	44255	4.8e-99	358	OB_EEa09K10.f OB_EEa Ocimum basilicum cDNA clone OB_EEa09K10 5', mRNA sequence
gi|87062183|gb|DY332500.1|DY332500	779	scaffold1035_contigs=10	457324	94.22	277	35.56	0.06	16	0	212	488	44531	44255	6.7e-141	497	OB_MEa0008G16.r OB_MEa Ocimum basilicum cDNA clone OB_MEa0008G16 3', mRNA sequence
gi|87068499|gb|DY338816.1|DY338816	766	scaffold1035_contigs=10	457324	94.85	136	17.75	0.03	7	0	1	136	49589	49454	2.1e-63	240	OB_SEa09A19.f OB_SEa Ocimum basilicum cDNA clone OB_SEa09A19 5', mRNA sequence
gi|87052576|gb|DY322893.1|DY322893	751	scaffold1035_contigs=10	457324	96.64	149	19.84	0.03	5	0	192	340	156849	156701	1.5e-74	277	OB_EEa03H23.f OB_EEa Ocimum basilicum cDNA clone OB_EEa03H23 5', mRNA sequence
gi|87062387|gb|DY332704.1|DY332704	793	scaffold1035_contigs=10	457324	90.05	553	69.74	0.12	55	0	169	721	216721	217273	1.7e-263	904	OB_MEa0008L02.f OB_MEa Ocimum basilicum cDNA clone OB_MEa0008L02 5', mRNA sequence
gi|87051188|gb|DY321505.1|DY321505	584	scaffold1035_contigs=10	457324	90.85	284	48.63	0.06	26	0	152	435	216721	217004	4.9e-132	468	OB_EEa01C07.r OB_EEa Ocimum basilicum cDNA clone OB_EEa01C07 3', mRNA sequence
gi|87051187|gb|DY321504.1|DY321504	588	scaffold1035_contigs=10	457324	90.85	284	48.3	0.06	26	0	154	437	217004	216721	4.9e-132	468	OB_EEa01C07.f OB_EEa Ocimum basilicum cDNA clone OB_EEa01C07 5', mRNA sequence
gi|87059540|gb|DY329857.1|DY329857	826	scaffold1035_contigs=10	457324	95.68	139	16.83	0.03	6	0	482	620	239962	240100	9.1e-67	251	OB_MEa0004M01.f OB_MEa Ocimum basilicum cDNA clone OB_MEa0004M01 5', mRNA sequence
gi|87059541|gb|DY329858.1|DY329858	770	scaffold1035_contigs=10	457324	96.53	202	26.23	0.04	7	0	159	360	243879	243678	5.3e-104	375	OB_MEa0004M01.r OB_MEa Ocimum basilicum cDNA clone OB_MEa0004M01 3', mRNA sequence
gi|87070137|gb|DY340454.1|DY340454	557	scaffold1035_contigs=10	457324	91.98	262	47.04	0.06	21	0	228	489	251104	251365	2e-124	442	OB_SEb02J15.f OB_SEb Ocimum basilicum cDNA clone OB_SEb02J15 5', mRNA sequence
gi|87070138|gb|DY340455.1|DY340455	363	scaffold1035_contigs=10	457324	91.04	212	58.4	0.05	19	0	94	305	251154	251365	3.5e-94	342	OB_SEb02J15.r OB_SEb Ocimum basilicum cDNA clone OB_SEb02J15 3', mRNA sequence
gi|87063151|gb|DY333468.1|DY333468	741	scaffold1035_contigs=10	457324	94.16	274	36.98	0.06	16	0	468	741	252129	252402	1.1e-138	490	OB_MEa0009L16.f OB_MEa Ocimum basilicum cDNA clone OB_MEa0009L16 5', mRNA sequence
gi|87065752|gb|DY336069.1|DY336069	526	scaffold1035_contigs=10	457324	95.45	44	8.37	0.01	1	1	433	476	296298	296256	5.4e-13	72	OB_SEa03H06.f OB_SEa Ocimum basilicum cDNA clone OB_SEa03H06 5', mRNA sequence
gi|87071502|gb|DY341819.1|DY341819	828	scaffold1035_contigs=10	457324	86.61	224	27.05	0.05	29	1	606	828	299172	299395	4.7e-90	328	OB_SEb05N17.r OB_SEb Ocimum basilicum cDNA clone OB_SEb05N17 3', mRNA sequence
gi|87071501|gb|DY341818.1|DY341818	847	scaffold1035_contigs=10	457324	87.1	248	29.28	0.05	31	1	139	385	299419	299172	5.9e-102	368	OB_SEb05N17.f OB_SEb Ocimum basilicum cDNA clone OB_SEb05N17 5', mRNA sequence
gi|87053635|gb|DY323952.1|DY323952	831	scaffold1035_contigs=10	457324	93.4	591	71.12	0.13	36	1	244	831	312558	313148	4.6e-294	1006	OB_EEa05I11.r OB_EEa Ocimum basilicum cDNA clone OB_EEa05I11 3', mRNA sequence
gi|87057233|gb|DY327550.1|DY327550	841	scaffold1035_contigs=10	457324	93.93	758	90.13	0.17	46	0	84	841	312572	313329	0	1317	OB_MEa0001J23.r OB_MEa Ocimum basilicum cDNA clone OB_MEa0001J23 3', mRNA sequence
gi|87057232|gb|DY327549.1|DY327549	894	scaffold1035_contigs=10	457324	93.63	534	59.73	0.12	27	1	368	894	313759	313226	8.9e-271	929	OB_MEa0001J23.f OB_MEa Ocimum basilicum cDNA clone OB_MEa0001J23 5', mRNA sequence
gi|87060368|gb|DY330685.1|DY330685	821	scaffold1035_contigs=10	457324	91.44	222	27.04	0.05	19	0	119	340	414259	414480	3.3e-101	365	OB_MEa0005O03.r OB_MEa Ocimum basilicum cDNA clone OB_MEa0005O03 3', mRNA sequence
gi|87066978|gb|DY337295.1|DY337295	600	scaffold1035_contigs=10	457324	94.54	183	30.5	0.04	10	0	274	456	418194	418376	2.2e-88	323	OB_SEa05P13.f OB_SEa Ocimum basilicum cDNA clone OB_SEa05P13 5', mRNA sequence
gi|87066979|gb|DY337296.1|DY337296	600	scaffold1035_contigs=10	457324	94.68	188	31.33	0.04	10	0	139	326	418381	418194	6.2e-92	334	OB_SEa05P13.r OB_SEa Ocimum basilicum cDNA clone OB_SEa05P13 3', mRNA sequence
gi|87057588|gb|DY327905.1|DY327905	763	scaffold1037_contigs=11	521513	92.51	347	45.48	0.07	26	0	1	347	16253	16599	4.9e-168	587	OB_MEa0002B23.f OB_MEa Ocimum basilicum cDNA clone OB_MEa0002B23 5', mRNA sequence
gi|87057589|gb|DY327906.1|DY327906	533	scaffold1037_contigs=11	521513	91.62	358	67.17	0.07	27	1	51	405	20798	20441	1.1e-165	579	OB_MEa0002B23.r OB_MEa Ocimum basilicum cDNA clone OB_MEa0002B23 3', mRNA sequence
gi|87057721|gb|DY328038.1|DY328038	683	scaffold1037_contigs=11	521513	92.96	284	41.58	0.05	20	0	150	433	26882	27165	6e-140	494	OB_MEa0002E19.f OB_MEa Ocimum basilicum cDNA clone OB_MEa0002E19 5', mRNA sequence
gi|87073677|gb|DY343994.1|DY343994	741	scaffold1037_contigs=11	521513	92.92	367	49.53	0.07	26	0	375	741	27249	27615	6.8e-184	640	OB_SEb10A07.r OB_SEb Ocimum basilicum cDNA clone OB_SEb10A07 3', mRNA sequence
gi|87074317|gb|DY344634.1|DY344634	771	scaffold1037_contigs=11	521513	94.15	735	95.33	0.14	43	0	37	771	28449	27715	0	1307	OB_SEb10P16.f OB_SEb Ocimum basilicum cDNA clone OB_SEb10P16 5', mRNA sequence
gi|87073676|gb|DY343993.1|DY343993	740	scaffold1037_contigs=11	521513	92.73	275	37.16	0.05	20	0	237	511	29629	29355	6.3e-134	474	OB_SEb10A07.f OB_SEb Ocimum basilicum cDNA clone OB_SEb10A07 5', mRNA sequence
gi|87057722|gb|DY328039.1|DY328039	759	scaffold1037_contigs=11	521513	100	94	12.38	0.02	0	0	91	184	31631	31538	8.2e-47	185	OB_MEa0002E19.r OB_MEa Ocimum basilicum cDNA clone OB_MEa0002E19 3', mRNA sequence
gi|87064002|gb|DY334319.1|DY334319	832	scaffold1037_contigs=11	521513	94.36	833	100.12	0.16	46	1	1	832	107444	108276	0	1453	OB_MEa0010N23.f OB_MEa Ocimum basilicum cDNA clone OB_MEa0010N23 5', mRNA sequence
gi|87064003|gb|DY334320.1|DY334320	853	scaffold1037_contigs=11	521513	93.7	825	96.72	0.16	51	1	30	853	108316	107492	0	1425	OB_MEa0010N23.r OB_MEa Ocimum basilicum cDNA clone OB_MEa0010N23 3', mRNA sequence
gi|87053232|gb|DY323549.1|DY323549	794	scaffold1037_contigs=11	521513	93.88	278	35.01	0.05	17	0	319	596	212233	211956	9e-139	490	OB_EEa04M21.f OB_EEa Ocimum basilicum cDNA clone OB_EEa04M21 5', mRNA sequence
gi|87068906|gb|DY339223.1|DY339223	662	scaffold1038_contigs=3	208986	90.96	653	98.64	0.31	59	0	10	662	157261	157913	3.1e-308	1053	OB_SEa09M04.f OB_SEa Ocimum basilicum cDNA clone OB_SEa09M04 5', mRNA sequence
gi|87055316|gb|DY325633.1|DY325633	707	scaffold1038_contigs=3	208986	92.56	457	64.64	0.22	34	0	251	707	158789	159245	1.7e-229	791	OB_EEa08D08.f OB_EEa Ocimum basilicum cDNA clone OB_EEa08D08 5', mRNA sequence
gi|87068907|gb|DY339224.1|DY339224	777	scaffold1038_contigs=3	208986	92.57	525	67.57	0.25	39	0	253	777	159593	159069	1.1e-263	905	OB_SEa09M04.r OB_SEa Ocimum basilicum cDNA clone OB_SEa09M04 3', mRNA sequence
gi|87055317|gb|DY325634.1|DY325634	789	scaffold1038_contigs=3	208986	92.12	546	69.2	0.26	43	0	244	789	159593	159048	1.6e-272	934	OB_EEa08D08.r OB_EEa Ocimum basilicum cDNA clone OB_EEa08D08 3', mRNA sequence
gi|87070082|gb|DY340399.1|DY340399	554	scaffold1039_contigs=7	235793	85.6	368	66.43	0.16	52	1	50	416	23559	23192	2.1e-146	515	OB_SEb02H11.r OB_SEb Ocimum basilicum cDNA clone OB_SEb02H11 3', mRNA sequence
gi|87072413|gb|DY342730.1|DY342730	755	scaffold1039_contigs=7	235793	93.31	747	98.94	0.32	47	2	11	755	59823	60568	0	1267	OB_SEb07K01.f OB_SEb Ocimum basilicum cDNA clone OB_SEb07K01 5', mRNA sequence
gi|87053622|gb|DY323939.1|DY323939	724	scaffold1039_contigs=7	235793	92.84	712	98.34	0.3	45	3	18	724	59843	60553	0	1196	OB_EEa05I03.f OB_EEa Ocimum basilicum cDNA clone OB_EEa05I03 5', mRNA sequence
gi|87057878|gb|DY328195.1|DY328195	688	scaffold1039_contigs=7	235793	93.46	688	100	0.29	44	1	1	688	59882	60568	0	1179	OB_MEa0002I06.r OB_MEa Ocimum basilicum cDNA clone OB_MEa0002I06 3', mRNA sequence
gi|87052636|gb|DY322953.1|DY322953	710	scaffold1039_contigs=7	235793	93.14	656	92.39	0.28	44	1	55	710	59886	60540	0	1119	OB_EEa03K01.f OB_EEa Ocimum basilicum cDNA clone OB_EEa03K01 5', mRNA sequence
gi|87073755|gb|DY344072.1|DY344072	669	scaffold1039_contigs=7	235793	93.27	669	100	0.28	44	1	1	669	59899	60566	0	1141	OB_SEb10C05.f OB_SEb Ocimum basilicum cDNA clone OB_SEb10C05 5', mRNA sequence
gi|87072918|gb|DY343235.1|DY343235	601	scaffold1039_contigs=7	235793	93.34	601	100	0.25	39	1	1	601	59969	60568	2e-299	1024	OB_SEb08J14.f OB_SEb Ocimum basilicum cDNA clone OB_SEb08J14 5', mRNA sequence
gi|87053720|gb|DY324037.1|DY324037	535	scaffold1039_contigs=7	235793	93.77	514	96.07	0.22	31	1	22	535	60056	60568	4.9e-258	886	OB_EEa05K15.f OB_EEa Ocimum basilicum cDNA clone OB_EEa05K15 5', mRNA sequence
gi|87052381|gb|DY322698.1|DY322698	295	scaffold1039_contigs=7	235793	91.9	284	96.27	0.12	22	1	12	295	60286	60568	1.5e-130	463	OB_EEa03B18.f OB_EEa Ocimum basilicum cDNA clone OB_EEa03B18 5', mRNA sequence
gi|87073756|gb|DY344073.1|DY344073	628	scaffold1039_contigs=7	235793	92.95	596	94.9	0.25	42	0	1	596	60494	59899	8.5e-298	1018	OB_SEb10C05.r OB_SEb Ocimum basilicum cDNA clone OB_SEb10C05 3', mRNA sequence
gi|87052637|gb|DY322954.1|DY322954	699	scaffold1039_contigs=7	235793	89.66	696	99.57	0.3	67	2	9	699	60521	59826	0	1094	OB_EEa03K01.r OB_EEa Ocimum basilicum cDNA clone OB_EEa03K01 3', mRNA sequence
gi|87058418|gb|DY328735.1|DY328735	704	scaffold1039_contigs=7	235793	92.91	705	100.14	0.3	46	3	1	703	60525	59823	0	1178	OB_MEa0003D23.f OB_MEa Ocimum basilicum cDNA clone OB_MEa0003D23 5', mRNA sequence
gi|87072919|gb|DY343236.1|DY343236	591	scaffold1039_contigs=7	235793	92.63	556	94.08	0.24	40	1	1	556	60526	59972	3.2e-272	933	OB_SEb08J14.r OB_SEb Ocimum basilicum cDNA clone OB_SEb08J14 3', mRNA sequence
gi|87056357|gb|DY326674.1|DY326674	428	scaffold1039_contigs=7	235793	92.73	385	89.95	0.16	27	1	36	420	60529	60146	1.3e-184	642	OB_EEa10B24.r OB_EEa Ocimum basilicum cDNA clone OB_EEa10B24 3', mRNA sequence
gi|87053625|gb|DY323942.1|DY323942	739	scaffold1039_contigs=7	235793	91.83	722	97.7	0.31	53	3	23	739	60546	59826	0	1184	OB_EEa05I04.r OB_EEa Ocimum basilicum cDNA clone OB_EEa05I04 3', mRNA sequence
gi|87052382|gb|DY322699.1|DY322699	281	scaffold1039_contigs=7	235793	91.58	273	97.15	0.12	22	1	1	273	60553	60282	3.3e-124	442	OB_EEa03B18.r OB_EEa Ocimum basilicum cDNA clone OB_EEa03B18 3', mRNA sequence
gi|87057877|gb|DY328194.1|DY328194	688	scaffold1039_contigs=7	235793	93.65	677	98.4	0.29	42	1	12	688	60557	59882	0	1165	OB_MEa0002I06.f OB_MEa Ocimum basilicum cDNA clone OB_MEa0002I06 5', mRNA sequence
gi|87072414|gb|DY342731.1|DY342731	753	scaffold1039_contigs=7	235793	92.29	752	99.87	0.32	54	3	5	753	60562	59812	0	1243	OB_SEb07K01.r OB_SEb Ocimum basilicum cDNA clone OB_SEb07K01 3', mRNA sequence
gi|87053723|gb|DY324040.1|DY324040	531	scaffold1039_contigs=7	235793	93.26	519	97.74	0.22	34	1	5	523	60562	60045	9.9e-258	885	OB_EEa05K16.r OB_EEa Ocimum basilicum cDNA clone OB_EEa05K16 3', mRNA sequence
gi|87060844|gb|DY331161.1|DY331161	726	scaffold1039_contigs=7	235793	92.38	722	99.45	0.31	51	3	7	725	60563	59843	0	1200	OB_MEa0006I14.f OB_MEa Ocimum basilicum cDNA clone OB_MEa0006I14 5', mRNA sequence
gi|87072126|gb|DY342443.1|DY342443	601	scaffold1039_contigs=7	235793	83.64	269	44.76	0.11	44	0	183	451	99552	99820	7.9e-105	377	OB_SEb07A18.f OB_SEb Ocimum basilicum cDNA clone OB_SEb07A18 5', mRNA sequence
gi|87056013|gb|DY326330.1|DY326330	591	scaffold1039_contigs=7	235793	83.33	210	35.53	0.09	35	0	227	436	99609	99818	1.9e-79	293	OB_EEa09H18.f OB_EEa Ocimum basilicum cDNA clone OB_EEa09H18 5', mRNA sequence
gi|87072127|gb|DY342444.1|DY342444	618	scaffold1039_contigs=7	235793	84.01	269	43.53	0.11	43	0	150	418	99820	99552	4.3e-106	382	OB_SEb07A18.r OB_SEb Ocimum basilicum cDNA clone OB_SEb07A18 3', mRNA sequence
gi|87070958|gb|DY341275.1|DY341275	622	scaffold1039_contigs=7	235793	83.64	269	43.25	0.11	44	0	106	374	99820	99552	7.9e-105	377	OB_SEb04H04.r OB_SEb Ocimum basilicum cDNA clone OB_SEb04H04 3', mRNA sequence
gi|87056014|gb|DY326331.1|DY326331	609	scaffold1039_contigs=7	235793	84.01	269	44.17	0.11	43	0	154	422	99820	99552	8.7e-107	384	OB_EEa09H18.r OB_EEa Ocimum basilicum cDNA clone OB_EEa09H18 3', mRNA sequence
gi|87052909|gb|DY323226.1|DY323226	617	scaffold1039_contigs=7	235793	84.39	269	43.6	0.11	42	0	151	419	99820	99552	1.4e-107	386	OB_EEa04D04.r OB_EEa Ocimum basilicum cDNA clone OB_EEa04D04 3', mRNA sequence
gi|87064644|gb|DY334961.1|DY334961	638	scaffold1039_contigs=7	235793	89.81	363	56.9	0.15	37	0	206	568	139603	139965	9.6e-167	583	OB_SEa01M22.r OB_SEa Ocimum basilicum cDNA clone OB_SEa01M22 3', mRNA sequence
gi|87054854|gb|DY325171.1|DY325171	546	scaffold1039_contigs=7	235793	89.86	345	63.19	0.15	35	0	202	546	139603	139947	3.9e-158	554	OB_EEa07H03.r OB_EEa Ocimum basilicum cDNA clone OB_EEa07H03 3', mRNA sequence
gi|87053242|gb|DY323559.1|DY323559	700	scaffold1039_contigs=7	235793	88.89	450	64.29	0.19	50	0	241	690	139603	140052	1.2e-203	706	OB_EEa04N04.r OB_EEa Ocimum basilicum cDNA clone OB_EEa04N04 3', mRNA sequence
gi|87054853|gb|DY325170.1|DY325170	547	scaffold1039_contigs=7	235793	89.07	302	55.21	0.13	33	0	45	346	139904	139603	4.2e-135	478	OB_EEa07H03.f OB_EEa Ocimum basilicum cDNA clone OB_EEa07H03 5', mRNA sequence
gi|87064643|gb|DY334960.1|DY334960	669	scaffold1039_contigs=7	235793	90.08	363	54.26	0.15	36	0	71	433	139965	139603	1.7e-167	585	OB_SEa01M22.f OB_SEa Ocimum basilicum cDNA clone OB_SEa01M22 5', mRNA sequence
gi|87056392|gb|DY326709.1|DY326709	650	scaffold1039_contigs=7	235793	88.54	314	48.31	0.13	36	0	334	647	156152	156465	2.4e-137	485	OB_EEa10D06.r OB_EEa Ocimum basilicum cDNA clone OB_EEa10D06 3', mRNA sequence
gi|87052401|gb|DY322718.1|DY322718	587	scaffold1040_contigs=3	318573	89.31	159	27.09	0.05	13	1	282	436	3900	4058	8.9e-67	251	OB_EEa03C08.f OB_EEa Ocimum basilicum cDNA clone OB_EEa03C08 5', mRNA sequence
gi|87067564|gb|DY337881.1|DY337881	300	scaffold1040_contigs=3	318573	95.24	63	21	0.02	3	0	33	95	3983	4045	3.3e-26	116	OB_SEa07B19.f OB_SEa Ocimum basilicum cDNA clone OB_SEa07B19 5', mRNA sequence
gi|87060667|gb|DY330984.1|DY330984	685	scaffold1040_contigs=3	318573	89.94	159	23.21	0.05	12	1	191	345	4058	3900	5e-68	255	OB_MEa0006E17.r OB_MEa Ocimum basilicum cDNA clone OB_MEa0006E17 3', mRNA sequence
gi|87052402|gb|DY322719.1|DY322719	726	scaffold1040_contigs=3	318573	89.16	166	22.87	0.05	14	1	186	347	4065	3900	6.9e-70	261	OB_EEa03C08.r OB_EEa Ocimum basilicum cDNA clone OB_EEa03C08 3', mRNA sequence
gi|87066176|gb|DY336493.1|DY336493	527	scaffold1040_contigs=3	318573	91.51	259	49.15	0.08	22	0	22	280	36408	36666	6e-119	424	OB_SEa04D08.r OB_SEa Ocimum basilicum cDNA clone OB_SEa04D08 3', mRNA sequence
gi|87066175|gb|DY336492.1|DY336492	793	scaffold1040_contigs=3	318573	94.66	262	33.04	0.08	14	0	450	711	36671	36410	1.2e-130	463	OB_SEa04D08.f OB_SEa Ocimum basilicum cDNA clone OB_SEa04D08 5', mRNA sequence
gi|87064615|gb|DY334932.1|DY334932	200	scaffold1040_contigs=3	318573	93.75	96	48	0.03	6	0	1	96	37308	37403	1.5e-41	167	OB_SEa01M08.f OB_SEa Ocimum basilicum cDNA clone OB_SEa01M08 5', mRNA sequence
gi|87064616|gb|DY334933.1|DY334933	232	scaffold1040_contigs=3	318573	94.62	93	40.09	0.03	5	0	105	197	37403	37311	1.5e-40	164	OB_SEa01M08.r OB_SEa Ocimum basilicum cDNA clone OB_SEa01M08 3', mRNA sequence
gi|87055393|gb|DY325710.1|DY325710	203	scaffold1040_contigs=3	318573	91.79	134	66.01	0.04	7	4	14	146	87592	87722	1.2e-48	191	OB_EEa08F12.f OB_EEa Ocimum basilicum cDNA clone OB_EEa08F12 5', mRNA sequence
gi|87065753|gb|DY336070.1|DY336070	389	scaffold1040_contigs=3	318573	100	21	5.4	0.01	0	0	113	133	164331	164311	0.0013	41	OB_SEa03H06.r OB_SEa Ocimum basilicum cDNA clone OB_SEa03H06 3', mRNA sequence
gi|87069732|gb|DY340049.1|DY340049	740	scaffold1040_contigs=3	318573	88.84	251	33.92	0.08	28	0	246	496	219823	220073	3.5e-112	402	OB_SEb01J01.r OB_SEb Ocimum basilicum cDNA clone OB_SEb01J01 3', mRNA sequence
gi|87071911|gb|DY342228.1|DY342228	745	scaffold1042_contigs=14	625190	88.52	610	81.88	0.1	65	1	136	745	8733	9337	3.7e-279	956	OB_SEb06K19.r OB_SEb Ocimum basilicum cDNA clone OB_SEb06K19 3', mRNA sequence
gi|87057632|gb|DY327949.1|DY327949	696	scaffold1042_contigs=14	625190	88.33	574	82.47	0.09	62	1	123	696	8733	9301	2.1e-261	897	OB_MEa0002C21.f OB_MEa Ocimum basilicum cDNA clone OB_MEa0002C21 5', mRNA sequence
gi|87073693|gb|DY344010.1|DY344010	650	scaffold1042_contigs=14	625190	87.72	505	77.69	0.08	62	0	47	551	8734	9238	6.4e-226	780	OB_SEb10A18.r OB_SEb Ocimum basilicum cDNA clone OB_SEb10A18 3', mRNA sequence
gi|87071824|gb|DY342141.1|DY342141	634	scaffold1042_contigs=14	625190	90.82	207	32.65	0.03	19	0	86	292	8734	8940	3.8e-95	345	OB_SEb06I06.r OB_SEb Ocimum basilicum cDNA clone OB_SEb06I06 3', mRNA sequence
gi|87067122|gb|DY337439.1|DY337439	768	scaffold1042_contigs=14	625190	88.46	667	86.85	0.11	77	0	102	768	8734	9400	8.5e-308	1052	OB_SEa06D17.r OB_SEa Ocimum basilicum cDNA clone OB_SEa06D17 3', mRNA sequence
gi|87067049|gb|DY337366.1|DY337366	713	scaffold1042_contigs=14	625190	89.57	604	84.71	0.1	63	0	110	713	8734	9337	3.8e-282	966	OB_SEa06B12.r OB_SEa Ocimum basilicum cDNA clone OB_SEa06B12 3', mRNA sequence
gi|87066795|gb|DY337112.1|DY337112	767	scaffold1042_contigs=14	625190	89.76	635	82.79	0.1	65	0	133	767	8734	9368	1e-299	1025	OB_SEa05J07.r OB_SEa Ocimum basilicum cDNA clone OB_SEa05J07 3', mRNA sequence
gi|87052497|gb|DY322814.1|DY322814	728	scaffold1042_contigs=14	625190	89.74	604	82.97	0.1	62	0	125	728	8734	9337	6.8e-283	969	OB_EEa03F06.r OB_EEa Ocimum basilicum cDNA clone OB_EEa03F06 3', mRNA sequence
gi|87052331|gb|DY322648.1|DY322648	556	scaffold1042_contigs=14	625190	90.65	492	88.49	0.08	46	0	49	540	8734	9225	7.5e-235	809	OB_EEa03A04.r OB_EEa Ocimum basilicum cDNA clone OB_EEa03A04 3', mRNA sequence
gi|87068755|gb|DY339072.1|DY339072	754	scaffold1042_contigs=14	625190	88.65	599	79.44	0.1	68	0	98	696	8736	9334	3.9e-276	946	OB_SEa09H22.r OB_SEa Ocimum basilicum cDNA clone OB_SEa09H22 3', mRNA sequence
gi|87067207|gb|DY337524.1|DY337524	392	scaffold1042_contigs=14	625190	85.07	288	73.47	0.05	43	0	1	288	8739	9026	1.1e-111	400	OB_SEa06G09.r OB_SEa Ocimum basilicum cDNA clone OB_SEa06G09 3', mRNA sequence
gi|87065782|gb|DY336099.1|DY336099	683	scaffold1042_contigs=14	625190	88.64	572	83.75	0.09	65	0	112	683	8741	9312	4.4e-263	903	OB_SEa03H21.r OB_SEa Ocimum basilicum cDNA clone OB_SEa03H21 3', mRNA sequence
gi|87056438|gb|DY326755.1|DY326755	670	scaffold1042_contigs=14	625190	90.24	369	55.07	0.06	36	0	106	474	8741	9109	4.3e-174	607	OB_EEa10E20.r OB_EEa Ocimum basilicum cDNA clone OB_EEa10E20 3', mRNA sequence
gi|87065832|gb|DY336149.1|DY336149	709	scaffold1042_contigs=14	625190	88.89	558	78.7	0.09	62	0	152	709	8756	9313	8.8e-258	885	OB_SEa03J06.r OB_SEa Ocimum basilicum cDNA clone OB_SEa03J06 3', mRNA sequence
gi|87065119|gb|DY335436.1|DY335436	735	scaffold1042_contigs=14	625190	89.31	580	78.91	0.09	62	0	156	735	8756	9335	5.7e-269	923	OB_SEa02H19.r OB_SEa Ocimum basilicum cDNA clone OB_SEa02H19 3', mRNA sequence
gi|87054695|gb|DY325012.1|DY325012	733	scaffold1042_contigs=14	625190	88.66	582	79.4	0.09	66	0	152	733	8756	9337	1.2e-268	921	OB_EEa07D07.r OB_EEa Ocimum basilicum cDNA clone OB_EEa07D07 3', mRNA sequence
gi|87071274|gb|DY341591.1|DY341591	678	scaffold1042_contigs=14	625190	87.5	424	62.54	0.07	53	0	159	582	8778	9201	1.9e-187	652	OB_SEb05F13.r OB_SEb Ocimum basilicum cDNA clone OB_SEb05F13 3', mRNA sequence
gi|87073958|gb|DY344275.1|DY344275	714	scaffold1042_contigs=14	625190	91.76	255	35.71	0.04	21	0	318	572	8855	9109	3.3e-119	425	OB_SEb10H04.r OB_SEb Ocimum basilicum cDNA clone OB_SEb10H04 3', mRNA sequence
gi|87071887|gb|DY342204.1|DY342204	748	scaffold1042_contigs=14	625190	92.16	255	34.09	0.04	20	0	298	552	8855	9109	4.5e-120	428	OB_SEb06J24.r OB_SEb Ocimum basilicum cDNA clone OB_SEb06J24 3', mRNA sequence
gi|87062584|gb|DY332901.1|DY332901	821	scaffold1042_contigs=14	625190	90.12	567	69.06	0.09	55	1	255	821	8855	9420	6.5e-267	916	OB_MEa0008P09.f OB_MEa Ocimum basilicum cDNA clone OB_MEa0008P09 5', mRNA sequence
gi|87061822|gb|DY332139.1|DY332139	656	scaffold1042_contigs=14	625190	92.16	255	38.87	0.04	20	0	300	554	8855	9109	4.5e-120	428	OB_MEa0007O15.f OB_MEa Ocimum basilicum cDNA clone OB_MEa0007O15 5', mRNA sequence
gi|87059615|gb|DY329932.1|DY329932	729	scaffold1042_contigs=14	625190	90.17	458	62.83	0.07	45	0	272	729	8855	9312	1.7e-214	742	OB_MEa0004N14.r OB_MEa Ocimum basilicum cDNA clone OB_MEa0004N14 3', mRNA sequence
gi|87057788|gb|DY328105.1|DY328105	522	scaffold1042_contigs=14	625190	91.83	257	49.23	0.04	21	0	258	514	8855	9111	5.4e-120	428	OB_MEa0002G08.f OB_MEa Ocimum basilicum cDNA clone OB_MEa0002G08 5', mRNA sequence
gi|87057744|gb|DY328061.1|DY328061	522	scaffold1042_contigs=14	625190	92.22	257	49.23	0.04	20	0	258	514	8855	9111	2.6e-121	432	OB_MEa0002F07.f OB_MEa Ocimum basilicum cDNA clone OB_MEa0002F07 5', mRNA sequence
gi|87065816|gb|DY336133.1|DY336133	441	scaffold1042_contigs=14	625190	91.51	259	58.73	0.04	22	0	50	308	8992	8734	7e-124	441	OB_SEa03I21.f OB_SEa Ocimum basilicum cDNA clone OB_SEa03I21 5', mRNA sequence
gi|87068254|gb|DY338571.1|DY338571	350	scaffold1042_contigs=14	625190	87.96	108	30.86	0.02	13	0	62	169	8994	9101	1.7e-39	160	OB_SEa08I05.r OB_SEa Ocimum basilicum cDNA clone OB_SEa08I05 3', mRNA sequence
gi|87068253|gb|DY338570.1|DY338570	752	scaffold1042_contigs=14	625190	91.35	208	27.66	0.03	18	0	544	751	9101	8894	6.5e-94	341	OB_SEa08I05.f OB_SEa Ocimum basilicum cDNA clone OB_SEa08I05 5', mRNA sequence
gi|87067206|gb|DY337523.1|DY337523	438	scaffold1042_contigs=14	625190	89.11	349	79.68	0.06	38	0	1	349	9104	8756	2.2e-158	555	OB_SEa06G09.f OB_SEa Ocimum basilicum cDNA clone OB_SEa06G09 5', mRNA sequence
gi|87059614|gb|DY329931.1|DY329931	723	scaffold1042_contigs=14	625190	92.16	255	35.27	0.04	20	0	198	452	9109	8855	4.5e-120	428	OB_MEa0004N14.f OB_MEa Ocimum basilicum cDNA clone OB_MEa0004N14 5', mRNA sequence
gi|87057789|gb|DY328106.1|DY328106	555	scaffold1042_contigs=14	625190	91.8	256	46.13	0.04	21	0	1	256	9110	8855	6.9e-120	427	OB_MEa0002G08.r OB_MEa Ocimum basilicum cDNA clone OB_MEa0002G08 3', mRNA sequence
gi|87057745|gb|DY328062.1|DY328062	555	scaffold1042_contigs=14	625190	92.19	256	46.13	0.04	20	0	1	256	9110	8855	1.1e-120	430	OB_MEa0002F07.r OB_MEa Ocimum basilicum cDNA clone OB_MEa0002F07 3', mRNA sequence
gi|87052330|gb|DY322647.1|DY322647	689	scaffold1042_contigs=14	625190	89.84	492	71.41	0.08	50	0	11	502	9225	8734	4.5e-230	793	OB_EEa03A04.f OB_EEa Ocimum basilicum cDNA clone OB_EEa03A04 5', mRNA sequence
gi|87073957|gb|DY344274.1|DY344274	656	scaffold1042_contigs=14	625190	89.06	393	59.91	0.06	43	0	264	656	9334	8942	1.7e-177	619	OB_SEb10H04.f OB_SEb Ocimum basilicum cDNA clone OB_SEb10H04 5', mRNA sequence
gi|87073692|gb|DY344009.1|DY344009	723	scaffold1042_contigs=14	625190	88.31	419	57.95	0.07	49	0	305	723	9334	8916	3.4e-187	651	OB_SEb10A18.f OB_SEb Ocimum basilicum cDNA clone OB_SEb10A18 5', mRNA sequence
gi|87071273|gb|DY341590.1|DY341590	795	scaffold1042_contigs=14	625190	88.89	477	60	0.08	53	0	319	795	9334	8858	3.8e-218	754	OB_SEb05F13.f OB_SEb Ocimum basilicum cDNA clone OB_SEb05F13 5', mRNA sequence
gi|87069284|gb|DY339601.1|DY339601	721	scaffold1042_contigs=14	625190	87.6	387	53.68	0.06	48	0	335	721	9334	8948	1.5e-169	592	OB_SEa10H09.f OB_SEa Ocimum basilicum cDNA clone OB_SEa10H09 5', mRNA sequence
gi|87068998|gb|DY339315.1|DY339315	662	scaffold1042_contigs=14	625190	87.14	350	52.87	0.06	45	0	313	662	9334	8985	2.5e-150	528	OB_SEa09O17.f OB_SEa Ocimum basilicum cDNA clone OB_SEa09O17 5', mRNA sequence
gi|87068754|gb|DY339071.1|DY339071	804	scaffold1042_contigs=14	625190	88.68	486	60.45	0.08	55	0	314	799	9334	8849	5e-222	767	OB_SEa09H22.f OB_SEa Ocimum basilicum cDNA clone OB_SEa09H22 5', mRNA sequence
gi|87065870|gb|DY336187.1|DY336187	707	scaffold1042_contigs=14	625190	88.72	452	63.93	0.07	51	0	243	694	9334	8883	6.8e-205	710	OB_SEa03K03.f OB_SEa Ocimum basilicum cDNA clone OB_SEa03K03 5', mRNA sequence
gi|87065831|gb|DY336148.1|DY336148	691	scaffold1042_contigs=14	625190	88.77	579	83.79	0.09	65	0	106	684	9334	8756	4.6e-267	916	OB_SEa03J06.f OB_SEa Ocimum basilicum cDNA clone OB_SEa03J06 5', mRNA sequence
gi|87057633|gb|DY327950.1|DY327950	892	scaffold1042_contigs=14	625190	89.23	557	62.44	0.09	60	0	326	882	9334	8778	4.5e-259	890	OB_MEa0002C21.r OB_MEa Ocimum basilicum cDNA clone OB_MEa0002C21 3', mRNA sequence
gi|87054694|gb|DY325011.1|DY325011	784	scaffold1042_contigs=14	625190	88.55	498	63.52	0.08	57	0	287	784	9334	8837	1.7e-227	785	OB_EEa07D07.f OB_EEa Ocimum basilicum cDNA clone OB_EEa07D07 5', mRNA sequence
gi|87052496|gb|DY322813.1|DY322813	763	scaffold1042_contigs=14	625190	89.83	639	83.75	0.1	65	0	15	653	9372	8734	1.3e-301	1031	OB_EEa03F06.f OB_EEa Ocimum basilicum cDNA clone OB_EEa03F06 5', mRNA sequence
gi|87071886|gb|DY342203.1|DY342203	772	scaffold1042_contigs=14	625190	89.94	537	69.56	0.09	54	0	7	543	9391	8855	2.4e-252	867	OB_SEb06J24.f OB_SEb Ocimum basilicum cDNA clone OB_SEb06J24 5', mRNA sequence
gi|87061823|gb|DY332140.1|DY332140	837	scaffold1042_contigs=14	625190	90.17	539	64.4	0.09	53	0	1	539	9393	8855	5.8e-255	876	OB_MEa0007O15.r OB_MEa Ocimum basilicum cDNA clone OB_MEa0007O15 3', mRNA sequence
gi|87067835|gb|DY338152.1|DY338152	520	scaffold1042_contigs=14	625190	88.89	432	83.08	0.07	48	0	7	438	9432	9001	2.8e-194	674	OB_SEa07K04.f OB_SEa Ocimum basilicum cDNA clone OB_SEa07K04 5', mRNA sequence
gi|87071910|gb|DY342227.1|DY342227	688	scaffold1042_contigs=14	625190	90.1	394	57.27	0.06	39	0	116	509	9537	9144	9e-183	636	OB_SEb06K19.f OB_SEb Ocimum basilicum cDNA clone OB_SEb06K19 5', mRNA sequence
gi|87067048|gb|DY337365.1|DY337365	680	scaffold1042_contigs=14	625190	89.33	553	81.32	0.09	59	0	128	680	9537	8985	2.9e-256	880	OB_SEa06B12.f OB_SEa Ocimum basilicum cDNA clone OB_SEa06B12 5', mRNA sequence
gi|87066794|gb|DY337111.1|DY337111	814	scaffold1042_contigs=14	625190	90.25	759	93.24	0.12	74	0	56	814	9537	8779	0	1236	OB_SEa05J07.f OB_SEa Ocimum basilicum cDNA clone OB_SEa05J07 5', mRNA sequence
gi|87065781|gb|DY336098.1|DY336098	729	scaffold1042_contigs=14	625190	92.47	186	25.51	0.03	14	0	125	310	9537	9352	1.7e-87	320	OB_SEa03H21.f OB_SEa Ocimum basilicum cDNA clone OB_SEa03H21 5', mRNA sequence
gi|87065118|gb|DY335435.1|DY335435	774	scaffold1042_contigs=14	625190	90.29	659	85.14	0.11	64	0	116	774	9537	8879	4.4e-314	1073	OB_SEa02H19.f OB_SEa Ocimum basilicum cDNA clone OB_SEa02H19 5', mRNA sequence
gi|87062585|gb|DY332902.1|DY332902	727	scaffold1042_contigs=14	625190	88.97	272	37.41	0.04	24	1	1	266	9623	9352	8.8e-121	430	OB_MEa0008P09.r OB_MEa Ocimum basilicum cDNA clone OB_MEa0008P09 3', mRNA sequence
gi|87056589|gb|DY326906.1|DY326906	404	scaffold1042_contigs=14	625190	88	225	55.69	0.04	16	4	31	255	129685	129898	1.1e-88	324	OB_EEa10J15.f OB_EEa Ocimum basilicum cDNA clone OB_EEa10J15 5', mRNA sequence
gi|87053853|gb|DY324170.1|DY324170	295	scaffold1042_contigs=14	625190	84.43	122	41.36	0.02	8	4	5	126	129788	129898	1.7e-36	150	OB_EEa05N22.f OB_EEa Ocimum basilicum cDNA clone OB_EEa05N22 5', mRNA sequence
gi|87056590|gb|DY326907.1|DY326907	358	scaffold1042_contigs=14	625190	88	225	62.85	0.04	16	4	104	328	129898	129685	1.1e-88	324	OB_EEa10J15.r OB_EEa Ocimum basilicum cDNA clone OB_EEa10J15 3', mRNA sequence
gi|87054440|gb|DY324757.1|DY324757	261	scaffold1042_contigs=14	625190	84.43	122	46.74	0.02	8	4	129	250	129898	129788	1.7e-36	150	OB_EEa06M21.r OB_EEa Ocimum basilicum cDNA clone OB_EEa06M21 3', mRNA sequence
gi|87069892|gb|DY340209.1|DY340209	698	scaffold1042_contigs=14	625190	94.5	109	15.62	0.02	6	0	213	321	212745	212853	2.8e-50	196	OB_SEb02A02.r OB_SEb Ocimum basilicum cDNA clone OB_SEb02A02 3', mRNA sequence
gi|87053015|gb|DY323332.1|DY323332	470	scaffold1042_contigs=14	625190	94.23	156	33.19	0.02	9	0	309	464	432540	432695	3.4e-75	279	OB_EEa04G10.r OB_EEa Ocimum basilicum cDNA clone OB_EEa04G10 3', mRNA sequence
gi|87053014|gb|DY323331.1|DY323331	453	scaffold1042_contigs=14	625190	94.44	108	23.84	0.02	6	0	36	143	432647	432540	3.4e-50	196	OB_EEa04G10.f OB_EEa Ocimum basilicum cDNA clone OB_EEa04G10 5', mRNA sequence
gi|87066238|gb|DY336555.1|DY336555	393	scaffold1042_contigs=14	625190	85.57	201	51.15	0.03	29	0	48	248	471797	471997	7e-79	291	OB_SEa04F12.f OB_SEa Ocimum basilicum cDNA clone OB_SEa04F12 5', mRNA sequence
gi|87066239|gb|DY336556.1|DY336556	499	scaffold1042_contigs=14	625190	89.55	201	40.28	0.03	21	0	146	346	471997	471797	1.3e-89	327	OB_SEa04F12.r OB_SEa Ocimum basilicum cDNA clone OB_SEa04F12 3', mRNA sequence
gi|87072260|gb|DY342577.1|DY342577	788	scaffold1042_contigs=14	625190	97.01	201	25.51	0.03	6	0	310	510	559192	559392	2.4e-101	366	OB_SEb07E14.r OB_SEb Ocimum basilicum cDNA clone OB_SEb07E14 3', mRNA sequence
gi|87065493|gb|DY335810.1|DY335810	731	scaffold1042_contigs=14	625190	96.52	201	27.5	0.03	7	0	281	481	559192	559392	4.9e-100	361	OB_SEa03A08.r OB_SEa Ocimum basilicum cDNA clone OB_SEa03A08 3', mRNA sequence
gi|87072259|gb|DY342576.1|DY342576	803	scaffold1042_contigs=14	625190	97.01	201	25.03	0.03	6	0	550	750	559392	559192	2.4e-101	366	OB_SEb07E14.f OB_SEb Ocimum basilicum cDNA clone OB_SEb07E14 5', mRNA sequence
gi|87061456|gb|DY331773.1|DY331773	695	scaffold1042_contigs=14	625190	97.01	201	28.92	0.03	6	0	392	592	559392	559192	2.4e-101	366	OB_MEa0007G01.r OB_MEa Ocimum basilicum cDNA clone OB_MEa0007G01 3', mRNA sequence
gi|87065492|gb|DY335809.1|DY335809	712	scaffold1042_contigs=14	625190	93.01	186	26.12	0.03	13	0	354	539	559708	559523	1.7e-87	320	OB_SEa03A08.f OB_SEa Ocimum basilicum cDNA clone OB_SEa03A08 5', mRNA sequence
gi|87073008|gb|DY343325.1|DY343325	339	scaffold1042_contigs=14	625190	90.82	305	89.97	0.05	27	1	5	308	605908	606212	2.8e-138	488	OB_SEb08M01.r OB_SEb Ocimum basilicum cDNA clone OB_SEb08M01 3', mRNA sequence
gi|87073007|gb|DY343324.1|DY343324	385	scaffold1042_contigs=14	625190	91	389	101.04	0.06	31	2	1	385	606211	605823	2.3e-178	622	OB_SEb08M01.f OB_SEb Ocimum basilicum cDNA clone OB_SEb08M01 5', mRNA sequence
gi|87072789|gb|DY343106.1|DY343106	785	scaffold1043_contigs=1	35044	93.79	145	18.47	0.41	9	0	206	350	10498	10642	3.2e-67	252	OB_SEb08F20.r OB_SEb Ocimum basilicum cDNA clone OB_SEb08F20 3', mRNA sequence
gi|87072788|gb|DY343105.1|DY343105	793	scaffold1043_contigs=1	35044	89.07	247	31.15	0.7	21	4	464	707	17478	17235	3.8e-98	355	OB_SEb08F20.f OB_SEb Ocimum basilicum cDNA clone OB_SEb08F20 5', mRNA sequence
gi|87055527|gb|DY325844.1|DY325844	824	scaffold1044_contigs=3	142562	89.16	498	60.44	0.35	52	1	108	603	83148	83645	6.3e-224	773	OB_EEa08J09.r OB_EEa Ocimum basilicum cDNA clone OB_EEa08J09 3', mRNA sequence
gi|87065497|gb|DY335814.1|DY335814	697	scaffold1045_contigs=9	516749	94.03	687	98.57	0.13	41	0	11	697	93730	94416	0	1219	OB_SEa03A11.f OB_SEa Ocimum basilicum cDNA clone OB_SEa03A11 5', mRNA sequence
gi|87069662|gb|DY339979.1|DY339979	391	scaffold1045_contigs=9	516749	93.61	391	100	0.08	25	0	1	391	93873	94263	2.3e-199	691	OB_SEb01G02.f OB_SEb Ocimum basilicum cDNA clone OB_SEb01G02 5', mRNA sequence
gi|87051635|gb|DY321952.1|DY321952	684	scaffold1045_contigs=9	516749	95.09	611	89.33	0.12	26	1	1	607	94132	94742	0	1103	OB_EEa01N22.f OB_EEa Ocimum basilicum cDNA clone OB_EEa01N22 5', mRNA sequence
gi|87069663|gb|DY339980.1|DY339980	758	scaffold1045_contigs=9	516749	94.9	725	95.65	0.14	37	0	34	758	94720	93996	0	1314	OB_SEb01G02.r OB_SEb Ocimum basilicum cDNA clone OB_SEb01G02 3', mRNA sequence
gi|87070917|gb|DY341234.1|DY341234	715	scaffold1045_contigs=9	516749	94.95	634	88.67	0.12	32	0	82	715	94728	94095	0	1148	OB_SEb04E17.r OB_SEb Ocimum basilicum cDNA clone OB_SEb04E17 3', mRNA sequence
gi|87062344|gb|DY332661.1|DY332661	724	scaffold1045_contigs=9	516749	95.65	552	76.24	0.11	24	0	173	724	94728	94177	6.3e-296	1012	OB_MEa0008K04.r OB_MEa Ocimum basilicum cDNA clone OB_MEa0008K04 3', mRNA sequence
gi|87051636|gb|DY321953.1|DY321953	713	scaffold1045_contigs=9	516749	94.95	634	88.92	0.12	28	1	76	705	94742	94109	0	1139	OB_EEa01N22.r OB_EEa Ocimum basilicum cDNA clone OB_EEa01N22 3', mRNA sequence
gi|87054737|gb|DY325054.1|DY325054	286	scaffold1045_contigs=9	516749	88.19	127	44.41	0.02	5	2	164	286	94756	94636	1.2e-47	187	OB_EEa07E06.f OB_EEa Ocimum basilicum cDNA clone OB_EEa07E06 5', mRNA sequence
gi|87068632|gb|DY338949.1|DY338949	769	scaffold1045_contigs=9	516749	82.47	154	20.03	0.03	27	0	219	372	151103	151256	1.7e-52	203	OB_SEa09E11.r OB_SEa Ocimum basilicum cDNA clone OB_SEa09E11 3', mRNA sequence
gi|87068631|gb|DY338948.1|DY338948	786	scaffold1045_contigs=9	516749	83.51	97	12.34	0.02	16	0	409	505	151256	151160	3.1e-31	133	OB_SEa09E11.f OB_SEa Ocimum basilicum cDNA clone OB_SEa09E11 5', mRNA sequence
gi|87063520|gb|DY333837.1|DY333837	545	scaffold1045_contigs=9	516749	93.21	324	59.45	0.06	22	0	222	545	230910	231233	8e-161	563	OB_MEa0010D14.r OB_MEa Ocimum basilicum cDNA clone OB_MEa0010D14 3', mRNA sequence
gi|87063519|gb|DY333836.1|DY333836	541	scaffold1045_contigs=9	516749	93.2	294	54.34	0.06	20	0	19	312	231203	230910	4.9e-146	514	OB_MEa0010D14.f OB_MEa Ocimum basilicum cDNA clone OB_MEa0010D14 5', mRNA sequence
gi|87072415|gb|DY342732.1|DY342732	728	scaffold1045_contigs=9	516749	93.15	292	40.11	0.06	20	0	299	590	242546	242837	1.6e-145	513	OB_SEb07K02.f OB_SEb Ocimum basilicum cDNA clone OB_SEb07K02 5', mRNA sequence
gi|87055718|gb|DY326035.1|DY326035	755	scaffold1045_contigs=9	516749	100	185	24.5	0.04	0	0	482	666	406970	406786	1.2e-99	360	OB_EEa08O14.r OB_EEa Ocimum basilicum cDNA clone OB_EEa08O14 3', mRNA sequence
gi|87062114|gb|DY332431.1|DY332431	877	scaffold1045_contigs=9	516749	100	237	27.02	0.05	0	0	581	817	407022	406786	2.4e-130	462	OB_MEa0008F04.f OB_MEa Ocimum basilicum cDNA clone OB_MEa0008F04 5', mRNA sequence
gi|87060258|gb|DY330575.1|DY330575	792	scaffold1045_contigs=9	516749	98.61	216	27.27	0.04	2	1	578	792	407022	406807	1.2e-112	403	OB_MEa0005L18.f OB_MEa Ocimum basilicum cDNA clone OB_MEa0005L18 5', mRNA sequence
gi|87059361|gb|DY329678.1|DY329678	870	scaffold1046_contigs=4	506605	93.57	280	32.18	0.06	16	2	399	678	158897	159174	3.5e-131	465	OB_MEa0004I04.f OB_MEa Ocimum basilicum cDNA clone OB_MEa0004I04 5', mRNA sequence
gi|87059362|gb|DY329679.1|DY329679	877	scaffold1046_contigs=4	506605	93.57	280	31.93	0.06	16	2	219	498	159174	158897	3.5e-131	465	OB_MEa0004I04.r OB_MEa Ocimum basilicum cDNA clone OB_MEa0004I04 3', mRNA sequence
gi|87071716|gb|DY342033.1|DY342033	587	scaffold1048_contigs=2	157390	94.35	407	69.34	0.26	19	2	171	575	19199	18795	3.3e-202	701	OB_SEb06E24.r OB_SEb Ocimum basilicum cDNA clone OB_SEb06E24 3', mRNA sequence
gi|87061606|gb|DY331923.1|DY331923	812	scaffold1048_contigs=2	157390	91.97	436	53.69	0.28	34	1	141	576	22155	22589	2.9e-213	738	OB_MEa0007J10.r OB_MEa Ocimum basilicum cDNA clone OB_MEa0007J10 3', mRNA sequence
gi|87061605|gb|DY331922.1|DY331922	698	scaffold1048_contigs=2	157390	92.35	510	73.07	0.32	39	0	83	592	23175	22666	3e-251	864	OB_MEa0007J10.f OB_MEa Ocimum basilicum cDNA clone OB_MEa0007J10 5', mRNA sequence
gi|87067385|gb|DY337702.1|DY337702	786	scaffold1048_contigs=2	157390	98.19	166	21.12	0.11	3	0	500	665	97988	98153	1.4e-85	313	OB_SEa06M13.r OB_SEa Ocimum basilicum cDNA clone OB_SEa06M13 3', mRNA sequence
gi|87063086|gb|DY333403.1|DY333403	708	scaffold1048_contigs=2	157390	91.36	162	22.88	0.1	14	0	415	576	97992	98153	5e-71	265	OB_MEa0009K05.f OB_MEa Ocimum basilicum cDNA clone OB_MEa0009K05 5', mRNA sequence
gi|87068248|gb|DY338565.1|DY338565	520	scaffold1048_contigs=2	157390	88.46	208	40	0.13	24	0	38	245	99032	98825	1.5e-86	317	OB_SEa08I01.f OB_SEa Ocimum basilicum cDNA clone OB_SEa08I01 5', mRNA sequence
gi|87063087|gb|DY333404.1|DY333404	621	scaffold1048_contigs=2	157390	88.61	237	38.16	0.15	26	1	106	342	99065	98830	1.1e-98	357	OB_MEa0009K05.r OB_MEa Ocimum basilicum cDNA clone OB_MEa0009K05 3', mRNA sequence
gi|87056614|gb|DY326931.1|DY326931	580	scaffold1049_contigs=3	51502	94.08	321	55.34	0.62	10	2	252	572	15758	16069	2.5e-157	552	OB_EEa10K10.r OB_EEa Ocimum basilicum cDNA clone OB_EEa10K10 3', mRNA sequence
gi|87053841|gb|DY324158.1|DY324158	528	scaffold1050_contigs=5	168614	96.28	188	35.61	0.11	7	0	158	345	6807	6620	1.7e-95	346	OB_EEa05N15.f OB_EEa Ocimum basilicum cDNA clone OB_EEa05N15 5', mRNA sequence
gi|87059947|gb|DY330264.1|DY330264	246	scaffold1050_contigs=5	168614	90.83	229	93.09	0.14	15	1	15	237	79439	79667	1.3e-102	370	OB_MEa0005E20.f OB_MEa Ocimum basilicum cDNA clone OB_MEa0005E20 5', mRNA sequence
gi|87059948|gb|DY330265.1|DY330265	241	scaffold1050_contigs=5	168614	90.95	232	96.27	0.14	15	1	1	226	79670	79439	5.5e-105	378	OB_MEa0005E20.r OB_MEa Ocimum basilicum cDNA clone OB_MEa0005E20 3', mRNA sequence
gi|87070860|gb|DY341177.1|DY341177	499	scaffold1050_contigs=5	168614	93.24	503	100.8	0.3	26	7	1	498	118422	118921	1.3e-234	808	OB_SEb04C06.f OB_SEb Ocimum basilicum cDNA clone OB_SEb04C06 5', mRNA sequence
gi|87070861|gb|DY341178.1|DY341178	475	scaffold1050_contigs=5	168614	91.91	309	65.05	0.18	23	2	153	460	118728	118421	2.6e-143	505	OB_SEb04C06.r OB_SEb Ocimum basilicum cDNA clone OB_SEb04C06 3', mRNA sequence
gi|87063729|gb|DY334046.1|DY334046	696	scaffold1051_contigs=2	150873	92.49	333	47.84	0.22	11	4	7	336	127471	127792	1.4e-152	536	OB_MEa0010I03.f OB_MEa Ocimum basilicum cDNA clone OB_MEa0010I03 5', mRNA sequence
gi|87063266|gb|DY333583.1|DY333583	749	scaffold1051_contigs=2	150873	94.48	308	41.12	0.2	9	2	39	346	127493	127792	1.1e-149	526	OB_MEa0009O03.f OB_MEa Ocimum basilicum cDNA clone OB_MEa0009O03 5', mRNA sequence
gi|87063730|gb|DY334047.1|DY334047	762	scaffold1051_contigs=2	150873	94.75	571	74.93	0.38	30	0	1	571	128538	127968	9.1e-297	1015	OB_MEa0010I03.r OB_MEa Ocimum basilicum cDNA clone OB_MEa0010I03 3', mRNA sequence
gi|87063267|gb|DY333584.1|DY333584	762	scaffold1051_contigs=2	150873	94.75	571	74.93	0.38	30	0	1	571	128538	127968	9.1e-297	1015	OB_MEa0009O03.r OB_MEa Ocimum basilicum cDNA clone OB_MEa0009O03 3', mRNA sequence
gi|87051190|gb|DY321507.1|DY321507	284	scaffold1052_contigs=4	81348	94.52	73	25.7	0.09	4	0	7	79	23700	23772	1.3e-28	124	OB_EEa01C09.f OB_EEa Ocimum basilicum cDNA clone OB_EEa01C09 5', mRNA sequence
gi|87058833|gb|DY329150.1|DY329150	703	scaffold1052_contigs=4	81348	96	75	10.67	0.09	3	0	461	535	23772	23698	3.4e-31	133	OB_MEa0003N01.r OB_MEa Ocimum basilicum cDNA clone OB_MEa0003N01 3', mRNA sequence
gi|87051191|gb|DY321508.1|DY321508	280	scaffold1052_contigs=4	81348	96	75	26.79	0.09	3	0	206	280	23772	23698	4e-31	132	OB_EEa01C09.r OB_EEa Ocimum basilicum cDNA clone OB_EEa01C09 3', mRNA sequence
gi|87062566|gb|DY332883.1|DY332883	772	scaffold1053_contigs=5	437462	96.24	186	24.09	0.04	7	0	19	204	4408	4593	7.7e-94	341	OB_MEa0008O23.r OB_MEa Ocimum basilicum cDNA clone OB_MEa0008O23 3', mRNA sequence
gi|87062565|gb|DY332882.1|DY332882	832	scaffold1053_contigs=5	437462	96.24	186	22.36	0.04	7	0	621	806	4593	4408	7.7e-94	341	OB_MEa0008O23.f OB_MEa Ocimum basilicum cDNA clone OB_MEa0008O23 5', mRNA sequence
gi|87054802|gb|DY325119.1|DY325119	500	scaffold1053_contigs=5	437462	90.38	104	20.8	0.02	7	1	60	163	9999	10099	1.2e-39	161	OB_EEa07F19.f OB_EEa Ocimum basilicum cDNA clone OB_EEa07F19 5', mRNA sequence
gi|87054803|gb|DY325120.1|DY325120	463	scaffold1053_contigs=5	437462	90.38	104	22.46	0.02	7	1	294	397	10099	9999	1.2e-39	161	OB_EEa07F19.r OB_EEa Ocimum basilicum cDNA clone OB_EEa07F19 3', mRNA sequence
gi|87066284|gb|DY336601.1|DY336601	508	scaffold1053_contigs=5	437462	94.2	138	27.17	0.03	8	0	45	182	99749	99886	3.9e-65	245	OB_SEa04H07.f OB_SEa Ocimum basilicum cDNA clone OB_SEa04H07 5', mRNA sequence
gi|87066285|gb|DY336602.1|DY336602	515	scaffold1053_contigs=5	437462	94.56	147	28.54	0.03	8	0	328	474	99886	99740	2.1e-70	263	OB_SEa04H07.r OB_SEa Ocimum basilicum cDNA clone OB_SEa04H07 3', mRNA sequence
gi|87073600|gb|DY343917.1|DY343917	239	scaffold1053_contigs=5	437462	88.76	89	37.24	0.02	7	3	42	128	100307	100394	6.8e-25	112	OB_SEb09N20.f OB_SEb Ocimum basilicum cDNA clone OB_SEb09N20 5', mRNA sequence
gi|87065952|gb|DY336269.1|DY336269	697	scaffold1053_contigs=5	437462	75.96	208	29.84	0.05	50	0	342	549	147624	147417	1.9e-61	233	OB_SEa03M07.f OB_SEa Ocimum basilicum cDNA clone OB_SEa03M07 5', mRNA sequence
gi|87053462|gb|DY323779.1|DY323779	638	scaffold1053_contigs=5	437462	93.57	280	43.89	0.06	18	0	50	329	162034	162313	1.4e-139	493	OB_EEa05E02.f OB_EEa Ocimum basilicum cDNA clone OB_EEa05E02 5', mRNA sequence
gi|87071155|gb|DY341472.1|DY341472	583	scaffold1053_contigs=5	437462	93.07	274	47	0.06	19	0	1	274	162040	162313	5.9e-135	477	OB_SEb05B13.f OB_SEb Ocimum basilicum cDNA clone OB_SEb05B13 5', mRNA sequence
gi|87065374|gb|DY335691.1|DY335691	478	scaffold1053_contigs=5	437462	95.36	194	40.59	0.04	9	0	277	470	162313	162120	8.2e-98	354	OB_SEa02N15.r OB_SEa Ocimum basilicum cDNA clone OB_SEa02N15 3', mRNA sequence
gi|87065373|gb|DY335690.1|DY335690	539	scaffold1053_contigs=5	437462	88.37	258	47.87	0.06	30	0	277	534	164098	164355	9.1e-111	397	OB_SEa02N15.f OB_SEa Ocimum basilicum cDNA clone OB_SEa02N15 5', mRNA sequence
gi|87067720|gb|DY338037.1|DY338037	328	scaffold1053_contigs=5	437462	93.33	60	18.29	0.01	4	0	241	300	223201	223142	4.1e-22	103	OB_SEa07G14.r OB_SEa Ocimum basilicum cDNA clone OB_SEa07G14 3', mRNA sequence
gi|87054112|gb|DY324429.1|DY324429	525	scaffold1053_contigs=5	437462	90.6	117	22.29	0.03	11	0	269	385	230364	230480	7.9e-47	185	OB_EEa06E20.f OB_EEa Ocimum basilicum cDNA clone OB_EEa06E20 5', mRNA sequence
gi|87054113|gb|DY324430.1|DY324430	524	scaffold1053_contigs=5	437462	89.74	117	22.33	0.03	12	0	141	257	230480	230364	5.1e-46	182	OB_EEa06E20.r OB_EEa Ocimum basilicum cDNA clone OB_EEa06E20 3', mRNA sequence
gi|87072898|gb|DY343215.1|DY343215	791	scaffold1053_contigs=5	437462	97.01	201	25.41	0.05	6	0	522	722	246890	247090	6.2e-102	368	OB_SEb08J03.f OB_SEb Ocimum basilicum cDNA clone OB_SEb08J03 5', mRNA sequence
gi|87072899|gb|DY343216.1|DY343216	837	scaffold1053_contigs=5	437462	91.44	187	22.34	0.04	7	2	252	431	252912	252728	6.6e-82	301	OB_SEb08J03.r OB_SEb Ocimum basilicum cDNA clone OB_SEb08J03 3', mRNA sequence
gi|87066768|gb|DY337085.1|DY337085	696	scaffold1053_contigs=5	437462	93.32	509	73.13	0.12	34	0	149	657	253832	254340	6.9e-255	876	OB_SEa05I05.r OB_SEa Ocimum basilicum cDNA clone OB_SEa05I05 3', mRNA sequence
gi|87066004|gb|DY336321.1|DY336321	676	scaffold1053_contigs=5	437462	92.47	571	84.47	0.13	43	0	102	672	253832	254402	4.3e-280	960	OB_SEa03N12.r OB_SEa Ocimum basilicum cDNA clone OB_SEa03N12 3', mRNA sequence
gi|87065169|gb|DY335486.1|DY335486	783	scaffold1053_contigs=5	437462	92.65	626	79.95	0.14	46	0	148	773	253832	254457	1.6e-309	1057	OB_SEa02I22.r OB_SEa Ocimum basilicum cDNA clone OB_SEa02I22 3', mRNA sequence
gi|87064367|gb|DY334684.1|DY334684	778	scaffold1053_contigs=5	437462	91.81	623	80.08	0.14	51	0	151	773	253835	254457	5.4e-300	1026	OB_SEa01G12.r OB_SEa Ocimum basilicum cDNA clone OB_SEa01G12 3', mRNA sequence
gi|87059235|gb|DY329552.1|DY329552	725	scaffold1053_contigs=5	437462	91.81	647	89.24	0.15	53	0	71	717	253835	254481	1.8e-313	1070	OB_MEa0004F12.f OB_MEa Ocimum basilicum cDNA clone OB_MEa0004F12 5', mRNA sequence
gi|87065168|gb|DY335485.1|DY335485	768	scaffold1053_contigs=5	437462	92.52	628	81.77	0.14	47	0	1	628	254459	253832	6.1e-310	1059	OB_SEa02I22.f OB_SEa Ocimum basilicum cDNA clone OB_SEa02I22 5', mRNA sequence
gi|87066003|gb|DY336320.1|DY336320	657	scaffold1053_contigs=5	437462	91.7	566	86.15	0.13	47	0	92	657	254514	253949	2.8e-274	940	OB_SEa03N12.f OB_SEa Ocimum basilicum cDNA clone OB_SEa03N12 5', mRNA sequence
gi|87059236|gb|DY329553.1|DY329553	756	scaffold1053_contigs=5	437462	89.3	645	85.32	0.15	69	0	98	742	254883	254239	3.6e-296	1013	OB_MEa0004F12.r OB_MEa Ocimum basilicum cDNA clone OB_MEa0004F12 3', mRNA sequence
gi|87059166|gb|DY329483.1|DY329483	783	scaffold1053_contigs=5	437462	93.89	622	79.44	0.14	38	0	1	622	366851	367472	0	1093	OB_MEa0004E01.r OB_MEa Ocimum basilicum cDNA clone OB_MEa0004E01 3', mRNA sequence
gi|87059165|gb|DY329482.1|DY329482	843	scaffold1053_contigs=5	437462	93.96	646	76.63	0.15	39	0	198	843	367472	366827	0	1137	OB_MEa0004E01.f OB_MEa Ocimum basilicum cDNA clone OB_MEa0004E01 5', mRNA sequence
gi|87053609|gb|DY323926.1|DY323926	621	scaffold1053_contigs=5	437462	93.94	363	58.45	0.08	22	0	248	610	367475	367113	1.7e-182	635	OB_EEa05H20.r OB_EEa Ocimum basilicum cDNA clone OB_EEa05H20 3', mRNA sequence
gi|87056875|gb|DY327192.1|DY327192	875	scaffold1053_contigs=5	437462	96.47	312	35.66	0.07	11	0	350	661	402574	402885	1.4e-162	569	OB_MEa0001B23.f OB_MEa Ocimum basilicum cDNA clone OB_MEa0001B23 5', mRNA sequence
gi|87051499|gb|DY321816.1|DY321816	875	scaffold1053_contigs=5	437462	96.47	312	35.66	0.07	11	0	329	640	402574	402885	1.4e-162	569	OB_EEa01K13.r OB_EEa Ocimum basilicum cDNA clone OB_EEa01K13 3', mRNA sequence
gi|87051498|gb|DY321815.1|DY321815	706	scaffold1053_contigs=5	437462	95.14	247	34.99	0.06	10	2	15	261	404623	404379	6.1e-121	431	OB_EEa01K13.f OB_EEa Ocimum basilicum cDNA clone OB_EEa01K13 5', mRNA sequence
gi|87067710|gb|DY338027.1|DY338027	601	scaffold1055_contigs=9	383534	91.43	70	11.65	0.02	6	0	280	349	144746	144815	6.4e-27	118	OB_SEa07G07.r OB_SEa Ocimum basilicum cDNA clone OB_SEa07G07 3', mRNA sequence
gi|87067709|gb|DY338026.1|DY338026	605	scaffold1055_contigs=9	383534	92.86	70	11.57	0.02	5	0	256	325	144815	144746	1e-27	121	OB_SEa07G07.f OB_SEa Ocimum basilicum cDNA clone OB_SEa07G07 5', mRNA sequence
gi|87056139|gb|DY326456.1|DY326456	456	scaffold1055_contigs=9	383534	91.34	127	27.85	0.03	11	0	226	352	298845	298971	3.7e-54	209	OB_EEa09L09.f OB_EEa Ocimum basilicum cDNA clone OB_EEa09L09 5', mRNA sequence
gi|87056140|gb|DY326457.1|DY326457	449	scaffold1055_contigs=9	383534	91.41	128	28.51	0.03	10	1	94	221	298971	298845	2.6e-52	203	OB_EEa09L09.r OB_EEa Ocimum basilicum cDNA clone OB_EEa09L09 3', mRNA sequence
gi|87055822|gb|DY326139.1|DY326139	678	scaffold1055_contigs=9	383534	96.67	90	13.27	0.02	3	0	232	321	334926	335015	3.8e-42	169	OB_EEa09B14.f OB_EEa Ocimum basilicum cDNA clone OB_EEa09B14 5', mRNA sequence
gi|87055823|gb|DY326140.1|DY326140	714	scaffold1055_contigs=9	383534	97.78	90	12.61	0.02	2	0	377	466	335015	334926	6.8e-43	172	OB_EEa09B14.r OB_EEa Ocimum basilicum cDNA clone OB_EEa09B14 3', mRNA sequence
gi|87070013|gb|DY340330.1|DY340330	847	scaffold1055_contigs=9	383534	91.22	467	55.14	0.12	41	0	380	846	342541	342075	1.6e-225	778	OB_SEb02E19.r OB_SEb Ocimum basilicum cDNA clone OB_SEb02E19 3', mRNA sequence
gi|87053431|gb|DY323748.1|DY323748	549	scaffold1061_contigs=9	179712	90.05	191	34.79	0.11	19	0	94	284	141863	142053	7e-86	314	OB_EEa05D08.f OB_EEa Ocimum basilicum cDNA clone OB_EEa05D08 5', mRNA sequence
gi|87054013|gb|DY324330.1|DY324330	477	scaffold1061_contigs=9	179712	90.05	191	40.04	0.11	19	0	204	394	142053	141863	7e-86	314	OB_EEa06C07.r OB_EEa Ocimum basilicum cDNA clone OB_EEa06C07 3', mRNA sequence
gi|87065840|gb|DY336157.1|DY336157	694	scaffold1064_contigs=7	197906	92.2	295	42.51	0.15	16	5	248	539	4873	5163	3.7e-127	451	OB_SEa03J10.r OB_SEa Ocimum basilicum cDNA clone OB_SEa03J10 3', mRNA sequence
gi|87065839|gb|DY336156.1|DY336156	607	scaffold1064_contigs=7	197906	88.39	112	18.45	0.06	10	2	58	169	7040	6932	3.6e-37	153	OB_SEa03J10.f OB_SEa Ocimum basilicum cDNA clone OB_SEa03J10 5', mRNA sequence
gi|87067959|gb|DY338276.1|DY338276	561	scaffold1064_contigs=7	197906	94.66	262	46.7	0.13	14	0	300	561	7191	7452	3.4e-133	472	OB_SEa07N23.r OB_SEa Ocimum basilicum cDNA clone OB_SEa07N23 3', mRNA sequence
gi|87068128|gb|DY338445.1|DY338445	604	scaffold1064_contigs=7	197906	98.86	88	14.57	0.04	1	0	389	476	75134	75221	5e-42	169	OB_SEa08D17.r OB_SEa Ocimum basilicum cDNA clone OB_SEa08D17 3', mRNA sequence
gi|87061263|gb|DY331580.1|DY331580	644	scaffold1064_contigs=7	197906	98.86	88	13.66	0.04	1	0	370	457	75134	75221	1.9e-41	167	OB_MEa0007B14.r OB_MEa Ocimum basilicum cDNA clone OB_MEa0007B14 3', mRNA sequence
gi|87059837|gb|DY330154.1|DY330154	827	scaffold1064_contigs=7	197906	98.86	88	10.64	0.04	1	0	397	484	75134	75221	5e-42	169	OB_MEa0005C11.r OB_MEa Ocimum basilicum cDNA clone OB_MEa0005C11 3', mRNA sequence
gi|87057817|gb|DY328134.1|DY328134	777	scaffold1064_contigs=7	197906	98.86	88	11.33	0.04	1	0	397	484	75134	75221	5e-42	169	OB_MEa0002G23.r OB_MEa Ocimum basilicum cDNA clone OB_MEa0002G23 3', mRNA sequence
gi|87061262|gb|DY331579.1|DY331579	647	scaffold1064_contigs=7	197906	98.86	88	13.6	0.04	1	0	375	462	75221	75134	1.9e-41	167	OB_MEa0007B14.f OB_MEa Ocimum basilicum cDNA clone OB_MEa0007B14 5', mRNA sequence
gi|87059836|gb|DY330153.1|DY330153	682	scaffold1064_contigs=7	197906	98.86	88	12.9	0.04	1	0	354	441	75221	75134	5e-42	169	OB_MEa0005C11.f OB_MEa Ocimum basilicum cDNA clone OB_MEa0005C11 5', mRNA sequence
gi|87057816|gb|DY328133.1|DY328133	802	scaffold1064_contigs=7	197906	98.86	88	10.97	0.04	1	0	340	427	75221	75134	5e-42	169	OB_MEa0002G23.f OB_MEa Ocimum basilicum cDNA clone OB_MEa0002G23 5', mRNA sequence
gi|87060139|gb|DY330456.1|DY330456	819	scaffold1064_contigs=7	197906	98.39	124	15.14	0.06	2	0	464	587	88389	88512	6.6e-61	231	OB_MEa0005J03.f OB_MEa Ocimum basilicum cDNA clone OB_MEa0005J03 5', mRNA sequence
gi|87063429|gb|DY333746.1|DY333746	893	scaffold1064_contigs=7	197906	95.36	194	21.72	0.1	9	0	700	893	89178	89371	1.7e-96	350	OB_MEa0010B16.f OB_MEa Ocimum basilicum cDNA clone OB_MEa0010B16 5', mRNA sequence
gi|87063430|gb|DY333747.1|DY333747	822	scaffold1064_contigs=7	197906	96.34	191	23.24	0.1	7	0	371	561	89368	89178	2.8e-97	352	OB_MEa0010B16.r OB_MEa Ocimum basilicum cDNA clone OB_MEa0010B16 3', mRNA sequence
gi|87060140|gb|DY330457.1|DY330457	833	scaffold1064_contigs=7	197906	96.34	191	22.93	0.1	7	0	372	562	89368	89178	2.8e-97	352	OB_MEa0005J03.r OB_MEa Ocimum basilicum cDNA clone OB_MEa0005J03 3', mRNA sequence
gi|87057456|gb|DY327773.1|DY327773	816	scaffold1069_contigs=31	542226	95.63	229	28.06	0.04	10	0	471	699	50330	50558	8.8e-116	414	OB_MEa0001P02.r OB_MEa Ocimum basilicum cDNA clone OB_MEa0001P02 3', mRNA sequence
gi|87073638|gb|DY343955.1|DY343955	248	scaffold1069_contigs=31	542226	92.86	98	39.52	0.02	7	0	1	98	62765	62668	7.7e-41	165	OB_SEb09P04.f OB_SEb Ocimum basilicum cDNA clone OB_SEb09P04 5', mRNA sequence
gi|87070606|gb|DY340923.1|DY340923	571	scaffold1069_contigs=31	542226	92.53	308	53.94	0.06	22	1	33	339	89705	90012	1.4e-147	519	OB_SEb03K04.f OB_SEb Ocimum basilicum cDNA clone OB_SEb03K04 5', mRNA sequence
gi|87070607|gb|DY340924.1|DY340924	794	scaffold1069_contigs=31	542226	93.95	281	35.39	0.05	17	0	71	351	89732	90012	3.3e-140	495	OB_SEb03K04.r OB_SEb Ocimum basilicum cDNA clone OB_SEb03K04 3', mRNA sequence
gi|87056352|gb|DY326669.1|DY326669	474	scaffold1069_contigs=31	542226	86.05	86	18.14	0.02	12	0	126	211	141519	141604	3.8e-30	129	OB_EEa10B21.f OB_EEa Ocimum basilicum cDNA clone OB_EEa10B21 5', mRNA sequence
gi|87056353|gb|DY326670.1|DY326670	473	scaffold1069_contigs=31	542226	86.05	86	18.18	0.02	12	0	263	348	141604	141519	3.8e-30	129	OB_EEa10B21.r OB_EEa Ocimum basilicum cDNA clone OB_EEa10B21 3', mRNA sequence
gi|87056402|gb|DY326719.1|DY326719	767	scaffold1069_contigs=31	542226	92.95	383	49.93	0.07	27	0	385	767	257058	257440	9.5e-190	659	OB_EEa10D17.f OB_EEa Ocimum basilicum cDNA clone OB_EEa10D17 5', mRNA sequence
gi|87055513|gb|DY325830.1|DY325830	728	scaffold1069_contigs=31	542226	94.47	217	29.81	0.04	12	0	166	382	257590	257806	2.7e-107	386	OB_EEa08I24.f OB_EEa Ocimum basilicum cDNA clone OB_EEa08I24 5', mRNA sequence
gi|87056403|gb|DY326720.1|DY326720	739	scaffold1069_contigs=31	542226	93.43	213	28.82	0.04	14	0	308	520	257802	257590	1.4e-102	370	OB_EEa10D17.r OB_EEa Ocimum basilicum cDNA clone OB_EEa10D17 3', mRNA sequence
gi|87055514|gb|DY325831.1|DY325831	727	scaffold1069_contigs=31	542226	94.47	217	29.85	0.04	12	0	346	562	257806	257590	2.7e-107	386	OB_EEa08I24.r OB_EEa Ocimum basilicum cDNA clone OB_EEa08I24 3', mRNA sequence
gi|87073505|gb|DY343822.1|DY343822	345	scaffold1069_contigs=31	542226	88.54	157	45.51	0.03	13	1	26	182	257838	257989	1.6e-64	243	OB_SEb09L01.f OB_SEb Ocimum basilicum cDNA clone OB_SEb09L01 5', mRNA sequence
gi|87067660|gb|DY337977.1|DY337977	718	scaffold1069_contigs=31	542226	91.86	258	35.93	0.05	18	1	272	526	257847	257590	9.6e-120	427	OB_SEa07E16.r OB_SEa Ocimum basilicum cDNA clone OB_SEa07E16 3', mRNA sequence
gi|87073506|gb|DY343823.1|DY343823	315	scaffold1069_contigs=31	542226	88.46	156	49.52	0.03	10	2	121	273	257989	257839	1.5e-62	237	OB_SEb09L01.r OB_SEb Ocimum basilicum cDNA clone OB_SEb09L01 3', mRNA sequence
gi|87067531|gb|DY337848.1|DY337848	271	scaffold1069_contigs=31	542226	90.58	191	70.48	0.04	15	3	1	190	285421	285609	4e-75	279	OB_SEa07A18.r OB_SEa Ocimum basilicum cDNA clone OB_SEa07A18 3', mRNA sequence
gi|87067530|gb|DY337847.1|DY337847	273	scaffold1069_contigs=31	542226	93.78	193	70.7	0.04	9	3	82	273	285609	285419	4.7e-84	308	OB_SEa07A18.f OB_SEa Ocimum basilicum cDNA clone OB_SEa07A18 5', mRNA sequence
gi|87072042|gb|DY342359.1|DY342359	685	scaffold1069_contigs=31	542226	94.2	224	32.7	0.04	13	0	88	311	422826	422603	1.8e-110	396	OB_SEb06O06.r OB_SEb Ocimum basilicum cDNA clone OB_SEb06O06 3', mRNA sequence
gi|87059913|gb|DY330230.1|DY330230	624	scaffold1070_contigs=2	138646	94.74	76	12.18	0.05	4	0	549	624	41935	42010	8.8e-32	135	OB_MEa0005E03.f OB_MEa Ocimum basilicum cDNA clone OB_MEa0005E03 5', mRNA sequence
gi|87069872|gb|DY340189.1|DY340189	332	scaffold1070_contigs=2	138646	94.21	121	36.45	0.09	7	0	165	285	43018	43138	3.1e-54	209	OB_SEb01P08.f OB_SEb Ocimum basilicum cDNA clone OB_SEb01P08 5', mRNA sequence
gi|87072077|gb|DY342394.1|DY342394	729	scaffold1070_contigs=2	138646	96.24	133	18.24	0.1	5	0	353	485	43966	44098	7.9e-65	244	OB_SEb06P10.f OB_SEb Ocimum basilicum cDNA clone OB_SEb06P10 5', mRNA sequence
gi|87070456|gb|DY340773.1|DY340773	669	scaffold1070_contigs=2	138646	94.74	133	19.88	0.1	7	0	380	512	43966	44098	3.5e-62	236	OB_SEb03F01.f OB_SEb Ocimum basilicum cDNA clone OB_SEb03F01 5', mRNA sequence
gi|87069064|gb|DY339381.1|DY339381	794	scaffold1070_contigs=2	138646	95.49	133	16.75	0.1	6	0	378	510	43966	44098	5.1e-64	242	OB_SEa10A15.f OB_SEa Ocimum basilicum cDNA clone OB_SEa10A15 5', mRNA sequence
gi|87066650|gb|DY336967.1|DY336967	774	scaffold1070_contigs=2	138646	96.24	133	17.18	0.1	5	0	364	496	43966	44098	7.9e-65	244	OB_SEa05D17.f OB_SEa Ocimum basilicum cDNA clone OB_SEa05D17 5', mRNA sequence
gi|87064310|gb|DY334627.1|DY334627	776	scaffold1070_contigs=2	138646	95.49	133	17.14	0.1	6	0	355	487	43966	44098	5.1e-64	242	OB_SEa01F03.f OB_SEa Ocimum basilicum cDNA clone OB_SEa01F03 5', mRNA sequence
gi|87060455|gb|DY330772.1|DY330772	802	scaffold1070_contigs=2	138646	96.24	133	16.58	0.1	5	0	363	495	43966	44098	7.9e-65	244	OB_MEa0006A02.r OB_MEa Ocimum basilicum cDNA clone OB_MEa0006A02 3', mRNA sequence
gi|87058566|gb|DY328883.1|DY328883	716	scaffold1070_contigs=2	138646	96.24	133	18.58	0.1	5	0	380	512	43966	44098	7.9e-65	244	OB_MEa0003H06.r OB_MEa Ocimum basilicum cDNA clone OB_MEa0003H06 3', mRNA sequence
gi|87057215|gb|DY327532.1|DY327532	834	scaffold1070_contigs=2	138646	96.24	133	15.95	0.1	5	0	383	515	43966	44098	7.9e-65	244	OB_MEa0001J13.r OB_MEa Ocimum basilicum cDNA clone OB_MEa0001J13 3', mRNA sequence
gi|87057126|gb|DY327443.1|DY327443	853	scaffold1070_contigs=2	138646	96.24	133	15.59	0.1	5	0	352	484	43966	44098	7.9e-65	244	OB_MEa0001H12.r OB_MEa Ocimum basilicum cDNA clone OB_MEa0001H12 3', mRNA sequence
gi|87072078|gb|DY342395.1|DY342395	692	scaffold1070_contigs=2	138646	96.24	133	19.22	0.1	5	0	488	620	44098	43966	7.9e-65	244	OB_SEb06P10.r OB_SEb Ocimum basilicum cDNA clone OB_SEb06P10 3', mRNA sequence
gi|87069873|gb|DY340190.1|DY340190	783	scaffold1070_contigs=2	138646	96.24	133	16.99	0.1	5	0	501	633	44098	43966	7.9e-65	244	OB_SEb01P08.r OB_SEb Ocimum basilicum cDNA clone OB_SEb01P08 3', mRNA sequence
gi|87066884|gb|DY337201.1|DY337201	825	scaffold1070_contigs=2	138646	95.49	133	16.12	0.1	6	0	487	619	44098	43966	5.1e-64	242	OB_SEa05M01.r OB_SEa Ocimum basilicum cDNA clone OB_SEa05M01 3', mRNA sequence
gi|87066651|gb|DY336968.1|DY336968	846	scaffold1070_contigs=2	138646	96.24	133	15.72	0.1	5	0	583	715	44098	43966	7.9e-65	244	OB_SEa05D17.r OB_SEa Ocimum basilicum cDNA clone OB_SEa05D17 3', mRNA sequence
gi|87064311|gb|DY334628.1|DY334628	784	scaffold1070_contigs=2	138646	95.49	133	16.96	0.1	6	0	426	558	44098	43966	5.1e-64	242	OB_SEa01F03.r OB_SEa Ocimum basilicum cDNA clone OB_SEa01F03 3', mRNA sequence
gi|87059914|gb|DY330231.1|DY330231	744	scaffold1070_contigs=2	138646	96.24	133	17.88	0.1	5	0	562	694	44098	43966	7.9e-65	244	OB_MEa0005E03.r OB_MEa Ocimum basilicum cDNA clone OB_MEa0005E03 3', mRNA sequence
gi|87058565|gb|DY328882.1|DY328882	850	scaffold1070_contigs=2	138646	96.24	133	15.65	0.1	5	0	502	634	44098	43966	7.9e-65	244	OB_MEa0003H06.f OB_MEa Ocimum basilicum cDNA clone OB_MEa0003H06 5', mRNA sequence
gi|87057125|gb|DY327442.1|DY327442	848	scaffold1070_contigs=2	138646	96.24	133	15.68	0.1	5	0	701	833	44098	43966	7.9e-65	244	OB_MEa0001H12.f OB_MEa Ocimum basilicum cDNA clone OB_MEa0001H12 5', mRNA sequence
gi|87060994|gb|DY331311.1|DY331311	439	scaffold1070_contigs=2	138646	94.94	79	18	0.06	4	0	346	424	44739	44661	1.2e-33	141	OB_MEa0006L19.r OB_MEa Ocimum basilicum cDNA clone OB_MEa0006L19 3', mRNA sequence
gi|87074272|gb|DY344589.1|DY344589	492	scaffold1070_contigs=2	138646	96.39	83	16.87	0.06	3	0	92	174	44877	44959	1.2e-36	151	OB_SEb10O13.f OB_SEb Ocimum basilicum cDNA clone OB_SEb10O13 5', mRNA sequence
gi|87060993|gb|DY331310.1|DY331310	410	scaffold1070_contigs=2	138646	96.39	83	20.24	0.06	3	0	64	146	44877	44959	1.2e-36	151	OB_MEa0006L19.f OB_MEa Ocimum basilicum cDNA clone OB_MEa0006L19 5', mRNA sequence
gi|87060454|gb|DY330771.1|DY330771	523	scaffold1070_contigs=2	138646	91.36	81	15.49	0.06	5	1	346	424	44943	44863	3.5e-29	126	OB_MEa0006A02.f OB_MEa Ocimum basilicum cDNA clone OB_MEa0006A02 5', mRNA sequence
gi|87056240|gb|DY326557.1|DY326557	306	scaffold1070_contigs=2	138646	96.15	78	25.49	0.06	3	0	221	298	44959	44882	1.2e-33	141	OB_EEa09O06.r OB_EEa Ocimum basilicum cDNA clone OB_EEa09O06 3', mRNA sequence
gi|87056239|gb|DY326556.1|DY326556	333	scaffold1070_contigs=2	138646	98.63	73	21.92	0.05	1	0	87	159	45086	45158	1.4e-32	137	OB_EEa09O06.f OB_EEa Ocimum basilicum cDNA clone OB_EEa09O06 5', mRNA sequence
gi|87074273|gb|DY344590.1|DY344590	500	scaffold1070_contigs=2	138646	98.67	75	15	0.05	1	0	243	317	45158	45084	9.1e-34	141	OB_SEb10O13.r OB_SEb Ocimum basilicum cDNA clone OB_SEb10O13 3', mRNA sequence
gi|87066857|gb|DY337174.1|DY337174	747	scaffold1070_contigs=2	138646	93.14	539	72.16	0.39	37	0	197	735	129913	130451	6.5e-271	929	OB_SEa05L07.r OB_SEa Ocimum basilicum cDNA clone OB_SEa05L07 3', mRNA sequence
gi|87066856|gb|DY337173.1|DY337173	647	scaffold1070_contigs=2	138646	92.59	499	77.13	0.36	36	1	1	499	130410	129913	1.8e-244	841	OB_SEa05L07.f OB_SEa Ocimum basilicum cDNA clone OB_SEa05L07 5', mRNA sequence
gi|87073316|gb|DY343633.1|DY343633	738	scaffold1071_contigs=7	247528	90.7	398	53.93	0.16	36	1	206	603	40798	41194	1.4e-188	656	OB_SEb09F03.r OB_SEb Ocimum basilicum cDNA clone OB_SEb09F03 3', mRNA sequence
gi|87052882|gb|DY323199.1|DY323199	746	scaffold1071_contigs=7	247528	91.83	404	54.16	0.16	32	1	202	605	40798	41200	1.2e-195	679	OB_EEa04C06.r OB_EEa Ocimum basilicum cDNA clone OB_EEa04C06 3', mRNA sequence
gi|87064437|gb|DY334754.1|DY334754	731	scaffold1071_contigs=7	247528	91.35	393	53.76	0.16	33	1	157	549	40799	41190	3.2e-188	654	OB_SEa01I06.r OB_SEa Ocimum basilicum cDNA clone OB_SEa01I06 3', mRNA sequence
gi|87073315|gb|DY343632.1|DY343632	740	scaffold1071_contigs=7	247528	90.7	398	53.78	0.16	36	1	135	532	41194	40798	1.4e-188	656	OB_SEb09F03.f OB_SEb Ocimum basilicum cDNA clone OB_SEb09F03 5', mRNA sequence
gi|87064436|gb|DY334753.1|DY334753	771	scaffold1071_contigs=7	247528	90.93	397	51.49	0.16	35	1	190	586	41194	40799	4.5e-189	657	OB_SEa01I06.f OB_SEa Ocimum basilicum cDNA clone OB_SEa01I06 5', mRNA sequence
gi|87069868|gb|DY340185.1|DY340185	635	scaffold1071_contigs=7	247528	95.02	221	34.8	0.09	11	0	254	474	41909	42129	4.4e-112	401	OB_SEb01P04.r OB_SEb Ocimum basilicum cDNA clone OB_SEb01P04 3', mRNA sequence
gi|87059544|gb|DY329861.1|DY329861	911	scaffold1071_contigs=7	247528	95.15	227	24.92	0.09	11	0	165	391	41909	42135	1.3e-115	413	OB_MEa0004M03.f OB_MEa Ocimum basilicum cDNA clone OB_MEa0004M03 5', mRNA sequence
gi|87069867|gb|DY340184.1|DY340184	635	scaffold1071_contigs=7	247528	95.02	221	34.8	0.09	11	0	162	382	42129	41909	4.4e-112	401	OB_SEb01P04.f OB_SEb Ocimum basilicum cDNA clone OB_SEb01P04 5', mRNA sequence
gi|87061013|gb|DY331330.1|DY331330	635	scaffold1071_contigs=7	247528	89.18	268	42.2	0.11	29	0	1	268	121776	122043	2.2e-118	422	OB_MEa0006M05.f OB_MEa Ocimum basilicum cDNA clone OB_MEa0006M05 5', mRNA sequence
gi|87061014|gb|DY331331.1|DY331331	683	scaffold1071_contigs=7	247528	96.55	145	21.23	0.06	5	0	138	282	123095	122951	5.2e-72	268	OB_MEa0006M05.r OB_MEa Ocimum basilicum cDNA clone OB_MEa0006M05 3', mRNA sequence
gi|87072317|gb|DY342634.1|DY342634	673	scaffold1071_contigs=7	247528	94.63	670	99.55	0.27	35	1	4	673	127502	128170	0	1184	OB_SEb07G16.f OB_SEb Ocimum basilicum cDNA clone OB_SEb07G16 5', mRNA sequence
gi|87072234|gb|DY342551.1|DY342551	768	scaffold1071_contigs=7	247528	96.17	757	98.57	0.31	29	0	12	768	127502	128258	0	1394	OB_SEb07D18.f OB_SEb Ocimum basilicum cDNA clone OB_SEb07D18 5', mRNA sequence
gi|87069977|gb|DY340294.1|DY340294	789	scaffold1071_contigs=7	247528	96.5	743	94.17	0.3	26	0	47	789	127502	128244	0	1376	OB_SEb02D12.f OB_SEb Ocimum basilicum cDNA clone OB_SEb02D12 5', mRNA sequence
gi|87069482|gb|DY339799.1|DY339799	806	scaffold1071_contigs=7	247528	95.92	759	94.17	0.31	31	0	48	806	127502	128260	0	1393	OB_SEa10O17.r OB_SEa Ocimum basilicum cDNA clone OB_SEa10O17 3', mRNA sequence
gi|87067532|gb|DY337849.1|DY337849	762	scaffold1071_contigs=7	247528	96.13	724	95.01	0.29	28	0	38	761	127502	128225	0	1332	OB_SEa07A19.f OB_SEa Ocimum basilicum cDNA clone OB_SEa07A19 5', mRNA sequence
gi|87063923|gb|DY334240.1|DY334240	759	scaffold1071_contigs=7	247528	96.5	715	94.2	0.29	25	0	45	759	127502	128216	0	1322	OB_MEa0010M05.r OB_MEa Ocimum basilicum cDNA clone OB_MEa0010M05 3', mRNA sequence
gi|87063626|gb|DY333943.1|DY333943	830	scaffold1071_contigs=7	247528	96.36	769	92.65	0.31	28	0	42	810	127502	128270	0	1420	OB_MEa0010F21.r OB_MEa Ocimum basilicum cDNA clone OB_MEa0010F21 3', mRNA sequence
gi|87063158|gb|DY333475.1|DY333475	798	scaffold1071_contigs=7	247528	95.98	772	96.74	0.31	31	0	27	798	127502	128273	0	1417	OB_MEa0009L19.r OB_MEa Ocimum basilicum cDNA clone OB_MEa0009L19 3', mRNA sequence
gi|87062644|gb|DY332961.1|DY332961	848	scaffold1071_contigs=7	247528	96.1	821	96.82	0.33	32	0	28	848	127502	128322	0	1512	OB_MEa0009A16.f OB_MEa Ocimum basilicum cDNA clone OB_MEa0009A16 5', mRNA sequence
gi|87062250|gb|DY332567.1|DY332567	731	scaffold1071_contigs=7	247528	96.36	687	93.98	0.28	25	0	45	731	127502	128188	0	1267	OB_MEa0008I02.r OB_MEa Ocimum basilicum cDNA clone OB_MEa0008I02 3', mRNA sequence
gi|87061433|gb|DY331750.1|DY331750	767	scaffold1071_contigs=7	247528	96.4	723	94.26	0.29	26	0	45	767	127502	128224	0	1335	OB_MEa0007F12.r OB_MEa Ocimum basilicum cDNA clone OB_MEa0007F12 3', mRNA sequence
gi|87061201|gb|DY331518.1|DY331518	824	scaffold1071_contigs=7	247528	95.97	769	93.33	0.31	31	0	47	815	127502	128270	0	1411	OB_MEa0007A05.r OB_MEa Ocimum basilicum cDNA clone OB_MEa0007A05 3', mRNA sequence
gi|87061020|gb|DY331337.1|DY331337	701	scaffold1071_contigs=7	247528	96.34	656	93.58	0.27	24	0	46	701	127502	128157	0	1209	OB_MEa0006M08.r OB_MEa Ocimum basilicum cDNA clone OB_MEa0006M08 3', mRNA sequence
gi|87060445|gb|DY330762.1|DY330762	224	scaffold1071_contigs=7	247528	96.91	194	86.61	0.08	6	0	31	224	127502	127695	1.5e-98	356	OB_MEa0005P21.f OB_MEa Ocimum basilicum cDNA clone OB_MEa0005P21 5', mRNA sequence
gi|87060309|gb|DY330626.1|DY330626	689	scaffold1071_contigs=7	247528	96.27	643	93.32	0.26	24	0	47	689	127502	128144	0	1183	OB_MEa0005M20.r OB_MEa Ocimum basilicum cDNA clone OB_MEa0005M20 3', mRNA sequence
gi|87059835|gb|DY330152.1|DY330152	877	scaffold1071_contigs=7	247528	95.99	823	93.84	0.33	33	0	44	866	127502	128324	0	1513	OB_MEa0005C10.r OB_MEa Ocimum basilicum cDNA clone OB_MEa0005C10 3', mRNA sequence
gi|87059418|gb|DY329735.1|DY329735	803	scaffold1071_contigs=7	247528	96.34	764	95.14	0.31	28	0	40	803	127502	128265	0	1410	OB_MEa0004J09.r OB_MEa Ocimum basilicum cDNA clone OB_MEa0004J09 3', mRNA sequence
gi|87059402|gb|DY329719.1|DY329719	805	scaffold1071_contigs=7	247528	96.36	769	95.53	0.31	28	0	12	780	127502	128270	0	1420	OB_MEa0004J01.r OB_MEa Ocimum basilicum cDNA clone OB_MEa0004J01 3', mRNA sequence
gi|87058953|gb|DY329270.1|DY329270	712	scaffold1071_contigs=7	247528	96.04	681	95.65	0.28	27	0	32	712	127502	128182	0	1248	OB_MEa0003P13.r OB_MEa Ocimum basilicum cDNA clone OB_MEa0003P13 3', mRNA sequence
gi|87057730|gb|DY328047.1|DY328047	715	scaffold1071_contigs=7	247528	96.43	672	93.99	0.27	24	0	44	715	127502	128173	0	1240	OB_MEa0002E23.r OB_MEa Ocimum basilicum cDNA clone OB_MEa0002E23 3', mRNA sequence
gi|87057479|gb|DY327796.1|DY327796	841	scaffold1071_contigs=7	247528	96.13	826	98.22	0.33	32	0	15	840	127502	128327	0	1522	OB_MEa0001P14.f OB_MEa Ocimum basilicum cDNA clone OB_MEa0001P14 5', mRNA sequence
gi|87057148|gb|DY327465.1|DY327465	734	scaffold1071_contigs=7	247528	96.22	688	93.73	0.28	26	0	47	734	127502	128189	0	1266	OB_MEa0001H24.r OB_MEa Ocimum basilicum cDNA clone OB_MEa0001H24 3', mRNA sequence
gi|87056948|gb|DY327265.1|DY327265	821	scaffold1071_contigs=7	247528	95.8	810	98.66	0.33	34	0	12	821	127502	128311	0	1484	OB_MEa0001D14.r OB_MEa Ocimum basilicum cDNA clone OB_MEa0001D14 3', mRNA sequence
gi|87055005|gb|DY325322.1|DY325322	833	scaffold1071_contigs=7	247528	96.36	769	92.32	0.31	28	0	47	815	127502	128270	0	1420	OB_EEa07K23.f OB_EEa Ocimum basilicum cDNA clone OB_EEa07K23 5', mRNA sequence
gi|87051323|gb|DY321640.1|DY321640	782	scaffold1071_contigs=7	247528	96.31	732	93.61	0.3	27	0	51	782	127502	128233	0	1350	OB_EEa01G03.f OB_EEa Ocimum basilicum cDNA clone OB_EEa01G03 5', mRNA sequence
gi|87064599|gb|DY334916.1|DY334916	748	scaffold1071_contigs=7	247528	95.99	698	93.32	0.28	28	0	51	748	127505	128202	0	1281	OB_SEa01L24.f OB_SEa Ocimum basilicum cDNA clone OB_SEa01L24 5', mRNA sequence
gi|87051386|gb|DY321703.1|DY321703	867	scaffold1071_contigs=7	247528	95.8	809	93.31	0.33	34	0	59	867	127505	128313	0	1483	OB_EEa01H17.f OB_EEa Ocimum basilicum cDNA clone OB_EEa01H17 5', mRNA sequence
gi|87065572|gb|DY335889.1|DY335889	772	scaffold1071_contigs=7	247528	96.12	721	93.39	0.29	28	0	52	772	127510	128230	0	1328	OB_SEa03C14.f OB_SEa Ocimum basilicum cDNA clone OB_SEa03C14 5', mRNA sequence
gi|87069204|gb|DY339521.1|DY339521	802	scaffold1071_contigs=7	247528	95.72	795	99.13	0.32	34	0	8	802	127514	128308	0	1456	OB_SEa10E19.f OB_SEa Ocimum basilicum cDNA clone OB_SEa10E19 5', mRNA sequence
gi|87051310|gb|DY321627.1|DY321627	837	scaffold1071_contigs=7	247528	96.16	833	99.52	0.34	32	0	5	837	127518	128350	0	1538	OB_EEa01F19.f OB_EEa Ocimum basilicum cDNA clone OB_EEa01F19 5', mRNA sequence
gi|87056278|gb|DY326595.1|DY326595	665	scaffold1071_contigs=7	247528	92.4	658	98.95	0.27	50	0	1	658	127529	128186	0	1120	OB_EEa09P08.f OB_EEa Ocimum basilicum cDNA clone OB_EEa09P08 5', mRNA sequence
gi|87054186|gb|DY324503.1|DY324503	498	scaffold1071_contigs=7	247528	95.98	498	100	0.2	20	0	1	498	127564	128061	3.6e-265	910	OB_EEa06G15.f OB_EEa Ocimum basilicum cDNA clone OB_EEa06G15 5', mRNA sequence
gi|87053917|gb|DY324234.1|DY324234	722	scaffold1071_contigs=7	247528	96.58	702	97.23	0.28	24	0	9	710	127565	128266	0	1305	OB_EEa05P20.f OB_EEa Ocimum basilicum cDNA clone OB_EEa05P20 5', mRNA sequence
gi|87058983|gb|DY329300.1|DY329300	855	scaffold1071_contigs=7	247528	96.14	855	100	0.35	33	0	1	855	127577	128431	0	1582	OB_MEa0004A04.r OB_MEa Ocimum basilicum cDNA clone OB_MEa0004A04 3', mRNA sequence
gi|87056288|gb|DY326605.1|DY326605	391	scaffold1071_contigs=7	247528	92.53	388	99.23	0.16	29	0	4	391	127640	128027	5.6e-188	654	OB_EEa09P16.f OB_EEa Ocimum basilicum cDNA clone OB_EEa09P16 5', mRNA sequence
gi|87051612|gb|DY321929.1|DY321929	795	scaffold1071_contigs=7	247528	95.25	779	97.99	0.31	37	0	17	795	127666	128444	0	1417	OB_EEa01N08.f OB_EEa Ocimum basilicum cDNA clone OB_EEa01N08 5', mRNA sequence
gi|87059098|gb|DY329415.1|DY329415	875	scaffold1071_contigs=7	247528	95.43	875	100	0.35	40	0	1	875	127688	128562	0	1602	OB_MEa0004C14.r OB_MEa Ocimum basilicum cDNA clone OB_MEa0004C14 3', mRNA sequence
gi|87057100|gb|DY327417.1|DY327417	796	scaffold1071_contigs=7	247528	95.6	796	100	0.32	35	0	1	796	127774	128569	0	1462	OB_MEa0001G23.r OB_MEa Ocimum basilicum cDNA clone OB_MEa0001G23 3', mRNA sequence
gi|87066310|gb|DY336627.1|DY336627	734	scaffold1071_contigs=7	247528	94.55	734	100	0.3	40	0	1	734	127789	128522	0	1320	OB_SEa04H21.f OB_SEa Ocimum basilicum cDNA clone OB_SEa04H21 5', mRNA sequence
gi|87059621|gb|DY329938.1|DY329938	846	scaffold1071_contigs=7	247528	95.51	846	100	0.34	38	0	1	846	127798	128643	0	1550	OB_MEa0004N17.r OB_MEa Ocimum basilicum cDNA clone OB_MEa0004N17 3', mRNA sequence
gi|87056866|gb|DY327183.1|DY327183	863	scaffold1071_contigs=7	247528	95.6	864	100.12	0.35	37	1	1	863	127803	128666	0	1580	OB_MEa0001B18.r OB_MEa Ocimum basilicum cDNA clone OB_MEa0001B18 3', mRNA sequence
gi|87051400|gb|DY321717.1|DY321717	805	scaffold1071_contigs=7	247528	95.01	802	99.63	0.32	40	0	4	805	127820	128621	0	1455	OB_EEa01H24.f OB_EEa Ocimum basilicum cDNA clone OB_EEa01H24 5', mRNA sequence
gi|87053433|gb|DY323750.1|DY323750	341	scaffold1071_contigs=7	247528	96.1	308	90.32	0.12	12	0	34	341	127837	128144	1.2e-162	569	OB_EEa05D10.f OB_EEa Ocimum basilicum cDNA clone OB_EEa05D10 5', mRNA sequence
gi|87064625|gb|DY334942.1|DY334942	806	scaffold1071_contigs=7	247528	95.1	796	98.76	0.32	39	0	11	806	127880	128675	0	1447	OB_SEa01M13.f OB_SEa Ocimum basilicum cDNA clone OB_SEa01M13 5', mRNA sequence
gi|87057909|gb|DY328226.1|DY328226	751	scaffold1071_contigs=7	247528	95.74	751	100	0.3	32	0	1	751	127903	128653	0	1384	OB_MEa0002I22.r OB_MEa Ocimum basilicum cDNA clone OB_MEa0002I22 3', mRNA sequence
gi|87061350|gb|DY331667.1|DY331667	642	scaffold1071_contigs=7	247528	96.39	194	30.22	0.08	7	0	449	642	127919	128112	3.7e-99	358	OB_MEa0007D12.f OB_MEa Ocimum basilicum cDNA clone OB_MEa0007D12 5', mRNA sequence
gi|87070288|gb|DY340605.1|DY340605	788	scaffold1071_contigs=7	247528	95.21	773	98.1	0.31	36	1	13	785	127922	128693	0	1397	OB_SEb02P23.f OB_SEb Ocimum basilicum cDNA clone OB_SEb02P23 5', mRNA sequence
gi|87059322|gb|DY329639.1|DY329639	885	scaffold1071_contigs=7	247528	95.33	749	84.63	0.3	32	1	1	746	127956	128704	0	1364	OB_MEa0004H08.r OB_MEa Ocimum basilicum cDNA clone OB_MEa0004H08 3', mRNA sequence
gi|87063134|gb|DY333451.1|DY333451	834	scaffold1071_contigs=7	247528	95.54	717	85.97	0.29	32	0	1	717	127979	128695	0	1317	OB_MEa0009L05.r OB_MEa Ocimum basilicum cDNA clone OB_MEa0009L05 3', mRNA sequence
gi|87061488|gb|DY331805.1|DY331805	830	scaffold1071_contigs=7	247528	95.15	722	86.99	0.29	32	1	1	719	127983	128704	0	1311	OB_MEa0007G18.r OB_MEa Ocimum basilicum cDNA clone OB_MEa0007G18 3', mRNA sequence
gi|87054238|gb|DY324555.1|DY324555	808	scaffold1071_contigs=7	247528	94.88	703	87	0.28	33	1	5	704	128002	128704	0	1271	OB_EEa06H23.f OB_EEa Ocimum basilicum cDNA clone OB_EEa06H23 5', mRNA sequence
gi|87055224|gb|DY325541.1|DY325541	754	scaffold1071_contigs=7	247528	94.78	690	91.51	0.28	36	0	39	728	128016	128705	0	1252	OB_EEa08A14.f OB_EEa Ocimum basilicum cDNA clone OB_EEa08A14 5', mRNA sequence
gi|87054449|gb|DY324766.1|DY324766	826	scaffold1071_contigs=7	247528	94.16	685	82.93	0.28	37	1	1	682	128020	128704	0	1224	OB_EEa06N03.f OB_EEa Ocimum basilicum cDNA clone OB_EEa06N03 5', mRNA sequence
gi|87073670|gb|DY343987.1|DY343987	806	scaffold1071_contigs=7	247528	94.88	664	82.38	0.27	31	1	1	661	128041	128704	0	1200	OB_SEb10A03.f OB_SEb Ocimum basilicum cDNA clone OB_SEb10A03 5', mRNA sequence
gi|87059785|gb|DY330102.1|DY330102	812	scaffold1071_contigs=7	247528	94.86	662	81.53	0.27	31	1	1	659	128043	128704	0	1196	OB_MEa0005B07.f OB_MEa Ocimum basilicum cDNA clone OB_MEa0005B07 5', mRNA sequence
gi|87067348|gb|DY337665.1|DY337665	518	scaffold1071_contigs=7	247528	93.79	499	96.33	0.2	29	2	21	518	128059	128556	1e-252	869	OB_SEa06L06.f OB_SEa Ocimum basilicum cDNA clone OB_SEa06L06 5', mRNA sequence
gi|87056121|gb|DY326438.1|DY326438	694	scaffold1071_contigs=7	247528	94.09	626	90.2	0.25	37	0	1	626	128080	128705	0	1125	OB_EEa09K21.f OB_EEa Ocimum basilicum cDNA clone OB_EEa09K21 5', mRNA sequence
gi|87057490|gb|DY327807.1|DY327807	800	scaffold1071_contigs=7	247528	94.97	577	72.12	0.23	26	1	1	574	128128	128704	1.2e-305	1044	OB_MEa0001P19.r OB_MEa Ocimum basilicum cDNA clone OB_MEa0001P19 3', mRNA sequence
gi|87051479|gb|DY321796.1|DY321796	764	scaffold1071_contigs=7	247528	94.5	564	73.82	0.23	31	0	1	564	128142	128705	3.2e-297	1016	OB_EEa01K01.f OB_EEa Ocimum basilicum cDNA clone OB_EEa01K01 5', mRNA sequence
gi|87074147|gb|DY344464.1|DY344464	734	scaffold1071_contigs=7	247528	94.48	507	69.07	0.2	25	1	14	517	128198	128704	2.7e-265	910	OB_SEb10L15.f OB_SEb Ocimum basilicum cDNA clone OB_SEb10L15 5', mRNA sequence
gi|87071072|gb|DY341389.1|DY341389	428	scaffold1071_contigs=7	247528	93.22	428	100	0.17	29	0	1	428	128203	128630	2.7e-217	751	OB_SEb04N09.f OB_SEb Ocimum basilicum cDNA clone OB_SEb04N09 5', mRNA sequence
gi|87054446|gb|DY324763.1|DY324763	696	scaffold1071_contigs=7	247528	94.02	485	69.68	0.2	25	2	1	482	128221	128704	6e-249	856	OB_EEa06N01.f OB_EEa Ocimum basilicum cDNA clone OB_EEa06N01 5', mRNA sequence
gi|87066281|gb|DY336598.1|DY336598	690	scaffold1071_contigs=7	247528	94.34	477	69.13	0.19	27	0	1	477	128229	128705	1.1e-249	858	OB_SEa04H05.f OB_SEa Ocimum basilicum cDNA clone OB_SEa04H05 5', mRNA sequence
gi|87060722|gb|DY331039.1|DY331039	583	scaffold1071_contigs=7	247528	93.95	446	76.5	0.18	24	1	1	443	128259	128704	2.2e-229	791	OB_MEa0006F21.r OB_MEa Ocimum basilicum cDNA clone OB_MEa0006F21 3', mRNA sequence
gi|87063502|gb|DY333819.1|DY333819	611	scaffold1071_contigs=7	247528	94.84	407	66.61	0.16	18	1	1	404	128298	128704	9.6e-212	732	OB_MEa0010D05.r OB_MEa Ocimum basilicum cDNA clone OB_MEa0010D05 3', mRNA sequence
gi|87072293|gb|DY342610.1|DY342610	608	scaffold1071_contigs=7	247528	94.62	390	64.14	0.16	18	1	5	391	128315	128704	1.4e-201	699	OB_SEb07F18.f OB_SEb Ocimum basilicum cDNA clone OB_SEb07F18 5', mRNA sequence
gi|87060147|gb|DY330464.1|DY330464	573	scaffold1071_contigs=7	247528	94.58	369	64.4	0.15	17	1	1	366	128336	128704	6.2e-190	660	OB_MEa0005J07.r OB_MEa Ocimum basilicum cDNA clone OB_MEa0005J07 3', mRNA sequence
gi|87052470|gb|DY322787.1|DY322787	579	scaffold1071_contigs=7	247528	91.27	332	57.34	0.13	26	1	44	372	128373	128704	3.4e-158	555	OB_EEa03E13.f OB_EEa Ocimum basilicum cDNA clone OB_EEa03E13 5', mRNA sequence
gi|87053050|gb|DY323367.1|DY323367	519	scaffold1071_contigs=7	247528	92.06	315	60.69	0.13	22	1	1	312	128390	128704	6.8e-152	534	OB_EEa04H11.f OB_EEa Ocimum basilicum cDNA clone OB_EEa04H11 5', mRNA sequence
gi|87054502|gb|DY324819.1|DY324819	503	scaffold1071_contigs=7	247528	94.12	289	57.46	0.12	14	1	1	286	128416	128704	2.8e-145	512	OB_EEa06O08.f OB_EEa Ocimum basilicum cDNA clone OB_EEa06O08 5', mRNA sequence
gi|87071399|gb|DY341716.1|DY341716	477	scaffold1071_contigs=7	247528	92.8	250	52.41	0.1	15	1	14	260	128455	128704	3.8e-120	428	OB_SEb05J19.f OB_SEb Ocimum basilicum cDNA clone OB_SEb05J19 5', mRNA sequence
gi|87051809|gb|DY322126.1|DY322126	429	scaffold1071_contigs=7	247528	94.57	221	51.52	0.09	9	1	5	222	128484	128704	6.3e-110	394	OB_EEa02C07.f OB_EEa Ocimum basilicum cDNA clone OB_EEa02C07 5', mRNA sequence
gi|87052726|gb|DY323043.1|DY323043	430	scaffold1071_contigs=7	247528	94.12	221	51.4	0.09	13	0	5	225	128485	128705	4.8e-111	398	OB_EEa03M24.f OB_EEa Ocimum basilicum cDNA clone OB_EEa03M24 5', mRNA sequence
gi|87054661|gb|DY324978.1|DY324978	433	scaffold1071_contigs=7	247528	94.44	216	49.88	0.09	12	0	4	219	128490	128705	8e-109	391	OB_EEa07C11.f OB_EEa Ocimum basilicum cDNA clone OB_EEa07C11 5', mRNA sequence
gi|87069291|gb|DY339608.1|DY339608	413	scaffold1071_contigs=7	247528	93.84	211	51.09	0.09	13	0	8	218	128495	128705	3.3e-105	379	OB_SEa10H15.f OB_SEa Ocimum basilicum cDNA clone OB_SEa10H15 5', mRNA sequence
gi|87052648|gb|DY322965.1|DY322965	411	scaffold1071_contigs=7	247528	92.2	205	49.88	0.08	16	0	5	209	128501	128705	4.3e-98	355	OB_EEa03K08.f OB_EEa Ocimum basilicum cDNA clone OB_EEa03K08 5', mRNA sequence
gi|87073710|gb|DY344027.1|DY344027	424	scaffold1071_contigs=7	247528	92.96	199	46.93	0.08	11	1	12	207	128506	128704	2.6e-94	342	OB_SEb10B04.f OB_SEb Ocimum basilicum cDNA clone OB_SEb10B04 5', mRNA sequence
gi|87069050|gb|DY339367.1|DY339367	410	scaffold1071_contigs=7	247528	92.5	200	48.78	0.08	15	0	16	215	128506	128705	7.3e-96	348	OB_SEa10A06.f OB_SEa Ocimum basilicum cDNA clone OB_SEa10A06 5', mRNA sequence
gi|87073360|gb|DY343677.1|DY343677	395	scaffold1071_contigs=7	247528	93.01	186	47.09	0.08	10	1	6	188	128519	128704	2.6e-87	319	OB_SEb09G20.f OB_SEb Ocimum basilicum cDNA clone OB_SEb09G20 5', mRNA sequence
gi|87073340|gb|DY343657.1|DY343657	395	scaffold1071_contigs=7	247528	93.01	186	47.09	0.08	10	1	6	188	128519	128704	7.9e-88	321	OB_SEb09F21.f OB_SEb Ocimum basilicum cDNA clone OB_SEb09F21 5', mRNA sequence
gi|87066085|gb|DY336402.1|DY336402	362	scaffold1071_contigs=7	247528	92.36	157	43.37	0.06	12	0	1	157	128549	128705	1.3e-72	270	OB_SEa03P17.f OB_SEa Ocimum basilicum cDNA clone OB_SEa03P17 5', mRNA sequence
gi|87055997|gb|DY326314.1|DY326314	339	scaffold1071_contigs=7	247528	92.54	134	39.53	0.05	10	0	1	134	128572	128705	1.2e-60	230	OB_EEa09H07.f OB_EEa Ocimum basilicum cDNA clone OB_EEa09H07 5', mRNA sequence
gi|87065951|gb|DY336268.1|DY336268	327	scaffold1071_contigs=7	247528	93.18	132	40.37	0.05	9	0	1	132	128574	128705	2.4e-61	233	OB_SEa03M06.f OB_SEa Ocimum basilicum cDNA clone OB_SEa03M06 5', mRNA sequence
gi|87056556|gb|DY326873.1|DY326873	797	scaffold1071_contigs=7	247528	94.86	370	46.42	0.15	19	0	428	797	128631	128262	1.2e-193	672	OB_EEa10I14.r OB_EEa Ocimum basilicum cDNA clone OB_EEa10I14 3', mRNA sequence
gi|87071957|gb|DY342274.1|DY342274	722	scaffold1071_contigs=7	247528	93.5	554	76.73	0.22	36	0	169	722	128693	128140	8.1e-284	972	OB_SEb06L22.r OB_SEb Ocimum basilicum cDNA clone OB_SEb06L22 3', mRNA sequence
gi|87054503|gb|DY324820.1|DY324820	455	scaffold1071_contigs=7	247528	93.43	274	60.22	0.11	18	0	182	455	128693	128420	2.6e-135	479	OB_EEa06O08.r OB_EEa Ocimum basilicum cDNA clone OB_EEa06O08 3', mRNA sequence
gi|87052471|gb|DY322788.1|DY322788	473	scaffold1071_contigs=7	247528	94.49	363	76.74	0.15	20	0	105	467	128693	128331	1.4e-187	652	OB_EEa03E13.r OB_EEa Ocimum basilicum cDNA clone OB_EEa03E13 3', mRNA sequence
gi|87051311|gb|DY321628.1|DY321628	678	scaffold1071_contigs=7	247528	93.65	504	74.34	0.2	32	0	175	678	128693	128190	1.5e-259	891	OB_EEa01F19.r OB_EEa Ocimum basilicum cDNA clone OB_EEa01F19 3', mRNA sequence
gi|87074148|gb|DY344465.1|DY344465	734	scaffold1071_contigs=7	247528	94.51	510	69.48	0.21	25	1	218	724	128704	128195	4.9e-267	916	OB_SEb10L15.r OB_SEb Ocimum basilicum cDNA clone OB_SEb10L15 3', mRNA sequence
gi|87073711|gb|DY344028.1|DY344028	424	scaffold1071_contigs=7	247528	94.55	202	47.64	0.08	8	1	218	416	128704	128503	1.9e-99	359	OB_SEb10B04.r OB_SEb Ocimum basilicum cDNA clone OB_SEb10B04 3', mRNA sequence
gi|87073671|gb|DY343988.1|DY343988	782	scaffold1071_contigs=7	247528	94.99	579	74.04	0.23	26	1	207	782	128704	128126	8.3e-307	1048	OB_SEb10A03.r OB_SEb Ocimum basilicum cDNA clone OB_SEb10A03 3', mRNA sequence
gi|87073341|gb|DY343658.1|DY343658	401	scaffold1071_contigs=7	247528	94.12	187	46.63	0.08	8	1	208	391	128704	128518	1.2e-90	330	OB_SEb09F21.r OB_SEb Ocimum basilicum cDNA clone OB_SEb09F21 3', mRNA sequence
gi|87072497|gb|DY342814.1|DY342814	381	scaffold1071_contigs=7	247528	94.71	170	44.62	0.07	6	1	207	373	128704	128535	2.2e-82	303	OB_SEb07M17.r OB_SEb Ocimum basilicum cDNA clone OB_SEb07M17 3', mRNA sequence
gi|87072334|gb|DY342651.1|DY342651	681	scaffold1071_contigs=7	247528	94.17	515	75.62	0.21	27	1	170	681	128704	128190	7.9e-268	919	OB_SEb07H03.r OB_SEb Ocimum basilicum cDNA clone OB_SEb07H03 3', mRNA sequence
gi|87072318|gb|DY342635.1|DY342635	799	scaffold1071_contigs=7	247528	94.68	583	72.97	0.24	27	2	220	799	128704	128123	3.8e-305	1043	OB_SEb07G16.r OB_SEb Ocimum basilicum cDNA clone OB_SEb07G16 3', mRNA sequence
gi|87072294|gb|DY342611.1|DY342611	614	scaffold1071_contigs=7	247528	94.67	394	64.17	0.16	18	1	217	607	128704	128311	5.3e-204	707	OB_SEb07F18.r OB_SEb Ocimum basilicum cDNA clone OB_SEb07F18 3', mRNA sequence
gi|87072235|gb|DY342552.1|DY342552	792	scaffold1071_contigs=7	247528	94.91	589	74.37	0.24	27	1	207	792	128704	128116	6.8e-312	1065	OB_SEb07D18.r OB_SEb Ocimum basilicum cDNA clone OB_SEb07D18 3', mRNA sequence
gi|87071835|gb|DY342152.1|DY342152	798	scaffold1071_contigs=7	247528	94.69	584	73.18	0.24	28	1	218	798	128704	128121	3e-307	1050	OB_SEb06I14.r OB_SEb Ocimum basilicum cDNA clone OB_SEb06I14 3', mRNA sequence
gi|87071657|gb|DY341974.1|DY341974	616	scaffold1071_contigs=7	247528	91.63	442	71.75	0.18	34	1	167	605	128704	128263	6.8e-216	746	OB_SEb06D04.r OB_SEb Ocimum basilicum cDNA clone OB_SEb06D04 3', mRNA sequence
gi|87071400|gb|DY341717.1|DY341717	477	scaffold1071_contigs=7	247528	94.14	256	53.67	0.1	12	1	217	469	128704	128449	5.1e-127	451	OB_SEb05J19.r OB_SEb Ocimum basilicum cDNA clone OB_SEb05J19 3', mRNA sequence
gi|87071269|gb|DY341586.1|DY341586	745	scaffold1071_contigs=7	247528	94.15	530	71.14	0.21	28	1	219	745	128704	128175	2.3e-275	944	OB_SEb05F10.r OB_SEb Ocimum basilicum cDNA clone OB_SEb05F10 3', mRNA sequence
gi|87071233|gb|DY341550.1|DY341550	796	scaffold1071_contigs=7	247528	94.94	632	79.4	0.26	29	1	168	796	128704	128073	0	1144	OB_SEb05E03.r OB_SEb Ocimum basilicum cDNA clone OB_SEb05E03 3', mRNA sequence
gi|87069978|gb|DY340295.1|DY340295	750	scaffold1071_contigs=7	247528	94	583	77.73	0.24	32	1	171	750	128704	128122	3.6e-302	1033	OB_SEb02D12.r OB_SEb Ocimum basilicum cDNA clone OB_SEb02D12 3', mRNA sequence
gi|87069656|gb|DY339973.1|DY339973	797	scaffold1071_contigs=7	247528	94.88	586	73.53	0.24	27	1	215	797	128704	128119	3.7e-310	1059	OB_SEb01F20.r OB_SEb Ocimum basilicum cDNA clone OB_SEb01F20 3', mRNA sequence
gi|87069653|gb|DY339970.1|DY339970	782	scaffold1071_contigs=7	247528	94.98	578	73.91	0.23	26	1	208	782	128704	128127	3e-306	1046	OB_SEb01F17.r OB_SEb Ocimum basilicum cDNA clone OB_SEb01F17 3', mRNA sequence
gi|87069180|gb|DY339497.1|DY339497	698	scaffold1071_contigs=7	247528	94.36	532	76.22	0.21	27	1	168	696	128704	128173	2.2e-278	954	OB_SEa10E02.r OB_SEa Ocimum basilicum cDNA clone OB_SEa10E02 3', mRNA sequence
gi|87068521|gb|DY338838.1|DY338838	722	scaffold1071_contigs=7	247528	94.05	487	67.45	0.2	26	1	209	692	128704	128218	1.1e-252	869	OB_SEa09B10.r OB_SEa Ocimum basilicum cDNA clone OB_SEa09B10 3', mRNA sequence
gi|87067934|gb|DY338251.1|DY338251	788	scaffold1071_contigs=7	247528	94.69	584	74.11	0.24	28	1	208	788	128704	128121	3.6e-308	1053	OB_SEa07N03.r OB_SEa Ocimum basilicum cDNA clone OB_SEa07N03 3', mRNA sequence
gi|87067907|gb|DY338224.1|DY338224	711	scaffold1071_contigs=7	247528	93.98	498	70.04	0.2	27	1	217	711	128704	128207	6.8e-258	886	OB_SEa07M07.f OB_SEa Ocimum basilicum cDNA clone OB_SEa07M07 5', mRNA sequence
gi|87066669|gb|DY336986.1|DY336986	820	scaffold1071_contigs=7	247528	94.89	607	74.02	0.25	28	1	216	819	128704	128098	0	1098	OB_SEa05E17.r OB_SEa Ocimum basilicum cDNA clone OB_SEa05E17 3', mRNA sequence
gi|87063922|gb|DY334239.1|DY334239	840	scaffold1071_contigs=7	247528	94.48	471	56.07	0.19	23	1	358	825	128704	128234	1.4e-245	845	OB_MEa0010M05.f OB_MEa Ocimum basilicum cDNA clone OB_MEa0010M05 5', mRNA sequence
gi|87063625|gb|DY333942.1|DY333942	874	scaffold1071_contigs=7	247528	94.77	669	76.54	0.27	32	1	209	874	128704	128036	0	1207	OB_MEa0010F21.f OB_MEa Ocimum basilicum cDNA clone OB_MEa0010F21 5', mRNA sequence
gi|87063501|gb|DY333818.1|DY333818	611	scaffold1071_contigs=7	247528	94.84	407	66.61	0.16	18	1	208	611	128704	128298	9.6e-212	732	OB_MEa0010D05.f OB_MEa Ocimum basilicum cDNA clone OB_MEa0010D05 5', mRNA sequence
gi|87063157|gb|DY333474.1|DY333474	794	scaffold1071_contigs=7	247528	94.92	590	74.31	0.24	27	1	208	794	128704	128115	1.6e-312	1067	OB_MEa0009L19.f OB_MEa Ocimum basilicum cDNA clone OB_MEa0009L19 5', mRNA sequence
gi|87063133|gb|DY333450.1|DY333450	813	scaffold1071_contigs=7	247528	95	600	73.8	0.24	27	1	217	813	128704	128105	0	1087	OB_MEa0009L05.f OB_MEa Ocimum basilicum cDNA clone OB_MEa0009L05 5', mRNA sequence
gi|87062645|gb|DY332962.1|DY332962	688	scaffold1071_contigs=7	247528	94.49	472	68.6	0.19	23	1	215	683	128704	128233	3.3e-246	847	OB_MEa0009A16.r OB_MEa Ocimum basilicum cDNA clone OB_MEa0009A16 3', mRNA sequence
gi|87062249|gb|DY332566.1|DY332566	709	scaffold1071_contigs=7	247528	94.38	498	70.24	0.2	25	1	215	709	128704	128207	5.8e-260	893	OB_MEa0008I02.f OB_MEa Ocimum basilicum cDNA clone OB_MEa0008I02 5', mRNA sequence
gi|87061912|gb|DY332229.1|DY332229	775	scaffold1071_contigs=7	247528	94.44	180	23.23	0.07	7	1	599	775	128704	128525	2.1e-87	319	OB_MEa0008A17.f OB_MEa Ocimum basilicum cDNA clone OB_MEa0008A17 5', mRNA sequence
gi|87061487|gb|DY331804.1|DY331804	685	scaffold1071_contigs=7	247528	94.18	481	70.22	0.19	25	1	208	685	128704	128224	2.4e-249	857	OB_MEa0007G18.f OB_MEa Ocimum basilicum cDNA clone OB_MEa0007G18 5', mRNA sequence
gi|87061432|gb|DY331749.1|DY331749	654	scaffold1071_contigs=7	247528	94.28	472	72.17	0.19	24	1	185	653	128704	128233	7e-245	843	OB_MEa0007F12.f OB_MEa Ocimum basilicum cDNA clone OB_MEa0007F12 5', mRNA sequence
gi|87061351|gb|DY331668.1|DY331668	783	scaffold1071_contigs=7	247528	94.79	576	73.56	0.23	27	1	211	783	128704	128129	1.7e-304	1041	OB_MEa0007D12.r OB_MEa Ocimum basilicum cDNA clone OB_MEa0007D12 3', mRNA sequence
gi|87061019|gb|DY331336.1|DY331336	714	scaffold1071_contigs=7	247528	94.41	519	72.69	0.21	26	1	199	714	128704	128186	1.7e-271	931	OB_MEa0006M08.f OB_MEa Ocimum basilicum cDNA clone OB_MEa0006M08 5', mRNA sequence
gi|87060721|gb|DY331038.1|DY331038	548	scaffold1071_contigs=7	247528	94.39	446	81.39	0.18	22	1	106	548	128704	128259	1.6e-231	798	OB_MEa0006F21.f OB_MEa Ocimum basilicum cDNA clone OB_MEa0006F21 5', mRNA sequence
gi|87060446|gb|DY330763.1|DY330763	732	scaffold1071_contigs=7	247528	94.46	523	71.45	0.21	26	1	213	732	128704	128182	6.4e-274	939	OB_MEa0005P21.r OB_MEa Ocimum basilicum cDNA clone OB_MEa0005P21 3', mRNA sequence
gi|87060308|gb|DY330625.1|DY330625	751	scaffold1071_contigs=7	247528	94.66	581	77.36	0.23	28	1	174	751	128704	128124	5.7e-306	1045	OB_MEa0005M20.f OB_MEa Ocimum basilicum cDNA clone OB_MEa0005M20 5', mRNA sequence
gi|87059834|gb|DY330151.1|DY330151	778	scaffold1071_contigs=7	247528	94.88	566	72.75	0.23	26	1	216	778	128704	128139	3.6e-299	1023	OB_MEa0005C10.f OB_MEa Ocimum basilicum cDNA clone OB_MEa0005C10 5', mRNA sequence
gi|87059786|gb|DY330103.1|DY330103	840	scaffold1071_contigs=7	247528	94.93	631	75.12	0.25	29	1	213	840	128704	128074	0	1143	OB_MEa0005B07.r OB_MEa Ocimum basilicum cDNA clone OB_MEa0005B07 3', mRNA sequence
gi|87059620|gb|DY329937.1|DY329937	961	scaffold1071_contigs=7	247528	95.06	770	80.12	0.31	35	1	195	961	128704	127935	0	1394	OB_MEa0004N17.f OB_MEa Ocimum basilicum cDNA clone OB_MEa0004N17 5', mRNA sequence
gi|87059417|gb|DY329734.1|DY329734	886	scaffold1071_contigs=7	247528	94.99	698	78.78	0.28	32	1	192	886	128704	128007	0	1264	OB_MEa0004J09.f OB_MEa Ocimum basilicum cDNA clone OB_MEa0004J09 5', mRNA sequence
gi|87059401|gb|DY329718.1|DY329718	793	scaffold1071_contigs=7	247528	94.91	589	74.27	0.24	27	1	208	793	128704	128116	6.8e-312	1065	OB_MEa0004J01.f OB_MEa Ocimum basilicum cDNA clone OB_MEa0004J01 5', mRNA sequence
gi|87059321|gb|DY329638.1|DY329638	839	scaffold1071_contigs=7	247528	94.32	475	56.62	0.19	24	1	368	839	128704	128230	3.9e-247	850	OB_MEa0004H08.f OB_MEa Ocimum basilicum cDNA clone OB_MEa0004H08 5', mRNA sequence
gi|87059097|gb|DY329414.1|DY329414	850	scaffold1071_contigs=7	247528	95.05	646	76	0.26	29	1	208	850	128704	128059	0	1172	OB_MEa0004C14.f OB_MEa Ocimum basilicum cDNA clone OB_MEa0004C14 5', mRNA sequence
gi|87058982|gb|DY329299.1|DY329299	882	scaffold1071_contigs=7	247528	94.92	669	75.85	0.27	31	1	217	882	128704	128036	0	1210	OB_MEa0004A04.f OB_MEa Ocimum basilicum cDNA clone OB_MEa0004A04 5', mRNA sequence
gi|87058952|gb|DY329269.1|DY329269	721	scaffold1071_contigs=7	247528	92.29	584	81	0.24	42	1	141	721	128704	128121	9.8e-291	995	OB_MEa0003P13.f OB_MEa Ocimum basilicum cDNA clone OB_MEa0003P13 5', mRNA sequence
gi|87057729|gb|DY328046.1|DY328046	754	scaffold1071_contigs=7	247528	94.85	563	74.67	0.23	26	1	195	754	128704	128142	2e-297	1017	OB_MEa0002E23.f OB_MEa Ocimum basilicum cDNA clone OB_MEa0002E23 5', mRNA sequence
gi|87057489|gb|DY327806.1|DY327806	789	scaffold1071_contigs=7	247528	94.98	578	73.26	0.23	26	1	208	782	128704	128127	3e-306	1046	OB_MEa0001P19.f OB_MEa Ocimum basilicum cDNA clone OB_MEa0001P19 5', mRNA sequence
gi|87057480|gb|DY327797.1|DY327797	864	scaffold1071_contigs=7	247528	94.8	673	77.89	0.27	32	1	187	856	128704	128032	0	1215	OB_MEa0001P14.r OB_MEa Ocimum basilicum cDNA clone OB_MEa0001P14 3', mRNA sequence
gi|87057099|gb|DY327416.1|DY327416	816	scaffold1071_contigs=7	247528	94.77	612	75	0.25	29	1	208	816	128704	128093	0	1104	OB_MEa0001G23.f OB_MEa Ocimum basilicum cDNA clone OB_MEa0001G23 5', mRNA sequence
gi|87056947|gb|DY327264.1|DY327264	855	scaffold1071_contigs=7	247528	94.85	641	74.97	0.26	30	1	218	855	128704	128064	0	1159	OB_MEa0001D14.f OB_MEa Ocimum basilicum cDNA clone OB_MEa0001D14 5', mRNA sequence
gi|87056865|gb|DY327182.1|DY327182	764	scaffold1071_contigs=7	247528	94.82	560	73.3	0.23	26	1	208	764	128704	128145	1.1e-295	1011	OB_MEa0001B18.f OB_MEa Ocimum basilicum cDNA clone OB_MEa0001B18 5', mRNA sequence
gi|87056837|gb|DY327154.1|DY327154	875	scaffold1071_contigs=7	247528	94.57	663	75.77	0.27	33	1	213	872	128704	128042	0	1191	OB_MEa0001B03.r OB_MEa Ocimum basilicum cDNA clone OB_MEa0001B03 3', mRNA sequence
gi|87056022|gb|DY326339.1|DY326339	455	scaffold1071_contigs=7	247528	94.83	232	50.99	0.09	9	1	219	447	128704	128473	2.9e-116	415	OB_EEa09H24.r OB_EEa Ocimum basilicum cDNA clone OB_EEa09H24 3', mRNA sequence
gi|87055006|gb|DY325323.1|DY325323	713	scaffold1071_contigs=7	247528	93.6	500	70.13	0.2	29	1	217	713	128704	128205	1.4e-256	881	OB_EEa07K23.r OB_EEa Ocimum basilicum cDNA clone OB_EEa07K23 3', mRNA sequence
gi|87054450|gb|DY324767.1|DY324767	857	scaffold1071_contigs=7	247528	94.77	650	75.85	0.26	31	1	211	857	128704	128055	0	1173	OB_EEa06N03.r OB_EEa Ocimum basilicum cDNA clone OB_EEa06N03 3', mRNA sequence
gi|87054447|gb|DY324764.1|DY324764	700	scaffold1071_contigs=7	247528	94	483	69	0.2	26	1	213	692	128704	128222	3.1e-250	860	OB_EEa06N01.r OB_EEa Ocimum basilicum cDNA clone OB_EEa06N01 3', mRNA sequence
gi|87054239|gb|DY324556.1|DY324556	773	scaffold1071_contigs=7	247528	94.84	601	77.75	0.24	28	1	176	773	128704	128104	0	1086	OB_EEa06H23.r OB_EEa Ocimum basilicum cDNA clone OB_EEa06H23 3', mRNA sequence
gi|87053052|gb|DY323369.1|DY323369	519	scaffold1071_contigs=7	247528	94.29	315	60.69	0.13	15	1	208	519	128704	128390	1.7e-159	559	OB_EEa04H12.r OB_EEa Ocimum basilicum cDNA clone OB_EEa04H12 3', mRNA sequence
gi|87051613|gb|DY321930.1|DY321930	771	scaffold1071_contigs=7	247528	94.89	607	78.73	0.25	28	1	167	770	128704	128098	0	1098	OB_EEa01N08.r OB_EEa Ocimum basilicum cDNA clone OB_EEa01N08 3', mRNA sequence
gi|87051324|gb|DY321641.1|DY321641	868	scaffold1071_contigs=7	247528	94.94	652	75.12	0.26	30	1	218	866	128704	128053	0	1181	OB_EEa01G03.r OB_EEa Ocimum basilicum cDNA clone OB_EEa01G03 3', mRNA sequence
gi|87069205|gb|DY339522.1|DY339522	853	scaffold1071_contigs=7	247528	94.33	653	76.55	0.26	36	1	194	846	128705	128054	0	1167	OB_SEa10E19.r OB_SEa Ocimum basilicum cDNA clone OB_SEa10E19 3', mRNA sequence
gi|87069051|gb|DY339368.1|DY339368	371	scaffold1071_contigs=7	247528	93.24	207	55.8	0.08	14	0	157	363	128705	128499	1.6e-101	366	OB_SEa10A06.r OB_SEa Ocimum basilicum cDNA clone OB_SEa10A06 3', mRNA sequence
gi|87067349|gb|DY337666.1|DY337666	657	scaffold1071_contigs=7	247528	94.29	560	85.24	0.23	32	0	98	657	128705	128146	1.5e-294	1008	OB_SEa06L06.r OB_SEa Ocimum basilicum cDNA clone OB_SEa06L06 3', mRNA sequence
gi|87066311|gb|DY336628.1|DY336628	795	scaffold1071_contigs=7	247528	94.59	592	74.47	0.24	32	0	204	795	128705	128114	2.2e-313	1070	OB_SEa04H21.r OB_SEa Ocimum basilicum cDNA clone OB_SEa04H21 3', mRNA sequence
gi|87066282|gb|DY336599.1|DY336599	700	scaffold1071_contigs=7	247528	94.47	488	69.71	0.2	27	0	206	693	128705	128218	9.5e-257	882	OB_SEa04H05.r OB_SEa Ocimum basilicum cDNA clone OB_SEa04H05 3', mRNA sequence
gi|87066086|gb|DY336403.1|DY336403	367	scaffold1071_contigs=7	247528	93	200	54.5	0.08	14	0	159	358	128705	128506	6.4e-97	351	OB_SEa03P17.r OB_SEa Ocimum basilicum cDNA clone OB_SEa03P17 3', mRNA sequence
gi|87065573|gb|DY335890.1|DY335890	740	scaffold1071_contigs=7	247528	94.96	575	77.7	0.23	29	0	166	740	128705	128131	2.2e-306	1047	OB_SEa03C14.r OB_SEa Ocimum basilicum cDNA clone OB_SEa03C14 3', mRNA sequence
gi|87064626|gb|DY334943.1|DY334943	697	scaffold1071_contigs=7	247528	94.74	589	84.51	0.24	31	0	109	697	128705	128117	5.9e-313	1069	OB_SEa01M13.r OB_SEa Ocimum basilicum cDNA clone OB_SEa01M13 3', mRNA sequence
gi|87064600|gb|DY334917.1|DY334917	675	scaffold1071_contigs=7	247528	93.69	507	75.11	0.2	32	0	169	675	128705	128199	5.2e-263	903	OB_SEa01L24.r OB_SEa Ocimum basilicum cDNA clone OB_SEa01L24 3', mRNA sequence
gi|87061963|gb|DY332280.1|DY332280	771	scaffold1071_contigs=7	247528	94.44	288	37.35	0.12	16	0	204	491	128705	128418	2.4e-147	519	OB_MEa0008B21.r OB_MEa Ocimum basilicum cDNA clone OB_MEa0008B21 3', mRNA sequence
gi|87061959|gb|DY332276.1|DY332276	750	scaffold1071_contigs=7	247528	94.44	288	38.4	0.12	16	0	204	491	128705	128418	2.4e-147	519	OB_MEa0008B19.r OB_MEa Ocimum basilicum cDNA clone OB_MEa0008B19 3', mRNA sequence
gi|87056777|gb|DY327094.1|DY327094	756	scaffold1071_contigs=7	247528	94.77	593	78.44	0.24	31	0	156	748	128705	128113	0	1077	OB_EEa10P18.r OB_EEa Ocimum basilicum cDNA clone OB_EEa10P18 3', mRNA sequence
gi|87056122|gb|DY326439.1|DY326439	840	scaffold1071_contigs=7	247528	94.84	639	76.07	0.26	33	0	202	840	128705	128067	0	1162	OB_EEa09K21.r OB_EEa Ocimum basilicum cDNA clone OB_EEa09K21 3', mRNA sequence
gi|87055998|gb|DY326315.1|DY326315	357	scaffold1071_contigs=7	247528	94.89	137	38.38	0.06	7	0	209	345	128705	128569	2.5e-66	249	OB_EEa09H07.r OB_EEa Ocimum basilicum cDNA clone OB_EEa09H07 3', mRNA sequence
gi|87055530|gb|DY325847.1|DY325847	371	scaffold1071_contigs=7	247528	94.19	155	41.78	0.06	9	0	209	363	128705	128551	2.5e-75	279	OB_EEa08J11.r OB_EEa Ocimum basilicum cDNA clone OB_EEa08J11 3', mRNA sequence
gi|87055225|gb|DY325542.1|DY325542	790	scaffold1071_contigs=7	247528	94.72	587	74.3	0.24	31	0	203	789	128705	128119	2.9e-311	1063	OB_EEa08A14.r OB_EEa Ocimum basilicum cDNA clone OB_EEa08A14 3', mRNA sequence
gi|87054662|gb|DY324979.1|DY324979	395	scaffold1071_contigs=7	247528	94.5	218	55.19	0.09	12	0	170	387	128705	128488	4.7e-110	395	OB_EEa07C11.r OB_EEa Ocimum basilicum cDNA clone OB_EEa07C11 3', mRNA sequence
gi|87052727|gb|DY323044.1|DY323044	436	scaffold1071_contigs=7	247528	94.17	223	51.15	0.09	13	0	206	428	128705	128483	3.2e-112	402	OB_EEa03M24.r OB_EEa Ocimum basilicum cDNA clone OB_EEa03M24 3', mRNA sequence
gi|87052649|gb|DY322966.1|DY322966	378	scaffold1071_contigs=7	247528	93.72	207	54.76	0.08	13	0	164	370	128705	128499	8.6e-103	371	OB_EEa03K08.r OB_EEa Ocimum basilicum cDNA clone OB_EEa03K08 3', mRNA sequence
gi|87051480|gb|DY321797.1|DY321797	725	scaffold1071_contigs=7	247528	94.89	568	78.34	0.23	29	0	158	725	128705	128138	3.6e-302	1033	OB_EEa01K01.r OB_EEa Ocimum basilicum cDNA clone OB_EEa01K01 3', mRNA sequence
gi|87051401|gb|DY321718.1|DY321718	806	scaffold1071_contigs=7	247528	94.68	601	74.57	0.24	32	0	206	806	128705	128105	0	1089	OB_EEa01H24.r OB_EEa Ocimum basilicum cDNA clone OB_EEa01H24 3', mRNA sequence
gi|87051387|gb|DY321704.1|DY321704	780	scaffold1071_contigs=7	247528	94.87	585	75	0.24	30	0	196	780	128705	128121	2.1e-311	1064	OB_EEa01H17.r OB_EEa Ocimum basilicum cDNA clone OB_EEa01H17 3', mRNA sequence
gi|87051220|gb|DY321537.1|DY321537	601	scaffold1071_contigs=7	247528	94.72	398	66.22	0.16	21	0	196	593	128705	128308	3.2e-208	721	OB_EEa01D06.r OB_EEa Ocimum basilicum cDNA clone OB_EEa01D06 3', mRNA sequence
gi|87070457|gb|DY340774.1|DY340774	345	scaffold1071_contigs=7	247528	93.88	147	42.61	0.06	9	0	140	286	128708	128854	5.4e-67	252	OB_SEb03F02.f OB_SEb Ocimum basilicum cDNA clone OB_SEb03F02 5', mRNA sequence
gi|87069342|gb|DY339659.1|DY339659	251	scaffold1071_contigs=7	247528	94.74	114	45.42	0.05	6	0	48	161	128708	128821	1.8e-52	203	OB_SEa10J20.f OB_SEa Ocimum basilicum cDNA clone OB_SEa10J20 5', mRNA sequence
gi|87068954|gb|DY339271.1|DY339271	266	scaffold1071_contigs=7	247528	94.56	147	55.26	0.06	8	0	61	207	128708	128854	2.2e-68	256	OB_SEa09N13.f OB_SEa Ocimum basilicum cDNA clone OB_SEa09N13 5', mRNA sequence
gi|87064848|gb|DY335165.1|DY335165	234	scaffold1071_contigs=7	247528	93.86	114	48.72	0.05	7	0	41	154	128708	128821	3.4e-51	199	OB_SEa02B15.f OB_SEa Ocimum basilicum cDNA clone OB_SEa02B15 5', mRNA sequence
gi|87056103|gb|DY326420.1|DY326420	291	scaffold1071_contigs=7	247528	94.56	147	50.52	0.06	8	0	86	232	128708	128854	2.2e-68	256	OB_EEa09K07.f OB_EEa Ocimum basilicum cDNA clone OB_EEa09K07 5', mRNA sequence
gi|87055688|gb|DY326005.1|DY326005	239	scaffold1071_contigs=7	247528	93.92	148	61.92	0.06	8	1	43	190	128708	128854	1e-65	247	OB_EEa08N19.f OB_EEa Ocimum basilicum cDNA clone OB_EEa08N19 5', mRNA sequence
gi|87055558|gb|DY325875.1|DY325875	225	scaffold1071_contigs=7	247528	93.88	147	65.33	0.06	9	0	30	176	128708	128854	4.1e-67	252	OB_EEa08K04.f OB_EEa Ocimum basilicum cDNA clone OB_EEa08K04 5', mRNA sequence
gi|87054211|gb|DY324528.1|DY324528	267	scaffold1071_contigs=7	247528	94.74	114	42.7	0.05	6	0	74	187	128708	128821	1.8e-52	203	OB_EEa06H09.f OB_EEa Ocimum basilicum cDNA clone OB_EEa06H09 5', mRNA sequence
gi|87070245|gb|DY340562.1|DY340562	251	scaffold1071_contigs=7	247528	89.8	147	58.57	0.06	7	2	51	192	128711	128854	4.8e-58	222	OB_SEb02O01.f OB_SEb Ocimum basilicum cDNA clone OB_SEb02O01 5', mRNA sequence
gi|87064849|gb|DY335166.1|DY335166	195	scaffold1071_contigs=7	247528	94.74	114	58.46	0.05	6	0	42	155	128821	128708	1.8e-52	203	OB_SEa02B15.r OB_SEa Ocimum basilicum cDNA clone OB_SEa02B15 3', mRNA sequence
gi|87054212|gb|DY324529.1|DY324529	273	scaffold1071_contigs=7	247528	94.74	114	41.76	0.05	6	0	81	194	128821	128708	1.8e-52	203	OB_EEa06H09.r OB_EEa Ocimum basilicum cDNA clone OB_EEa06H09 3', mRNA sequence
gi|87068955|gb|DY339272.1|DY339272	227	scaffold1071_contigs=7	247528	95.97	124	54.63	0.05	5	0	42	165	128831	128708	2.3e-58	223	OB_SEa09N13.r OB_SEa Ocimum basilicum cDNA clone OB_SEa09N13 3', mRNA sequence
gi|87056104|gb|DY326421.1|DY326421	249	scaffold1071_contigs=7	247528	93.55	124	49.8	0.05	8	0	23	146	128831	128708	5.5e-56	215	OB_EEa09K07.r OB_EEa Ocimum basilicum cDNA clone OB_EEa09K07 3', mRNA sequence
gi|87055689|gb|DY326006.1|DY326006	243	scaffold1071_contigs=7	247528	94.56	147	60.49	0.06	8	0	50	196	128854	128708	2.2e-68	256	OB_EEa08N19.r OB_EEa Ocimum basilicum cDNA clone OB_EEa08N19 3', mRNA sequence
gi|87057735|gb|DY328052.1|DY328052	813	scaffold1071_contigs=7	247528	92.12	520	63.96	0.21	41	0	158	677	156982	156463	2.5e-252	867	OB_MEa0002F02.r OB_MEa Ocimum basilicum cDNA clone OB_MEa0002F02 3', mRNA sequence
gi|87059861|gb|DY330178.1|DY330178	577	scaffold1072_contigs=9	194952	93.59	156	27.04	0.08	10	0	72	227	193076	193231	6.8e-72	268	OB_MEa0005C24.f OB_MEa Ocimum basilicum cDNA clone OB_MEa0005C24 5', mRNA sequence
gi|87059862|gb|DY330179.1|DY330179	606	scaffold1072_contigs=9	194952	88.34	163	26.9	0.08	19	0	77	239	193855	193693	6e-66	248	OB_MEa0005C24.r OB_MEa Ocimum basilicum cDNA clone OB_MEa0005C24 3', mRNA sequence
gi|87057041|gb|DY327358.1|DY327358	828	scaffold1073_contigs=9	155518	95	140	16.91	0.09	7	0	689	828	47187	47326	1.7e-67	253	OB_MEa0001F15.f OB_MEa Ocimum basilicum cDNA clone OB_MEa0001F15 5', mRNA sequence
gi|87056863|gb|DY327180.1|DY327180	913	scaffold1073_contigs=9	155518	92.89	211	23.11	0.14	15	0	703	913	47187	47397	2.5e-102	369	OB_MEa0001B17.f OB_MEa Ocimum basilicum cDNA clone OB_MEa0001B17 5', mRNA sequence
gi|87057042|gb|DY327359.1|DY327359	796	scaffold1073_contigs=9	155518	93.48	322	40.45	0.21	21	0	75	396	47508	47187	1.7e-162	569	OB_MEa0001F15.r OB_MEa Ocimum basilicum cDNA clone OB_MEa0001F15 3', mRNA sequence
gi|87056864|gb|DY327181.1|DY327181	867	scaffold1073_contigs=9	155518	94.41	322	37.14	0.21	18	0	74	395	47508	47187	5.9e-166	580	OB_MEa0001B17.r OB_MEa Ocimum basilicum cDNA clone OB_MEa0001B17 3', mRNA sequence
gi|87053314|gb|DY323631.1|DY323631	739	scaffold1073_contigs=9	155518	81.03	58	7.85	0.04	2	2	305	361	137047	137096	5.8e-11	65	OB_EEa04P24.r OB_EEa Ocimum basilicum cDNA clone OB_EEa04P24 3', mRNA sequence
gi|87053313|gb|DY323630.1|DY323630	545	scaffold1073_contigs=9	155518	81.03	58	10.64	0.04	2	2	436	492	137096	137047	5.8e-11	65	OB_EEa04P23.f OB_EEa Ocimum basilicum cDNA clone OB_EEa04P23 5', mRNA sequence
gi|87068671|gb|DY338988.1|DY338988	701	scaffold1073_contigs=9	155518	93.67	316	45.08	0.2	19	1	48	363	143759	144073	3.8e-155	544	OB_SEa09F10.f OB_SEa Ocimum basilicum cDNA clone OB_SEa09F10 5', mRNA sequence
gi|87061805|gb|DY332122.1|DY332122	761	scaffold1073_contigs=9	155518	93.04	316	41.52	0.2	21	1	39	354	143759	144073	7.3e-155	544	OB_MEa0007O03.r OB_MEa Ocimum basilicum cDNA clone OB_MEa0007O03 3', mRNA sequence
gi|87068672|gb|DY338989.1|DY338989	790	scaffold1073_contigs=9	155518	92.95	227	28.73	0.15	16	0	535	761	146259	146033	1.5e-109	393	OB_SEa09F10.r OB_SEa Ocimum basilicum cDNA clone OB_SEa09F10 3', mRNA sequence
gi|87061804|gb|DY332121.1|DY332121	597	scaffold1073_contigs=9	155518	91.36	243	40.7	0.16	21	0	319	561	146259	146017	3.3e-113	405	OB_MEa0007O03.f OB_MEa Ocimum basilicum cDNA clone OB_MEa0007O03 5', mRNA sequence
gi|87056464|gb|DY326781.1|DY326781	764	scaffold1074_contigs=2	20541	91.88	234	30.63	1.14	19	0	475	708	9647	9880	1.5e-110	396	OB_EEa10F15.r OB_EEa Ocimum basilicum cDNA clone OB_EEa10F15 3', mRNA sequence
gi|87064252|gb|DY334569.1|DY334569	779	scaffold1074_contigs=2	20541	91.88	234	30.04	1.14	19	0	41	274	9880	9647	1.5e-110	396	OB_SEa01D15.f OB_SEa Ocimum basilicum cDNA clone OB_SEa01D15 5', mRNA sequence
gi|87056463|gb|DY326780.1|DY326780	791	scaffold1074_contigs=2	20541	91.88	234	29.58	1.14	19	0	225	458	9880	9647	1.5e-110	396	OB_EEa10F15.f OB_EEa Ocimum basilicum cDNA clone OB_EEa10F15 5', mRNA sequence
gi|87069208|gb|DY339525.1|DY339525	783	scaffold1075_contigs=8	145310	88.98	254	32.44	0.17	28	0	519	772	11914	12167	5.7e-113	404	OB_SEa10E21.f OB_SEa Ocimum basilicum cDNA clone OB_SEa10E21 5', mRNA sequence
gi|87074231|gb|DY344548.1|DY344548	670	scaffold1075_contigs=8	145310	91.28	436	65.07	0.3	37	1	235	670	12956	13390	4.6e-207	717	OB_SEb10N12.f OB_SEb Ocimum basilicum cDNA clone OB_SEb10N12 5', mRNA sequence
gi|87074232|gb|DY344549.1|DY344549	586	scaffold1075_contigs=8	145310	91.88	468	79.86	0.32	38	0	113	580	13444	12977	1.6e-227	785	OB_SEb10N12.r OB_SEb Ocimum basilicum cDNA clone OB_SEb10N12 3', mRNA sequence
gi|87065516|gb|DY335833.1|DY335833	337	scaffold1075_contigs=8	145310	90.91	66	19.58	0.05	6	0	182	247	23057	22992	1.5e-23	107	OB_SEa03B03.r OB_SEa Ocimum basilicum cDNA clone OB_SEa03B03 3', mRNA sequence
gi|87065515|gb|DY335832.1|DY335832	375	scaffold1075_contigs=8	145310	91.46	82	21.87	0.06	5	1	294	373	23234	23315	6.5e-29	125	OB_SEa03B03.f OB_SEa Ocimum basilicum cDNA clone OB_SEa03B03 5', mRNA sequence
gi|87073962|gb|DY344279.1|DY344279	541	scaffold1075_contigs=8	145310	92.31	260	48.06	0.18	20	0	78	337	90604	90863	5.9e-126	447	OB_SEb10H07.f OB_SEb Ocimum basilicum cDNA clone OB_SEb10H07 5', mRNA sequence
gi|87073963|gb|DY344280.1|DY344280	547	scaffold1075_contigs=8	145310	92.27	220	40.22	0.15	14	1	245	464	90820	90604	5.5e-103	371	OB_SEb10H07.r OB_SEb Ocimum basilicum cDNA clone OB_SEb10H07 3', mRNA sequence
gi|87072854|gb|DY343171.1|DY343171	783	scaffold1079_contigs=2	102126	95.56	473	60.41	0.46	21	0	55	527	14691	15163	1.3e-247	852	OB_SEb08H20.f OB_SEb Ocimum basilicum cDNA clone OB_SEb08H20 5', mRNA sequence
gi|87063995|gb|DY334312.1|DY334312	764	scaffold1079_contigs=2	102126	95.83	120	15.71	0.12	5	0	438	557	90053	90172	2.4e-56	216	OB_MEa0010N19.r OB_MEa Ocimum basilicum cDNA clone OB_MEa0010N19 3', mRNA sequence
gi|87061066|gb|DY331383.1|DY331383	698	scaffold1079_contigs=2	102126	95.83	120	17.19	0.12	5	0	377	496	90053	90172	8.6e-57	218	OB_MEa0006N08.r OB_MEa Ocimum basilicum cDNA clone OB_MEa0006N08 3', mRNA sequence
gi|87053924|gb|DY324241.1|DY324241	543	scaffold1079_contigs=2	102126	93.18	176	32.41	0.17	11	1	285	460	91622	91796	2e-77	286	OB_EEa06A01.f OB_EEa Ocimum basilicum cDNA clone OB_EEa06A01 5', mRNA sequence
gi|87061065|gb|DY331382.1|DY331382	590	scaffold1079_contigs=2	102126	97.73	132	22.37	0.13	3	0	373	504	92939	92808	8.2e-65	244	OB_MEa0006N08.f OB_MEa Ocimum basilicum cDNA clone OB_MEa0006N08 5', mRNA sequence
gi|87052846|gb|DY323163.1|DY323163	742	scaffold1079_contigs=2	102126	95.49	133	17.92	0.13	6	0	372	504	92939	92807	4.3e-62	235	OB_EEa04B01.r OB_EEa Ocimum basilicum cDNA clone OB_EEa04B01 3', mRNA sequence
gi|87066615|gb|DY336932.1|DY336932	642	scaffold1079_contigs=2	102126	97.76	134	20.87	0.13	3	0	376	509	92941	92808	5.4e-66	248	OB_SEa05C13.r OB_SEa Ocimum basilicum cDNA clone OB_SEa05C13 3', mRNA sequence
gi|87052748|gb|DY323065.1|DY323065	388	scaffold1080_contigs=3	70426	94.25	87	22.42	0.12	5	0	73	159	37402	37316	9.8e-37	151	OB_EEa03N15.f OB_EEa Ocimum basilicum cDNA clone OB_EEa03N15 5', mRNA sequence
gi|87073046|gb|DY343363.1|DY343363	851	scaffold1080_contigs=3	70426	95.81	334	39.25	0.47	14	0	333	666	38119	38452	6.9e-175	610	OB_SEb08M24.r OB_SEb Ocimum basilicum cDNA clone OB_SEb08M24 3', mRNA sequence
gi|87067893|gb|DY338210.1|DY338210	662	scaffold1080_contigs=3	70426	96.72	274	41.39	0.39	9	0	379	652	38119	38392	1.3e-144	509	OB_SEa07L22.r OB_SEa Ocimum basilicum cDNA clone OB_SEa07L22 3', mRNA sequence
gi|87067408|gb|DY337725.1|DY337725	653	scaffold1080_contigs=3	70426	94.35	336	51.45	0.48	19	0	303	638	38119	38454	3.6e-170	594	OB_SEa06N03.r OB_SEa Ocimum basilicum cDNA clone OB_SEa06N03 3', mRNA sequence
gi|87062251|gb|DY332568.1|DY332568	791	scaffold1080_contigs=3	70426	93.11	334	42.23	0.47	23	0	334	667	38119	38452	4.9e-167	584	OB_MEa0008I03.f OB_MEa Ocimum basilicum cDNA clone OB_MEa0008I03 5', mRNA sequence
gi|87058832|gb|DY329149.1|DY329149	772	scaffold1080_contigs=3	70426	95.81	334	43.26	0.47	14	0	358	691	38119	38452	2.7e-175	611	OB_MEa0003N01.f OB_MEa Ocimum basilicum cDNA clone OB_MEa0003N01 5', mRNA sequence
gi|87054373|gb|DY324690.1|DY324690	851	scaffold1080_contigs=3	70426	96.71	334	39.25	0.47	11	0	335	668	38119	38452	2.4e-178	622	OB_EEa06L06.r OB_EEa Ocimum basilicum cDNA clone OB_EEa06L06 3', mRNA sequence
gi|87054372|gb|DY324689.1|DY324689	698	scaffold1080_contigs=3	70426	96.41	334	47.85	0.47	12	0	335	668	38119	38452	5.8e-177	617	OB_EEa06L06.f OB_EEa Ocimum basilicum cDNA clone OB_EEa06L06 5', mRNA sequence
gi|87051456|gb|DY321773.1|DY321773	782	scaffold1080_contigs=3	70426	95.21	334	42.71	0.47	16	0	265	598	38119	38452	3.8e-173	604	OB_EEa01J09.r OB_EEa Ocimum basilicum cDNA clone OB_EEa01J09 3', mRNA sequence
gi|87067892|gb|DY338209.1|DY338209	663	scaffold1080_contigs=3	70426	96.35	274	41.33	0.39	10	0	11	284	38392	38119	3.2e-143	505	OB_SEa07L21.f OB_SEa Ocimum basilicum cDNA clone OB_SEa07L21 5', mRNA sequence
gi|87073045|gb|DY343362.1|DY343362	842	scaffold1080_contigs=3	70426	96.11	334	39.67	0.47	13	0	467	800	38452	38119	1.1e-175	613	OB_SEb08M24.f OB_SEb Ocimum basilicum cDNA clone OB_SEb08M24 5', mRNA sequence
gi|87062252|gb|DY332569.1|DY332569	710	scaffold1080_contigs=3	70426	96.43	224	31.55	0.32	8	0	463	686	38452	38229	1.2e-115	413	OB_MEa0008I03.r OB_MEa Ocimum basilicum cDNA clone OB_MEa0008I03 3', mRNA sequence
gi|87051455|gb|DY321772.1|DY321772	762	scaffold1080_contigs=3	70426	95.21	334	43.83	0.47	16	0	262	595	38452	38119	9.8e-172	600	OB_EEa01J09.f OB_EEa Ocimum basilicum cDNA clone OB_EEa01J09 5', mRNA sequence
gi|87058249|gb|DY328566.1|DY328566	402	scaffold1080_contigs=3	70426	92.7	178	44.28	0.25	10	2	14	188	55863	56040	1.8e-77	286	OB_MEa0003A10.f OB_MEa Ocimum basilicum cDNA clone OB_MEa0003A10 5', mRNA sequence
gi|87058250|gb|DY328567.1|DY328567	393	scaffold1080_contigs=3	70426	92.82	181	46.06	0.26	10	2	207	384	56040	55860	2.9e-79	292	OB_MEa0003A10.r OB_MEa Ocimum basilicum cDNA clone OB_MEa0003A10 3', mRNA sequence
gi|87053130|gb|DY323447.1|DY323447	480	scaffold1080_contigs=3	70426	88.2	161	33.54	0.23	15	2	153	312	56042	56199	2.6e-62	236	OB_EEa04J24.r OB_EEa Ocimum basilicum cDNA clone OB_EEa04J24 3', mRNA sequence
gi|87051467|gb|DY321784.1|DY321784	709	scaffold1080_contigs=3	70426	93.91	312	44.01	0.44	19	0	398	709	59988	60299	5e-157	551	OB_EEa01J17.r OB_EEa Ocimum basilicum cDNA clone OB_EEa01J17 3', mRNA sequence
gi|87051312|gb|DY321629.1|DY321629	827	scaffold1080_contigs=3	70426	93.87	375	45.34	0.53	23	0	453	827	59988	60362	1.7e-191	665	OB_EEa01F20.r OB_EEa Ocimum basilicum cDNA clone OB_EEa01F20 3', mRNA sequence
gi|87051466|gb|DY321783.1|DY321783	740	scaffold1080_contigs=3	70426	93.68	633	85.54	0.9	39	1	7	638	60620	59988	0	1104	OB_EEa01J17.f OB_EEa Ocimum basilicum cDNA clone OB_EEa01J17 5', mRNA sequence
gi|87058214|gb|DY328531.1|DY328531	881	scaffold1081_contigs=4	168902	95.65	115	13.05	0.07	4	1	696	810	10587	10700	4.3e-51	199	OB_MEa0002P16.r OB_MEa Ocimum basilicum cDNA clone OB_MEa0002P16 3', mRNA sequence
gi|87058213|gb|DY328530.1|DY328530	821	scaffold1081_contigs=4	168902	96.34	273	33.25	0.16	10	0	10	282	13031	12759	1.1e-142	503	OB_MEa0002P16.f OB_MEa Ocimum basilicum cDNA clone OB_MEa0002P16 5', mRNA sequence
gi|87070626|gb|DY340943.1|DY340943	688	scaffold1083_contigs=11	435429	93.09	550	79.94	0.13	38	0	134	683	25252	24703	1.6e-276	948	OB_SEb03K17.f OB_SEb Ocimum basilicum cDNA clone OB_SEb03K17 5', mRNA sequence
gi|87070523|gb|DY340840.1|DY340840	412	scaffold1083_contigs=11	435429	85.71	343	83.25	0.08	49	0	4	346	32787	32445	6.4e-143	504	OB_SEb03H09.f OB_SEb Ocimum basilicum cDNA clone OB_SEb03H09 5', mRNA sequence
gi|87065232|gb|DY335549.1|DY335549	751	scaffold1083_contigs=11	435429	87.02	285	37.95	0.07	37	0	204	488	32787	32503	1.4e-123	440	OB_SEa02K10.f OB_SEa Ocimum basilicum cDNA clone OB_SEa02K10 5', mRNA sequence
gi|87054567|gb|DY324884.1|DY324884	672	scaffold1083_contigs=11	435429	81.73	208	30.95	0.05	38	0	384	591	97437	97230	1.4e-73	274	OB_EEa07A05.f OB_EEa Ocimum basilicum cDNA clone OB_EEa07A05 5', mRNA sequence
gi|87073001|gb|DY343318.1|DY343318	647	scaffold1083_contigs=11	435429	92.44	119	18.39	0.03	9	0	435	553	108841	108723	6.8e-52	201	OB_SEb08L20.r OB_SEb Ocimum basilicum cDNA clone OB_SEb08L20 3', mRNA sequence
gi|87051578|gb|DY321895.1|DY321895	674	scaffold1083_contigs=11	435429	87.38	206	30.56	0.05	26	0	3	208	126628	126423	4.8e-86	315	OB_EEa01M10.f OB_EEa Ocimum basilicum cDNA clone OB_EEa01M10 5', mRNA sequence
gi|87052789|gb|DY323106.1|DY323106	390	scaffold1083_contigs=11	435429	93.37	166	42.56	0.04	11	0	100	265	142020	141855	3.1e-76	282	OB_EEa03P07.r OB_EEa Ocimum basilicum cDNA clone OB_EEa03P07 3', mRNA sequence
gi|87058641|gb|DY328958.1|DY328958	490	scaffold1083_contigs=11	435429	98.76	161	32.86	0.04	2	0	57	217	162249	162409	1.4e-83	307	OB_MEa0003I21.f OB_MEa Ocimum basilicum cDNA clone OB_MEa0003I21 5', mRNA sequence
gi|87058642|gb|DY328959.1|DY328959	730	scaffold1083_contigs=11	435429	98.77	162	22.19	0.04	2	0	374	535	163742	163581	3.2e-84	309	OB_MEa0003I21.r OB_MEa Ocimum basilicum cDNA clone OB_MEa0003I21 3', mRNA sequence
gi|87064806|gb|DY335123.1|DY335123	765	scaffold1083_contigs=11	435429	97.66	128	16.73	0.03	3	0	530	657	242092	241965	5e-63	238	OB_SEa02A15.r OB_SEa Ocimum basilicum cDNA clone OB_SEa02A15 3', mRNA sequence
gi|87055106|gb|DY325423.1|DY325423	560	scaffold1083_contigs=11	435429	88.53	279	49.82	0.06	21	5	284	557	324507	324235	1.2e-111	400	OB_EEa07N11.f OB_EEa Ocimum basilicum cDNA clone OB_EEa07N11 5', mRNA sequence
gi|87055107|gb|DY325424.1|DY325424	662	scaffold1083_contigs=11	435429	92.06	126	19.03	0.03	10	0	426	551	324882	325007	8.7e-57	218	OB_EEa07N11.r OB_EEa Ocimum basilicum cDNA clone OB_EEa07N11 3', mRNA sequence
gi|87059957|gb|DY330274.1|DY330274	696	scaffold1084_contigs=1	126343	94.44	162	23.28	0.13	9	0	264	425	77927	78088	6.4e-76	281	OB_MEa0005F01.f OB_MEa Ocimum basilicum cDNA clone OB_MEa0005F01 5', mRNA sequence
gi|87059958|gb|DY330275.1|DY330275	810	scaffold1084_contigs=1	126343	93.98	166	20.49	0.13	10	0	401	566	78088	77923	1.8e-77	286	OB_MEa0005F01.r OB_MEa Ocimum basilicum cDNA clone OB_MEa0005F01 3', mRNA sequence
gi|87065733|gb|DY336050.1|DY336050	214	scaffold1084_contigs=1	126343	95	60	28.04	0.05	3	0	70	129	115560	115501	5.4e-23	105	OB_SEa03G18.f OB_SEa Ocimum basilicum cDNA clone OB_SEa03G18 5', mRNA sequence
gi|87052811|gb|DY323128.1|DY323128	418	scaffold1088_contigs=10	402494	93.79	145	34.69	0.04	7	1	260	404	7261	7403	1.2e-64	244	OB_EEa03P22.f OB_EEa Ocimum basilicum cDNA clone OB_EEa03P22 5', mRNA sequence
gi|87052812|gb|DY323129.1|DY323129	383	scaffold1088_contigs=10	402494	90.32	93	24.28	0.02	9	0	32	124	7353	7261	1.6e-35	147	OB_EEa03P22.r OB_EEa Ocimum basilicum cDNA clone OB_EEa03P22 3', mRNA sequence
gi|87067236|gb|DY337553.1|DY337553	311	scaffold1088_contigs=10	402494	91	311	100	0.08	28	0	1	311	87327	87637	1.5e-142	503	OB_SEa06H15.f OB_SEa Ocimum basilicum cDNA clone OB_SEa06H15 5', mRNA sequence
gi|87070178|gb|DY340495.1|DY340495	616	scaffold1088_contigs=10	402494	93.31	359	58.28	0.09	24	0	257	615	88109	87751	3.1e-179	624	OB_SEb02L09.f OB_SEb Ocimum basilicum cDNA clone OB_SEb02L09 5', mRNA sequence
gi|87070179|gb|DY340496.1|DY340496	720	scaffold1088_contigs=10	402494	92.95	553	76.81	0.14	39	0	168	720	88117	87565	6.4e-281	962	OB_SEb02L09.r OB_SEb Ocimum basilicum cDNA clone OB_SEb02L09 3', mRNA sequence
gi|87062397|gb|DY332714.1|DY332714	272	scaffold1088_contigs=10	402494	86.5	163	59.93	0.04	17	3	23	181	222605	222766	4.7e-57	219	OB_MEa0008L07.f OB_MEa Ocimum basilicum cDNA clone OB_MEa0008L07 5', mRNA sequence
gi|87062398|gb|DY332715.1|DY332715	267	scaffold1088_contigs=10	402494	86.5	163	61.05	0.04	17	3	83	241	222766	222605	4.7e-57	219	OB_MEa0008L07.r OB_MEa Ocimum basilicum cDNA clone OB_MEa0008L07 3', mRNA sequence
gi|87074210|gb|DY344527.1|DY344527	760	scaffold1088_contigs=10	402494	67.55	413	54.34	0.1	134	0	254	666	308145	308557	3.3e-90	329	OB_SEb10N01.f OB_SEb Ocimum basilicum cDNA clone OB_SEb10N01 5', mRNA sequence
gi|87054728|gb|DY325045.1|DY325045	864	scaffold1088_contigs=10	402494	92.86	168	19.44	0.04	12	0	405	572	329553	329720	1e-77	287	OB_EEa07D24.r OB_EEa Ocimum basilicum cDNA clone OB_EEa07D24 3', mRNA sequence
gi|87054727|gb|DY325044.1|DY325044	861	scaffold1088_contigs=10	402494	95.29	297	34.49	0.07	14	0	122	418	331108	330812	3.2e-152	535	OB_EEa07D24.f OB_EEa Ocimum basilicum cDNA clone OB_EEa07D24 5', mRNA sequence
gi|87062260|gb|DY332577.1|DY332577	705	scaffold1088_contigs=10	402494	95.72	187	26.52	0.05	8	0	329	515	393299	393485	1e-92	337	OB_MEa0008I07.r OB_MEa Ocimum basilicum cDNA clone OB_MEa0008I07 3', mRNA sequence
gi|87061955|gb|DY332272.1|DY332272	771	scaffold1088_contigs=10	402494	95.56	180	23.35	0.04	8	0	328	507	393306	393485	2.5e-89	326	OB_MEa0008B17.r OB_MEa Ocimum basilicum cDNA clone OB_MEa0008B17 3', mRNA sequence
gi|87054163|gb|DY324480.1|DY324480	764	scaffold1088_contigs=10	402494	93.99	283	37.04	0.07	15	1	271	551	397120	396838	1.3e-139	493	OB_EEa06F22.r OB_EEa Ocimum basilicum cDNA clone OB_EEa06F22 3', mRNA sequence
gi|87054162|gb|DY324479.1|DY324479	758	scaffold1088_contigs=10	402494	93.99	283	37.34	0.07	15	1	271	551	397120	396838	1.3e-139	493	OB_EEa06F22.f OB_EEa Ocimum basilicum cDNA clone OB_EEa06F22 5', mRNA sequence
gi|87062259|gb|DY332576.1|DY332576	903	scaffold1088_contigs=10	402494	93.52	293	32.45	0.07	17	1	279	569	397130	396838	6.1e-144	507	OB_MEa0008I07.f OB_MEa Ocimum basilicum cDNA clone OB_MEa0008I07 5', mRNA sequence
gi|87061954|gb|DY332271.1|DY332271	890	scaffold1088_contigs=10	402494	93.17	293	32.92	0.07	18	1	352	642	397130	396838	3e-143	505	OB_MEa0008B17.f OB_MEa Ocimum basilicum cDNA clone OB_MEa0008B17 5', mRNA sequence
gi|87061311|gb|DY331628.1|DY331628	588	scaffold1090_contigs=11	85250	91.59	226	38.44	0.27	19	0	260	485	37666	37891	6.2e-108	388	OB_MEa0007C15.f OB_MEa Ocimum basilicum cDNA clone OB_MEa0007C15 5', mRNA sequence
gi|87061312|gb|DY331629.1|DY331629	814	scaffold1090_contigs=11	85250	91.59	226	27.76	0.27	19	0	312	537	37891	37666	6.2e-108	388	OB_MEa0007C15.r OB_MEa Ocimum basilicum cDNA clone OB_MEa0007C15 3', mRNA sequence
gi|87056617|gb|DY326934.1|DY326934	791	scaffold1090_contigs=11	85250	90.51	137	17.32	0.16	13	0	143	279	40234	40370	2.5e-59	226	OB_EEa10K13.f OB_EEa Ocimum basilicum cDNA clone OB_EEa10K13 5', mRNA sequence
gi|87068365|gb|DY338682.1|DY338682	312	scaffold1095_contigs=4	76581	92.17	115	36.86	0.15	9	0	198	312	33208	33094	3e-47	186	OB_SEa08M06.f OB_SEa Ocimum basilicum cDNA clone OB_SEa08M06 5', mRNA sequence
gi|87068366|gb|DY338683.1|DY338683	283	scaffold1095_contigs=4	76581	89.47	114	40.28	0.15	11	1	89	202	33226	33338	1.6e-43	174	OB_SEa08M06.r OB_SEa Ocimum basilicum cDNA clone OB_SEa08M06 3', mRNA sequence
gi|87065860|gb|DY336177.1|DY336177	708	scaffold1095_contigs=4	76581	90.5	221	31.21	0.29	12	4	284	495	33397	33617	9.4e-92	334	OB_SEa03J21.r OB_SEa Ocimum basilicum cDNA clone OB_SEa03J21 3', mRNA sequence
gi|87065859|gb|DY336176.1|DY336176	749	scaffold1095_contigs=4	76581	91.38	383	51.13	0.5	30	1	10	389	34087	33705	1e-184	643	OB_SEa03J21.f OB_SEa Ocimum basilicum cDNA clone OB_SEa03J21 5', mRNA sequence
gi|87052531|gb|DY322848.1|DY322848	770	scaffold1095_contigs=4	76581	92.25	529	68.7	0.69	38	1	48	573	34233	33705	1.1e-261	898	OB_EEa03G09.f OB_EEa Ocimum basilicum cDNA clone OB_EEa03G09 5', mRNA sequence
gi|87055004|gb|DY325321.1|DY325321	835	scaffold1098_contigs=4	73703	94.86	525	62.87	0.71	21	4	193	716	51429	51948	4e-262	900	OB_EEa07K22.f OB_EEa Ocimum basilicum cDNA clone OB_EEa07K22 5', mRNA sequence
gi|87062490|gb|DY332807.1|DY332807	749	scaffold1099_contigs=9	688202	95.09	285	38.05	0.04	14	0	144	428	228036	228320	5.7e-145	511	OB_MEa0008N07.r OB_MEa Ocimum basilicum cDNA clone OB_MEa0008N07 3', mRNA sequence
gi|87052256|gb|DY322573.1|DY322573	441	scaffold1099_contigs=9	688202	94.12	170	38.55	0.02	6	1	94	259	231356	231525	2.4e-80	296	OB_EEa02O03.f OB_EEa Ocimum basilicum cDNA clone OB_EEa02O03 5', mRNA sequence
gi|87052257|gb|DY322574.1|DY322574	450	scaffold1099_contigs=9	688202	93.57	171	38	0.02	6	2	181	347	231525	231356	1.1e-77	287	OB_EEa02O03.r OB_EEa Ocimum basilicum cDNA clone OB_EEa02O03 3', mRNA sequence
gi|87062489|gb|DY332806.1|DY332806	744	scaffold1099_contigs=9	688202	91.2	216	29.03	0.03	10	3	147	354	231570	231356	9.6e-95	344	OB_MEa0008N07.f OB_MEa Ocimum basilicum cDNA clone OB_MEa0008N07 5', mRNA sequence
gi|87073549|gb|DY343866.1|DY343866	726	scaffold1099_contigs=9	688202	92.01	313	43.11	0.05	25	0	348	660	248503	248815	1.5e-150	529	OB_SEb09M09.f OB_SEb Ocimum basilicum cDNA clone OB_SEb09M09 5', mRNA sequence
gi|87073550|gb|DY343867.1|DY343867	732	scaffold1099_contigs=9	688202	90.73	313	42.76	0.05	29	0	65	377	248815	248503	7e-146	514	OB_SEb09M09.r OB_SEb Ocimum basilicum cDNA clone OB_SEb09M09 3', mRNA sequence
gi|87072178|gb|DY342495.1|DY342495	316	scaffold1099_contigs=9	688202	94.94	237	75	0.03	9	1	83	316	391289	391525	4.1e-116	415	OB_SEb07C06.f OB_SEb Ocimum basilicum cDNA clone OB_SEb07C06 5', mRNA sequence
gi|87068591|gb|DY338908.1|DY338908	544	scaffold1101_contigs=16	531699	90.34	145	26.65	0.03	14	0	134	278	41803	41947	7.7e-63	238	OB_SEa09D09.f OB_SEa Ocimum basilicum cDNA clone OB_SEa09D09 5', mRNA sequence
gi|87068592|gb|DY338909.1|DY338909	749	scaffold1101_contigs=16	531699	95.69	232	30.97	0.04	10	0	283	514	45178	44947	1.2e-116	417	OB_SEa09D09.r OB_SEa Ocimum basilicum cDNA clone OB_SEa09D09 3', mRNA sequence
gi|87071689|gb|DY342006.1|DY342006	617	scaffold1101_contigs=16	531699	91.18	204	33.06	0.04	18	0	83	286	160663	160866	1.2e-91	334	OB_SEb06E01.f OB_SEb Ocimum basilicum cDNA clone OB_SEb06E01 5', mRNA sequence
gi|87071690|gb|DY342007.1|DY342007	608	scaffold1101_contigs=16	531699	90.69	204	33.55	0.04	19	0	289	492	160866	160663	7.7e-91	331	OB_SEb06E01.r OB_SEb Ocimum basilicum cDNA clone OB_SEb06E01 3', mRNA sequence
gi|87073539|gb|DY343856.1|DY343856	785	scaffold1101_contigs=16	531699	94.02	301	38.34	0.06	18	0	291	591	187552	187852	9e-150	527	OB_SEb09L24.r OB_SEb Ocimum basilicum cDNA clone OB_SEb09L24 3', mRNA sequence
gi|87059213|gb|DY329530.1|DY329530	734	scaffold1101_contigs=16	531699	94.02	301	41.01	0.06	18	0	230	530	187552	187852	9e-150	527	OB_MEa0004F01.f OB_MEa Ocimum basilicum cDNA clone OB_MEa0004F01 5', mRNA sequence
gi|87057261|gb|DY327578.1|DY327578	846	scaffold1101_contigs=16	531699	94.02	301	35.58	0.06	18	0	290	590	187552	187852	9e-150	527	OB_MEa0001K16.f OB_MEa Ocimum basilicum cDNA clone OB_MEa0001K16 5', mRNA sequence
gi|87073538|gb|DY343855.1|DY343855	773	scaffold1101_contigs=16	531699	94.02	301	38.94	0.06	18	0	185	485	187852	187552	9e-150	527	OB_SEb09L24.f OB_SEb Ocimum basilicum cDNA clone OB_SEb09L24 5', mRNA sequence
gi|87059214|gb|DY329531.1|DY329531	726	scaffold1101_contigs=16	531699	94.02	301	41.46	0.06	18	0	197	497	187852	187552	9e-150	527	OB_MEa0004F01.r OB_MEa Ocimum basilicum cDNA clone OB_MEa0004F01 3', mRNA sequence
gi|87060419|gb|DY330736.1|DY330736	654	scaffold1101_contigs=16	531699	87.08	325	49.69	0.06	40	2	18	340	286556	286880	2e-140	496	OB_MEa0005P06.f OB_MEa Ocimum basilicum cDNA clone OB_MEa0005P06 5', mRNA sequence
gi|87056209|gb|DY326526.1|DY326526	351	scaffold1101_contigs=16	531699	87.97	158	45.01	0.03	12	3	115	268	307596	307442	1.6e-58	223	OB_EEa09N09.f OB_EEa Ocimum basilicum cDNA clone OB_EEa09N09 5', mRNA sequence
gi|87073048|gb|DY343365.1|DY343365	303	scaffold1101_contigs=16	531699	96.28	296	97.69	0.06	11	0	1	296	310465	310760	6e-153	537	OB_SEb08N01.r OB_SEb Ocimum basilicum cDNA clone OB_SEb08N01 3', mRNA sequence
gi|87073047|gb|DY343364.1|DY343364	336	scaffold1101_contigs=16	531699	96.4	333	99.11	0.06	12	0	4	336	310757	310425	3.8e-173	604	OB_SEb08N01.f OB_SEb Ocimum basilicum cDNA clone OB_SEb08N01 5', mRNA sequence
gi|87069654|gb|DY339971.1|DY339971	230	scaffold1101_contigs=16	531699	90.99	111	48.26	0.02	10	0	50	160	336923	337033	4e-47	186	OB_SEb01F18.r OB_SEb Ocimum basilicum cDNA clone OB_SEb01F18 3', mRNA sequence
gi|87068502|gb|DY338819.1|DY338819	780	scaffold1101_contigs=16	531699	89.36	47	6.03	0.01	5	0	193	239	338252	338206	1.7e-13	74	OB_SEa09A21.f OB_SEa Ocimum basilicum cDNA clone OB_SEa09A21 5', mRNA sequence
gi|87066015|gb|DY336332.1|DY336332	283	scaffold1101_contigs=16	531699	89.19	74	26.15	0.01	8	0	137	210	497358	497285	1.9e-26	117	OB_SEa03N18.r OB_SEa Ocimum basilicum cDNA clone OB_SEa03N18 3', mRNA sequence
gi|87058297|gb|DY328614.1|DY328614	716	scaffold1101_contigs=16	531699	93.06	418	58.38	0.08	29	0	1	418	503049	503466	3.9e-204	707	OB_MEa0003B10.r OB_MEa Ocimum basilicum cDNA clone OB_MEa0003B10 3', mRNA sequence
gi|87058296|gb|DY328613.1|DY328613	767	scaffold1101_contigs=16	531699	92.36	314	40.94	0.06	24	0	454	767	503466	503153	6.5e-149	524	OB_MEa0003B10.f OB_MEa Ocimum basilicum cDNA clone OB_MEa0003B10 5', mRNA sequence
gi|87073216|gb|DY343533.1|DY343533	317	scaffold1101_contigs=16	531699	94.03	134	42.27	0.03	8	0	1	134	504413	504546	2.4e-60	230	OB_SEb09B24.f OB_SEb Ocimum basilicum cDNA clone OB_SEb09B24 5', mRNA sequence
gi|87073217|gb|DY343534.1|DY343534	332	scaffold1101_contigs=16	531699	97.18	142	42.77	0.03	4	0	183	324	504546	504405	2.1e-70	263	OB_SEb09B24.r OB_SEb Ocimum basilicum cDNA clone OB_SEb09B24 3', mRNA sequence
gi|87069608|gb|DY339925.1|DY339925	764	scaffold1101_contigs=16	531699	90.81	566	74.08	0.11	47	3	72	636	505486	506047	2.7e-261	897	OB_SEb01D21.r OB_SEb Ocimum basilicum cDNA clone OB_SEb01D21 3', mRNA sequence
gi|87058793|gb|DY329110.1|DY329110	784	scaffold1101_contigs=16	531699	90.81	566	72.19	0.11	47	3	117	681	505486	506047	2.7e-261	897	OB_MEa0003M05.f OB_MEa Ocimum basilicum cDNA clone OB_MEa0003M05 5', mRNA sequence
gi|87058794|gb|DY329111.1|DY329111	749	scaffold1101_contigs=16	531699	94.84	368	49.13	0.07	19	0	70	437	506488	506121	1.1e-190	663	OB_MEa0003M05.r OB_MEa Ocimum basilicum cDNA clone OB_MEa0003M05 3', mRNA sequence
gi|87056093|gb|DY326410.1|DY326410	769	scaffold1103_contigs=14	509225	94.82	193	25.1	0.04	10	0	533	725	41680	41872	2.2e-96	349	OB_EEa09J24.r OB_EEa Ocimum basilicum cDNA clone OB_EEa09J24 3', mRNA sequence
gi|87072668|gb|DY342985.1|DY342985	720	scaffold1103_contigs=14	509225	89.8	559	77.64	0.11	51	1	168	720	61752	61194	1.1e-261	898	OB_SEb08C10.r OB_SEb Ocimum basilicum cDNA clone OB_SEb08C10 3', mRNA sequence
gi|87061659|gb|DY331976.1|DY331976	772	scaffold1103_contigs=14	509225	89.6	173	22.41	0.03	18	0	110	282	311929	312101	1.6e-74	277	OB_MEa0007K16.r OB_MEa Ocimum basilicum cDNA clone OB_MEa0007K16 3', mRNA sequence
gi|87073713|gb|DY344030.1|DY344030	759	scaffold1103_contigs=14	509225	92.31	195	25.69	0.04	15	0	413	607	312803	312997	4.5e-89	325	OB_SEb10B05.r OB_SEb Ocimum basilicum cDNA clone OB_SEb10B05 3', mRNA sequence
gi|87073122|gb|DY343439.1|DY343439	832	scaffold1103_contigs=14	509225	92.31	195	23.44	0.04	15	0	480	674	312803	312997	4.5e-89	325	OB_SEb08O24.r OB_SEb Ocimum basilicum cDNA clone OB_SEb08O24 3', mRNA sequence
gi|87071291|gb|DY341608.1|DY341608	758	scaffold1103_contigs=14	509225	92.31	195	25.73	0.04	15	0	427	621	312803	312997	4.5e-89	325	OB_SEb05F24.r OB_SEb Ocimum basilicum cDNA clone OB_SEb05F24 3', mRNA sequence
gi|87067548|gb|DY337865.1|DY337865	791	scaffold1103_contigs=14	509225	90.7	258	32.62	0.05	24	0	328	585	312803	313060	6.4e-118	421	OB_SEa07B06.r OB_SEa Ocimum basilicum cDNA clone OB_SEa07B06 3', mRNA sequence
gi|87063706|gb|DY334023.1|DY334023	818	scaffold1103_contigs=14	509225	92.31	195	23.84	0.04	15	0	455	649	312803	312997	4.5e-89	325	OB_MEa0010H15.f OB_MEa Ocimum basilicum cDNA clone OB_MEa0010H15 5', mRNA sequence
gi|87057556|gb|DY327873.1|DY327873	816	scaffold1103_contigs=14	509225	92.31	195	23.9	0.04	15	0	419	613	312803	312997	4.5e-89	325	OB_MEa0002B07.f OB_MEa Ocimum basilicum cDNA clone OB_MEa0002B07 5', mRNA sequence
gi|87073121|gb|DY343438.1|DY343438	827	scaffold1103_contigs=14	509225	92.31	195	23.58	0.04	15	0	231	425	312997	312803	4.5e-89	325	OB_SEb08O24.f OB_SEb Ocimum basilicum cDNA clone OB_SEb08O24 5', mRNA sequence
gi|87071290|gb|DY341607.1|DY341607	699	scaffold1103_contigs=14	509225	92.31	195	27.9	0.04	15	0	458	652	312997	312803	4.5e-89	325	OB_SEb05F24.f OB_SEb Ocimum basilicum cDNA clone OB_SEb05F24 5', mRNA sequence
gi|87063707|gb|DY334024.1|DY334024	827	scaffold1103_contigs=14	509225	89.74	195	23.58	0.04	20	0	606	800	312997	312803	1.1e-84	310	OB_MEa0010H15.r OB_MEa Ocimum basilicum cDNA clone OB_MEa0010H15 3', mRNA sequence
gi|87066778|gb|DY337095.1|DY337095	687	scaffold1103_contigs=14	509225	90.31	258	37.55	0.05	25	0	71	328	313060	312803	1.2e-116	417	OB_SEa05I19.f OB_SEa Ocimum basilicum cDNA clone OB_SEa05I19 5', mRNA sequence
gi|87065694|gb|DY336011.1|DY336011	685	scaffold1103_contigs=14	509225	94.44	162	23.65	0.03	9	0	325	486	314882	314721	3.1e-77	286	OB_SEa03F16.f OB_SEa Ocimum basilicum cDNA clone OB_SEa03F16 5', mRNA sequence
gi|87073712|gb|DY344029.1|DY344029	746	scaffold1103_contigs=14	509225	94.9	196	26.27	0.04	10	0	403	598	316170	315975	1.5e-96	350	OB_SEb10B05.f OB_SEb Ocimum basilicum cDNA clone OB_SEb10B05 5', mRNA sequence
gi|87051423|gb|DY321740.1|DY321740	747	scaffold1103_contigs=14	509225	89.53	258	34.54	0.05	21	1	36	293	317363	317112	4e-112	402	OB_EEa01I14.f OB_EEa Ocimum basilicum cDNA clone OB_EEa01I14 5', mRNA sequence
gi|87052468|gb|DY322785.1|DY322785	352	scaffold1103_contigs=14	509225	87.26	259	73.58	0.05	32	1	20	278	334144	333887	2.1e-107	386	OB_EEa03E12.f OB_EEa Ocimum basilicum cDNA clone OB_EEa03E12 5', mRNA sequence
gi|87068765|gb|DY339082.1|DY339082	759	scaffold1103_contigs=14	509225	94.39	553	72.86	0.11	31	0	207	759	375376	374824	6.9e-284	972	OB_SEa09I04.r OB_SEa Ocimum basilicum cDNA clone OB_SEa09I04 3', mRNA sequence
gi|87057507|gb|DY327824.1|DY327824	862	scaffold1103_contigs=14	509225	96.12	129	14.97	0.03	5	0	428	556	418625	418753	4.5e-62	235	OB_MEa0002A04.f OB_MEa Ocimum basilicum cDNA clone OB_MEa0002A04 5', mRNA sequence
gi|87057508|gb|DY327825.1|DY327825	858	scaffold1103_contigs=14	509225	97.14	175	20.4	0.03	5	0	195	369	423543	423369	1.2e-88	324	OB_MEa0002A04.r OB_MEa Ocimum basilicum cDNA clone OB_MEa0002A04 3', mRNA sequence
gi|87054877|gb|DY325194.1|DY325194	249	scaffold1103_contigs=14	509225	96.39	83	33.33	0.02	3	0	133	215	428990	429072	6.1e-36	148	OB_EEa07H17.r OB_EEa Ocimum basilicum cDNA clone OB_EEa07H17 3', mRNA sequence
gi|87054115|gb|DY324432.1|DY324432	216	scaffold1103_contigs=14	509225	96.39	83	38.43	0.02	3	0	87	169	428990	429072	6.1e-36	148	OB_EEa06E21.r OB_EEa Ocimum basilicum cDNA clone OB_EEa06E21 3', mRNA sequence
gi|87059894|gb|DY330211.1|DY330211	408	scaffold1103_contigs=14	509225	92.68	82	20.1	0.02	6	0	161	242	428991	429072	1.4e-31	134	OB_MEa0005D16.r OB_MEa Ocimum basilicum cDNA clone OB_MEa0005D16 3', mRNA sequence
gi|87065511|gb|DY335828.1|DY335828	737	scaffold1103_contigs=14	509225	96.88	160	21.71	0.03	5	0	311	470	436512	436671	8.2e-80	294	OB_SEa03A22.f OB_SEa Ocimum basilicum cDNA clone OB_SEa03A22 5', mRNA sequence
gi|87065512|gb|DY335829.1|DY335829	723	scaffold1103_contigs=14	509225	97.21	179	24.76	0.04	5	0	398	576	439269	439091	4.1e-92	335	OB_SEa03A22.r OB_SEa Ocimum basilicum cDNA clone OB_SEa03A22 3', mRNA sequence
gi|87058321|gb|DY328638.1|DY328638	700	scaffold1103_contigs=14	509225	91.56	237	33.86	0.05	20	0	14	250	484507	484743	2.2e-109	392	OB_MEa0003B22.r OB_MEa Ocimum basilicum cDNA clone OB_MEa0003B22 3', mRNA sequence
gi|87058320|gb|DY328637.1|DY328637	830	scaffold1103_contigs=14	509225	92.59	54	6.51	0.01	4	0	241	294	485331	485278	2.4e-19	93	OB_MEa0003B22.f OB_MEa Ocimum basilicum cDNA clone OB_MEa0003B22 5', mRNA sequence
gi|87052241|gb|DY322558.1|DY322558	260	scaffold1103_contigs=14	509225	97.22	36	13.85	0.01	1	0	49	84	488335	488370	2.2e-11	67	OB_EEa02N16.f OB_EEa Ocimum basilicum cDNA clone OB_EEa02N16 5', mRNA sequence
gi|87063563|gb|DY333880.1|DY333880	765	scaffold1104_contigs=13	578340	93.27	520	67.97	0.09	35	0	246	765	95862	96381	1e-263	905	OB_MEa0010E12.f OB_MEa Ocimum basilicum cDNA clone OB_MEa0010E12 5', mRNA sequence
gi|87064724|gb|DY335041.1|DY335041	791	scaffold1104_contigs=13	578340	86.92	260	32.87	0.04	34	0	301	560	97943	98202	1.8e-108	389	OB_SEa01O20.r OB_SEa Ocimum basilicum cDNA clone OB_SEa01O20 3', mRNA sequence
gi|87070230|gb|DY340547.1|DY340547	705	scaffold1104_contigs=13	578340	92.52	107	15.18	0.02	8	0	386	492	152634	152528	4.3e-47	186	OB_SEb02N03.r OB_SEb Ocimum basilicum cDNA clone OB_SEb02N03 3', mRNA sequence
gi|87064703|gb|DY335020.1|DY335020	725	scaffold1104_contigs=13	578340	89.24	158	21.79	0.03	8	4	482	633	153404	153558	3.1e-57	219	OB_SEa01O08.f OB_SEa Ocimum basilicum cDNA clone OB_SEa01O08 5', mRNA sequence
gi|87065873|gb|DY336190.1|DY336190	716	scaffold1104_contigs=13	578340	91.7	229	31.98	0.04	11	3	445	667	153407	153633	2.4e-97	352	OB_SEa03K05.f OB_SEa Ocimum basilicum cDNA clone OB_SEa03K05 5', mRNA sequence
gi|87054272|gb|DY324589.1|DY324589	383	scaffold1104_contigs=13	578340	91.77	243	63.45	0.04	12	3	145	381	153407	153647	3.7e-104	375	OB_EEa06I21.f OB_EEa Ocimum basilicum cDNA clone OB_EEa06I21 5', mRNA sequence
gi|87064704|gb|DY335021.1|DY335021	724	scaffold1104_contigs=13	578340	91.8	122	16.85	0.02	6	3	93	213	153558	153440	4.4e-45	179	OB_SEa01O08.r OB_SEa Ocimum basilicum cDNA clone OB_SEa01O08 3', mRNA sequence
gi|87051300|gb|DY321617.1|DY321617	507	scaffold1104_contigs=13	578340	88.89	153	30.18	0.03	10	2	118	269	153560	153706	1.9e-58	223	OB_EEa01F13.f OB_EEa Ocimum basilicum cDNA clone OB_EEa01F13 5', mRNA sequence
gi|87053623|gb|DY323940.1|DY323940	382	scaffold1104_contigs=13	578340	86.32	117	30.63	0.02	14	2	1	117	153566	153452	1.2e-37	154	OB_EEa05I03.r OB_EEa Ocimum basilicum cDNA clone OB_EEa05I03 3', mRNA sequence
gi|87052230|gb|DY322547.1|DY322547	736	scaffold1104_contigs=13	578340	89.16	166	22.55	0.03	9	4	44	203	153566	153404	6.5e-61	231	OB_EEa02N09.r OB_EEa Ocimum basilicum cDNA clone OB_EEa02N09 3', mRNA sequence
gi|87070229|gb|DY340546.1|DY340546	536	scaffold1104_contigs=13	578340	92.81	153	28.54	0.03	8	2	29	180	153592	153442	6.3e-63	238	OB_SEb02N03.f OB_SEb Ocimum basilicum cDNA clone OB_SEb02N03 5', mRNA sequence
gi|87074160|gb|DY344477.1|DY344477	742	scaffold1104_contigs=13	578340	90.53	243	32.75	0.04	15	3	2	238	153647	153407	2.5e-101	366	OB_SEb10L21.r OB_SEb Ocimum basilicum cDNA clone OB_SEb10L21 3', mRNA sequence
gi|87051301|gb|DY321618.1|DY321618	357	scaffold1104_contigs=13	578340	88.24	153	42.86	0.03	11	2	73	224	153706	153560	3.5e-57	219	OB_EEa01F13.r OB_EEa Ocimum basilicum cDNA clone OB_EEa01F13 3', mRNA sequence
gi|87072832|gb|DY343149.1|DY343149	802	scaffold1104_contigs=13	578340	89.21	278	34.66	0.05	24	3	331	608	316552	316823	2.6e-119	425	OB_SEb08H03.r OB_SEb Ocimum basilicum cDNA clone OB_SEb08H03 3', mRNA sequence
gi|87064721|gb|DY335038.1|DY335038	723	scaffold1104_contigs=13	578340	88.85	278	38.45	0.05	25	3	194	471	316552	316823	8.2e-118	420	OB_SEa01O18.r OB_SEa Ocimum basilicum cDNA clone OB_SEa01O18 3', mRNA sequence
gi|87060852|gb|DY331169.1|DY331169	701	scaffold1104_contigs=13	578340	89.21	278	39.66	0.05	24	3	178	455	316552	316823	2.6e-119	425	OB_MEa0006I18.f OB_MEa Ocimum basilicum cDNA clone OB_MEa0006I18 5', mRNA sequence
gi|87064720|gb|DY335037.1|DY335037	687	scaffold1104_contigs=13	578340	89.21	278	40.47	0.05	24	3	220	497	316823	316552	1.3e-118	423	OB_SEa01O18.f OB_SEa Ocimum basilicum cDNA clone OB_SEa01O18 5', mRNA sequence
gi|87072831|gb|DY343148.1|DY343148	758	scaffold1104_contigs=13	578340	94.08	422	55.67	0.07	25	0	47	468	318690	318269	1.1e-211	732	OB_SEb08H03.f OB_SEb Ocimum basilicum cDNA clone OB_SEb08H03 5', mRNA sequence
gi|87060853|gb|DY331170.1|DY331170	793	scaffold1104_contigs=13	578340	94.08	422	53.22	0.07	25	0	161	582	318690	318269	1.1e-211	732	OB_MEa0006I18.r OB_MEa Ocimum basilicum cDNA clone OB_MEa0006I18 3', mRNA sequence
gi|87069337|gb|DY339654.1|DY339654	717	scaffold1104_contigs=13	578340	87.1	155	21.62	0.03	12	1	318	464	325874	325720	1.2e-62	237	OB_SEa10J15.f OB_SEa Ocimum basilicum cDNA clone OB_SEa10J15 5', mRNA sequence
gi|87059392|gb|DY329709.1|DY329709	502	scaffold1104_contigs=13	578340	83.41	223	44.42	0.04	37	0	46	268	406265	406487	1.9e-84	310	OB_MEa0004I19.r OB_MEa Ocimum basilicum cDNA clone OB_MEa0004I19 3', mRNA sequence
gi|87055343|gb|DY325660.1|DY325660	625	scaffold1104_contigs=13	578340	84.3	223	35.68	0.04	35	0	69	291	406265	406487	5.8e-86	315	OB_EEa08E02.f OB_EEa Ocimum basilicum cDNA clone OB_EEa08E02 5', mRNA sequence
gi|87059391|gb|DY329708.1|DY329708	511	scaffold1104_contigs=13	578340	83.41	223	43.64	0.04	37	0	235	457	406487	406265	1.9e-84	310	OB_MEa0004I19.f OB_MEa Ocimum basilicum cDNA clone OB_MEa0004I19 5', mRNA sequence
gi|87055344|gb|DY325661.1|DY325661	624	scaffold1104_contigs=13	578340	84.3	223	35.74	0.04	35	0	334	556	406487	406265	5.8e-86	315	OB_EEa08E02.r OB_EEa Ocimum basilicum cDNA clone OB_EEa08E02 3', mRNA sequence
gi|87066796|gb|DY337113.1|DY337113	785	scaffold1104_contigs=13	578340	94.54	183	23.31	0.03	10	0	262	444	568080	568262	1.4e-88	323	OB_SEa05J08.r OB_SEa Ocimum basilicum cDNA clone OB_SEa05J08 3', mRNA sequence
gi|87056024|gb|DY326341.1|DY326341	585	scaffold1104_contigs=13	578340	93.44	183	31.28	0.03	12	0	327	509	568262	568080	5.2e-86	315	OB_EEa09I02.f OB_EEa Ocimum basilicum cDNA clone OB_EEa09I02 5', mRNA sequence
gi|87067431|gb|DY337748.1|DY337748	680	scaffold1105_contigs=3	61101	66.43	420	61.76	0.69	139	1	125	544	34901	34484	1.7e-91	333	OB_SEa06N22.f OB_SEa Ocimum basilicum cDNA clone OB_SEa06N22 5', mRNA sequence
gi|87055097|gb|DY325414.1|DY325414	513	scaffold1107_contigs=16	540545	87.77	139	27.1	0.03	17	0	19	157	37837	37699	7.2e-57	218	OB_EEa07N06.f OB_EEa Ocimum basilicum cDNA clone OB_EEa07N06 5', mRNA sequence
gi|87067761|gb|DY338078.1|DY338078	396	scaffold1107_contigs=16	540545	94.87	78	19.7	0.01	4	0	61	138	53963	54040	2.3e-34	143	OB_SEa07I01.f OB_SEa Ocimum basilicum cDNA clone OB_SEa07I01 5', mRNA sequence
gi|87067762|gb|DY338079.1|DY338079	390	scaffold1107_contigs=16	540545	94.87	78	20	0.01	4	0	237	314	54040	53963	2.3e-34	143	OB_SEa07I01.r OB_SEa Ocimum basilicum cDNA clone OB_SEa07I01 3', mRNA sequence
gi|87067773|gb|DY338090.1|DY338090	692	scaffold1107_contigs=16	540545	98.11	159	22.98	0.03	3	0	256	414	92057	92215	7.8e-82	301	OB_SEa07I08.f OB_SEa Ocimum basilicum cDNA clone OB_SEa07I08 5', mRNA sequence
gi|87054465|gb|DY324782.1|DY324782	497	scaffold1107_contigs=16	540545	97.48	159	31.99	0.03	4	0	21	179	92057	92215	1.6e-80	297	OB_EEa06N11.f OB_EEa Ocimum basilicum cDNA clone OB_EEa06N11 5', mRNA sequence
gi|87054466|gb|DY324783.1|DY324783	494	scaffold1107_contigs=16	540545	97.48	159	32.19	0.03	4	0	310	468	92215	92057	1.6e-80	297	OB_EEa06N11.r OB_EEa Ocimum basilicum cDNA clone OB_EEa06N11 3', mRNA sequence
gi|87067774|gb|DY338091.1|DY338091	189	scaffold1107_contigs=16	540545	95.16	124	65.61	0.02	6	0	66	189	96629	96506	1.1e-57	221	OB_SEa07I08.r OB_SEa Ocimum basilicum cDNA clone OB_SEa07I08 3', mRNA sequence
gi|87069412|gb|DY339729.1|DY339729	748	scaffold1107_contigs=16	540545	94.21	587	78.48	0.11	33	1	112	698	112310	112895	3.5e-301	1030	OB_SEa10M04.r OB_SEa Ocimum basilicum cDNA clone OB_SEa10M04 3', mRNA sequence
gi|87055191|gb|DY325508.1|DY325508	701	scaffold1107_contigs=16	540545	94.32	581	82.88	0.11	33	0	111	691	112310	112890	5.6e-301	1029	OB_EEa07P17.r OB_EEa Ocimum basilicum cDNA clone OB_EEa07P17 3', mRNA sequence
gi|87057516|gb|DY327833.1|DY327833	832	scaffold1107_contigs=16	540545	94.34	548	65.87	0.1	31	0	1	548	112857	112310	4.2e-284	973	OB_MEa0002A08.r OB_MEa Ocimum basilicum cDNA clone OB_MEa0002A08 3', mRNA sequence
gi|87055190|gb|DY325507.1|DY325507	784	scaffold1107_contigs=16	540545	94.13	579	73.85	0.11	34	0	4	582	112888	112310	1.6e-298	1021	OB_EEa07P17.f OB_EEa Ocimum basilicum cDNA clone OB_EEa07P17 5', mRNA sequence
gi|87069411|gb|DY339728.1|DY339728	705	scaffold1107_contigs=16	540545	93.67	316	44.82	0.06	19	1	278	592	113699	113384	1.4e-155	546	OB_SEa10M04.f OB_SEa Ocimum basilicum cDNA clone OB_SEa10M04 5', mRNA sequence
gi|87061842|gb|DY332159.1|DY332159	663	scaffold1107_contigs=16	540545	90.95	199	30.02	0.04	18	0	6	204	117402	117600	2.8e-85	312	OB_MEa0007P02.f OB_MEa Ocimum basilicum cDNA clone OB_MEa0007P02 5', mRNA sequence
gi|87061843|gb|DY332160.1|DY332160	799	scaffold1107_contigs=16	540545	94.41	143	17.9	0.03	8	0	300	442	120103	119961	2.4e-68	256	OB_MEa0007P02.r OB_MEa Ocimum basilicum cDNA clone OB_MEa0007P02 3', mRNA sequence
gi|87061361|gb|DY331678.1|DY331678	779	scaffold1107_contigs=16	540545	95.36	151	19.38	0.03	7	0	173	323	141619	141769	5.8e-73	271	OB_MEa0007D19.r OB_MEa Ocimum basilicum cDNA clone OB_MEa0007D19 3', mRNA sequence
gi|87057482|gb|DY327799.1|DY327799	838	scaffold1107_contigs=16	540545	95.36	151	18.02	0.03	7	0	161	311	141619	141769	5.8e-73	271	OB_MEa0001P15.r OB_MEa Ocimum basilicum cDNA clone OB_MEa0001P15 3', mRNA sequence
gi|87056909|gb|DY327226.1|DY327226	836	scaffold1107_contigs=16	540545	95.36	151	18.06	0.03	7	0	147	297	141619	141769	5.8e-73	271	OB_MEa0001C18.f OB_MEa Ocimum basilicum cDNA clone OB_MEa0001C18 5', mRNA sequence
gi|87061360|gb|DY331677.1|DY331677	602	scaffold1107_contigs=16	540545	93.05	302	50.17	0.06	21	0	175	476	145079	144778	3.2e-146	515	OB_MEa0007D19.f OB_MEa Ocimum basilicum cDNA clone OB_MEa0007D19 5', mRNA sequence
gi|87057481|gb|DY327798.1|DY327798	885	scaffold1107_contigs=16	540545	93.05	302	34.12	0.06	21	0	48	349	145079	144778	3.2e-146	515	OB_MEa0001P15.f OB_MEa Ocimum basilicum cDNA clone OB_MEa0001P15 5', mRNA sequence
gi|87056955|gb|DY327272.1|DY327272	739	scaffold1107_contigs=16	540545	92.38	302	40.87	0.06	23	0	159	460	145079	144778	1.4e-143	506	OB_MEa0001D18.r OB_MEa Ocimum basilicum cDNA clone OB_MEa0001D18 3', mRNA sequence
gi|87056910|gb|DY327227.1|DY327227	776	scaffold1107_contigs=16	540545	93.05	302	38.92	0.06	21	0	158	459	145079	144778	3.2e-146	515	OB_MEa0001C18.r OB_MEa Ocimum basilicum cDNA clone OB_MEa0001C18 3', mRNA sequence
gi|87066129|gb|DY336446.1|DY336446	747	scaffold1107_contigs=16	540545	93.13	262	35.07	0.05	18	0	237	498	150324	150585	7e-127	451	OB_SEa04B09.f OB_SEa Ocimum basilicum cDNA clone OB_SEa04B09 5', mRNA sequence
gi|87066130|gb|DY336447.1|DY336447	699	scaffold1107_contigs=16	540545	92.75	262	37.48	0.05	19	0	195	456	150585	150324	4.5e-126	448	OB_SEa04B09.r OB_SEa Ocimum basilicum cDNA clone OB_SEa04B09 3', mRNA sequence
gi|87073667|gb|DY343984.1|DY343984	813	scaffold1107_contigs=16	540545	89.75	244	30.01	0.05	23	2	284	526	152136	152378	3e-104	375	OB_SEb09P24.r OB_SEb Ocimum basilicum cDNA clone OB_SEb09P24 3', mRNA sequence
gi|87067925|gb|DY338242.1|DY338242	631	scaffold1107_contigs=16	540545	92.03	138	21.87	0.03	11	0	321	458	163141	163004	1.7e-62	237	OB_SEa07M19.r OB_SEa Ocimum basilicum cDNA clone OB_SEa07M19 3', mRNA sequence
gi|87070974|gb|DY341291.1|DY341291	505	scaffold1107_contigs=16	540545	89.87	79	15.64	0.01	8	0	1	79	296600	296522	8.3e-30	128	OB_SEb04H21.f OB_SEb Ocimum basilicum cDNA clone OB_SEb04H21 5', mRNA sequence
gi|87061144|gb|DY331461.1|DY331461	615	scaffold1107_contigs=16	540545	97.62	168	27.32	0.03	4	0	379	546	325147	325314	2.5e-86	316	OB_MEa0006P01.f OB_MEa Ocimum basilicum cDNA clone OB_MEa0006P01 5', mRNA sequence
gi|87051313|gb|DY321630.1|DY321630	507	scaffold1107_contigs=16	540545	92.26	349	68.84	0.06	27	0	10	358	326209	326557	5.1e-167	584	OB_EEa01F21.f OB_EEa Ocimum basilicum cDNA clone OB_EEa01F21 5', mRNA sequence
gi|87055595|gb|DY325912.1|DY325912	774	scaffold1107_contigs=16	540545	92.66	368	47.55	0.07	27	0	187	554	326521	326154	5.1e-180	627	OB_EEa08L03.r OB_EEa Ocimum basilicum cDNA clone OB_EEa08L03 3', mRNA sequence
gi|87051314|gb|DY321631.1|DY321631	418	scaffold1107_contigs=16	540545	92.57	323	77.27	0.06	24	0	90	412	326521	326199	5.4e-156	547	OB_EEa01F21.r OB_EEa Ocimum basilicum cDNA clone OB_EEa01F21 3', mRNA sequence
gi|87061145|gb|DY331462.1|DY331462	598	scaffold1107_contigs=16	540545	89.3	243	40.64	0.04	26	0	140	382	326580	326338	3.5e-107	385	OB_MEa0006P01.r OB_MEa Ocimum basilicum cDNA clone OB_MEa0006P01 3', mRNA sequence
gi|87072483|gb|DY342800.1|DY342800	772	scaffold1107_contigs=16	540545	93.27	297	38.47	0.05	13	1	195	491	341073	340784	1.4e-146	516	OB_SEb07M06.r OB_SEb Ocimum basilicum cDNA clone OB_SEb07M06 3', mRNA sequence
gi|87071077|gb|DY341394.1|DY341394	365	scaffold1107_contigs=16	540545	97.27	183	50.14	0.03	5	0	23	205	384031	383849	9.3e-93	337	OB_SEb04N17.f OB_SEb Ocimum basilicum cDNA clone OB_SEb04N17 5', mRNA sequence
gi|87071432|gb|DY341749.1|DY341749	663	scaffold1107_contigs=16	540545	91.2	125	18.85	0.02	11	0	151	275	430330	430454	3.4e-53	206	OB_SEb05L01.f OB_SEb Ocimum basilicum cDNA clone OB_SEb05L01 5', mRNA sequence
gi|87065661|gb|DY335978.1|DY335978	763	scaffold1107_contigs=16	540545	92.24	116	15.2	0.02	9	0	521	636	434181	434296	1.3e-52	204	OB_SEa03E21.f OB_SEa Ocimum basilicum cDNA clone OB_SEa03E21 5', mRNA sequence
gi|87072633|gb|DY342950.1|DY342950	656	scaffold1107_contigs=16	540545	90.6	298	45.43	0.06	28	0	93	390	448025	448322	6e-137	484	OB_SEb08B04.r OB_SEb Ocimum basilicum cDNA clone OB_SEb08B04 3', mRNA sequence
gi|87068422|gb|DY338739.1|DY338739	739	scaffold1107_contigs=16	540545	93.96	298	40.32	0.06	18	0	93	390	448025	448322	3.6e-148	521	OB_SEa08O08.r OB_SEa Ocimum basilicum cDNA clone OB_SEa08O08 3', mRNA sequence
gi|87067597|gb|DY337914.1|DY337914	635	scaffold1107_contigs=16	540545	91.81	293	46.14	0.05	24	0	156	448	448025	448317	8.7e-138	487	OB_SEa07C16.r OB_SEa Ocimum basilicum cDNA clone OB_SEa07C16 3', mRNA sequence
gi|87066102|gb|DY336419.1|DY336419	820	scaffold1107_contigs=16	540545	92.86	294	35.85	0.05	21	0	106	399	448025	448318	1.8e-142	502	OB_SEa04A05.r OB_SEa Ocimum basilicum cDNA clone OB_SEa04A05 3', mRNA sequence
gi|87065205|gb|DY335522.1|DY335522	506	scaffold1107_contigs=16	540545	86.91	298	58.89	0.06	39	0	21	318	448025	448322	5.7e-126	448	OB_SEa02J19.r OB_SEa Ocimum basilicum cDNA clone OB_SEa02J19 3', mRNA sequence
gi|87063749|gb|DY334066.1|DY334066	809	scaffold1107_contigs=16	540545	93.96	298	36.84	0.06	18	0	240	537	448025	448322	8.2e-149	523	OB_MEa0010I13.f OB_MEa Ocimum basilicum cDNA clone OB_MEa0010I13 5', mRNA sequence
gi|87062525|gb|DY332842.1|DY332842	884	scaffold1107_contigs=16	540545	94.3	298	33.71	0.06	17	0	196	493	448025	448322	1.5e-149	526	OB_MEa0008O02.f OB_MEa Ocimum basilicum cDNA clone OB_MEa0008O02 5', mRNA sequence
gi|87060137|gb|DY330454.1|DY330454	472	scaffold1107_contigs=16	540545	93.96	298	63.14	0.06	18	0	33	330	448025	448322	3.6e-148	521	OB_MEa0005J02.f OB_MEa Ocimum basilicum cDNA clone OB_MEa0005J02 5', mRNA sequence
gi|87059677|gb|DY329994.1|DY329994	860	scaffold1107_contigs=16	540545	94.3	298	34.65	0.06	17	0	196	493	448025	448322	1.5e-149	526	OB_MEa0004O21.r OB_MEa Ocimum basilicum cDNA clone OB_MEa0004O21 3', mRNA sequence
gi|87054673|gb|DY324990.1|DY324990	284	scaffold1107_contigs=16	540545	93.68	174	61.27	0.03	11	0	104	277	448025	448198	2.3e-83	306	OB_EEa07C18.r OB_EEa Ocimum basilicum cDNA clone OB_EEa07C18 3', mRNA sequence
gi|87054672|gb|DY324989.1|DY324989	277	scaffold1107_contigs=16	540545	93.08	130	46.93	0.02	9	0	44	173	448154	448025	2.4e-59	226	OB_EEa07C18.f OB_EEa Ocimum basilicum cDNA clone OB_EEa07C18 5', mRNA sequence
gi|87073769|gb|DY344086.1|DY344086	693	scaffold1107_contigs=16	540545	93.92	296	42.71	0.05	18	0	398	693	448322	448027	4.7e-147	518	OB_SEb10C14.f OB_SEb Ocimum basilicum cDNA clone OB_SEb10C14 5', mRNA sequence
gi|87072632|gb|DY342949.1|DY342949	622	scaffold1107_contigs=16	540545	93.96	298	47.91	0.06	18	0	234	531	448322	448025	3.6e-148	521	OB_SEb08B04.f OB_SEb Ocimum basilicum cDNA clone OB_SEb08B04 5', mRNA sequence
gi|87067596|gb|DY337913.1|DY337913	788	scaffold1107_contigs=16	540545	94.51	273	34.64	0.05	15	0	515	787	448322	448050	1.6e-136	483	OB_SEa07C16.f OB_SEa Ocimum basilicum cDNA clone OB_SEa07C16 5', mRNA sequence
gi|87065204|gb|DY335521.1|DY335521	723	scaffold1107_contigs=16	540545	96.23	212	29.32	0.04	8	0	508	719	448322	448111	1.9e-107	386	OB_SEa02J19.f OB_SEa Ocimum basilicum cDNA clone OB_SEa02J19 5', mRNA sequence
gi|87063750|gb|DY334067.1|DY334067	852	scaffold1107_contigs=16	540545	93.96	298	34.98	0.06	18	0	492	789	448322	448025	5.3e-149	524	OB_MEa0010I13.r OB_MEa Ocimum basilicum cDNA clone OB_MEa0010I13 3', mRNA sequence
gi|87062526|gb|DY332843.1|DY332843	798	scaffold1107_contigs=16	540545	93.62	298	37.34	0.06	19	0	467	764	448322	448025	1.3e-147	519	OB_MEa0008O02.r OB_MEa Ocimum basilicum cDNA clone OB_MEa0008O02 3', mRNA sequence
gi|87060138|gb|DY330455.1|DY330455	534	scaffold1107_contigs=16	540545	93.96	298	55.81	0.06	18	0	135	432	448322	448025	3.6e-148	521	OB_MEa0005J02.r OB_MEa Ocimum basilicum cDNA clone OB_MEa0005J02 3', mRNA sequence
gi|87068421|gb|DY338738.1|DY338738	753	scaffold1107_contigs=16	540545	97.83	138	18.33	0.03	3	0	490	627	448895	448758	1.7e-70	263	OB_SEa08O08.f OB_SEa Ocimum basilicum cDNA clone OB_SEa08O08 5', mRNA sequence
gi|87063727|gb|DY334044.1|DY334044	858	scaffold1107_contigs=16	540545	94.67	150	17.48	0.03	8	0	694	843	533306	533455	6.6e-73	271	OB_MEa0010I02.f OB_MEa Ocimum basilicum cDNA clone OB_MEa0010I02 5', mRNA sequence
[truncated: 20,081 more rows]
