# Supplementary material for: Unravelling the genome of Holy basil: an “incomparable” “elixir of life” of traditional Indian medicine
Source: BMC Genomics. 2015 May 28;16(1):413. doi: 10.1186/s12864-015-1640-z (PMC4445982; doi:10.1186/s12864-015-1640-z)
Supplement: Additional file 12: — Arabidopsis TAIR sequences blast check against O. sanctum scaffolds. [file 12864_2015_1640_MOESM12_ESM.xlsx]

## Sheet: Sheet1
Additiona File 12. Arabidopsis TAIR sequences blast check against O. sanctum Scaffolds
Query_ID	Query_length	Subject_ID	Subject_length	%Identity	Alignment_length	Query_coverage	Subject_coverage	No.Of_mismatches	No.Of_gaps	Query_start	Query_end	Subject_start	Subject_end	E-value	Score	Description
scaffold6_contigs=8	429165	AT4G36245.1	72	100	72	0.02	100	0	0	192384	192455	1	72	1e-27	134	| Symbols: | pre-tRNA | chr4:17149471-17149542 FORWARD LENGTH=72
scaffold6_contigs=8	429165	AT3G11505.1	72	100	72	0.02	100	0	0	192384	192455	1	72	1e-27	134	| Symbols: | pre-tRNA | chr3:3622692-3622763 REVERSE LENGTH=72
scaffold6_contigs=8	429165	AT2G21360.1	72	100	72	0.02	100	0	0	192384	192455	1	72	1e-27	134	| Symbols: | pre-tRNA | chr2:9137356-9137427 FORWARD LENGTH=72
scaffold6_contigs=8	429165	AT3G05755.1	72	97.22	72	0.02	100	2	0	192384	192455	1	72	3e-24	122	| Symbols: | pre-tRNA | chr3:1707738-1707809 REVERSE LENGTH=72
scaffold6_contigs=8	429165	AT2G38030.1	73	97.22	72	0.02	98.63	2	0	115942	116013	72	1	3e-24	122	| Symbols: | pre-tRNA | chr2:15916817-15916889 FORWARD LENGTH=73
scaffold6_contigs=8	429165	AT5G56745.1	72	95.83	72	0.02	100	3	0	192384	192455	1	72	1e-22	117	| Symbols: | pre-tRNA | chr5:22955841-22955912 FORWARD LENGTH=72
scaffold6_contigs=8	429165	AT5G09755.1	73	95.83	72	0.02	98.63	3	0	115942	116013	72	1	1e-22	117	| Symbols: | pre-tRNA | chr5:3030817-3030889 REVERSE LENGTH=73
scaffold6_contigs=8	429165	AT5G46105.1	72	95.83	72	0.02	100	3	0	192384	192455	1	72	1e-22	117	| Symbols: | pre-tRNA | chr5:18698662-18698733 REVERSE LENGTH=72
scaffold6_contigs=8	429165	AT5G18755.1	72	95.83	72	0.02	100	3	0	192384	192455	1	72	1e-22	117	| Symbols: | pre-tRNA | chr5:6258145-6258216 FORWARD LENGTH=72
scaffold6_contigs=8	429165	AT4G36197.1	73	95.83	72	0.02	98.63	3	0	115942	116013	72	1	1e-22	117	| Symbols: | pre-tRNA | chr4:17130052-17130124 FORWARD LENGTH=73
scaffold6_contigs=8	429165	AT4G34695.1	73	95.83	72	0.02	98.63	3	0	115942	116013	72	1	1e-22	117	| Symbols: | pre-tRNA | chr4:16556623-16556695 FORWARD LENGTH=73
scaffold6_contigs=8	429165	AT4G29415.1	72	95.83	72	0.02	100	3	0	192384	192455	1	72	1e-22	117	| Symbols: | pre-tRNA | chr4:14470278-14470349 FORWARD LENGTH=72
scaffold6_contigs=8	429165	AT4G26225.1	72	95.83	72	0.02	100	3	0	192384	192455	1	72	1e-22	117	| Symbols: | pre-tRNA | chr4:13285423-13285494 REVERSE LENGTH=72
scaffold6_contigs=8	429165	AT3G27845.1	72	95.83	72	0.02	100	3	0	192384	192455	1	72	1e-22	117	| Symbols: | pre-tRNA | chr3:10324639-10324710 FORWARD LENGTH=72
scaffold6_contigs=8	429165	AT3G27825.1	72	95.83	72	0.02	100	3	0	192384	192455	1	72	1e-22	117	| Symbols: | pre-tRNA | chr3:10318262-10318333 FORWARD LENGTH=72
scaffold6_contigs=8	429165	AT3G61545.1	73	95.83	72	0.02	98.63	3	0	115942	116013	72	1	1e-22	117	| Symbols: | pre-tRNA | chr3:22775922-22775994 FORWARD LENGTH=73
scaffold6_contigs=8	429165	AT2G46120.1	73	95.83	72	0.02	98.63	3	0	115942	116013	72	1	1e-22	117	| Symbols: | pre-tRNA | chr2:18956641-18956713 FORWARD LENGTH=73
scaffold6_contigs=8	429165	AT1G20420.1	72	95.83	72	0.02	100	3	0	192384	192455	1	72	1e-22	117	| Symbols: | pre-tRNA | chr1:7082668-7082739 FORWARD LENGTH=72
scaffold6_contigs=8	429165	AT1G29210.1	73	95.83	72	0.02	98.63	3	0	115942	116013	72	1	1e-22	117	| Symbols: | pre-tRNA | chr1:10207306-10207378 REVERSE LENGTH=73
scaffold6_contigs=8	429165	AT1G30430.1	73	95.83	72	0.02	98.63	3	0	115942	116013	72	1	1e-22	117	| Symbols: | pre-tRNA | chr1:10756722-10756794 FORWARD LENGTH=73
scaffold6_contigs=8	429165	AT1G75570.1	73	95.83	72	0.02	98.63	3	0	115942	116013	72	1	1e-22	117	| Symbols: | pre-tRNA | chr1:28373489-28373561 REVERSE LENGTH=73
scaffold6_contigs=8	429165	AT1G75650.1	73	95.83	72	0.02	98.63	3	0	115942	116013	72	1	1e-22	117	| Symbols: | pre-tRNA | chr1:28407984-28408056 FORWARD LENGTH=73
scaffold6_contigs=8	429165	AT4G13445.1	73	94.44	72	0.02	98.63	4	0	115942	116013	72	1	6e-21	111	| Symbols: | pre-tRNA | chr4:7814202-7814274 FORWARD LENGTH=73
scaffold6_contigs=8	429165	AT3G51135.1	73	94.44	72	0.02	98.63	4	0	115942	116013	72	1	6e-21	111	| Symbols: | pre-tRNA | chr3:18997643-18997715 REVERSE LENGTH=73
scaffold6_contigs=8	429165	AT3G21475.1	72	94.44	72	0.02	100	4	0	192384	192455	1	72	6e-21	111	| Symbols: | pre-tRNA | chr3:7567394-7567465 REVERSE LENGTH=72
scaffold6_contigs=8	429165	AT1G59880.1	72	94.44	72	0.02	100	4	0	192384	192455	1	72	6e-21	111	| Symbols: | pre-tRNA | chr1:22040612-22040683 REVERSE LENGTH=72
scaffold6_contigs=8	429165	AT1G08950.1	72	94.44	72	0.02	100	4	0	192384	192455	1	72	6e-21	111	| Symbols: | pre-tRNA | chr1:2879303-2879374 FORWARD LENGTH=72
scaffold6_contigs=8	429165	AT1G10440.1	72	94.44	72	0.02	100	4	0	192384	192455	1	72	6e-21	111	| Symbols: | pre-tRNA | chr1:3431185-3431256 REVERSE LENGTH=72
scaffold6_contigs=8	429165	AT3G06335.1	72	98.36	61	0.01	84.72	1	0	192389	192449	6	66	8e-20	108	| Symbols: | pre-tRNA | chr3:1920033-1920104 REVERSE LENGTH=72
scaffold6_contigs=8	429165	AT2G33890.1	72	98.36	61	0.01	84.72	1	0	192389	192449	6	66	8e-20	108	| Symbols: | pre-tRNA | chr2:14350386-14350457 FORWARD LENGTH=72
scaffold6_contigs=8	429165	AT2G33930.1	72	98.36	61	0.01	84.72	1	0	192389	192449	6	66	8e-20	108	| Symbols: | pre-tRNA | chr2:14353656-14353727 FORWARD LENGTH=72
scaffold6_contigs=8	429165	AT2G33910.1	72	98.36	61	0.01	84.72	1	0	192389	192449	6	66	8e-20	108	| Symbols: | pre-tRNA | chr2:14352191-14352262 FORWARD LENGTH=72
scaffold6_contigs=8	429165	AT2G33900.1	72	98.36	61	0.01	84.72	1	0	192389	192449	6	66	8e-20	108	| Symbols: | pre-tRNA | chr2:14351359-14351430 FORWARD LENGTH=72
scaffold6_contigs=8	429165	AT2G33950.1	72	98.36	61	0.01	84.72	1	0	192389	192449	6	66	8e-20	108	| Symbols: | pre-tRNA | chr2:14355137-14355208 FORWARD LENGTH=72
scaffold6_contigs=8	429165	AT2G33940.1	72	98.36	61	0.01	84.72	1	0	192389	192449	6	66	8e-20	108	| Symbols: | pre-tRNA | chr2:14354098-14354169 FORWARD LENGTH=72
scaffold6_contigs=8	429165	AT2G33970.1	72	98.36	61	0.01	84.72	1	0	192389	192449	6	66	8e-20	108	| Symbols: | pre-tRNA | chr2:14356521-14356592 FORWARD LENGTH=72
scaffold6_contigs=8	429165	AT1G28920.1	72	98.36	61	0.01	84.72	1	0	192389	192449	6	66	8e-20	108	| Symbols: | pre-tRNA | chr1:10101993-10102064 FORWARD LENGTH=72
scaffold6_contigs=8	429165	AT1G28910.1	72	98.36	61	0.01	84.72	1	0	192389	192449	6	66	8e-20	108	| Symbols: | pre-tRNA | chr1:10101600-10101671 FORWARD LENGTH=72
scaffold6_contigs=8	429165	AT1G28890.1	72	98.36	61	0.01	84.72	1	0	192389	192449	6	66	8e-20	108	| Symbols: | pre-tRNA | chr1:10100273-10100344 FORWARD LENGTH=72
scaffold6_contigs=8	429165	AT1G28900.1	72	98.36	61	0.01	84.72	1	0	192389	192449	6	66	8e-20	108	| Symbols: | pre-tRNA | chr1:10101028-10101099 FORWARD LENGTH=72
scaffold6_contigs=8	429165	AT1G28930.1	72	98.36	61	0.01	84.72	1	0	192389	192449	6	66	8e-20	108	| Symbols: | pre-tRNA | chr1:10106090-10106161 FORWARD LENGTH=72
scaffold6_contigs=8	429165	AT1G28940.1	72	98.36	61	0.01	84.72	1	0	192389	192449	6	66	8e-20	108	| Symbols: | pre-tRNA | chr1:10106528-10106599 FORWARD LENGTH=72
scaffold6_contigs=8	429165	AT1G28970.1	72	98.36	61	0.01	84.72	1	0	192389	192449	6	66	8e-20	108	| Symbols: | pre-tRNA | chr1:10107649-10107720 FORWARD LENGTH=72
scaffold6_contigs=8	429165	AT1G28980.1	72	98.36	61	0.01	84.72	1	0	192389	192449	6	66	8e-20	108	| Symbols: | pre-tRNA | chr1:10108389-10108460 FORWARD LENGTH=72
scaffold6_contigs=8	429165	AT1G28950.1	72	98.36	61	0.01	84.72	1	0	192389	192449	6	66	8e-20	108	| Symbols: | pre-tRNA | chr1:10106898-10106969 FORWARD LENGTH=72
scaffold6_contigs=8	429165	AT1G45240.1	72	98.36	61	0.01	84.72	1	0	192389	192449	6	66	8e-20	108	| Symbols: | pre-tRNA | chr1:17158979-17159050 FORWARD LENGTH=72
scaffold6_contigs=8	429165	AT1G45234.1	72	98.36	61	0.01	84.72	1	0	192389	192449	6	66	8e-20	108	| Symbols: | pre-tRNA | chr1:17156607-17156678 FORWARD LENGTH=72
scaffold6_contigs=8	429165	AT1G45238.1	72	98.36	61	0.01	84.72	1	0	192389	192449	6	66	8e-20	108	| Symbols: | pre-tRNA | chr1:17158531-17158602 FORWARD LENGTH=72
scaffold6_contigs=8	429165	AT1G45246.1	72	98.36	61	0.01	84.72	1	0	192389	192449	6	66	8e-20	108	| Symbols: | pre-tRNA | chr1:17162022-17162093 FORWARD LENGTH=72
scaffold6_contigs=8	429165	AT1G45244.1	72	98.36	61	0.01	84.72	1	0	192389	192449	6	66	8e-20	108	| Symbols: | pre-tRNA | chr1:17160969-17161040 FORWARD LENGTH=72
scaffold6_contigs=8	429165	AT1G45242.1	72	98.36	61	0.01	84.72	1	0	192389	192449	6	66	8e-20	108	| Symbols: | pre-tRNA | chr1:17160528-17160599 FORWARD LENGTH=72
scaffold6_contigs=8	429165	AT1G28750.1	72	98.36	61	0.01	84.72	1	0	192389	192449	6	66	8e-20	108	| Symbols: | pre-tRNA | chr1:10090769-10090840 FORWARD LENGTH=72
scaffold6_contigs=8	429165	AT1G28740.1	72	98.36	61	0.01	84.72	1	0	192389	192449	6	66	8e-20	108	| Symbols: | pre-tRNA | chr1:10090368-10090439 FORWARD LENGTH=72
scaffold6_contigs=8	429165	AT1G28770.1	72	98.36	61	0.01	84.72	1	0	192389	192449	6	66	8e-20	108	| Symbols: | pre-tRNA | chr1:10092325-10092396 FORWARD LENGTH=72
scaffold6_contigs=8	429165	AT1G28780.1	72	98.36	61	0.01	84.72	1	0	192389	192449	6	66	8e-20	108	| Symbols: | pre-tRNA | chr1:10092801-10092872 FORWARD LENGTH=72
scaffold6_contigs=8	429165	AT1G28880.1	72	98.36	61	0.01	84.72	1	0	192389	192449	6	66	8e-20	108	| Symbols: | pre-tRNA | chr1:10099827-10099898 FORWARD LENGTH=72
scaffold6_contigs=8	429165	AT1G28860.1	72	98.36	61	0.01	84.72	1	0	192389	192449	6	66	8e-20	108	| Symbols: | pre-tRNA | chr1:10099079-10099150 FORWARD LENGTH=72
scaffold6_contigs=8	429165	AT1G28790.1	72	98.36	61	0.01	84.72	1	0	192389	192449	6	66	8e-20	108	| Symbols: | pre-tRNA | chr1:10093309-10093380 FORWARD LENGTH=72
scaffold6_contigs=8	429165	AT1G28800.1	72	98.36	61	0.01	84.72	1	0	192389	192449	6	66	8e-20	108	| Symbols: | pre-tRNA | chr1:10093746-10093817 FORWARD LENGTH=72
scaffold6_contigs=8	429165	AT1G28810.1	72	98.36	61	0.01	84.72	1	0	192389	192449	6	66	8e-20	108	| Symbols: | pre-tRNA | chr1:10094173-10094244 FORWARD LENGTH=72
scaffold6_contigs=8	429165	AT1G28850.1	72	98.36	61	0.01	84.72	1	0	192389	192449	6	66	8e-20	108	| Symbols: | pre-tRNA | chr1:10098653-10098724 FORWARD LENGTH=72
scaffold6_contigs=8	429165	AT1G28830.1	72	98.36	61	0.01	84.72	1	0	192389	192449	6	66	8e-20	108	| Symbols: | pre-tRNA | chr1:10097114-10097185 FORWARD LENGTH=72
scaffold6_contigs=8	429165	AT1G28840.1	72	98.36	61	0.01	84.72	1	0	192389	192449	6	66	8e-20	108	| Symbols: | pre-tRNA | chr1:10097718-10097789 FORWARD LENGTH=72
scaffold6_contigs=8	429165	AT1G28990.1	72	98.28	58	0.01	80.56	1	0	192389	192446	6	63	4e-18	102	| Symbols: | pre-tRNA | chr1:10108710-10108781 FORWARD LENGTH=72
scaffold29_contigs=3	108191	AT1G26250.1	1627	75.83	877	0.81	53.9	159	46	94824	95675	1100	252	4e-107	396	| Symbols: | Proline-rich extensin-like family protein | chr1:9083838-9085464 FORWARD LENGTH=1627
scaffold29_contigs=3	108191	AT1G26250.1	1627	74.89	884	0.82	54.33	163	51	94644	95499	1100	248	1e-92	348	| Symbols: | Proline-rich extensin-like family protein | chr1:9083838-9085464 FORWARD LENGTH=1627
scaffold29_contigs=3	108191	AT1G26250.1	1627	74.67	845	0.78	51.94	172	34	94291	95114	1093	270	2e-89	337	| Symbols: | Proline-rich extensin-like family protein | chr1:9083838-9085464 FORWARD LENGTH=1627
scaffold29_contigs=3	108191	AT1G26250.1	1627	73.9	912	0.84	56.05	202	34	94726	95619	1141	248	3e-88	333	| Symbols: | Proline-rich extensin-like family protein | chr1:9083838-9085464 FORWARD LENGTH=1627
scaffold29_contigs=3	108191	AT1G26250.1	1627	74.49	882	0.82	54.21	167	48	94374	95226	1100	248	4e-87	329	| Symbols: | Proline-rich extensin-like family protein | chr1:9083838-9085464 FORWARD LENGTH=1627
scaffold29_contigs=3	108191	AT1G26250.1	1627	73.51	872	0.81	53.6	193	35	94074	94926	1100	248	4e-77	296	| Symbols: | Proline-rich extensin-like family protein | chr1:9083838-9085464 FORWARD LENGTH=1627
scaffold29_contigs=3	108191	AT1G26240.1	1437	72.57	1130	1.04	78.64	280	29	93937	95051	1262	148	5e-91	342	| Symbols: | Proline-rich extensin-like family protein | chr1:9078140-9079576 REVERSE LENGTH=1437
scaffold29_contigs=3	108191	AT1G26240.1	1437	72.77	1043	0.96	72.58	251	28	94651	95678	1388	364	7e-85	322	| Symbols: | Proline-rich extensin-like family protein | chr1:9078140-9079576 REVERSE LENGTH=1437
scaffold29_contigs=3	108191	AT1G26240.1	1437	73.46	859	0.79	59.78	201	24	93937	94780	1022	176	1e-77	298	| Symbols: | Proline-rich extensin-like family protein | chr1:9078140-9079576 REVERSE LENGTH=1437
scaffold29_contigs=3	108191	AT1G26240.1	1437	72.78	801	0.74	55.74	183	28	94891	95675	1388	607	7e-60	239	| Symbols: | Proline-rich extensin-like family protein | chr1:9078140-9079576 REVERSE LENGTH=1437
scaffold29_contigs=3	108191	AT5G10400.1	664	79.1	421	0.39	63.4	79	8	28832	29248	64	479	1e-72	281	| Symbols: | Histone superfamily protein | chr5:3270289-3270952 REVERSE LENGTH=664
scaffold35_contigs=4	92601	AT5G40545.1	72	98.61	72	0.08	100	1	0	57446	57517	1	72	1e-26	128	| Symbols: | pre-tRNA | chr5:16239638-16239709 REVERSE LENGTH=72
scaffold35_contigs=4	92601	AT5G21378.1	72	98.61	72	0.08	100	1	0	57446	57517	1	72	1e-26	128	| Symbols: | pre-tRNA | chr5:7222057-7222128 REVERSE LENGTH=72
scaffold35_contigs=4	92601	AT5G15815.1	72	98.61	72	0.08	100	1	0	57446	57517	1	72	1e-26	128	| Symbols: | pre-tRNA | chr5:5161512-5161583 FORWARD LENGTH=72
scaffold35_contigs=4	92601	AT5G59055.1	72	98.61	72	0.08	100	1	0	57446	57517	1	72	1e-26	128	| Symbols: | pre-tRNA | chr5:23844206-23844277 FORWARD LENGTH=72
scaffold35_contigs=4	92601	AT5G05945.1	72	98.61	72	0.08	100	1	0	57446	57517	1	72	1e-26	128	| Symbols: | pre-tRNA | chr5:1788651-1788722 FORWARD LENGTH=72
scaffold35_contigs=4	92601	AT5G14495.1	72	98.61	72	0.08	100	1	0	57446	57517	1	72	1e-26	128	| Symbols: | pre-tRNA | chr5:4673900-4673971 FORWARD LENGTH=72
scaffold35_contigs=4	92601	AT3G02335.1	72	98.61	72	0.08	100	1	0	57446	57517	1	72	1e-26	128	| Symbols: | pre-tRNA | chr3:476802-476873 FORWARD LENGTH=72
scaffold35_contigs=4	92601	AT3G13335.1	72	98.61	72	0.08	100	1	0	57446	57517	1	72	1e-26	128	| Symbols: | pre-tRNA | chr3:4330772-4330843 FORWARD LENGTH=72
scaffold35_contigs=4	92601	AT3G59926.1	72	98.61	72	0.08	100	1	0	57446	57517	1	72	1e-26	128	| Symbols: | pre-tRNA | chr3:22138847-22138918 REVERSE LENGTH=72
scaffold35_contigs=4	92601	AT3G51265.1	72	98.61	72	0.08	100	1	0	57446	57517	1	72	1e-26	128	| Symbols: | pre-tRNA | chr3:19033393-19033464 REVERSE LENGTH=72
scaffold35_contigs=4	92601	AT3G27555.1	72	98.61	72	0.08	100	1	0	57446	57517	1	72	1e-26	128	| Symbols: | pre-tRNA | chr3:10210328-10210399 FORWARD LENGTH=72
scaffold35_contigs=4	92601	AT3G52765.1	72	98.61	72	0.08	100	1	0	57446	57517	1	72	1e-26	128	| Symbols: | pre-tRNA | chr3:19555036-19555107 FORWARD LENGTH=72
scaffold35_contigs=4	92601	AT2G33660.1	72	98.61	72	0.08	100	1	0	57446	57517	1	72	1e-26	128	| Symbols: | pre-tRNA | chr2:14244699-14244770 FORWARD LENGTH=72
scaffold35_contigs=4	92601	AT2G39860.1	72	98.61	72	0.08	100	1	0	57446	57517	1	72	1e-26	128	| Symbols: | pre-tRNA | chr2:16639780-16639851 REVERSE LENGTH=72
scaffold35_contigs=4	92601	AT1G49020.1	72	98.61	72	0.08	100	1	0	57446	57517	1	72	1e-26	128	| Symbols: | pre-tRNA | chr1:18135598-18135669 REVERSE LENGTH=72
scaffold35_contigs=4	92601	AT1G76000.1	72	98.61	72	0.08	100	1	0	57446	57517	1	72	1e-26	128	| Symbols: | pre-tRNA | chr1:28527767-28527838 FORWARD LENGTH=72
scaffold35_contigs=4	92601	AT1G73900.1	72	98.61	72	0.08	100	1	0	57446	57517	1	72	1e-26	128	| Symbols: | pre-tRNA | chr1:27788983-27789054 FORWARD LENGTH=72
scaffold35_contigs=4	92601	AT1G75070.1	72	98.61	72	0.08	100	1	0	57446	57517	1	72	1e-26	128	| Symbols: | pre-tRNA | chr1:28184532-28184603 FORWARD LENGTH=72
scaffold35_contigs=4	92601	AT1G18430.1	72	98.61	72	0.08	100	1	0	57446	57517	1	72	1e-26	128	| Symbols: | pre-tRNA | chr1:6345764-6345835 FORWARD LENGTH=72
scaffold35_contigs=4	92601	AT1G17660.1	72	98.61	72	0.08	100	1	0	57446	57517	1	72	1e-26	128	| Symbols: | pre-tRNA | chr1:6075820-6075891 FORWARD LENGTH=72
scaffold35_contigs=4	92601	AT1G03515.1	72	98.61	72	0.08	100	1	0	57446	57517	1	72	1e-26	128	| Symbols: | pre-tRNA | chr1:877648-877719 FORWARD LENGTH=72
scaffold35_contigs=4	92601	AT2G33650.1	72	97.22	72	0.08	100	2	0	57446	57517	1	72	6e-25	122	| Symbols: | pre-tRNA | chr2:14243131-14243202 FORWARD LENGTH=72
scaffold35_contigs=4	92601	AT1G43820.1	72	95.65	69	0.07	95.83	3	0	57446	57514	1	69	1e-21	111	| Symbols: | pre-tRNA | chr1:16585705-16585776 REVERSE LENGTH=72
scaffold40_contigs=3	240757	AT5G55505.1	73	100	73	0.03	100	0	0	160866	160938	1	73	2e-28	135	| Symbols: | pre-tRNA | chr5:22484770-22484842 REVERSE LENGTH=73
scaffold40_contigs=3	240757	AT5G61445.1	73	100	73	0.03	100	0	0	160866	160938	1	73	2e-28	135	| Symbols: | pre-tRNA | chr5:24709666-24709738 FORWARD LENGTH=73
scaffold40_contigs=3	240757	AT5G07675.1	73	100	73	0.03	100	0	0	160866	160938	1	73	2e-28	135	| Symbols: | pre-tRNA | chr5:2432263-2432335 REVERSE LENGTH=73
scaffold40_contigs=3	240757	AT5G01365.1	73	100	73	0.03	100	0	0	160866	160938	1	73	2e-28	135	| Symbols: | pre-tRNA | chr5:150355-150427 REVERSE LENGTH=73
scaffold40_contigs=3	240757	AT5G39895.1	73	100	73	0.03	100	0	0	160866	160938	1	73	2e-28	135	| Symbols: | pre-tRNA | chr5:15976287-15976359 FORWARD LENGTH=73
scaffold40_contigs=3	240757	AT4G12065.1	73	100	73	0.03	100	0	0	160866	160938	1	73	2e-28	135	| Symbols: | pre-tRNA | chr4:7232799-7232871 REVERSE LENGTH=73
scaffold40_contigs=3	240757	AT3G28685.1	73	100	73	0.03	100	0	0	160866	160938	1	73	2e-28	135	| Symbols: | pre-tRNA | chr3:10752431-10752503 FORWARD LENGTH=73
scaffold40_contigs=3	240757	AT3G28695.1	73	100	73	0.03	100	0	0	160866	160938	1	73	2e-28	135	| Symbols: | pre-tRNA | chr3:10759393-10759465 REVERSE LENGTH=73
scaffold40_contigs=3	240757	AT2G02900.1	73	100	73	0.03	100	0	0	160866	160938	1	73	2e-28	135	| Symbols: | pre-tRNA | chr2:846855-846927 REVERSE LENGTH=73
scaffold40_contigs=3	240757	AT2G02600.1	73	100	73	0.03	100	0	0	160866	160938	1	73	2e-28	135	| Symbols: | pre-tRNA | chr2:706796-706868 FORWARD LENGTH=73
scaffold40_contigs=3	240757	AT1G07580.1	73	100	73	0.03	100	0	0	160866	160938	1	73	2e-28	135	| Symbols: | pre-tRNA | chr1:2334822-2334894 FORWARD LENGTH=73
scaffold40_contigs=3	240757	AT1G06610.1	73	100	73	0.03	100	0	0	160866	160938	1	73	2e-28	135	| Symbols: | pre-tRNA | chr1:2025356-2025428 FORWARD LENGTH=73
scaffold40_contigs=3	240757	AT5G43455.1	73	98.63	73	0.03	100	1	0	160866	160938	1	73	9e-27	130	| Symbols: | pre-tRNA | chr5:17459175-17459247 REVERSE LENGTH=73
scaffold40_contigs=3	240757	AT4G11355.1	73	98.63	73	0.03	100	1	0	160866	160938	1	73	9e-27	130	| Symbols: | pre-tRNA | chr4:6905485-6905557 REVERSE LENGTH=73
scaffold40_contigs=3	240757	AT4G26675.1	73	98.63	73	0.03	100	1	0	160866	160938	1	73	9e-27	130	| Symbols: | pre-tRNA | chr4:13454557-13454629 FORWARD LENGTH=73
scaffold40_contigs=3	240757	AT2G30850.1	73	98.63	73	0.03	100	1	0	160866	160938	1	73	9e-27	130	| Symbols: | pre-tRNA | chr2:13137236-13137308 REVERSE LENGTH=73
scaffold53_contigs=4	92476	AT5G25625.1	73	97.26	73	0.08	100	2	0	6837	6909	1	73	2e-25	124	| Symbols: | pre-tRNA | chr5:8946824-8946896 REVERSE LENGTH=73
scaffold53_contigs=4	92476	AT5G54365.1	73	97.26	73	0.08	100	2	0	6837	6909	1	73	2e-25	124	| Symbols: | pre-tRNA | chr5:22074406-22074478 FORWARD LENGTH=73
scaffold53_contigs=4	92476	AT5G03452.1	73	97.26	73	0.08	100	2	0	6837	6909	1	73	2e-25	124	| Symbols: | pre-tRNA | chr5:862397-862469 REVERSE LENGTH=73
scaffold53_contigs=4	92476	AT5G11475.1	73	97.26	73	0.08	100	2	0	6837	6909	1	73	2e-25	124	| Symbols: | pre-tRNA | chr5:3669000-3669072 REVERSE LENGTH=73
scaffold53_contigs=4	92476	AT5G54375.1	73	97.26	73	0.08	100	2	0	6837	6909	1	73	2e-25	124	| Symbols: | pre-tRNA | chr5:22076862-22076934 FORWARD LENGTH=73
scaffold53_contigs=4	92476	AT5G55045.1	73	97.26	73	0.08	100	2	0	6837	6909	1	73	2e-25	124	| Symbols: | pre-tRNA | chr5:22338672-22338744 REVERSE LENGTH=73
scaffold53_contigs=4	92476	AT5G55055.1	73	97.26	73	0.08	100	2	0	6837	6909	1	73	2e-25	124	| Symbols: | pre-tRNA | chr5:22340501-22340573 REVERSE LENGTH=73
scaffold53_contigs=4	92476	AT4G27395.1	73	97.26	73	0.08	100	2	0	6837	6909	1	73	2e-25	124	| Symbols: | pre-tRNA | chr4:13704782-13704854 FORWARD LENGTH=73
scaffold53_contigs=4	92476	AT4G03435.1	73	97.26	73	0.08	100	2	0	6837	6909	1	73	2e-25	124	| Symbols: | pre-tRNA | chr4:1520784-1520856 REVERSE LENGTH=73
scaffold53_contigs=4	92476	AT4G01865.1	73	97.26	73	0.08	100	2	0	6837	6909	1	73	2e-25	124	| Symbols: | pre-tRNA | chr4:808270-808342 REVERSE LENGTH=73
scaffold53_contigs=4	92476	AT3G15585.1	73	97.26	73	0.08	100	2	0	6837	6909	1	73	2e-25	124	| Symbols: | pre-tRNA | chr3:5275149-5275221 FORWARD LENGTH=73
scaffold53_contigs=4	92476	AT3G62285.1	73	97.26	73	0.08	100	2	0	6837	6909	1	73	2e-25	124	| Symbols: | pre-tRNA | chr3:23051470-23051542 REVERSE LENGTH=73
scaffold53_contigs=4	92476	AT1G68970.1	73	97.26	73	0.08	100	2	0	6837	6909	1	73	2e-25	124	| Symbols: | pre-tRNA | chr1:25932077-25932149 REVERSE LENGTH=73
scaffold53_contigs=4	92476	AT1G03640.1	73	97.26	73	0.08	100	2	0	6837	6909	1	73	2e-25	124	| Symbols: | pre-tRNA | chr1:909811-909883 REVERSE LENGTH=73
scaffold53_contigs=4	92476	AT1G02480.1	73	97.26	73	0.08	100	2	0	6837	6909	1	73	2e-25	124	| Symbols: | pre-tRNA | chr1:515494-515566 FORWARD LENGTH=73
scaffold86_contigs=2	41008	AT5G59385.1	72	97.22	72	0.18	100	2	0	36130	36201	72	1	3e-25	122	| Symbols: | pre-tRNA | chr5:23953942-23954013 FORWARD LENGTH=72
scaffold86_contigs=2	41008	AT5G59395.1	72	97.22	72	0.18	100	2	0	36130	36201	72	1	3e-25	122	| Symbols: | pre-tRNA | chr5:23957430-23957501 FORWARD LENGTH=72
scaffold86_contigs=2	41008	AT5G11225.1	72	97.22	72	0.18	100	2	0	36130	36201	72	1	3e-25	122	| Symbols: | pre-tRNA | chr5:3578295-3578366 REVERSE LENGTH=72
scaffold86_contigs=2	41008	AT5G11325.1	72	97.22	72	0.18	100	2	0	36130	36201	72	1	3e-25	122	| Symbols: | pre-tRNA | chr5:3617058-3617129 FORWARD LENGTH=72
scaffold86_contigs=2	41008	AT5G45745.1	72	97.22	72	0.18	100	2	0	36130	36201	72	1	3e-25	122	| Symbols: | pre-tRNA | chr5:18558845-18558916 FORWARD LENGTH=72
scaffold86_contigs=2	41008	AT4G18815.1	72	97.22	72	0.18	100	2	0	36130	36201	72	1	3e-25	122	| Symbols: | pre-tRNA | chr4:10325965-10326036 REVERSE LENGTH=72
scaffold86_contigs=2	41008	AT3G44955.1	72	97.22	72	0.18	100	2	0	36130	36201	72	1	3e-25	122	| Symbols: | pre-tRNA | chr3:16427041-16427112 REVERSE LENGTH=72
scaffold86_contigs=2	41008	AT3G46585.1	72	97.22	72	0.18	100	2	0	36130	36201	72	1	3e-25	122	| Symbols: | pre-tRNA | chr3:17149752-17149823 FORWARD LENGTH=72
scaffold86_contigs=2	41008	AT2G27850.1	72	97.22	72	0.18	100	2	0	36130	36201	72	1	3e-25	122	| Symbols: | pre-tRNA | chr2:11864154-11864225 REVERSE LENGTH=72
scaffold86_contigs=2	41008	AT2G29030.1	72	97.22	72	0.18	100	2	0	36130	36201	72	1	3e-25	122	| Symbols: | pre-tRNA | chr2:12471773-12471844 REVERSE LENGTH=72
scaffold86_contigs=2	41008	AT1G08240.1	72	97.22	72	0.18	100	2	0	36130	36201	72	1	3e-25	122	| Symbols: | pre-tRNA | chr1:2588525-2588596 FORWARD LENGTH=72
scaffold86_contigs=2	41008	AT1G12590.1	72	97.22	72	0.18	100	2	0	36130	36201	72	1	3e-25	122	| Symbols: | pre-tRNA | chr1:4285887-4285958 REVERSE LENGTH=72
scaffold191_contigs=2	200892	ATCG00980.1	74	93.24	74	0.04	100	5	0	41808	41881	74	1	1e-20	110	| Symbols: TRNR.2 | tRNA-Arg | chrC:108302-108375 FORWARD LENGTH=74
scaffold191_contigs=2	200892	ATCG01150.1	74	93.24	74	0.04	100	5	0	41808	41881	74	1	1e-20	110	| Symbols: TRNR.3 | tRNA-Arg | chrC:130274-130347 REVERSE LENGTH=74
scaffold193_contigs=2	157011	AT5G14035.1	73	98.63	73	0.05	100	1	0	77182	77254	73	1	6e-27	130	| Symbols: | pre-tRNA | chr5:4530474-4530546 FORWARD LENGTH=73
scaffold193_contigs=2	157011	AT5G02385.1	73	98.63	73	0.05	100	1	0	77182	77254	73	1	6e-27	130	| Symbols: | pre-tRNA | chr5:508430-508502 REVERSE LENGTH=73
scaffold193_contigs=2	157011	AT4G15775.1	73	98.63	73	0.05	100	1	0	77182	77254	73	1	6e-27	130	| Symbols: | pre-tRNA | chr4:8979656-8979728 FORWARD LENGTH=73
scaffold193_contigs=2	157011	AT4G00085.1	73	98.63	73	0.05	100	1	0	77182	77254	73	1	6e-27	130	| Symbols: | pre-tRNA | chr4:33800-33872 FORWARD LENGTH=73
scaffold193_contigs=2	157011	AT4G12115.1	73	98.63	73	0.05	100	1	0	77182	77254	73	1	6e-27	130	| Symbols: | pre-tRNA | chr4:7256415-7256487 FORWARD LENGTH=73
scaffold193_contigs=2	157011	AT4G22754.1	73	98.63	73	0.05	100	1	0	77182	77254	73	1	6e-27	130	| Symbols: | pre-tRNA | chr4:11954741-11954813 REVERSE LENGTH=73
scaffold193_contigs=2	157011	AT3G60805.1	73	98.63	73	0.05	100	1	0	77182	77254	73	1	6e-27	130	| Symbols: | pre-tRNA | chr3:22470241-22470313 REVERSE LENGTH=73
scaffold193_contigs=2	157011	AT3G56085.1	73	98.63	73	0.05	100	1	0	77182	77254	73	1	6e-27	130	| Symbols: | pre-tRNA | chr3:20813517-20813589 REVERSE LENGTH=73
scaffold193_contigs=2	157011	AT3G30345.1	73	98.63	73	0.05	100	1	0	77182	77254	73	1	6e-27	130	| Symbols: | pre-tRNA | chr3:11959167-11959239 FORWARD LENGTH=73
scaffold193_contigs=2	157011	AT2G45390.1	73	98.63	73	0.05	100	1	0	77182	77254	73	1	6e-27	130	| Symbols: | pre-tRNA | chr2:18703678-18703750 FORWARD LENGTH=73
scaffold193_contigs=2	157011	AT1G16100.1	73	98.63	73	0.05	100	1	0	77182	77254	73	1	6e-27	130	| Symbols: | pre-tRNA | chr1:5518062-5518134 REVERSE LENGTH=73
scaffold193_contigs=2	157011	AT1G20250.1	73	98.63	73	0.05	100	1	0	77182	77254	73	1	6e-27	130	| Symbols: | pre-tRNA | chr1:7016516-7016588 FORWARD LENGTH=73
scaffold193_contigs=2	157011	AT1G02760.1	73	98.63	73	0.05	100	1	0	77182	77254	73	1	6e-27	130	| Symbols: | pre-tRNA | chr1:604402-604474 FORWARD LENGTH=73
scaffold193_contigs=2	157011	AT1G48080.1	73	98.63	73	0.05	100	1	0	77182	77254	73	1	6e-27	130	| Symbols: | pre-tRNA | chr1:17731841-17731913 FORWARD LENGTH=73
scaffold193_contigs=2	157011	AT1G01890.1	73	98.63	73	0.05	100	1	0	77182	77254	73	1	6e-27	130	| Symbols: | pre-tRNA | chr1:309275-309347 REVERSE LENGTH=73
scaffold193_contigs=2	157011	AT4G25435.1	73	97.26	73	0.05	100	2	0	77182	77254	73	1	3e-25	124	| Symbols: | pre-tRNA | chr4:13006234-13006306 REVERSE LENGTH=73
scaffold193_contigs=2	157011	AT3G16552.1	73	97.26	73	0.05	100	2	0	77182	77254	73	1	3e-25	124	| Symbols: | pre-tRNA | chr3:5632852-5632924 FORWARD LENGTH=73
scaffold194_contigs=2	122296	AT2G06660.1	852	80.88	863	0.71	101.29	129	35	62914	63758	1	845	0	647	| Symbols: | transposable element gene | chr2:2656414-2657265 REVERSE LENGTH=852
scaffold194_contigs=2	122296	AT5G50805.1	72	100	72	0.06	100	0	0	90854	90925	72	1	4e-28	134	| Symbols: | pre-tRNA | chr5:20675222-20675293 FORWARD LENGTH=72
scaffold194_contigs=2	122296	AT3G48745.1	72	100	72	0.06	100	0	0	90854	90925	72	1	4e-28	134	| Symbols: | pre-tRNA | chr3:18069078-18069149 FORWARD LENGTH=72
scaffold194_contigs=2	122296	AT1G77560.1	72	100	72	0.06	100	0	0	90854	90925	72	1	4e-28	134	| Symbols: | pre-tRNA | chr1:29143090-29143161 REVERSE LENGTH=72
scaffold194_contigs=2	122296	AT1G21420.1	72	100	72	0.06	100	0	0	90854	90925	72	1	4e-28	134	| Symbols: | pre-tRNA | chr1:7499733-7499804 REVERSE LENGTH=72
scaffold194_contigs=2	122296	AT1G77040.1	72	100	72	0.06	100	0	0	90854	90925	72	1	4e-28	134	| Symbols: | pre-tRNA | chr1:28947554-28947625 REVERSE LENGTH=72
scaffold194_contigs=2	122296	AT1G21800.1	72	100	72	0.06	100	0	0	90854	90925	72	1	4e-28	134	| Symbols: | pre-tRNA | chr1:7656120-7656191 REVERSE LENGTH=72
scaffold194_contigs=2	122296	AT5G03705.1	81	96	75	0.06	92.59	3	0	59496	59570	81	7	8e-25	122	| Symbols: | pre-tRNA | chr5:970799-970879 REVERSE LENGTH=81
scaffold194_contigs=2	122296	AT5G64855.1	81	96	75	0.06	92.59	3	0	59496	59570	81	7	8e-25	122	| Symbols: | pre-tRNA | chr5:25925066-25925146 FORWARD LENGTH=81
scaffold194_contigs=2	122296	AT5G40945.1	81	96	75	0.06	92.59	3	0	59496	59570	81	7	8e-25	122	| Symbols: | pre-tRNA | chr5:16410585-16410665 FORWARD LENGTH=81
scaffold194_contigs=2	122296	AT5G09975.1	81	96	75	0.06	92.59	3	0	59496	59570	81	7	8e-25	122	| Symbols: | pre-tRNA | chr5:3118377-3118457 FORWARD LENGTH=81
scaffold194_contigs=2	122296	AT4G13265.1	81	96	75	0.06	92.59	3	0	59496	59570	81	7	8e-25	122	| Symbols: | pre-tRNA | chr4:7730961-7731041 FORWARD LENGTH=81
scaffold194_contigs=2	122296	AT3G61105.1	81	96	75	0.06	92.59	3	0	59496	59570	81	7	8e-25	122	| Symbols: | pre-tRNA | chr3:22611410-22611490 FORWARD LENGTH=81
scaffold194_contigs=2	122296	AT3G13223.1	81	96	75	0.06	92.59	3	0	59496	59570	81	7	8e-25	122	| Symbols: | pre-tRNA | chr3:4254528-4254608 FORWARD LENGTH=81
scaffold194_contigs=2	122296	AT2G26090.1	81	96	75	0.06	92.59	3	0	59496	59570	81	7	8e-25	122	| Symbols: | pre-tRNA | chr2:11115679-11115759 REVERSE LENGTH=81
scaffold194_contigs=2	122296	AT2G21670.1	81	96	75	0.06	92.59	3	0	59496	59570	81	7	8e-25	122	| Symbols: | pre-tRNA | chr2:9266809-9266889 REVERSE LENGTH=81
scaffold194_contigs=2	122296	AT1G74570.1	81	96	75	0.06	92.59	3	0	59496	59570	81	7	8e-25	122	| Symbols: | pre-tRNA | chr1:28020383-28020463 REVERSE LENGTH=81
scaffold194_contigs=2	122296	AT5G60285.1	81	94.67	75	0.06	92.59	4	0	59496	59570	81	7	4e-23	117	| Symbols: | pre-tRNA | chr5:24262580-24262660 FORWARD LENGTH=81
scaffold194_contigs=2	122296	AT4G16475.1	81	92.59	81	0.07	100	6	0	59496	59576	81	1	4e-23	117	| Symbols: | pre-tRNA | chr4:9289685-9289765 FORWARD LENGTH=81
scaffold194_contigs=2	122296	AT1G74610.1	81	92.59	81	0.07	100	6	0	59496	59576	81	1	4e-23	117	| Symbols: | pre-tRNA | chr1:28027960-28028040 FORWARD LENGTH=81
scaffold194_contigs=2	122296	AT1G18820.1	81	92.59	81	0.07	100	6	0	59496	59576	81	1	4e-23	117	| Symbols: | pre-tRNA | chr1:6488655-6488735 FORWARD LENGTH=81
scaffold212_contigs=2	114640	AT5G67455.1	72	100	72	0.06	100	0	0	307	378	1	72	3e-28	134	| Symbols: | pre-tRNA | chr5:26921672-26921743 FORWARD LENGTH=72
scaffold212_contigs=2	114640	AT5G57885.1	72	100	72	0.06	100	0	0	307	378	1	72	3e-28	134	| Symbols: | pre-tRNA | chr5:23445994-23446065 FORWARD LENGTH=72
scaffold212_contigs=2	114640	AT5G54865.1	72	100	72	0.06	100	0	0	307	378	1	72	3e-28	134	| Symbols: | pre-tRNA | chr5:22287626-22287697 REVERSE LENGTH=72
scaffold212_contigs=2	114640	AT2G23020.1	72	100	72	0.06	100	0	0	307	378	1	72	3e-28	134	| Symbols: | pre-tRNA | chr2:9803217-9803288 REVERSE LENGTH=72
scaffold212_contigs=2	114640	AT2G23650.1	72	100	72	0.06	100	0	0	307	378	1	72	3e-28	134	| Symbols: | pre-tRNA | chr2:10059446-10059517 REVERSE LENGTH=72
scaffold212_contigs=2	114640	AT1G69000.1	72	100	72	0.06	100	0	0	307	378	1	72	3e-28	134	| Symbols: | pre-tRNA | chr1:25941164-25941235 FORWARD LENGTH=72
scaffold212_contigs=2	114640	AT5G41675.1	72	100	67	0.06	93.06	0	0	309	375	3	69	2e-25	124	| Symbols: | pre-tRNA | chr5:16667436-16667507 REVERSE LENGTH=72
scaffold212_contigs=2	114640	AT3G55735.1	72	97.22	72	0.06	100	2	0	307	378	1	72	8e-25	122	| Symbols: | pre-tRNA | chr3:20693686-20693757 FORWARD LENGTH=72
scaffold212_contigs=2	114640	AT1G42120.1	72	97.22	72	0.06	100	2	0	307	378	1	72	8e-25	122	| Symbols: | pre-tRNA | chr1:15730615-15730686 REVERSE LENGTH=72
scaffold218_contigs=4	203194	AT3G07185.1	72	95.89	73	0.04	101.39	2	1	165831	165903	1	72	6e-23	117	| Symbols: | pre-tRNA | chr3:2285602-2285673 FORWARD LENGTH=72
scaffold218_contigs=4	203194	AT5G48465.1	72	94.52	73	0.04	101.39	3	1	165831	165903	1	72	3e-21	111	| Symbols: | pre-tRNA | chr5:19641603-19641674 FORWARD LENGTH=72
scaffold218_contigs=4	203194	AT5G48675.1	72	94.52	73	0.04	101.39	3	1	165831	165903	1	72	3e-21	111	| Symbols: | pre-tRNA | chr5:19744175-19744246 REVERSE LENGTH=72
scaffold218_contigs=4	203194	AT5G52815.1	72	94.52	73	0.04	101.39	3	1	165831	165903	1	72	3e-21	111	| Symbols: | pre-tRNA | chr5:21401144-21401215 FORWARD LENGTH=72
scaffold218_contigs=4	203194	AT5G44283.1	72	94.52	73	0.04	101.39	3	1	165831	165903	1	72	3e-21	111	| Symbols: | pre-tRNA | chr5:17839585-17839656 REVERSE LENGTH=72
scaffold218_contigs=4	203194	AT5G61345.1	72	94.52	73	0.04	101.39	3	1	165831	165903	1	72	3e-21	111	| Symbols: | pre-tRNA | chr5:24667282-24667353 FORWARD LENGTH=72
scaffold218_contigs=4	203194	AT5G13845.1	72	94.52	73	0.04	101.39	3	1	165831	165903	1	72	3e-21	111	| Symbols: | pre-tRNA | chr5:4471048-4471119 FORWARD LENGTH=72
scaffold218_contigs=4	203194	AT3G12385.1	72	94.52	73	0.04	101.39	3	1	165831	165903	1	72	3e-21	111	| Symbols: | pre-tRNA | chr3:3942006-3942077 FORWARD LENGTH=72
scaffold218_contigs=4	203194	AT3G53775.1	72	94.52	73	0.04	101.39	3	1	165831	165903	1	72	3e-21	111	| Symbols: | pre-tRNA | chr3:19924377-19924448 FORWARD LENGTH=72
scaffold218_contigs=4	203194	AT2G27560.1	72	94.52	73	0.04	101.39	3	1	165831	165903	1	72	3e-21	111	| Symbols: | pre-tRNA | chr2:11774852-11774923 REVERSE LENGTH=72
scaffold218_contigs=4	203194	AT1G79300.1	72	94.52	73	0.04	101.39	3	1	165831	165903	1	72	3e-21	111	| Symbols: | pre-tRNA | chr1:29833718-29833789 FORWARD LENGTH=72
scaffold218_contigs=4	203194	AT1G79290.1	72	94.52	73	0.04	101.39	3	1	165831	165903	1	72	3e-21	111	| Symbols: | pre-tRNA | chr1:29833117-29833188 FORWARD LENGTH=72
scaffold219_contigs=6	217819	AT4G25635.1	84	98.81	84	0.04	100	1	0	110145	110228	1	84	7e-33	150	| Symbols: | pre-tRNA | chr4:13076574-13076657 REVERSE LENGTH=84
scaffold219_contigs=6	217819	AT4G25635.1	84	97.62	84	0.04	100	2	0	97501	97584	1	84	3e-31	145	| Symbols: | pre-tRNA | chr4:13076574-13076657 REVERSE LENGTH=84
scaffold219_contigs=6	217819	AT1G64120.1	84	98.81	84	0.04	100	1	0	110145	110228	1	84	7e-33	150	| Symbols: | pre-tRNA | chr1:23802553-23802636 FORWARD LENGTH=84
scaffold219_contigs=6	217819	AT1G64120.1	84	97.62	84	0.04	100	2	0	97501	97584	1	84	3e-31	145	| Symbols: | pre-tRNA | chr1:23802553-23802636 FORWARD LENGTH=84
scaffold219_contigs=6	217819	AT5G41605.1	84	97.62	84	0.04	100	2	0	110145	110228	1	84	3e-31	145	| Symbols: | pre-tRNA | chr5:16638166-16638249 FORWARD LENGTH=84
scaffold219_contigs=6	217819	AT5G41605.1	84	96.43	84	0.04	100	3	0	97501	97584	1	84	1e-29	139	| Symbols: | pre-tRNA | chr5:16638166-16638249 FORWARD LENGTH=84
scaffold219_contigs=6	217819	AT5G52495.1	84	97.62	84	0.04	100	2	0	110145	110228	1	84	3e-31	145	| Symbols: | pre-tRNA | chr5:21300880-21300963 REVERSE LENGTH=84
scaffold219_contigs=6	217819	AT5G52495.1	84	96.43	84	0.04	100	3	0	97501	97584	1	84	1e-29	139	| Symbols: | pre-tRNA | chr5:21300880-21300963 REVERSE LENGTH=84
scaffold219_contigs=6	217819	AT5G25585.1	84	97.62	84	0.04	100	2	0	110145	110228	1	84	3e-31	145	| Symbols: | pre-tRNA | chr5:8906416-8906499 FORWARD LENGTH=84
scaffold219_contigs=6	217819	AT5G25585.1	84	96.43	84	0.04	100	3	0	97501	97584	1	84	1e-29	139	| Symbols: | pre-tRNA | chr5:8906416-8906499 FORWARD LENGTH=84
scaffold219_contigs=6	217819	AT4G23635.1	84	97.62	84	0.04	100	2	0	110145	110228	1	84	3e-31	145	| Symbols: | pre-tRNA | chr4:12320110-12320193 FORWARD LENGTH=84
scaffold219_contigs=6	217819	AT4G23635.1	84	96.43	84	0.04	100	3	0	97501	97584	1	84	1e-29	139	| Symbols: | pre-tRNA | chr4:12320110-12320193 FORWARD LENGTH=84
scaffold219_contigs=6	217819	AT4G11216.1	84	97.62	84	0.04	100	2	0	110145	110228	1	84	3e-31	145	| Symbols: | pre-tRNA | chr4:6837774-6837857 REVERSE LENGTH=84
scaffold219_contigs=6	217819	AT4G11216.1	84	96.43	84	0.04	100	3	0	97501	97584	1	84	1e-29	139	| Symbols: | pre-tRNA | chr4:6837774-6837857 REVERSE LENGTH=84
scaffold219_contigs=6	217819	AT1G20040.1	84	97.62	84	0.04	100	2	0	110145	110228	1	84	3e-31	145	| Symbols: | pre-tRNA | chr1:6948860-6948943 REVERSE LENGTH=84
scaffold219_contigs=6	217819	AT1G20040.1	84	96.43	84	0.04	100	3	0	97501	97584	1	84	1e-29	139	| Symbols: | pre-tRNA | chr1:6948860-6948943 REVERSE LENGTH=84
scaffold219_contigs=6	217819	AT5G07625.1	84	96.43	84	0.04	100	3	0	97501	97584	1	84	1e-29	139	| Symbols: | pre-tRNA | chr5:2411148-2411231 FORWARD LENGTH=84
scaffold219_contigs=6	217819	AT5G07625.1	84	95.29	85	0.04	101.19	2	2	110145	110228	1	84	7e-28	134	| Symbols: | pre-tRNA | chr5:2411148-2411231 FORWARD LENGTH=84
scaffold219_contigs=6	217819	AT5G09345.1	84	96.43	84	0.04	100	3	0	97501	97584	1	84	1e-29	139	| Symbols: | pre-tRNA | chr5:2898867-2898950 REVERSE LENGTH=84
scaffold219_contigs=6	217819	AT5G09345.1	84	95.29	85	0.04	101.19	2	2	110145	110228	1	84	7e-28	134	| Symbols: | pre-tRNA | chr5:2898867-2898950 REVERSE LENGTH=84
scaffold219_contigs=6	217819	AT4G11213.1	84	91.67	84	0.04	100	7	0	110145	110228	1	84	7e-23	117	| Symbols: | pre-tRNA | chr4:6837560-6837643 REVERSE LENGTH=84
scaffold219_contigs=6	217819	AT4G11213.1	84	90.59	85	0.04	101.19	6	2	97501	97584	1	84	3e-21	111	| Symbols: | pre-tRNA | chr4:6837560-6837643 REVERSE LENGTH=84
scaffold227_contigs=2	210175	AT3G48275.1	72	98.61	72	0.03	100	1	0	100352	100423	1	72	3e-26	128	| Symbols: | pre-tRNA | chr3:17894411-17894482 FORWARD LENGTH=72
scaffold227_contigs=2	210175	AT1G63790.1	72	98.61	72	0.03	100	1	0	100352	100423	1	72	3e-26	128	| Symbols: | pre-tRNA | chr1:23667485-23667556 REVERSE LENGTH=72
scaffold227_contigs=2	210175	AT5G63145.1	72	95.83	72	0.03	100	3	0	100352	100423	1	72	6e-23	117	| Symbols: | pre-tRNA | chr5:25330036-25330107 FORWARD LENGTH=72
scaffold227_contigs=2	210175	AT4G03285.1	72	95.83	72	0.03	100	3	0	100352	100423	1	72	6e-23	117	| Symbols: | pre-tRNA | chr4:1442005-1442076 FORWARD LENGTH=72
scaffold227_contigs=2	210175	AT4G11405.1	72	95.83	72	0.03	100	3	0	100352	100423	1	72	6e-23	117	| Symbols: | pre-tRNA | chr4:6944727-6944798 FORWARD LENGTH=72
scaffold227_contigs=2	210175	AT2G43300.1	72	95.83	72	0.03	100	3	0	100352	100423	1	72	6e-23	117	| Symbols: | pre-tRNA | chr2:17995573-17995644 REVERSE LENGTH=72
scaffold227_contigs=2	210175	AT1G05980.1	72	95.83	72	0.03	100	3	0	100352	100423	1	72	6e-23	117	| Symbols: | pre-tRNA | chr1:1817400-1817471 FORWARD LENGTH=72
scaffold227_contigs=2	210175	AT3G59415.1	71	96.97	66	0.03	92.96	2	0	100352	100417	1	66	3e-21	111	| Symbols: | pre-tRNA | chr3:21959510-21959580 FORWARD LENGTH=71
scaffold229_contigs=4	66523	AT5G03705.1	81	96.3	81	0.12	100	3	0	38671	38751	1	81	2e-28	134	| Symbols: | pre-tRNA | chr5:970799-970879 REVERSE LENGTH=81
scaffold229_contigs=4	66523	AT5G64855.1	81	96.3	81	0.12	100	3	0	38671	38751	1	81	2e-28	134	| Symbols: | pre-tRNA | chr5:25925066-25925146 FORWARD LENGTH=81
scaffold229_contigs=4	66523	AT5G40945.1	81	96.3	81	0.12	100	3	0	38671	38751	1	81	2e-28	134	| Symbols: | pre-tRNA | chr5:16410585-16410665 FORWARD LENGTH=81
scaffold229_contigs=4	66523	AT5G09975.1	81	96.3	81	0.12	100	3	0	38671	38751	1	81	2e-28	134	| Symbols: | pre-tRNA | chr5:3118377-3118457 FORWARD LENGTH=81
scaffold229_contigs=4	66523	AT4G13265.1	81	96.3	81	0.12	100	3	0	38671	38751	1	81	2e-28	134	| Symbols: | pre-tRNA | chr4:7730961-7731041 FORWARD LENGTH=81
scaffold229_contigs=4	66523	AT3G61105.1	81	96.3	81	0.12	100	3	0	38671	38751	1	81	2e-28	134	| Symbols: | pre-tRNA | chr3:22611410-22611490 FORWARD LENGTH=81
scaffold229_contigs=4	66523	AT3G13223.1	81	96.3	81	0.12	100	3	0	38671	38751	1	81	2e-28	134	| Symbols: | pre-tRNA | chr3:4254528-4254608 FORWARD LENGTH=81
scaffold229_contigs=4	66523	AT2G26090.1	81	96.3	81	0.12	100	3	0	38671	38751	1	81	2e-28	134	| Symbols: | pre-tRNA | chr2:11115679-11115759 REVERSE LENGTH=81
scaffold229_contigs=4	66523	AT2G21670.1	81	96.3	81	0.12	100	3	0	38671	38751	1	81	2e-28	134	| Symbols: | pre-tRNA | chr2:9266809-9266889 REVERSE LENGTH=81
scaffold229_contigs=4	66523	AT1G74570.1	81	96.3	81	0.12	100	3	0	38671	38751	1	81	2e-28	134	| Symbols: | pre-tRNA | chr1:28020383-28020463 REVERSE LENGTH=81
scaffold229_contigs=4	66523	AT5G60285.1	81	95.06	81	0.12	100	4	0	38671	38751	1	81	9e-27	128	| Symbols: | pre-tRNA | chr5:24262580-24262660 FORWARD LENGTH=81
scaffold229_contigs=4	66523	AT5G59385.1	72	97.22	72	0.11	100	2	0	13560	13631	1	72	4e-25	122	| Symbols: | pre-tRNA | chr5:23953942-23954013 FORWARD LENGTH=72
scaffold229_contigs=4	66523	AT5G59395.1	72	97.22	72	0.11	100	2	0	13560	13631	1	72	4e-25	122	| Symbols: | pre-tRNA | chr5:23957430-23957501 FORWARD LENGTH=72
scaffold229_contigs=4	66523	AT5G11225.1	72	97.22	72	0.11	100	2	0	13560	13631	1	72	4e-25	122	| Symbols: | pre-tRNA | chr5:3578295-3578366 REVERSE LENGTH=72
scaffold229_contigs=4	66523	AT5G11325.1	72	97.22	72	0.11	100	2	0	13560	13631	1	72	4e-25	122	| Symbols: | pre-tRNA | chr5:3617058-3617129 FORWARD LENGTH=72
scaffold229_contigs=4	66523	AT5G45745.1	72	97.22	72	0.11	100	2	0	13560	13631	1	72	4e-25	122	| Symbols: | pre-tRNA | chr5:18558845-18558916 FORWARD LENGTH=72
scaffold229_contigs=4	66523	AT4G18815.1	72	97.22	72	0.11	100	2	0	13560	13631	1	72	4e-25	122	| Symbols: | pre-tRNA | chr4:10325965-10326036 REVERSE LENGTH=72
scaffold229_contigs=4	66523	AT3G44955.1	72	97.22	72	0.11	100	2	0	13560	13631	1	72	4e-25	122	| Symbols: | pre-tRNA | chr3:16427041-16427112 REVERSE LENGTH=72
scaffold229_contigs=4	66523	AT3G46585.1	72	97.22	72	0.11	100	2	0	13560	13631	1	72	4e-25	122	| Symbols: | pre-tRNA | chr3:17149752-17149823 FORWARD LENGTH=72
scaffold229_contigs=4	66523	AT2G27850.1	72	97.22	72	0.11	100	2	0	13560	13631	1	72	4e-25	122	| Symbols: | pre-tRNA | chr2:11864154-11864225 REVERSE LENGTH=72
scaffold229_contigs=4	66523	AT2G29030.1	72	97.22	72	0.11	100	2	0	13560	13631	1	72	4e-25	122	| Symbols: | pre-tRNA | chr2:12471773-12471844 REVERSE LENGTH=72
scaffold229_contigs=4	66523	AT1G08240.1	72	97.22	72	0.11	100	2	0	13560	13631	1	72	4e-25	122	| Symbols: | pre-tRNA | chr1:2588525-2588596 FORWARD LENGTH=72
scaffold229_contigs=4	66523	AT1G12590.1	72	97.22	72	0.11	100	2	0	13560	13631	1	72	4e-25	122	| Symbols: | pre-tRNA | chr1:4285887-4285958 REVERSE LENGTH=72
scaffold229_contigs=4	66523	AT4G16475.1	81	94.44	72	0.11	88.89	4	0	38675	38746	5	76	9e-22	111	| Symbols: | pre-tRNA | chr4:9289685-9289765 FORWARD LENGTH=81
scaffold229_contigs=4	66523	AT1G74610.1	81	94.44	72	0.11	88.89	4	0	38675	38746	5	76	9e-22	111	| Symbols: | pre-tRNA | chr1:28027960-28028040 FORWARD LENGTH=81
scaffold229_contigs=4	66523	AT1G18820.1	81	94.44	72	0.11	88.89	4	0	38675	38746	5	76	9e-22	111	| Symbols: | pre-tRNA | chr1:6488655-6488735 FORWARD LENGTH=81
scaffold238_contigs=5	207068	AT5G65535.1	73	97.26	73	0.04	100	2	0	160445	160517	1	73	4e-25	124	| Symbols: | pre-tRNA | chr5:26195459-26195531 FORWARD LENGTH=73
scaffold238_contigs=5	207068	AT5G05795.1	73	97.26	73	0.04	100	2	0	160445	160517	1	73	4e-25	124	| Symbols: | pre-tRNA | chr5:1742692-1742764 FORWARD LENGTH=73
scaffold238_contigs=5	207068	AT3G11285.1	73	97.26	73	0.04	100	2	0	160445	160517	1	73	4e-25	124	| Symbols: | pre-tRNA | chr3:3535146-3535218 FORWARD LENGTH=73
scaffold238_contigs=5	207068	AT3G19235.1	73	97.26	73	0.04	100	2	0	160445	160517	1	73	4e-25	124	| Symbols: | pre-tRNA | chr3:6663708-6663780 FORWARD LENGTH=73
scaffold238_contigs=5	207068	AT1G49690.1	73	97.26	73	0.04	100	2	0	160445	160517	1	73	4e-25	124	| Symbols: | pre-tRNA | chr1:18387802-18387874 FORWARD LENGTH=73
scaffold238_contigs=5	207068	AT4G34415.1	73	95.89	73	0.04	100	3	0	160445	160517	1	73	2e-23	119	| Symbols: | pre-tRNA | chr4:16454697-16454769 REVERSE LENGTH=73
scaffold238_contigs=5	207068	AT5G10525.1	73	97.06	68	0.03	93.15	2	0	160450	160517	6	73	2e-22	115	| Symbols: | pre-tRNA | chr5:3324702-3324774 FORWARD LENGTH=73
scaffold238_contigs=5	207068	AT5G35605.1	73	95.71	70	0.03	95.89	3	0	160445	160514	1	70	8e-22	113	| Symbols: | pre-tRNA | chr5:13805982-13806054 REVERSE LENGTH=73
scaffold248_contigs=2	107975	AT5G65535.1	73	98.63	73	0.07	100	1	0	26635	26707	73	1	4e-27	130	| Symbols: | pre-tRNA | chr5:26195459-26195531 FORWARD LENGTH=73
scaffold248_contigs=2	107975	AT5G05795.1	73	98.63	73	0.07	100	1	0	26635	26707	73	1	4e-27	130	| Symbols: | pre-tRNA | chr5:1742692-1742764 FORWARD LENGTH=73
scaffold248_contigs=2	107975	AT3G11285.1	73	98.63	73	0.07	100	1	0	26635	26707	73	1	4e-27	130	| Symbols: | pre-tRNA | chr3:3535146-3535218 FORWARD LENGTH=73
scaffold248_contigs=2	107975	AT3G19235.1	73	98.63	73	0.07	100	1	0	26635	26707	73	1	4e-27	130	| Symbols: | pre-tRNA | chr3:6663708-6663780 FORWARD LENGTH=73
scaffold248_contigs=2	107975	AT1G49690.1	73	98.63	73	0.07	100	1	0	26635	26707	73	1	4e-27	130	| Symbols: | pre-tRNA | chr1:18387802-18387874 FORWARD LENGTH=73
scaffold248_contigs=2	107975	AT4G34415.1	73	97.26	73	0.07	100	2	0	26635	26707	73	1	2e-25	124	| Symbols: | pre-tRNA | chr4:16454697-16454769 REVERSE LENGTH=73
scaffold248_contigs=2	107975	AT5G10525.1	73	95.89	73	0.07	100	3	0	26635	26707	73	1	9e-24	119	| Symbols: | pre-tRNA | chr5:3324702-3324774 FORWARD LENGTH=73
scaffold248_contigs=2	107975	AT5G35605.1	73	95.71	70	0.06	95.89	3	0	26638	26707	70	1	4e-22	113	| Symbols: | pre-tRNA | chr5:13805982-13806054 REVERSE LENGTH=73
scaffold249_contigs=5	228827	AT5G56030.2	2640	80.87	2044	0.89	77.42	307	77	188713	190713	517	2519	0	1531	| Symbols: HSP81-2 | heat shock protein 81-2 | chr5:22686832-22689471 FORWARD LENGTH=2640
scaffold249_contigs=5	228827	AT5G56010.1	2825	80.26	2042	0.89	72.28	316	78	188713	190713	529	2524	0	1458	| Symbols: HSP81-3, Hsp81.3, AtHsp90-3, AtHsp90.3 | heat shock protein 81-3 | chr5:22681305-22684129 FORWARD LENGTH=2825
scaffold258_contigs=4	291785	AT4G29840.1	1840	77.63	1301	0.45	70.71	241	46	174729	176004	1590	315	0	745	| Symbols: MTO2, TS | Pyridoxal-5'-phosphate-dependent enzyme family protein | chr4:14599216-14601055 REVERSE LENGTH=1840
scaffold259_contigs=7	285819	AT5G51055.1	82	98.78	82	0.03	100	1	0	211105	211186	82	1	1e-31	147	| Symbols: | pre-tRNA | chr5:20756330-20756411 FORWARD LENGTH=82
scaffold259_contigs=7	285819	AT5G16375.1	82	98.78	82	0.03	100	1	0	211105	211186	82	1	1e-31	147	| Symbols: | pre-tRNA | chr5:5358916-5358997 FORWARD LENGTH=82
scaffold259_contigs=7	285819	AT1G57030.1	82	98.78	82	0.03	100	1	0	211105	211186	82	1	1e-31	147	| Symbols: | pre-tRNA | chr1:21283986-21284067 FORWARD LENGTH=82
scaffold259_contigs=7	285819	AT1G57360.1	82	98.78	82	0.03	100	1	0	211105	211186	82	1	1e-31	147	| Symbols: | pre-tRNA | chr1:21300102-21300183 FORWARD LENGTH=82
scaffold259_contigs=7	285819	AT1G57090.1	82	98.78	82	0.03	100	1	0	211105	211186	82	1	1e-31	147	| Symbols: | pre-tRNA | chr1:21287050-21287131 FORWARD LENGTH=82
scaffold259_contigs=7	285819	AT1G57060.1	82	98.78	82	0.03	100	1	0	211105	211186	82	1	1e-31	147	| Symbols: | pre-tRNA | chr1:21285519-21285600 FORWARD LENGTH=82
scaffold259_contigs=7	285819	AT1G56970.1	82	98.78	82	0.03	100	1	0	211105	211186	82	1	1e-31	147	| Symbols: | pre-tRNA | chr1:21280922-21281003 FORWARD LENGTH=82
scaffold259_contigs=7	285819	AT1G57000.1	82	98.78	82	0.03	100	1	0	211105	211186	82	1	1e-31	147	| Symbols: | pre-tRNA | chr1:21282454-21282535 FORWARD LENGTH=82
scaffold259_contigs=7	285819	AT1G57180.1	82	98.78	82	0.03	100	1	0	211105	211186	82	1	1e-31	147	| Symbols: | pre-tRNA | chr1:21291461-21291542 FORWARD LENGTH=82
scaffold259_contigs=7	285819	AT1G57240.1	82	98.78	82	0.03	100	1	0	211105	211186	82	1	1e-31	147	| Symbols: | pre-tRNA | chr1:21294341-21294422 FORWARD LENGTH=82
scaffold259_contigs=7	285819	AT1G57300.1	82	98.78	82	0.03	100	1	0	211105	211186	82	1	1e-31	147	| Symbols: | pre-tRNA | chr1:21297221-21297302 FORWARD LENGTH=82
scaffold259_contigs=7	285819	AT1G57120.1	82	98.78	82	0.03	100	1	0	211105	211186	82	1	1e-31	147	| Symbols: | pre-tRNA | chr1:21288581-21288662 FORWARD LENGTH=82
scaffold259_contigs=7	285819	AT1G59570.1	82	98.78	82	0.03	100	1	0	211105	211186	82	1	1e-31	147	| Symbols: | pre-tRNA | chr1:21883843-21883924 REVERSE LENGTH=82
scaffold259_contigs=7	285819	AT1G56760.1	82	98.78	82	0.03	100	1	0	211105	211186	82	1	1e-31	147	| Symbols: | pre-tRNA | chr1:21270296-21270377 FORWARD LENGTH=82
scaffold259_contigs=7	285819	AT1G56820.1	82	98.78	82	0.03	100	1	0	211105	211186	82	1	1e-31	147	| Symbols: | pre-tRNA | chr1:21273314-21273395 FORWARD LENGTH=82
scaffold259_contigs=7	285819	AT1G56880.1	82	98.78	82	0.03	100	1	0	211105	211186	82	1	1e-31	147	| Symbols: | pre-tRNA | chr1:21276352-21276433 FORWARD LENGTH=82
scaffold259_contigs=7	285819	AT1G15650.1	82	98.78	82	0.03	100	1	0	211105	211186	82	1	1e-31	147	| Symbols: | pre-tRNA | chr1:5380907-5380988 FORWARD LENGTH=82
scaffold259_contigs=7	285819	AT1G65830.1	82	98.78	82	0.03	100	1	0	211105	211186	82	1	1e-31	147	| Symbols: | pre-tRNA | chr1:24486992-24487073 REVERSE LENGTH=82
scaffold259_contigs=7	285819	AT1G72780.1	82	98.78	82	0.03	100	1	0	211105	211186	82	1	1e-31	147	| Symbols: | pre-tRNA | chr1:27393385-27393466 FORWARD LENGTH=82
scaffold259_contigs=7	285819	AT1G80430.1	82	98.78	82	0.03	100	1	0	211105	211186	82	1	1e-31	147	| Symbols: | pre-tRNA | chr1:30237784-30237865 FORWARD LENGTH=82
scaffold259_contigs=7	285819	AT3G02715.1	82	97.56	82	0.03	100	2	0	211105	211186	82	1	5e-30	141	| Symbols: | pre-tRNA | chr3:586086-586167 FORWARD LENGTH=82
scaffold259_contigs=7	285819	AT1G56940.1	82	97.56	82	0.03	100	2	0	211105	211186	82	1	5e-30	141	| Symbols: | pre-tRNA | chr1:21279390-21279471 FORWARD LENGTH=82
scaffold259_contigs=7	285819	AT1G56850.1	82	97.56	82	0.03	100	2	0	211105	211186	82	1	5e-30	141	| Symbols: | pre-tRNA | chr1:21274823-21274904 FORWARD LENGTH=82
scaffold259_contigs=7	285819	AT1G56910.1	82	97.56	82	0.03	100	2	0	211105	211186	82	1	5e-30	141	| Symbols: | pre-tRNA | chr1:21277861-21277942 FORWARD LENGTH=82
scaffold259_contigs=7	285819	AT3G46875.1	82	98.68	76	0.03	92.68	1	0	211111	211186	76	1	2e-28	135	| Symbols: | pre-tRNA | chr3:17264580-17264661 FORWARD LENGTH=82
scaffold259_contigs=7	285819	AT1G56730.1	82	96.34	82	0.03	100	3	0	211105	211186	82	1	2e-28	135	| Symbols: | pre-tRNA | chr1:21268787-21268868 FORWARD LENGTH=82
scaffold259_contigs=7	285819	AT1G56790.1	82	96.34	82	0.03	100	3	0	211105	211186	82	1	2e-28	135	| Symbols: | pre-tRNA | chr1:21271805-21271886 FORWARD LENGTH=82
scaffold259_contigs=7	285819	AT1G17570.1	82	100	71	0.02	86.59	0	0	211111	211181	76	6	3e-27	132	| Symbols: | pre-tRNA | chr1:6038757-6038838 FORWARD LENGTH=82
scaffold259_contigs=7	285819	AT1G57450.1	84	93.67	79	0.03	94.05	3	2	211110	211186	79	1	9e-23	117	| Symbols: | pre-tRNA | chr1:21304520-21304603 FORWARD LENGTH=84
scaffold259_contigs=7	285819	AT1G57510.1	84	93.67	79	0.03	94.05	3	2	211110	211186	79	1	9e-23	117	| Symbols: | pre-tRNA | chr1:21307592-21307675 FORWARD LENGTH=84
scaffold259_contigs=7	285819	AT5G02725.1	82	86.3	73	0.03	89.02	4	6	211105	211174	82	13	5e-10	75	| Symbols: | pre-tRNA | chr5:614644-614725 FORWARD LENGTH=82
scaffold259_contigs=7	285819	AT4G32765.1	82	87.69	65	0.02	79.27	2	6	211113	211174	74	13	7e-09	71.3	| Symbols: | pre-tRNA | chr4:15804549-15804630 FORWARD LENGTH=82
scaffold259_contigs=7	285819	AT3G09585.1	82	87.69	65	0.02	79.27	2	6	211113	211174	74	13	7e-09	71.3	| Symbols: | pre-tRNA | chr3:2944612-2944693 FORWARD LENGTH=82
scaffold262_contigs=3	30752	AT1G56070.1	3813	80.98	2487	8.09	65.22	379	93	16739	19178	1055	3494	0	1886	| Symbols: LOS1 | Ribosomal protein S5/Elongation factor G/III/V family protein | chr1:20967930-20971742 REVERSE LENGTH=3813
scaffold265_contigs=4	211022	AT5G55505.1	73	100	73	0.03	100	0	0	96829	96901	1	73	2e-28	135	| Symbols: | pre-tRNA | chr5:22484770-22484842 REVERSE LENGTH=73
scaffold265_contigs=4	211022	AT5G61445.1	73	100	73	0.03	100	0	0	96829	96901	1	73	2e-28	135	| Symbols: | pre-tRNA | chr5:24709666-24709738 FORWARD LENGTH=73
scaffold265_contigs=4	211022	AT5G07675.1	73	100	73	0.03	100	0	0	96829	96901	1	73	2e-28	135	| Symbols: | pre-tRNA | chr5:2432263-2432335 REVERSE LENGTH=73
scaffold265_contigs=4	211022	AT5G01365.1	73	100	73	0.03	100	0	0	96829	96901	1	73	2e-28	135	| Symbols: | pre-tRNA | chr5:150355-150427 REVERSE LENGTH=73
scaffold265_contigs=4	211022	AT5G39895.1	73	100	73	0.03	100	0	0	96829	96901	1	73	2e-28	135	| Symbols: | pre-tRNA | chr5:15976287-15976359 FORWARD LENGTH=73
scaffold265_contigs=4	211022	AT4G12065.1	73	100	73	0.03	100	0	0	96829	96901	1	73	2e-28	135	| Symbols: | pre-tRNA | chr4:7232799-7232871 REVERSE LENGTH=73
scaffold265_contigs=4	211022	AT3G28685.1	73	100	73	0.03	100	0	0	96829	96901	1	73	2e-28	135	| Symbols: | pre-tRNA | chr3:10752431-10752503 FORWARD LENGTH=73
scaffold265_contigs=4	211022	AT3G28695.1	73	100	73	0.03	100	0	0	96829	96901	1	73	2e-28	135	| Symbols: | pre-tRNA | chr3:10759393-10759465 REVERSE LENGTH=73
scaffold265_contigs=4	211022	AT2G02900.1	73	100	73	0.03	100	0	0	96829	96901	1	73	2e-28	135	| Symbols: | pre-tRNA | chr2:846855-846927 REVERSE LENGTH=73
scaffold265_contigs=4	211022	AT2G02600.1	73	100	73	0.03	100	0	0	96829	96901	1	73	2e-28	135	| Symbols: | pre-tRNA | chr2:706796-706868 FORWARD LENGTH=73
scaffold265_contigs=4	211022	AT1G07580.1	73	100	73	0.03	100	0	0	96829	96901	1	73	2e-28	135	| Symbols: | pre-tRNA | chr1:2334822-2334894 FORWARD LENGTH=73
scaffold265_contigs=4	211022	AT1G06610.1	73	100	73	0.03	100	0	0	96829	96901	1	73	2e-28	135	| Symbols: | pre-tRNA | chr1:2025356-2025428 FORWARD LENGTH=73
scaffold265_contigs=4	211022	AT5G03705.1	81	96.3	81	0.04	100	3	0	126537	126617	1	81	6e-28	134	| Symbols: | pre-tRNA | chr5:970799-970879 REVERSE LENGTH=81
scaffold265_contigs=4	211022	AT5G64855.1	81	96.3	81	0.04	100	3	0	126537	126617	1	81	6e-28	134	| Symbols: | pre-tRNA | chr5:25925066-25925146 FORWARD LENGTH=81
scaffold265_contigs=4	211022	AT5G40945.1	81	96.3	81	0.04	100	3	0	126537	126617	1	81	6e-28	134	| Symbols: | pre-tRNA | chr5:16410585-16410665 FORWARD LENGTH=81
scaffold265_contigs=4	211022	AT5G09975.1	81	96.3	81	0.04	100	3	0	126537	126617	1	81	6e-28	134	| Symbols: | pre-tRNA | chr5:3118377-3118457 FORWARD LENGTH=81
scaffold265_contigs=4	211022	AT4G13265.1	81	96.3	81	0.04	100	3	0	126537	126617	1	81	6e-28	134	| Symbols: | pre-tRNA | chr4:7730961-7731041 FORWARD LENGTH=81
scaffold265_contigs=4	211022	AT3G61105.1	81	96.3	81	0.04	100	3	0	126537	126617	1	81	6e-28	134	| Symbols: | pre-tRNA | chr3:22611410-22611490 FORWARD LENGTH=81
scaffold265_contigs=4	211022	AT3G13223.1	81	96.3	81	0.04	100	3	0	126537	126617	1	81	6e-28	134	| Symbols: | pre-tRNA | chr3:4254528-4254608 FORWARD LENGTH=81
scaffold265_contigs=4	211022	AT2G26090.1	81	96.3	81	0.04	100	3	0	126537	126617	1	81	6e-28	134	| Symbols: | pre-tRNA | chr2:11115679-11115759 REVERSE LENGTH=81
scaffold265_contigs=4	211022	AT2G21670.1	81	96.3	81	0.04	100	3	0	126537	126617	1	81	6e-28	134	| Symbols: | pre-tRNA | chr2:9266809-9266889 REVERSE LENGTH=81
scaffold265_contigs=4	211022	AT1G74570.1	81	96.3	81	0.04	100	3	0	126537	126617	1	81	6e-28	134	| Symbols: | pre-tRNA | chr1:28020383-28020463 REVERSE LENGTH=81
scaffold265_contigs=4	211022	AT5G43455.1	73	98.63	73	0.03	100	1	0	96829	96901	1	73	8e-27	130	| Symbols: | pre-tRNA | chr5:17459175-17459247 REVERSE LENGTH=73
scaffold265_contigs=4	211022	AT4G11355.1	73	98.63	73	0.03	100	1	0	96829	96901	1	73	8e-27	130	| Symbols: | pre-tRNA | chr4:6905485-6905557 REVERSE LENGTH=73
scaffold265_contigs=4	211022	AT4G26675.1	73	98.63	73	0.03	100	1	0	96829	96901	1	73	8e-27	130	| Symbols: | pre-tRNA | chr4:13454557-13454629 FORWARD LENGTH=73
scaffold265_contigs=4	211022	AT2G30850.1	73	98.63	73	0.03	100	1	0	96829	96901	1	73	8e-27	130	| Symbols: | pre-tRNA | chr2:13137236-13137308 REVERSE LENGTH=73
scaffold265_contigs=4	211022	AT5G60285.1	81	95.06	81	0.04	100	4	0	126537	126617	1	81	3e-26	128	| Symbols: | pre-tRNA | chr5:24262580-24262660 FORWARD LENGTH=81
scaffold265_contigs=4	211022	AT4G16475.1	81	94.44	72	0.03	88.89	4	0	126541	126612	5	76	3e-21	111	| Symbols: | pre-tRNA | chr4:9289685-9289765 FORWARD LENGTH=81
scaffold265_contigs=4	211022	AT1G74610.1	81	94.44	72	0.03	88.89	4	0	126541	126612	5	76	3e-21	111	| Symbols: | pre-tRNA | chr1:28027960-28028040 FORWARD LENGTH=81
scaffold265_contigs=4	211022	AT1G18820.1	81	94.44	72	0.03	88.89	4	0	126541	126612	5	76	3e-21	111	| Symbols: | pre-tRNA | chr1:6488655-6488735 FORWARD LENGTH=81
scaffold274_contigs=4	305643	AT5G10455.1	82	98.73	79	0.03	96.34	1	0	50882	50960	4	82	6e-30	141	| Symbols: | pre-tRNA | chr5:3287553-3287634 REVERSE LENGTH=82
scaffold274_contigs=4	305643	AT4G28915.1	82	98.73	79	0.03	96.34	1	0	50882	50960	4	82	6e-30	141	| Symbols: | pre-tRNA | chr4:14267281-14267362 FORWARD LENGTH=82
scaffold274_contigs=4	305643	AT2G44320.1	82	98.73	79	0.03	96.34	1	0	50882	50960	4	82	6e-30	141	| Symbols: | pre-tRNA | chr2:18309977-18310058 REVERSE LENGTH=82
scaffold274_contigs=4	305643	AT5G06685.1	82	96.2	79	0.03	96.34	3	0	50882	50960	4	82	1e-26	130	| Symbols: | pre-tRNA | chr5:2060153-2060234 REVERSE LENGTH=82
scaffold274_contigs=4	305643	AT3G20885.1	82	96.2	79	0.03	96.34	3	0	50882	50960	4	82	1e-26	130	| Symbols: | pre-tRNA | chr3:7319577-7319658 REVERSE LENGTH=82
scaffold274_contigs=4	305643	AT3G60075.1	82	96.2	79	0.03	96.34	3	0	50882	50960	4	82	1e-26	130	| Symbols: | pre-tRNA | chr3:22186835-22186916 REVERSE LENGTH=82
scaffold274_contigs=4	305643	AT2G42020.1	82	96.2	79	0.03	96.34	3	0	50882	50960	4	82	1e-26	130	| Symbols: | pre-tRNA | chr2:17538703-17538784 REVERSE LENGTH=82
scaffold274_contigs=4	305643	AT5G07135.1	71	98.59	71	0.02	100	1	0	25283	25353	71	1	2e-25	126	| Symbols: | pre-tRNA | chr5:2212678-2212748 REVERSE LENGTH=71
scaffold274_contigs=4	305643	AT5G19095.1	71	98.59	71	0.02	100	1	0	25283	25353	71	1	2e-25	126	| Symbols: | pre-tRNA | chr5:6401239-6401309 FORWARD LENGTH=71
scaffold274_contigs=4	305643	AT5G66817.1	71	98.59	71	0.02	100	1	0	25283	25353	71	1	2e-25	126	| Symbols: | pre-tRNA | chr5:26682708-26682778 REVERSE LENGTH=71
scaffold274_contigs=4	305643	AT4G32475.1	71	98.59	71	0.02	100	1	0	25283	25353	71	1	2e-25	126	| Symbols: | pre-tRNA | chr4:15671393-15671463 FORWARD LENGTH=71
scaffold274_contigs=4	305643	AT3G53965.1	71	98.59	71	0.02	100	1	0	25283	25353	71	1	2e-25	126	| Symbols: | pre-tRNA | chr3:19984941-19985011 FORWARD LENGTH=71
scaffold274_contigs=4	305643	AT3G58165.1	71	98.59	71	0.02	100	1	0	25283	25353	71	1	2e-25	126	| Symbols: | pre-tRNA | chr3:21542282-21542352 FORWARD LENGTH=71
scaffold274_contigs=4	305643	AT3G61715.1	71	98.59	71	0.02	100	1	0	25283	25353	71	1	2e-25	126	| Symbols: | pre-tRNA | chr3:22842522-22842592 FORWARD LENGTH=71
scaffold274_contigs=4	305643	AT2G30450.1	71	98.59	71	0.02	100	1	0	25283	25353	71	1	2e-25	126	| Symbols: | pre-tRNA | chr2:12975948-12976018 REVERSE LENGTH=71
scaffold274_contigs=4	305643	AT2G30180.1	71	98.59	71	0.02	100	1	0	25283	25353	71	1	2e-25	126	| Symbols: | pre-tRNA | chr2:12881591-12881661 FORWARD LENGTH=71
scaffold274_contigs=4	305643	AT2G30190.1	71	98.59	71	0.02	100	1	0	25283	25353	71	1	2e-25	126	| Symbols: | pre-tRNA | chr2:12882734-12882804 FORWARD LENGTH=71
scaffold274_contigs=4	305643	AT1G60820.1	71	98.59	71	0.02	100	1	0	25283	25353	71	1	2e-25	126	| Symbols: | pre-tRNA | chr1:22394637-22394707 REVERSE LENGTH=71
scaffold274_contigs=4	305643	AT1G06860.1	71	98.59	71	0.02	100	1	0	25283	25353	71	1	2e-25	126	| Symbols: | pre-tRNA | chr1:2107398-2107468 REVERSE LENGTH=71
scaffold274_contigs=4	305643	AT1G06880.1	71	98.59	71	0.02	100	1	0	25283	25353	71	1	2e-25	126	| Symbols: | pre-tRNA | chr1:2111148-2111218 REVERSE LENGTH=71
scaffold274_contigs=4	305643	AT1G60580.1	71	98.59	71	0.02	100	1	0	25283	25353	71	1	2e-25	126	| Symbols: | pre-tRNA | chr1:22313414-22313484 REVERSE LENGTH=71
scaffold274_contigs=4	305643	AT4G24565.1	82	94.94	79	0.03	96.34	4	0	50882	50960	4	82	6e-25	124	| Symbols: | pre-tRNA | chr4:12686139-12686220 FORWARD LENGTH=82
scaffold274_contigs=4	305643	AT1G04320.1	71	100	67	0.02	94.37	0	0	25283	25349	71	5	6e-25	124	| Symbols: | pre-tRNA | chr1:1159023-1159093 FORWARD LENGTH=71
scaffold274_contigs=4	305643	AT1G77190.1	82	94.94	79	0.03	96.34	4	0	50882	50960	4	82	6e-25	124	| Symbols: | pre-tRNA | chr1:29002205-29002286 REVERSE LENGTH=82
scaffold274_contigs=4	305643	AT3G06105.1	71	97.18	71	0.02	100	2	0	25283	25353	71	1	7e-24	121	| Symbols: | pre-tRNA | chr3:1843324-1843394 REVERSE LENGTH=71
scaffold274_contigs=4	305643	AT2G42420.1	71	97.18	71	0.02	100	2	0	25283	25353	71	1	7e-24	121	| Symbols: | pre-tRNA | chr2:17660778-17660848 FORWARD LENGTH=71
scaffold274_contigs=4	305643	AT1G60840.1	71	97.18	71	0.02	100	2	0	25283	25353	71	1	7e-24	121	| Symbols: | pre-tRNA | chr1:22397592-22397662 REVERSE LENGTH=71
scaffold274_contigs=4	305643	AT1G60910.1	71	97.18	71	0.02	100	2	0	25283	25353	71	1	7e-24	121	| Symbols: | pre-tRNA | chr1:22428167-22428237 FORWARD LENGTH=71
scaffold274_contigs=4	305643	AT3G58035.1	82	95.89	73	0.02	89.02	3	0	50883	50955	5	77	3e-23	119	| Symbols: | pre-tRNA | chr3:21487317-21487398 FORWARD LENGTH=82
scaffold274_contigs=4	305643	AT5G22315.1	72	95.83	72	0.02	100	3	0	45460	45531	1	72	9e-23	117	| Symbols: | pre-tRNA | chr5:7387888-7387959 FORWARD LENGTH=72
scaffold274_contigs=4	305643	AT1G03570.1	72	95.83	72	0.02	100	3	0	45460	45531	1	72	9e-23	117	| Symbols: | pre-tRNA | chr1:892514-892585 FORWARD LENGTH=72
scaffold274_contigs=4	305643	AT4G03405.1	72	94.44	72	0.02	100	4	0	45460	45531	1	72	4e-21	111	| Symbols: | pre-tRNA | chr4:1501607-1501678 FORWARD LENGTH=72
scaffold274_contigs=4	305643	AT3G61825.1	72	93.06	72	0.02	100	5	0	45460	45531	1	72	2e-19	106	| Symbols: | pre-tRNA | chr3:22881807-22881878 FORWARD LENGTH=72
scaffold274_contigs=4	305643	AT5G43535.1	71	93.06	72	0.02	101.41	3	2	25283	25353	71	1	7e-19	104	| Symbols: | pre-tRNA | chr5:17495541-17495611 REVERSE LENGTH=71
scaffold274_contigs=4	305643	AT1G71700.1	71	93.06	72	0.02	101.41	3	2	25283	25353	71	1	7e-19	104	| Symbols: | pre-tRNA | chr1:26973389-26973459 FORWARD LENGTH=71
scaffold274_contigs=4	305643	AT5G65445.1	82	88.89	81	0.03	98.78	5	4	50882	50960	4	82	1e-16	97.1	| Symbols: | pre-tRNA | chr5:26157189-26157270 REVERSE LENGTH=82
scaffold274_contigs=4	305643	AT4G00985.1	72	92.42	66	0.02	91.67	5	0	45466	45531	7	72	4e-16	95.3	| Symbols: | pre-tRNA | chr4:424717-424788 REVERSE LENGTH=72
scaffold274_contigs=4	305643	AT4G27875.1	72	92.42	66	0.02	91.67	5	0	45466	45531	7	72	4e-16	95.3	| Symbols: | pre-tRNA | chr4:13882917-13882988 REVERSE LENGTH=72
scaffold274_contigs=4	305643	AT2G21700.1	72	92.42	66	0.02	91.67	5	0	45466	45531	7	72	4e-16	95.3	| Symbols: | pre-tRNA | chr2:9270663-9270734 REVERSE LENGTH=72
scaffold274_contigs=4	305643	AT2G16240.1	72	92.42	66	0.02	91.67	5	0	45466	45531	7	72	4e-16	95.3	| Symbols: | pre-tRNA | chr2:7039094-7039165 FORWARD LENGTH=72
scaffold279_contigs=4	142349	AT5G40545.1	72	97.1	69	0.05	95.83	2	0	66233	66301	72	4	4e-23	117	| Symbols: | pre-tRNA | chr5:16239638-16239709 REVERSE LENGTH=72
scaffold279_contigs=4	142349	AT5G21378.1	72	97.1	69	0.05	95.83	2	0	66233	66301	72	4	4e-23	117	| Symbols: | pre-tRNA | chr5:7222057-7222128 REVERSE LENGTH=72
scaffold279_contigs=4	142349	AT5G15815.1	72	97.1	69	0.05	95.83	2	0	66233	66301	72	4	4e-23	117	| Symbols: | pre-tRNA | chr5:5161512-5161583 FORWARD LENGTH=72
scaffold279_contigs=4	142349	AT5G59055.1	72	97.1	69	0.05	95.83	2	0	66233	66301	72	4	4e-23	117	| Symbols: | pre-tRNA | chr5:23844206-23844277 FORWARD LENGTH=72
scaffold279_contigs=4	142349	AT5G05945.1	72	97.1	69	0.05	95.83	2	0	66233	66301	72	4	4e-23	117	| Symbols: | pre-tRNA | chr5:1788651-1788722 FORWARD LENGTH=72
scaffold279_contigs=4	142349	AT5G14495.1	72	97.1	69	0.05	95.83	2	0	66233	66301	72	4	4e-23	117	| Symbols: | pre-tRNA | chr5:4673900-4673971 FORWARD LENGTH=72
scaffold279_contigs=4	142349	AT3G02335.1	72	97.1	69	0.05	95.83	2	0	66233	66301	72	4	4e-23	117	| Symbols: | pre-tRNA | chr3:476802-476873 FORWARD LENGTH=72
scaffold279_contigs=4	142349	AT3G13335.1	72	97.1	69	0.05	95.83	2	0	66233	66301	72	4	4e-23	117	| Symbols: | pre-tRNA | chr3:4330772-4330843 FORWARD LENGTH=72
scaffold279_contigs=4	142349	AT3G59926.1	72	97.1	69	0.05	95.83	2	0	66233	66301	72	4	4e-23	117	| Symbols: | pre-tRNA | chr3:22138847-22138918 REVERSE LENGTH=72
scaffold279_contigs=4	142349	AT3G51265.1	72	97.1	69	0.05	95.83	2	0	66233	66301	72	4	4e-23	117	| Symbols: | pre-tRNA | chr3:19033393-19033464 REVERSE LENGTH=72
scaffold279_contigs=4	142349	AT3G27555.1	72	97.1	69	0.05	95.83	2	0	66233	66301	72	4	4e-23	117	| Symbols: | pre-tRNA | chr3:10210328-10210399 FORWARD LENGTH=72
scaffold279_contigs=4	142349	AT3G52765.1	72	97.1	69	0.05	95.83	2	0	66233	66301	72	4	4e-23	117	| Symbols: | pre-tRNA | chr3:19555036-19555107 FORWARD LENGTH=72
scaffold279_contigs=4	142349	AT2G33660.1	72	97.1	69	0.05	95.83	2	0	66233	66301	72	4	4e-23	117	| Symbols: | pre-tRNA | chr2:14244699-14244770 FORWARD LENGTH=72
scaffold279_contigs=4	142349	AT2G39860.1	72	97.1	69	0.05	95.83	2	0	66233	66301	72	4	4e-23	117	| Symbols: | pre-tRNA | chr2:16639780-16639851 REVERSE LENGTH=72
scaffold279_contigs=4	142349	AT1G49020.1	72	97.1	69	0.05	95.83	2	0	66233	66301	72	4	4e-23	117	| Symbols: | pre-tRNA | chr1:18135598-18135669 REVERSE LENGTH=72
scaffold279_contigs=4	142349	AT1G76000.1	72	97.1	69	0.05	95.83	2	0	66233	66301	72	4	4e-23	117	| Symbols: | pre-tRNA | chr1:28527767-28527838 FORWARD LENGTH=72
scaffold279_contigs=4	142349	AT1G73900.1	72	97.1	69	0.05	95.83	2	0	66233	66301	72	4	4e-23	117	| Symbols: | pre-tRNA | chr1:27788983-27789054 FORWARD LENGTH=72
scaffold279_contigs=4	142349	AT1G75070.1	72	97.1	69	0.05	95.83	2	0	66233	66301	72	4	4e-23	117	| Symbols: | pre-tRNA | chr1:28184532-28184603 FORWARD LENGTH=72
scaffold279_contigs=4	142349	AT1G18430.1	72	97.1	69	0.05	95.83	2	0	66233	66301	72	4	4e-23	117	| Symbols: | pre-tRNA | chr1:6345764-6345835 FORWARD LENGTH=72
scaffold279_contigs=4	142349	AT1G17660.1	72	97.1	69	0.05	95.83	2	0	66233	66301	72	4	4e-23	117	| Symbols: | pre-tRNA | chr1:6075820-6075891 FORWARD LENGTH=72
scaffold279_contigs=4	142349	AT1G03515.1	72	97.1	69	0.05	95.83	2	0	66233	66301	72	4	4e-23	117	| Symbols: | pre-tRNA | chr1:877648-877719 FORWARD LENGTH=72
scaffold279_contigs=4	142349	AT2G33650.1	72	95.65	69	0.05	95.83	3	0	66233	66301	72	4	2e-21	111	| Symbols: | pre-tRNA | chr2:14243131-14243202 FORWARD LENGTH=72
scaffold279_contigs=4	142349	AT1G43820.1	72	93.94	66	0.05	91.67	4	0	66236	66301	69	4	4e-18	100	| Symbols: | pre-tRNA | chr1:16585705-16585776 REVERSE LENGTH=72
scaffold280_contigs=12	597862	AT3G46030.1	684	81.17	446	0.07	65.2	64	9	199278	199710	78	516	1e-89	340	| Symbols: HTB11 | Histone superfamily protein | chr3:16913448-16914131 REVERSE LENGTH=684
scaffold280_contigs=12	597862	AT5G60963.1	73	100	73	0.01	100	0	0	560001	560073	1	73	5e-28	135	| Symbols: | pre-tRNA | chr5:24530176-24530248 FORWARD LENGTH=73
scaffold280_contigs=12	597862	AT5G08075.1	73	100	73	0.01	100	0	0	560001	560073	1	73	5e-28	135	| Symbols: | pre-tRNA | chr5:2587826-2587898 REVERSE LENGTH=73
scaffold280_contigs=12	597862	AT4G27885.1	73	100	73	0.01	100	0	0	560001	560073	1	73	5e-28	135	| Symbols: | pre-tRNA | chr4:13885191-13885263 REVERSE LENGTH=73
scaffold280_contigs=12	597862	AT4G23915.1	73	100	73	0.01	100	0	0	560001	560073	1	73	5e-28	135	| Symbols: | pre-tRNA | chr4:12429599-12429671 FORWARD LENGTH=73
scaffold280_contigs=12	597862	AT1G64420.1	73	100	73	0.01	100	0	0	560001	560073	1	73	5e-28	135	| Symbols: | pre-tRNA | chr1:23933137-23933209 FORWARD LENGTH=73
scaffold280_contigs=12	597862	AT5G67455.1	72	100	72	0.01	100	0	0	594504	594575	1	72	2e-27	134	| Symbols: | pre-tRNA | chr5:26921672-26921743 FORWARD LENGTH=72
scaffold280_contigs=12	597862	AT5G57885.1	72	100	72	0.01	100	0	0	594504	594575	1	72	2e-27	134	| Symbols: | pre-tRNA | chr5:23445994-23446065 FORWARD LENGTH=72
scaffold280_contigs=12	597862	AT5G54865.1	72	100	72	0.01	100	0	0	594504	594575	1	72	2e-27	134	| Symbols: | pre-tRNA | chr5:22287626-22287697 REVERSE LENGTH=72
scaffold280_contigs=12	597862	AT2G23020.1	72	100	72	0.01	100	0	0	594504	594575	1	72	2e-27	134	| Symbols: | pre-tRNA | chr2:9803217-9803288 REVERSE LENGTH=72
scaffold280_contigs=12	597862	AT2G23650.1	72	100	72	0.01	100	0	0	594504	594575	1	72	2e-27	134	| Symbols: | pre-tRNA | chr2:10059446-10059517 REVERSE LENGTH=72
scaffold280_contigs=12	597862	AT1G69000.1	72	100	72	0.01	100	0	0	594504	594575	1	72	2e-27	134	| Symbols: | pre-tRNA | chr1:25941164-25941235 FORWARD LENGTH=72
scaffold280_contigs=12	597862	AT2G22580.1	73	98.63	73	0.01	100	1	0	560001	560073	1	73	2e-26	130	| Symbols: | pre-tRNA | chr2:9591027-9591099 FORWARD LENGTH=73
scaffold280_contigs=12	597862	AT5G41675.1	72	100	67	0.01	93.06	0	0	594506	594572	3	69	1e-24	124	| Symbols: | pre-tRNA | chr5:16667436-16667507 REVERSE LENGTH=72
scaffold280_contigs=12	597862	AT3G61755.1	73	97.26	73	0.01	100	2	0	560001	560073	1	73	1e-24	124	| Symbols: | pre-tRNA | chr3:22860127-22860199 FORWARD LENGTH=73
scaffold280_contigs=12	597862	AT3G55735.1	72	97.22	72	0.01	100	2	0	594504	594575	1	72	4e-24	122	| Symbols: | pre-tRNA | chr3:20693686-20693757 FORWARD LENGTH=72
scaffold280_contigs=12	597862	AT1G42120.1	72	97.22	72	0.01	100	2	0	594504	594575	1	72	4e-24	122	| Symbols: | pre-tRNA | chr1:15730615-15730686 REVERSE LENGTH=72
scaffold280_contigs=12	597862	AT1G64120.1	84	97.18	71	0.01	84.52	2	0	550554	550624	1	71	1e-23	121	| Symbols: | pre-tRNA | chr1:23802553-23802636 FORWARD LENGTH=84
scaffold280_contigs=12	597862	AT4G25635.1	84	95.77	71	0.01	84.52	1	2	550554	550623	1	70	2e-21	113	| Symbols: | pre-tRNA | chr4:13076574-13076657 REVERSE LENGTH=84
scaffold280_contigs=12	597862	AT5G07625.1	84	94.44	72	0.01	85.71	2	2	550554	550624	1	71	3e-20	110	| Symbols: | pre-tRNA | chr5:2411148-2411231 FORWARD LENGTH=84
scaffold280_contigs=12	597862	AT5G09345.1	84	94.44	72	0.01	85.71	2	2	550554	550624	1	71	3e-20	110	| Symbols: | pre-tRNA | chr5:2898867-2898950 REVERSE LENGTH=84
scaffold280_contigs=12	597862	AT5G41605.1	84	94.37	71	0.01	84.52	2	2	550554	550623	1	70	1e-19	108	| Symbols: | pre-tRNA | chr5:16638166-16638249 FORWARD LENGTH=84
scaffold280_contigs=12	597862	AT4G11216.1	84	94.37	71	0.01	84.52	2	2	550554	550623	1	70	1e-19	108	| Symbols: | pre-tRNA | chr4:6837774-6837857 REVERSE LENGTH=84
scaffold280_contigs=12	597862	AT3G62245.1	73	93.15	73	0.01	100	5	0	560001	560073	1	73	1e-19	108	| Symbols: | pre-tRNA | chr3:23036880-23036952 FORWARD LENGTH=73
scaffold280_contigs=12	597862	AT1G20040.1	84	94.37	71	0.01	84.52	2	2	550554	550623	1	70	1e-19	108	| Symbols: | pre-tRNA | chr1:6948860-6948943 REVERSE LENGTH=84
scaffold280_contigs=12	597862	AT5G52495.1	84	93.06	72	0.01	85.71	3	2	550554	550624	1	71	1e-18	104	| Symbols: | pre-tRNA | chr5:21300880-21300963 REVERSE LENGTH=84
scaffold280_contigs=12	597862	AT5G25585.1	84	93.06	72	0.01	85.71	3	2	550554	550624	1	71	1e-18	104	| Symbols: | pre-tRNA | chr5:8906416-8906499 FORWARD LENGTH=84
scaffold280_contigs=12	597862	AT4G23635.1	84	93.06	72	0.01	85.71	3	2	550554	550624	1	71	1e-18	104	| Symbols: | pre-tRNA | chr4:12320110-12320193 FORWARD LENGTH=84
scaffold280_contigs=12	597862	AT4G11213.1	84	90	70	0.01	83.33	7	0	550554	550623	1	70	1e-14	91.6	| Symbols: | pre-tRNA | chr4:6837560-6837643 REVERSE LENGTH=84
scaffold281_contigs=6	413139	AT1G57380.1	37	100	37	0.01	100	0	0	55389	55425	1	37	4e-08	69.4	| Symbols: | pre-tRNA | chr1:21300890-21300926 FORWARD LENGTH=37
scaffold281_contigs=6	413139	AT1G57470.1	37	100	37	0.01	100	0	0	55389	55425	1	37	4e-08	69.4	| Symbols: | pre-tRNA | chr1:21305311-21305347 FORWARD LENGTH=37
scaffold281_contigs=6	413139	AT1G57490.1	37	100	37	0.01	100	0	0	55389	55425	1	37	4e-08	69.4	| Symbols: | pre-tRNA | chr1:21306389-21306425 FORWARD LENGTH=37
scaffold281_contigs=6	413139	AT1G57530.1	37	100	37	0.01	100	0	0	55389	55425	1	37	4e-08	69.4	| Symbols: | pre-tRNA | chr1:21308387-21308423 FORWARD LENGTH=37
scaffold281_contigs=6	413139	AT1G57430.1	37	100	37	0.01	100	0	0	55389	55425	1	37	4e-08	69.4	| Symbols: | pre-tRNA | chr1:21303317-21303353 FORWARD LENGTH=37
scaffold281_contigs=6	413139	AT1G57400.1	37	100	37	0.01	100	0	0	55389	55425	1	37	4e-08	69.4	| Symbols: | pre-tRNA | chr1:21301967-21302003 FORWARD LENGTH=37
scaffold281_contigs=6	413139	AT1G57500.1	37	100	37	0.01	100	0	0	55389	55425	1	37	4e-08	69.4	| Symbols: | pre-tRNA | chr1:21306849-21306885 FORWARD LENGTH=37
scaffold281_contigs=6	413139	AT1G57320.1	37	100	37	0.01	100	0	0	55389	55425	1	37	4e-08	69.4	| Symbols: | pre-tRNA | chr1:21298009-21298045 FORWARD LENGTH=37
scaffold281_contigs=6	413139	AT1G57340.1	37	100	37	0.01	100	0	0	55389	55425	1	37	4e-08	69.4	| Symbols: | pre-tRNA | chr1:21299086-21299122 FORWARD LENGTH=37
scaffold281_contigs=6	413139	AT1G57440.1	37	100	37	0.01	100	0	0	55389	55425	1	37	4e-08	69.4	| Symbols: | pre-tRNA | chr1:21303777-21303813 FORWARD LENGTH=37
scaffold281_contigs=6	413139	AT1G56890.1	37	100	37	0.01	100	0	0	55389	55425	1	37	4e-08	69.4	| Symbols: | pre-tRNA | chr1:21276687-21276723 FORWARD LENGTH=37
scaffold281_contigs=6	413139	AT1G56870.1	37	100	37	0.01	100	0	0	55389	55425	1	37	4e-08	69.4	| Symbols: | pre-tRNA | chr1:21275609-21275645 FORWARD LENGTH=37
scaffold281_contigs=6	413139	AT1G56860.1	37	100	37	0.01	100	0	0	55389	55425	1	37	4e-08	69.4	| Symbols: | pre-tRNA | chr1:21275158-21275194 FORWARD LENGTH=37
scaffold281_contigs=6	413139	AT1G56930.1	37	100	37	0.01	100	0	0	55389	55425	1	37	4e-08	69.4	| Symbols: | pre-tRNA | chr1:21278647-21278683 FORWARD LENGTH=37
scaffold281_contigs=6	413139	AT1G56920.1	37	100	37	0.01	100	0	0	55389	55425	1	37	4e-08	69.4	| Symbols: | pre-tRNA | chr1:21278196-21278232 FORWARD LENGTH=37
scaffold281_contigs=6	413139	AT1G56900.1	37	100	37	0.01	100	0	0	55389	55425	1	37	4e-08	69.4	| Symbols: | pre-tRNA | chr1:21277117-21277153 FORWARD LENGTH=37
scaffold281_contigs=6	413139	AT1G56840.1	37	100	37	0.01	100	0	0	55389	55425	1	37	4e-08	69.4	| Symbols: | pre-tRNA | chr1:21274079-21274115 FORWARD LENGTH=37
scaffold281_contigs=6	413139	AT1G56950.1	37	100	37	0.01	100	0	0	55389	55425	1	37	4e-08	69.4	| Symbols: | pre-tRNA | chr1:21279720-21279756 FORWARD LENGTH=37
scaffold281_contigs=6	413139	AT1G56960.1	37	100	37	0.01	100	0	0	55389	55425	1	37	4e-08	69.4	| Symbols: | pre-tRNA | chr1:21280178-21280214 FORWARD LENGTH=37
scaffold281_contigs=6	413139	AT1G56980.1	37	100	37	0.01	100	0	0	55389	55425	1	37	4e-08	69.4	| Symbols: | pre-tRNA | chr1:21281252-21281288 FORWARD LENGTH=37
scaffold281_contigs=6	413139	AT1G56740.1	37	100	37	0.01	100	0	0	55389	55425	1	37	4e-08	69.4	| Symbols: | pre-tRNA | chr1:21269122-21269158 FORWARD LENGTH=37
scaffold281_contigs=6	413139	AT1G56750.1	37	100	37	0.01	100	0	0	55389	55425	1	37	4e-08	69.4	| Symbols: | pre-tRNA | chr1:21269552-21269588 FORWARD LENGTH=37
scaffold281_contigs=6	413139	AT1G56810.1	37	100	37	0.01	100	0	0	55389	55425	1	37	4e-08	69.4	| Symbols: | pre-tRNA | chr1:21272570-21272606 FORWARD LENGTH=37
scaffold281_contigs=6	413139	AT1G56800.1	37	100	37	0.01	100	0	0	55389	55425	1	37	4e-08	69.4	| Symbols: | pre-tRNA | chr1:21272140-21272176 FORWARD LENGTH=37
scaffold281_contigs=6	413139	AT1G56830.1	37	100	37	0.01	100	0	0	55389	55425	1	37	4e-08	69.4	| Symbols: | pre-tRNA | chr1:21273649-21273685 FORWARD LENGTH=37
scaffold281_contigs=6	413139	AT1G56770.1	37	100	37	0.01	100	0	0	55389	55425	1	37	4e-08	69.4	| Symbols: | pre-tRNA | chr1:21270631-21270667 FORWARD LENGTH=37
scaffold281_contigs=6	413139	AT1G56780.1	37	100	37	0.01	100	0	0	55389	55425	1	37	4e-08	69.4	| Symbols: | pre-tRNA | chr1:21271061-21271097 FORWARD LENGTH=37
scaffold281_contigs=6	413139	AT1G57160.1	37	100	37	0.01	100	0	0	55389	55425	1	37	4e-08	69.4	| Symbols: | pre-tRNA | chr1:21290445-21290481 FORWARD LENGTH=37
scaffold281_contigs=6	413139	AT1G57140.1	37	100	37	0.01	100	0	0	55389	55425	1	37	4e-08	69.4	| Symbols: | pre-tRNA | chr1:21289368-21289404 FORWARD LENGTH=37
scaffold281_contigs=6	413139	AT1G57220.1	37	100	37	0.01	100	0	0	55389	55425	1	37	4e-08	69.4	| Symbols: | pre-tRNA | chr1:21293325-21293361 FORWARD LENGTH=37
scaffold281_contigs=6	413139	AT1G57280.1	37	100	37	0.01	100	0	0	55389	55425	1	37	4e-08	69.4	| Symbols: | pre-tRNA | chr1:21296205-21296241 FORWARD LENGTH=37
scaffold281_contigs=6	413139	AT1G57260.1	37	100	37	0.01	100	0	0	55389	55425	1	37	4e-08	69.4	| Symbols: | pre-tRNA | chr1:21295128-21295164 FORWARD LENGTH=37
scaffold281_contigs=6	413139	AT1G57250.1	37	100	37	0.01	100	0	0	55389	55425	1	37	4e-08	69.4	| Symbols: | pre-tRNA | chr1:21294671-21294707 FORWARD LENGTH=37
scaffold281_contigs=6	413139	AT1G57200.1	37	100	37	0.01	100	0	0	55389	55425	1	37	4e-08	69.4	| Symbols: | pre-tRNA | chr1:21292248-21292284 FORWARD LENGTH=37
scaffold281_contigs=6	413139	AT1G57190.1	37	100	37	0.01	100	0	0	55389	55425	1	37	4e-08	69.4	| Symbols: | pre-tRNA | chr1:21291791-21291827 FORWARD LENGTH=37
scaffold281_contigs=6	413139	AT1G57050.1	37	100	37	0.01	100	0	0	55389	55425	1	37	4e-08	69.4	| Symbols: | pre-tRNA | chr1:21284774-21284810 FORWARD LENGTH=37
scaffold281_contigs=6	413139	AT1G57040.1	37	100	37	0.01	100	0	0	55389	55425	1	37	4e-08	69.4	| Symbols: | pre-tRNA | chr1:21284316-21284352 FORWARD LENGTH=37
scaffold281_contigs=6	413139	AT1G57020.1	37	100	37	0.01	100	0	0	55389	55425	1	37	4e-08	69.4	| Symbols: | pre-tRNA | chr1:21283242-21283278 FORWARD LENGTH=37
scaffold281_contigs=6	413139	AT1G57010.1	37	100	37	0.01	100	0	0	55389	55425	1	37	4e-08	69.4	| Symbols: | pre-tRNA | chr1:21282784-21282820 FORWARD LENGTH=37
scaffold281_contigs=6	413139	AT1G57070.1	37	100	37	0.01	100	0	0	55389	55425	1	37	4e-08	69.4	| Symbols: | pre-tRNA | chr1:21285849-21285885 FORWARD LENGTH=37
scaffold281_contigs=6	413139	AT1G57110.1	37	100	37	0.01	100	0	0	55389	55425	1	37	4e-08	69.4	| Symbols: | pre-tRNA | chr1:21287837-21287873 FORWARD LENGTH=37
scaffold281_contigs=6	413139	AT1G57100.1	37	100	37	0.01	100	0	0	55389	55425	1	37	4e-08	69.4	| Symbols: | pre-tRNA | chr1:21287380-21287416 FORWARD LENGTH=37
scaffold281_contigs=6	413139	AT1G57080.1	37	100	37	0.01	100	0	0	55389	55425	1	37	4e-08	69.4	| Symbols: | pre-tRNA | chr1:21286306-21286342 FORWARD LENGTH=37
scaffold281_contigs=6	413139	AT1G56990.1	37	100	37	0.01	100	0	0	55389	55425	1	37	4e-08	69.4	| Symbols: | pre-tRNA | chr1:21281710-21281746 FORWARD LENGTH=37
scaffold281_contigs=6	413139	AT1G57130.1	37	100	37	0.01	100	0	0	55389	55425	1	37	4e-08	69.4	| Symbols: | pre-tRNA | chr1:21288910-21288946 FORWARD LENGTH=37
scaffold281_contigs=6	413139	AT5G50995.1	37	97.3	37	0.01	100	1	0	55389	55425	1	37	2e-06	63.9	| Symbols: | pre-tRNA | chr5:20741678-20741714 REVERSE LENGTH=37
scaffold281_contigs=6	413139	AT5G03445.1	37	97.3	37	0.01	100	1	0	55389	55425	1	37	2e-06	63.9	| Symbols: | pre-tRNA | chr5:858536-858572 FORWARD LENGTH=37
scaffold281_contigs=6	413139	AT5G07315.1	37	97.3	37	0.01	100	1	0	55389	55425	1	37	2e-06	63.9	| Symbols: | pre-tRNA | chr5:2309512-2309548 REVERSE LENGTH=37
scaffold281_contigs=6	413139	AT4G11177.1	37	97.3	37	0.01	100	1	0	55389	55425	1	37	2e-06	63.9	| Symbols: | pre-tRNA | chr4:6819292-6819328 FORWARD LENGTH=37
scaffold281_contigs=6	413139	AT3G18952.1	37	97.3	37	0.01	100	1	0	55389	55425	1	37	2e-06	63.9	| Symbols: | pre-tRNA | chr3:6540631-6540667 FORWARD LENGTH=37
scaffold281_contigs=6	413139	AT2G15950.1	37	97.3	37	0.01	100	1	0	55389	55425	1	37	2e-06	63.9	| Symbols: | pre-tRNA | chr2:6946843-6946879 REVERSE LENGTH=37
scaffold281_contigs=6	413139	AT2G21570.1	37	97.3	37	0.01	100	1	0	55389	55425	1	37	2e-06	63.9	| Symbols: | pre-tRNA | chr2:9234240-9234276 REVERSE LENGTH=37
scaffold281_contigs=6	413139	AT2G36280.1	37	97.3	37	0.01	100	1	0	55389	55425	1	37	2e-06	63.9	| Symbols: | pre-tRNA | chr2:15208402-15208438 REVERSE LENGTH=37
scaffold281_contigs=6	413139	AT2G36860.1	37	97.3	37	0.01	100	1	0	55389	55425	1	37	2e-06	63.9	| Symbols: | pre-tRNA | chr2:15470209-15470245 REVERSE LENGTH=37
scaffold281_contigs=6	413139	AT1G57370.1	37	100	34	0.01	91.89	0	0	55392	55425	4	37	2e-06	63.9	| Symbols: | pre-tRNA | chr1:21300432-21300468 FORWARD LENGTH=37
scaffold281_contigs=6	413139	AT1G57350.1	37	97.3	37	0.01	100	1	0	55389	55425	1	37	2e-06	63.9	| Symbols: | pre-tRNA | chr1:21299544-21299580 FORWARD LENGTH=37
scaffold281_contigs=6	413139	AT1G57410.1	37	97.3	37	0.01	100	1	0	55389	55425	1	37	2e-06	63.9	| Symbols: | pre-tRNA | chr1:21302425-21302461 FORWARD LENGTH=37
scaffold281_contigs=6	413139	AT1G57310.1	37	100	34	0.01	91.89	0	0	55392	55425	4	37	2e-06	63.9	| Symbols: | pre-tRNA | chr1:21297551-21297587 FORWARD LENGTH=37
scaffold281_contigs=6	413139	AT1G57290.1	37	97.3	37	0.01	100	1	0	55389	55425	1	37	2e-06	63.9	| Symbols: | pre-tRNA | chr1:21296663-21296699 FORWARD LENGTH=37
scaffold281_contigs=6	413139	AT1G52860.1	37	97.3	37	0.01	100	1	0	55389	55425	1	37	2e-06	63.9	| Symbols: | pre-tRNA | chr1:19685183-19685219 REVERSE LENGTH=37
scaffold281_contigs=6	413139	AT1G49460.1	37	97.3	37	0.01	100	1	0	55389	55425	1	37	2e-06	63.9	| Symbols: | pre-tRNA | chr1:18308903-18308939 FORWARD LENGTH=37
scaffold281_contigs=6	413139	AT5G61835.1	37	97.22	36	0.01	97.3	1	0	55389	55424	1	36	6e-06	62.1	| Symbols: | pre-tRNA | chr5:24838980-24839016 FORWARD LENGTH=37
scaffold284_contigs=1	69775	AT5G59385.1	72	97.22	72	0.1	100	2	0	27068	27139	1	72	5e-25	122	| Symbols: | pre-tRNA | chr5:23953942-23954013 FORWARD LENGTH=72
scaffold284_contigs=1	69775	AT5G59395.1	72	97.22	72	0.1	100	2	0	27068	27139	1	72	5e-25	122	| Symbols: | pre-tRNA | chr5:23957430-23957501 FORWARD LENGTH=72
scaffold284_contigs=1	69775	AT5G11225.1	72	97.22	72	0.1	100	2	0	27068	27139	1	72	5e-25	122	| Symbols: | pre-tRNA | chr5:3578295-3578366 REVERSE LENGTH=72
scaffold284_contigs=1	69775	AT5G11325.1	72	97.22	72	0.1	100	2	0	27068	27139	1	72	5e-25	122	| Symbols: | pre-tRNA | chr5:3617058-3617129 FORWARD LENGTH=72
scaffold284_contigs=1	69775	AT5G45745.1	72	97.22	72	0.1	100	2	0	27068	27139	1	72	5e-25	122	| Symbols: | pre-tRNA | chr5:18558845-18558916 FORWARD LENGTH=72
scaffold284_contigs=1	69775	AT4G18815.1	72	97.22	72	0.1	100	2	0	27068	27139	1	72	5e-25	122	| Symbols: | pre-tRNA | chr4:10325965-10326036 REVERSE LENGTH=72
scaffold284_contigs=1	69775	AT3G44955.1	72	97.22	72	0.1	100	2	0	27068	27139	1	72	5e-25	122	| Symbols: | pre-tRNA | chr3:16427041-16427112 REVERSE LENGTH=72
scaffold284_contigs=1	69775	AT3G46585.1	72	97.22	72	0.1	100	2	0	27068	27139	1	72	5e-25	122	| Symbols: | pre-tRNA | chr3:17149752-17149823 FORWARD LENGTH=72
scaffold284_contigs=1	69775	AT2G27850.1	72	97.22	72	0.1	100	2	0	27068	27139	1	72	5e-25	122	| Symbols: | pre-tRNA | chr2:11864154-11864225 REVERSE LENGTH=72
scaffold284_contigs=1	69775	AT2G29030.1	72	97.22	72	0.1	100	2	0	27068	27139	1	72	5e-25	122	| Symbols: | pre-tRNA | chr2:12471773-12471844 REVERSE LENGTH=72
scaffold284_contigs=1	69775	AT1G08240.1	72	97.22	72	0.1	100	2	0	27068	27139	1	72	5e-25	122	| Symbols: | pre-tRNA | chr1:2588525-2588596 FORWARD LENGTH=72
scaffold284_contigs=1	69775	AT1G12590.1	72	97.22	72	0.1	100	2	0	27068	27139	1	72	5e-25	122	| Symbols: | pre-tRNA | chr1:4285887-4285958 REVERSE LENGTH=72
scaffold296_contigs=6	228045	AT3G52345.1	72	100	72	0.03	100	0	0	213656	213727	1	72	7e-28	134	| Symbols: | pre-tRNA | chr3:19409368-19409439 REVERSE LENGTH=72
scaffold296_contigs=6	228045	AT5G46595.1	72	97.22	72	0.03	100	2	0	213656	213727	1	72	2e-24	122	| Symbols: | pre-tRNA | chr5:18907523-18907594 FORWARD LENGTH=72
scaffold296_contigs=6	228045	AT3G14855.1	72	97.22	72	0.03	100	2	0	213656	213727	1	72	2e-24	122	| Symbols: | pre-tRNA | chr3:4998141-4998212 FORWARD LENGTH=72
scaffold296_contigs=6	228045	AT5G20852.1	72	95.83	72	0.03	100	3	0	213656	213727	1	72	7e-23	117	| Symbols: | pre-tRNA | chr5:7073530-7073601 REVERSE LENGTH=72
scaffold296_contigs=6	228045	AT5G20854.1	72	95.83	72	0.03	100	3	0	213656	213727	1	72	7e-23	117	| Symbols: ATC2 | ATC2; pre-tRNA | chr5:7073943-7074014 REVERSE LENGTH=72
scaffold296_contigs=6	228045	AT4G17975.1	72	95.83	72	0.03	100	3	0	213656	213727	1	72	7e-23	117	| Symbols: | pre-tRNA | chr4:9978106-9978177 REVERSE LENGTH=72
scaffold296_contigs=6	228045	AT1G63510.1	72	97.01	67	0.03	93.06	2	0	213661	213727	6	72	9e-22	113	| Symbols: | pre-tRNA | chr1:23559187-23559258 REVERSE LENGTH=72
scaffold301_contigs=4	71576	AT5G07135.1	71	100	71	0.1	100	0	0	71094	71164	1	71	8e-28	132	| Symbols: | pre-tRNA | chr5:2212678-2212748 REVERSE LENGTH=71
scaffold301_contigs=4	71576	AT5G19095.1	71	100	71	0.1	100	0	0	71094	71164	1	71	8e-28	132	| Symbols: | pre-tRNA | chr5:6401239-6401309 FORWARD LENGTH=71
scaffold301_contigs=4	71576	AT5G66817.1	71	100	71	0.1	100	0	0	71094	71164	1	71	8e-28	132	| Symbols: | pre-tRNA | chr5:26682708-26682778 REVERSE LENGTH=71
scaffold301_contigs=4	71576	AT4G32475.1	71	100	71	0.1	100	0	0	71094	71164	1	71	8e-28	132	| Symbols: | pre-tRNA | chr4:15671393-15671463 FORWARD LENGTH=71
scaffold301_contigs=4	71576	AT3G53965.1	71	100	71	0.1	100	0	0	71094	71164	1	71	8e-28	132	| Symbols: | pre-tRNA | chr3:19984941-19985011 FORWARD LENGTH=71
scaffold301_contigs=4	71576	AT3G58165.1	71	100	71	0.1	100	0	0	71094	71164	1	71	8e-28	132	| Symbols: | pre-tRNA | chr3:21542282-21542352 FORWARD LENGTH=71
scaffold301_contigs=4	71576	AT3G61715.1	71	100	71	0.1	100	0	0	71094	71164	1	71	8e-28	132	| Symbols: | pre-tRNA | chr3:22842522-22842592 FORWARD LENGTH=71
scaffold301_contigs=4	71576	AT2G30450.1	71	100	71	0.1	100	0	0	71094	71164	1	71	8e-28	132	| Symbols: | pre-tRNA | chr2:12975948-12976018 REVERSE LENGTH=71
scaffold301_contigs=4	71576	AT2G30180.1	71	100	71	0.1	100	0	0	71094	71164	1	71	8e-28	132	| Symbols: | pre-tRNA | chr2:12881591-12881661 FORWARD LENGTH=71
scaffold301_contigs=4	71576	AT2G30190.1	71	100	71	0.1	100	0	0	71094	71164	1	71	8e-28	132	| Symbols: | pre-tRNA | chr2:12882734-12882804 FORWARD LENGTH=71
scaffold301_contigs=4	71576	AT1G60820.1	71	100	71	0.1	100	0	0	71094	71164	1	71	8e-28	132	| Symbols: | pre-tRNA | chr1:22394637-22394707 REVERSE LENGTH=71
scaffold301_contigs=4	71576	AT1G06860.1	71	100	71	0.1	100	0	0	71094	71164	1	71	8e-28	132	| Symbols: | pre-tRNA | chr1:2107398-2107468 REVERSE LENGTH=71
scaffold301_contigs=4	71576	AT1G06880.1	71	100	71	0.1	100	0	0	71094	71164	1	71	8e-28	132	| Symbols: | pre-tRNA | chr1:2111148-2111218 REVERSE LENGTH=71
scaffold301_contigs=4	71576	AT1G60580.1	71	100	71	0.1	100	0	0	71094	71164	1	71	8e-28	132	| Symbols: | pre-tRNA | chr1:22313414-22313484 REVERSE LENGTH=71
scaffold301_contigs=4	71576	AT1G04320.1	71	100	69	0.1	97.18	0	0	71096	71164	3	71	1e-26	128	| Symbols: | pre-tRNA | chr1:1159023-1159093 FORWARD LENGTH=71
scaffold301_contigs=4	71576	AT3G06105.1	71	98.59	71	0.1	100	1	0	71094	71164	1	71	4e-26	126	| Symbols: | pre-tRNA | chr3:1843324-1843394 REVERSE LENGTH=71
scaffold301_contigs=4	71576	AT2G42420.1	71	98.59	71	0.1	100	1	0	71094	71164	1	71	4e-26	126	| Symbols: | pre-tRNA | chr2:17660778-17660848 FORWARD LENGTH=71
scaffold301_contigs=4	71576	AT1G60840.1	71	98.59	71	0.1	100	1	0	71094	71164	1	71	4e-26	126	| Symbols: | pre-tRNA | chr1:22397592-22397662 REVERSE LENGTH=71
scaffold301_contigs=4	71576	AT1G60910.1	71	98.59	71	0.1	100	1	0	71094	71164	1	71	4e-26	126	| Symbols: | pre-tRNA | chr1:22428167-22428237 FORWARD LENGTH=71
scaffold301_contigs=4	71576	AT5G43535.1	71	94.44	72	0.1	101.41	2	2	71094	71164	1	71	4e-21	110	| Symbols: | pre-tRNA | chr5:17495541-17495611 REVERSE LENGTH=71
scaffold301_contigs=4	71576	AT1G71700.1	71	94.44	72	0.1	101.41	2	2	71094	71164	1	71	4e-21	110	| Symbols: | pre-tRNA | chr1:26973389-26973459 FORWARD LENGTH=71
scaffold302_contigs=12	461291	AT5G65700.1	3491	74.38	2092	0.45	59.93	410	120	442689	444717	2672	644	0	778	| Symbols: BAM1 | Leucine-rich receptor-like protein kinase family protein | chr5:26281757-26285247 FORWARD LENGTH=3491
scaffold302_contigs=12	461291	AT4G16105.1	74	98.65	74	0.02	100	1	0	244703	244776	74	1	5e-27	132	| Symbols: | pre-tRNA | chr4:9108308-9108381 FORWARD LENGTH=74
scaffold302_contigs=12	461291	AT4G14415.1	74	98.65	74	0.02	100	1	0	244703	244776	74	1	5e-27	132	| Symbols: | pre-tRNA | chr4:8301725-8301798 REVERSE LENGTH=74
scaffold302_contigs=12	461291	AT3G18815.1	74	98.65	74	0.02	100	1	0	244703	244776	74	1	5e-27	132	| Symbols: | pre-tRNA | chr3:6483940-6484013 REVERSE LENGTH=74
scaffold302_contigs=12	461291	AT5G40545.1	72	98.61	72	0.02	100	1	0	231942	232013	72	1	7e-26	128	| Symbols: | pre-tRNA | chr5:16239638-16239709 REVERSE LENGTH=72
scaffold302_contigs=12	461291	AT5G21378.1	72	98.61	72	0.02	100	1	0	231942	232013	72	1	7e-26	128	| Symbols: | pre-tRNA | chr5:7222057-7222128 REVERSE LENGTH=72
scaffold302_contigs=12	461291	AT5G15815.1	72	98.61	72	0.02	100	1	0	231942	232013	72	1	7e-26	128	| Symbols: | pre-tRNA | chr5:5161512-5161583 FORWARD LENGTH=72
scaffold302_contigs=12	461291	AT5G59055.1	72	98.61	72	0.02	100	1	0	231942	232013	72	1	7e-26	128	| Symbols: | pre-tRNA | chr5:23844206-23844277 FORWARD LENGTH=72
scaffold302_contigs=12	461291	AT5G05945.1	72	98.61	72	0.02	100	1	0	231942	232013	72	1	7e-26	128	| Symbols: | pre-tRNA | chr5:1788651-1788722 FORWARD LENGTH=72
scaffold302_contigs=12	461291	AT5G14495.1	72	98.61	72	0.02	100	1	0	231942	232013	72	1	7e-26	128	| Symbols: | pre-tRNA | chr5:4673900-4673971 FORWARD LENGTH=72
scaffold302_contigs=12	461291	AT3G02335.1	72	98.61	72	0.02	100	1	0	231942	232013	72	1	7e-26	128	| Symbols: | pre-tRNA | chr3:476802-476873 FORWARD LENGTH=72
scaffold302_contigs=12	461291	AT3G13335.1	72	98.61	72	0.02	100	1	0	231942	232013	72	1	7e-26	128	| Symbols: | pre-tRNA | chr3:4330772-4330843 FORWARD LENGTH=72
scaffold302_contigs=12	461291	AT3G59926.1	72	98.61	72	0.02	100	1	0	231942	232013	72	1	7e-26	128	| Symbols: | pre-tRNA | chr3:22138847-22138918 REVERSE LENGTH=72
scaffold302_contigs=12	461291	AT3G51265.1	72	98.61	72	0.02	100	1	0	231942	232013	72	1	7e-26	128	| Symbols: | pre-tRNA | chr3:19033393-19033464 REVERSE LENGTH=72
scaffold302_contigs=12	461291	AT3G27555.1	72	98.61	72	0.02	100	1	0	231942	232013	72	1	7e-26	128	| Symbols: | pre-tRNA | chr3:10210328-10210399 FORWARD LENGTH=72
scaffold302_contigs=12	461291	AT3G52765.1	72	98.61	72	0.02	100	1	0	231942	232013	72	1	7e-26	128	| Symbols: | pre-tRNA | chr3:19555036-19555107 FORWARD LENGTH=72
scaffold302_contigs=12	461291	AT2G33660.1	72	98.61	72	0.02	100	1	0	231942	232013	72	1	7e-26	128	| Symbols: | pre-tRNA | chr2:14244699-14244770 FORWARD LENGTH=72
scaffold302_contigs=12	461291	AT2G39860.1	72	98.61	72	0.02	100	1	0	231942	232013	72	1	7e-26	128	| Symbols: | pre-tRNA | chr2:16639780-16639851 REVERSE LENGTH=72
scaffold302_contigs=12	461291	AT1G49020.1	72	98.61	72	0.02	100	1	0	231942	232013	72	1	7e-26	128	| Symbols: | pre-tRNA | chr1:18135598-18135669 REVERSE LENGTH=72
scaffold302_contigs=12	461291	AT1G76000.1	72	98.61	72	0.02	100	1	0	231942	232013	72	1	7e-26	128	| Symbols: | pre-tRNA | chr1:28527767-28527838 FORWARD LENGTH=72
scaffold302_contigs=12	461291	AT1G73900.1	72	98.61	72	0.02	100	1	0	231942	232013	72	1	7e-26	128	| Symbols: | pre-tRNA | chr1:27788983-27789054 FORWARD LENGTH=72
scaffold302_contigs=12	461291	AT1G75070.1	72	98.61	72	0.02	100	1	0	231942	232013	72	1	7e-26	128	| Symbols: | pre-tRNA | chr1:28184532-28184603 FORWARD LENGTH=72
scaffold302_contigs=12	461291	AT1G18430.1	72	98.61	72	0.02	100	1	0	231942	232013	72	1	7e-26	128	| Symbols: | pre-tRNA | chr1:6345764-6345835 FORWARD LENGTH=72
scaffold302_contigs=12	461291	AT1G17660.1	72	98.61	72	0.02	100	1	0	231942	232013	72	1	7e-26	128	| Symbols: | pre-tRNA | chr1:6075820-6075891 FORWARD LENGTH=72
scaffold302_contigs=12	461291	AT1G03515.1	72	98.61	72	0.02	100	1	0	231942	232013	72	1	7e-26	128	| Symbols: | pre-tRNA | chr1:877648-877719 FORWARD LENGTH=72
scaffold302_contigs=12	461291	AT4G34975.1	74	97.3	74	0.02	100	2	0	244703	244776	74	1	2e-25	126	| Symbols: | pre-tRNA | chr4:16655286-16655359 FORWARD LENGTH=74
scaffold302_contigs=12	461291	AT1G49280.1	74	97.3	74	0.02	100	2	0	244703	244776	74	1	2e-25	126	| Symbols: | pre-tRNA | chr1:18230479-18230552 REVERSE LENGTH=74
scaffold302_contigs=12	461291	AT2G33650.1	72	97.22	72	0.02	100	2	0	231942	232013	72	1	3e-24	122	| Symbols: | pre-tRNA | chr2:14243131-14243202 FORWARD LENGTH=72
scaffold302_contigs=12	461291	AT1G43820.1	72	95.65	69	0.01	95.83	3	0	231945	232013	69	1	7e-21	111	| Symbols: | pre-tRNA | chr1:16585705-16585776 REVERSE LENGTH=72
scaffold302_contigs=12	461291	AT5G44705.1	74	93.24	74	0.02	100	5	0	244703	244776	74	1	2e-20	110	| Symbols: | pre-tRNA | chr5:18040788-18040861 FORWARD LENGTH=74
scaffold302_contigs=12	461291	AT4G20115.1	74	93.24	74	0.02	100	5	0	244703	244776	74	1	2e-20	110	| Symbols: | pre-tRNA | chr4:10878724-10878797 REVERSE LENGTH=74
scaffold302_contigs=12	461291	AT4G16465.1	74	93.24	74	0.02	100	5	0	244703	244776	74	1	2e-20	110	| Symbols: | pre-tRNA | chr4:9287209-9287282 FORWARD LENGTH=74
scaffold302_contigs=12	461291	AT4G31895.1	74	93.24	74	0.02	100	5	0	244703	244776	74	1	2e-20	110	| Symbols: | pre-tRNA | chr4:15430224-15430297 REVERSE LENGTH=74
scaffold302_contigs=12	461291	AT2G34950.1	74	93.24	74	0.02	100	5	0	244703	244776	74	1	2e-20	110	| Symbols: | pre-tRNA | chr2:14743475-14743548 REVERSE LENGTH=74
scaffold305_contigs=7	352239	AT4G04770.1	2052	76.19	1109	0.31	54.04	218	46	321707	322792	438	1523	4e-151	544	| Symbols: ATABC1, LAF6, ATNAP1, ABC1 | ATP binding cassette protein 1 | chr4:2427799-2429850 REVERSE LENGTH=2052
scaffold305_contigs=7	352239	AT5G46325.1	80	98.75	80	0.02	100	1	0	186928	187007	1	80	2e-30	143	| Symbols: | pre-tRNA | chr5:18790308-18790387 FORWARD LENGTH=80
scaffold305_contigs=7	352239	AT5G06125.1	80	98.75	80	0.02	100	1	0	186928	187007	1	80	2e-30	143	| Symbols: | pre-tRNA | chr5:1853302-1853381 REVERSE LENGTH=80
scaffold305_contigs=7	352239	AT3G52565.1	80	98.75	80	0.02	100	1	0	186928	187007	1	80	2e-30	143	| Symbols: | pre-tRNA | chr3:19500988-19501067 FORWARD LENGTH=80
scaffold305_contigs=7	352239	AT1G11550.1	80	98.75	80	0.02	100	1	0	186928	187007	1	80	2e-30	143	| Symbols: | pre-tRNA | chr1:3881529-3881608 FORWARD LENGTH=80
scaffold305_contigs=7	352239	AT1G50070.1	80	98.7	77	0.02	96.25	1	0	186931	187007	4	80	8e-29	137	| Symbols: | pre-tRNA | chr1:18552999-18553078 FORWARD LENGTH=80
scaffold305_contigs=7	352239	AT1G50100.1	80	98.7	77	0.02	96.25	1	0	186931	187007	4	80	8e-29	137	| Symbols: | pre-tRNA | chr1:18557900-18557979 FORWARD LENGTH=80
scaffold305_contigs=7	352239	AT5G49435.1	72	100	72	0.02	100	0	0	61261	61332	1	72	1e-27	134	| Symbols: | pre-tRNA | chr5:20046823-20046894 FORWARD LENGTH=72
scaffold305_contigs=7	352239	AT5G02505.1	72	100	72	0.02	100	0	0	61261	61332	1	72	1e-27	134	| Symbols: | pre-tRNA | chr5:559330-559401 REVERSE LENGTH=72
scaffold305_contigs=7	352239	AT5G18005.1	72	100	72	0.02	100	0	0	278796	278867	72	1	1e-27	134	| Symbols: | pre-tRNA | chr5:5962698-5962769 REVERSE LENGTH=72
scaffold305_contigs=7	352239	AT5G18015.1	72	100	72	0.02	100	0	0	278796	278867	72	1	1e-27	134	| Symbols: | pre-tRNA | chr5:5965971-5966042 REVERSE LENGTH=72
scaffold305_contigs=7	352239	AT4G39345.1	72	100	72	0.02	100	0	0	61261	61332	1	72	1e-27	134	| Symbols: | pre-tRNA | chr4:18293780-18293851 FORWARD LENGTH=72
scaffold305_contigs=7	352239	AT4G39615.1	72	100	72	0.02	100	0	0	278796	278867	72	1	1e-27	134	| Symbols: | pre-tRNA | chr4:18395028-18395099 FORWARD LENGTH=72
scaffold305_contigs=7	352239	AT4G17765.1	72	100	72	0.02	100	0	0	278796	278867	72	1	1e-27	134	| Symbols: | pre-tRNA | chr4:9873512-9873583 REVERSE LENGTH=72
scaffold305_contigs=7	352239	AT4G17612.1	72	100	72	0.02	100	0	0	278796	278867	72	1	1e-27	134	| Symbols: | pre-tRNA | chr4:9815203-9815274 REVERSE LENGTH=72
scaffold305_contigs=7	352239	AT3G06665.1	72	100	72	0.02	100	0	0	61261	61332	1	72	1e-27	134	| Symbols: | pre-tRNA | chr3:2104956-2105027 REVERSE LENGTH=72
scaffold305_contigs=7	352239	AT3G03845.1	72	100	72	0.02	100	0	0	278796	278867	72	1	1e-27	134	| Symbols: | pre-tRNA | chr3:981969-982040 FORWARD LENGTH=72
scaffold305_contigs=7	352239	AT3G03852.1	72	100	72	0.02	100	0	0	278796	278867	72	1	1e-27	134	| Symbols: | pre-tRNA | chr3:984099-984170 FORWARD LENGTH=72
scaffold305_contigs=7	352239	AT1G07760.1	72	100	72	0.02	100	0	0	61261	61332	1	72	1e-27	134	| Symbols: | pre-tRNA | chr1:2406834-2406905 REVERSE LENGTH=72
scaffold305_contigs=7	352239	AT1G02600.1	72	100	72	0.02	100	0	0	61261	61332	1	72	1e-27	134	| Symbols: | pre-tRNA | chr1:552640-552711 FORWARD LENGTH=72
scaffold305_contigs=7	352239	AT1G61880.1	72	100	72	0.02	100	0	0	278796	278867	72	1	1e-27	134	| Symbols: | pre-tRNA | chr1:22866758-22866829 REVERSE LENGTH=72
scaffold305_contigs=7	352239	AT1G11640.1	72	100	72	0.02	100	0	0	278796	278867	72	1	1e-27	134	| Symbols: | pre-tRNA | chr1:3914629-3914700 REVERSE LENGTH=72
scaffold305_contigs=7	352239	AT1G15450.1	72	100	72	0.02	100	0	0	278796	278867	72	1	1e-27	134	| Symbols: | pre-tRNA | chr1:5309647-5309718 REVERSE LENGTH=72
scaffold305_contigs=7	352239	AT1G80250.1	72	100	72	0.02	100	0	0	278796	278867	72	1	1e-27	134	| Symbols: | pre-tRNA | chr1:30174014-30174085 REVERSE LENGTH=72
scaffold305_contigs=7	352239	AT4G18255.1	80	96.25	80	0.02	100	3	0	186928	187007	1	80	4e-27	132	| Symbols: | pre-tRNA | chr4:10093067-10093146 REVERSE LENGTH=80
scaffold305_contigs=7	352239	AT2G36150.1	80	96.25	80	0.02	100	3	0	186928	187007	1	80	4e-27	132	| Symbols: | pre-tRNA | chr2:15169578-15169657 FORWARD LENGTH=80
scaffold305_contigs=7	352239	AT1G61910.1	80	96.25	80	0.02	100	3	0	186928	187007	1	80	4e-27	132	| Symbols: | pre-tRNA | chr1:22887090-22887169 FORWARD LENGTH=80
scaffold305_contigs=7	352239	AT5G64735.1	72	98.61	72	0.02	100	1	0	61261	61332	1	72	5e-26	128	| Symbols: | pre-tRNA | chr5:25875394-25875465 REVERSE LENGTH=72
scaffold305_contigs=7	352239	AT5G18085.1	72	98.61	72	0.02	100	1	0	278796	278867	72	1	5e-26	128	| Symbols: | pre-tRNA | chr5:5984377-5984448 FORWARD LENGTH=72
scaffold305_contigs=7	352239	AT1G20820.1	72	98.61	72	0.02	100	1	0	278796	278867	72	1	5e-26	128	| Symbols: | pre-tRNA | chr1:7242761-7242832 REVERSE LENGTH=72
scaffold305_contigs=7	352239	AT4G14345.1	72	95.83	72	0.02	100	3	0	61261	61332	1	72	1e-22	117	| Symbols: | pre-tRNA | chr4:8255700-8255771 FORWARD LENGTH=72
scaffold305_contigs=7	352239	AT2G28770.1	72	95.83	72	0.02	100	3	0	61261	61332	1	72	1e-22	117	| Symbols: | pre-tRNA | chr2:12339751-12339822 FORWARD LENGTH=72
scaffold306_contigs=7	313522	AT3G02715.1	82	98.68	76	0.02	92.68	1	0	257212	257287	1	76	3e-28	135	| Symbols: | pre-tRNA | chr3:586086-586167 FORWARD LENGTH=82
scaffold306_contigs=7	313522	AT5G51055.1	82	97.37	76	0.02	92.68	2	0	257212	257287	1	76	1e-26	130	| Symbols: | pre-tRNA | chr5:20756330-20756411 FORWARD LENGTH=82
scaffold306_contigs=7	313522	AT5G16375.1	82	97.37	76	0.02	92.68	2	0	257212	257287	1	76	1e-26	130	| Symbols: | pre-tRNA | chr5:5358916-5358997 FORWARD LENGTH=82
scaffold306_contigs=7	313522	AT3G46875.1	82	97.37	76	0.02	92.68	2	0	257212	257287	1	76	1e-26	130	| Symbols: | pre-tRNA | chr3:17264580-17264661 FORWARD LENGTH=82
scaffold306_contigs=7	313522	AT1G57030.1	82	97.37	76	0.02	92.68	2	0	257212	257287	1	76	1e-26	130	| Symbols: | pre-tRNA | chr1:21283986-21284067 FORWARD LENGTH=82
scaffold306_contigs=7	313522	AT1G57360.1	82	97.37	76	0.02	92.68	2	0	257212	257287	1	76	1e-26	130	| Symbols: | pre-tRNA | chr1:21300102-21300183 FORWARD LENGTH=82
scaffold306_contigs=7	313522	AT1G57090.1	82	97.37	76	0.02	92.68	2	0	257212	257287	1	76	1e-26	130	| Symbols: | pre-tRNA | chr1:21287050-21287131 FORWARD LENGTH=82
scaffold306_contigs=7	313522	AT1G57060.1	82	97.37	76	0.02	92.68	2	0	257212	257287	1	76	1e-26	130	| Symbols: | pre-tRNA | chr1:21285519-21285600 FORWARD LENGTH=82
scaffold306_contigs=7	313522	AT1G56970.1	82	97.37	76	0.02	92.68	2	0	257212	257287	1	76	1e-26	130	| Symbols: | pre-tRNA | chr1:21280922-21281003 FORWARD LENGTH=82
scaffold306_contigs=7	313522	AT1G57000.1	82	97.37	76	0.02	92.68	2	0	257212	257287	1	76	1e-26	130	| Symbols: | pre-tRNA | chr1:21282454-21282535 FORWARD LENGTH=82
scaffold306_contigs=7	313522	AT1G57180.1	82	97.37	76	0.02	92.68	2	0	257212	257287	1	76	1e-26	130	| Symbols: | pre-tRNA | chr1:21291461-21291542 FORWARD LENGTH=82
scaffold306_contigs=7	313522	AT1G57240.1	82	97.37	76	0.02	92.68	2	0	257212	257287	1	76	1e-26	130	| Symbols: | pre-tRNA | chr1:21294341-21294422 FORWARD LENGTH=82
scaffold306_contigs=7	313522	AT1G57300.1	82	97.37	76	0.02	92.68	2	0	257212	257287	1	76	1e-26	130	| Symbols: | pre-tRNA | chr1:21297221-21297302 FORWARD LENGTH=82
scaffold306_contigs=7	313522	AT1G57120.1	82	97.37	76	0.02	92.68	2	0	257212	257287	1	76	1e-26	130	| Symbols: | pre-tRNA | chr1:21288581-21288662 FORWARD LENGTH=82
scaffold306_contigs=7	313522	AT1G59570.1	82	97.37	76	0.02	92.68	2	0	257212	257287	1	76	1e-26	130	| Symbols: | pre-tRNA | chr1:21883843-21883924 REVERSE LENGTH=82
scaffold306_contigs=7	313522	AT1G56760.1	82	97.37	76	0.02	92.68	2	0	257212	257287	1	76	1e-26	130	| Symbols: | pre-tRNA | chr1:21270296-21270377 FORWARD LENGTH=82
scaffold306_contigs=7	313522	AT1G56820.1	82	97.37	76	0.02	92.68	2	0	257212	257287	1	76	1e-26	130	| Symbols: | pre-tRNA | chr1:21273314-21273395 FORWARD LENGTH=82
scaffold306_contigs=7	313522	AT1G56880.1	82	97.37	76	0.02	92.68	2	0	257212	257287	1	76	1e-26	130	| Symbols: | pre-tRNA | chr1:21276352-21276433 FORWARD LENGTH=82
scaffold306_contigs=7	313522	AT1G15650.1	82	97.37	76	0.02	92.68	2	0	257212	257287	1	76	1e-26	130	| Symbols: | pre-tRNA | chr1:5380907-5380988 FORWARD LENGTH=82
scaffold306_contigs=7	313522	AT1G65830.1	82	97.37	76	0.02	92.68	2	0	257212	257287	1	76	1e-26	130	| Symbols: | pre-tRNA | chr1:24486992-24487073 REVERSE LENGTH=82
scaffold306_contigs=7	313522	AT1G72780.1	82	97.37	76	0.02	92.68	2	0	257212	257287	1	76	1e-26	130	| Symbols: | pre-tRNA | chr1:27393385-27393466 FORWARD LENGTH=82
scaffold306_contigs=7	313522	AT1G80430.1	82	97.37	76	0.02	92.68	2	0	257212	257287	1	76	1e-26	130	| Symbols: | pre-tRNA | chr1:30237784-30237865 FORWARD LENGTH=82
scaffold306_contigs=7	313522	AT1G17570.1	82	98.59	71	0.02	86.59	1	0	257217	257287	6	76	2e-25	126	| Symbols: | pre-tRNA | chr1:6038757-6038838 FORWARD LENGTH=82
scaffold306_contigs=7	313522	AT1G56850.1	82	96.05	76	0.02	92.68	3	0	257212	257287	1	76	6e-25	124	| Symbols: | pre-tRNA | chr1:21274823-21274904 FORWARD LENGTH=82
scaffold306_contigs=7	313522	AT1G56910.1	82	96.05	76	0.02	92.68	3	0	257212	257287	1	76	6e-25	124	| Symbols: | pre-tRNA | chr1:21277861-21277942 FORWARD LENGTH=82
scaffold306_contigs=7	313522	AT1G56730.1	82	97.14	70	0.02	85.37	2	0	257218	257287	7	76	3e-23	119	| Symbols: | pre-tRNA | chr1:21268787-21268868 FORWARD LENGTH=82
scaffold306_contigs=7	313522	AT1G56790.1	82	97.14	70	0.02	85.37	2	0	257218	257287	7	76	3e-23	119	| Symbols: | pre-tRNA | chr1:21271805-21271886 FORWARD LENGTH=82
scaffold313_contigs=6	293160	AT5G48465.1	72	94.29	70	0.02	97.22	3	1	131715	131784	1	69	2e-19	106	| Symbols: | pre-tRNA | chr5:19641603-19641674 FORWARD LENGTH=72
scaffold313_contigs=6	293160	AT3G07185.1	72	94.29	70	0.02	97.22	3	1	131715	131784	1	69	2e-19	106	| Symbols: | pre-tRNA | chr3:2285602-2285673 FORWARD LENGTH=72
scaffold313_contigs=6	293160	AT5G48675.1	72	92.86	70	0.02	97.22	4	1	131715	131784	1	69	9e-18	100	| Symbols: | pre-tRNA | chr5:19744175-19744246 REVERSE LENGTH=72
scaffold313_contigs=6	293160	AT5G52815.1	72	92.86	70	0.02	97.22	4	1	131715	131784	1	69	9e-18	100	| Symbols: | pre-tRNA | chr5:21401144-21401215 FORWARD LENGTH=72
scaffold313_contigs=6	293160	AT5G44283.1	72	92.86	70	0.02	97.22	4	1	131715	131784	1	69	9e-18	100	| Symbols: | pre-tRNA | chr5:17839585-17839656 REVERSE LENGTH=72
scaffold313_contigs=6	293160	AT5G61345.1	72	92.86	70	0.02	97.22	4	1	131715	131784	1	69	9e-18	100	| Symbols: | pre-tRNA | chr5:24667282-24667353 FORWARD LENGTH=72
scaffold313_contigs=6	293160	AT5G13845.1	72	92.86	70	0.02	97.22	4	1	131715	131784	1	69	9e-18	100	| Symbols: | pre-tRNA | chr5:4471048-4471119 FORWARD LENGTH=72
scaffold313_contigs=6	293160	AT3G12385.1	72	92.86	70	0.02	97.22	4	1	131715	131784	1	69	9e-18	100	| Symbols: | pre-tRNA | chr3:3942006-3942077 FORWARD LENGTH=72
scaffold313_contigs=6	293160	AT3G53775.1	72	92.86	70	0.02	97.22	4	1	131715	131784	1	69	9e-18	100	| Symbols: | pre-tRNA | chr3:19924377-19924448 FORWARD LENGTH=72
scaffold313_contigs=6	293160	AT2G27560.1	72	92.86	70	0.02	97.22	4	1	131715	131784	1	69	9e-18	100	| Symbols: | pre-tRNA | chr2:11774852-11774923 REVERSE LENGTH=72
scaffold313_contigs=6	293160	AT1G79300.1	72	92.86	70	0.02	97.22	4	1	131715	131784	1	69	9e-18	100	| Symbols: | pre-tRNA | chr1:29833718-29833789 FORWARD LENGTH=72
scaffold313_contigs=6	293160	AT1G79290.1	72	92.86	70	0.02	97.22	4	1	131715	131784	1	69	9e-18	100	| Symbols: | pre-tRNA | chr1:29833117-29833188 FORWARD LENGTH=72
scaffold318_contigs=3	170541	AT5G07135.1	71	100	71	0.04	100	0	0	138075	138145	1	71	2e-27	132	| Symbols: | pre-tRNA | chr5:2212678-2212748 REVERSE LENGTH=71
scaffold318_contigs=3	170541	AT5G19095.1	71	100	71	0.04	100	0	0	138075	138145	1	71	2e-27	132	| Symbols: | pre-tRNA | chr5:6401239-6401309 FORWARD LENGTH=71
scaffold318_contigs=3	170541	AT5G66817.1	71	100	71	0.04	100	0	0	138075	138145	1	71	2e-27	132	| Symbols: | pre-tRNA | chr5:26682708-26682778 REVERSE LENGTH=71
scaffold318_contigs=3	170541	AT4G32475.1	71	100	71	0.04	100	0	0	138075	138145	1	71	2e-27	132	| Symbols: | pre-tRNA | chr4:15671393-15671463 FORWARD LENGTH=71
scaffold318_contigs=3	170541	AT3G53965.1	71	100	71	0.04	100	0	0	138075	138145	1	71	2e-27	132	| Symbols: | pre-tRNA | chr3:19984941-19985011 FORWARD LENGTH=71
scaffold318_contigs=3	170541	AT3G58165.1	71	100	71	0.04	100	0	0	138075	138145	1	71	2e-27	132	| Symbols: | pre-tRNA | chr3:21542282-21542352 FORWARD LENGTH=71
scaffold318_contigs=3	170541	AT3G61715.1	71	100	71	0.04	100	0	0	138075	138145	1	71	2e-27	132	| Symbols: | pre-tRNA | chr3:22842522-22842592 FORWARD LENGTH=71
scaffold318_contigs=3	170541	AT2G30450.1	71	100	71	0.04	100	0	0	138075	138145	1	71	2e-27	132	| Symbols: | pre-tRNA | chr2:12975948-12976018 REVERSE LENGTH=71
scaffold318_contigs=3	170541	AT2G30180.1	71	100	71	0.04	100	0	0	138075	138145	1	71	2e-27	132	| Symbols: | pre-tRNA | chr2:12881591-12881661 FORWARD LENGTH=71
scaffold318_contigs=3	170541	AT2G30190.1	71	100	71	0.04	100	0	0	138075	138145	1	71	2e-27	132	| Symbols: | pre-tRNA | chr2:12882734-12882804 FORWARD LENGTH=71
scaffold318_contigs=3	170541	AT1G60820.1	71	100	71	0.04	100	0	0	138075	138145	1	71	2e-27	132	| Symbols: | pre-tRNA | chr1:22394637-22394707 REVERSE LENGTH=71
scaffold318_contigs=3	170541	AT1G06860.1	71	100	71	0.04	100	0	0	138075	138145	1	71	2e-27	132	| Symbols: | pre-tRNA | chr1:2107398-2107468 REVERSE LENGTH=71
scaffold318_contigs=3	170541	AT1G06880.1	71	100	71	0.04	100	0	0	138075	138145	1	71	2e-27	132	| Symbols: | pre-tRNA | chr1:2111148-2111218 REVERSE LENGTH=71
scaffold318_contigs=3	170541	AT1G60580.1	71	100	71	0.04	100	0	0	138075	138145	1	71	2e-27	132	| Symbols: | pre-tRNA | chr1:22313414-22313484 REVERSE LENGTH=71
scaffold318_contigs=3	170541	AT1G04320.1	71	100	69	0.04	97.18	0	0	138077	138145	3	71	2e-26	128	| Symbols: | pre-tRNA | chr1:1159023-1159093 FORWARD LENGTH=71
scaffold318_contigs=3	170541	AT3G06105.1	71	98.59	71	0.04	100	1	0	138075	138145	1	71	9e-26	126	| Symbols: | pre-tRNA | chr3:1843324-1843394 REVERSE LENGTH=71
scaffold318_contigs=3	170541	AT2G42420.1	71	98.59	71	0.04	100	1	0	138075	138145	1	71	9e-26	126	| Symbols: | pre-tRNA | chr2:17660778-17660848 FORWARD LENGTH=71
scaffold318_contigs=3	170541	AT1G60840.1	71	98.59	71	0.04	100	1	0	138075	138145	1	71	9e-26	126	| Symbols: | pre-tRNA | chr1:22397592-22397662 REVERSE LENGTH=71
scaffold318_contigs=3	170541	AT1G60910.1	71	98.59	71	0.04	100	1	0	138075	138145	1	71	9e-26	126	| Symbols: | pre-tRNA | chr1:22428167-22428237 FORWARD LENGTH=71
scaffold318_contigs=3	170541	AT5G43535.1	71	94.44	72	0.04	101.41	2	2	138075	138145	1	71	9e-21	110	| Symbols: | pre-tRNA | chr5:17495541-17495611 REVERSE LENGTH=71
scaffold318_contigs=3	170541	AT1G71700.1	71	94.44	72	0.04	101.41	2	2	138075	138145	1	71	9e-21	110	| Symbols: | pre-tRNA | chr1:26973389-26973459 FORWARD LENGTH=71
scaffold320_contigs=6	81155	AT1G10260.1	722	78.22	450	0.55	62.33	75	23	65573	66010	532	94	2e-68	267	| Symbols: | transposable element gene | chr1:3360526-3361247 REVERSE LENGTH=722
scaffold325_contigs=5	198056	AT1G74380.1	1877	80.02	961	0.49	51.2	160	32	8128	9072	664	1608	0	682	| Symbols: XXT5 | xyloglucan xylosyltransferase 5 | chr1:27959578-27961454 FORWARD LENGTH=1877
scaffold325_contigs=5	198056	AT5G07720.1	1683	79.82	902	0.46	53.59	138	43	8147	9026	533	1412	1e-173	617	| Symbols: | Galactosyl transferase GMA12/MNN10 family protein | chr5:2455634-2457316 FORWARD LENGTH=1683
scaffold328_contigs=4	69516	AT5G65015.1	73	98.63	73	0.11	100	1	0	43376	43448	73	1	3e-27	130	| Symbols: | pre-tRNA | chr5:25972678-25972750 FORWARD LENGTH=73
scaffold328_contigs=4	69516	AT5G10235.1	73	95.89	73	0.11	100	3	0	43376	43448	73	1	6e-24	119	| Symbols: | pre-tRNA | chr5:3212351-3212423 REVERSE LENGTH=73
scaffold328_contigs=4	69516	AT4G31265.1	73	95.89	73	0.11	100	3	0	43376	43448	73	1	6e-24	119	| Symbols: | pre-tRNA | chr4:15183084-15183156 FORWARD LENGTH=73
scaffold328_contigs=4	69516	AT4G39865.1	73	95.89	73	0.11	100	3	0	43376	43448	73	1	6e-24	119	| Symbols: | pre-tRNA | chr4:18501712-18501784 REVERSE LENGTH=73
scaffold328_contigs=4	69516	AT2G24380.1	73	95.89	73	0.11	100	3	0	43376	43448	73	1	6e-24	119	| Symbols: | pre-tRNA | chr2:10373576-10373648 FORWARD LENGTH=73
scaffold328_contigs=4	69516	AT2G22280.1	73	94.52	73	0.11	100	4	0	43376	43448	73	1	3e-22	113	| Symbols: | pre-tRNA | chr2:9465581-9465653 REVERSE LENGTH=73
scaffold328_contigs=4	69516	AT3G20655.1	73	94.29	70	0.1	95.89	4	0	43376	43445	73	4	1e-20	108	| Symbols: | pre-tRNA | chr3:7224218-7224290 REVERSE LENGTH=73
scaffold328_contigs=4	69516	AT2G42970.1	73	93.15	73	0.11	100	5	0	43376	43448	73	1	1e-20	108	| Symbols: | pre-tRNA | chr2:17873690-17873762 FORWARD LENGTH=73
scaffold328_contigs=4	69516	AT1G13010.1	73	93.15	73	0.11	100	5	0	43376	43448	73	1	1e-20	108	| Symbols: | pre-tRNA | chr1:4440214-4440286 FORWARD LENGTH=73
scaffold337_contigs=4	178129	ATCG01120.1	267	83.17	208	0.12	77.9	22	13	153265	153464	231	29	2e-41	178	| Symbols: RPS15 | chloroplast ribosomal protein S15 | chrC:123296-123562 REVERSE LENGTH=267
scaffold337_contigs=4	178129	ATCG01120.1	267	83.17	208	0.12	77.9	22	13	152954	153153	231	29	2e-41	178	| Symbols: RPS15 | chloroplast ribosomal protein S15 | chrC:123296-123562 REVERSE LENGTH=267
scaffold337_contigs=4	178129	AT5G59945.1	74	94.59	74	0.04	100	4	0	32393	32466	1	74	2e-22	115	| Symbols: | pre-tRNA | chr5:24139946-24140019 REVERSE LENGTH=74
scaffold337_contigs=4	178129	AT5G64505.1	74	94.59	74	0.04	100	4	0	32393	32466	1	74	2e-22	115	| Symbols: | pre-tRNA | chr5:25784115-25784188 FORWARD LENGTH=74
scaffold337_contigs=4	178129	AT5G09655.1	74	94.59	74	0.04	100	4	0	32393	32466	1	74	2e-22	115	| Symbols: | pre-tRNA | chr5:2993327-2993400 FORWARD LENGTH=74
scaffold337_contigs=4	178129	AT5G02435.1	74	94.59	74	0.04	100	4	0	32393	32466	1	74	2e-22	115	| Symbols: | pre-tRNA | chr5:530822-530895 FORWARD LENGTH=74
scaffold337_contigs=4	178129	AT4G11985.1	74	94.59	74	0.04	100	4	0	32393	32466	1	74	2e-22	115	| Symbols: | pre-tRNA | chr4:7185704-7185777 FORWARD LENGTH=74
scaffold337_contigs=4	178129	AT3G45965.1	74	94.59	74	0.04	100	4	0	32393	32466	1	74	2e-22	115	| Symbols: | pre-tRNA | chr3:16894163-16894236 FORWARD LENGTH=74
scaffold337_contigs=4	178129	AT3G49925.1	74	94.59	74	0.04	100	4	0	32393	32466	1	74	2e-22	115	| Symbols: | pre-tRNA | chr3:18507812-18507885 FORWARD LENGTH=74
scaffold337_contigs=4	178129	AT3G59923.1	74	94.59	74	0.04	100	4	0	32393	32466	1	74	2e-22	115	| Symbols: | pre-tRNA | chr3:22138723-22138796 FORWARD LENGTH=74
scaffold337_contigs=4	178129	AT3G45935.1	74	94.59	74	0.04	100	4	0	32393	32466	1	74	2e-22	115	| Symbols: | pre-tRNA | chr3:16885891-16885964 FORWARD LENGTH=74
scaffold337_contigs=4	178129	AT1G30830.1	74	94.59	74	0.04	100	4	0	32393	32466	1	74	2e-22	115	| Symbols: | pre-tRNA | chr1:10963573-10963646 REVERSE LENGTH=74
scaffold337_contigs=4	178129	AT1G12510.1	74	94.59	74	0.04	100	4	0	32393	32466	1	74	2e-22	115	| Symbols: | pre-tRNA | chr1:4266988-4267061 REVERSE LENGTH=74
scaffold337_contigs=4	178129	AT1G24080.1	74	94.59	74	0.04	100	4	0	32393	32466	1	74	2e-22	115	| Symbols: | pre-tRNA | chr1:8520290-8520363 REVERSE LENGTH=74
scaffold337_contigs=4	178129	AT1G17670.1	74	94.59	74	0.04	100	4	0	32393	32466	1	74	2e-22	115	| Symbols: | pre-tRNA | chr1:6075945-6076018 REVERSE LENGTH=74
scaffold337_contigs=4	178129	AT3G45955.1	74	93.24	74	0.04	100	5	0	32393	32466	1	74	9e-21	110	| Symbols: | pre-tRNA | chr3:16891639-16891712 FORWARD LENGTH=74
scaffold349_contigs=3	100933	AT5G65305.1	38	100	37	0.04	97.37	0	0	35537	35573	38	2	9e-09	69.4	| Symbols: | pre-tRNA | chr5:26097530-26097567 REVERSE LENGTH=38
scaffold349_contigs=3	100933	AT5G48835.1	38	100	37	0.04	97.37	0	0	35537	35573	38	2	9e-09	69.4	| Symbols: | pre-tRNA | chr5:19803135-19803172 FORWARD LENGTH=38
scaffold349_contigs=3	100933	AT2G33140.1	38	100	37	0.04	97.37	0	0	35537	35573	38	2	9e-09	69.4	| Symbols: | pre-tRNA | chr2:14047389-14047426 REVERSE LENGTH=38
scaffold349_contigs=3	100933	AT2G35220.1	38	100	37	0.04	97.37	0	0	35537	35573	38	2	9e-09	69.4	| Symbols: | pre-tRNA | chr2:14840607-14840644 FORWARD LENGTH=38
scaffold349_contigs=3	100933	AT1G11010.1	38	100	37	0.04	97.37	0	0	35537	35573	38	2	9e-09	69.4	| Symbols: | pre-tRNA | chr1:3676607-3676644 FORWARD LENGTH=38
scaffold349_contigs=3	100933	AT1G04720.1	38	100	37	0.04	97.37	0	0	35537	35573	38	2	9e-09	69.4	| Symbols: | pre-tRNA | chr1:1324923-1324960 FORWARD LENGTH=38
scaffold349_contigs=3	100933	AT1G22320.1	38	100	37	0.04	97.37	0	0	35537	35573	38	2	9e-09	69.4	| Symbols: | pre-tRNA | chr1:7884417-7884454 REVERSE LENGTH=38
scaffold349_contigs=3	100933	AT1G78250.1	38	100	37	0.04	97.37	0	0	35537	35573	38	2	9e-09	69.4	| Symbols: | pre-tRNA | chr1:29443973-29444010 REVERSE LENGTH=38
scaffold349_contigs=3	100933	AT1G32620.1	38	100	37	0.04	97.37	0	0	35537	35573	38	2	9e-09	69.4	| Symbols: | pre-tRNA | chr1:11797248-11797285 REVERSE LENGTH=38
scaffold357_contigs=6	202619	AT5G63145.1	72	94.44	72	0.04	100	4	0	108905	108976	72	1	3e-21	111	| Symbols: | pre-tRNA | chr5:25330036-25330107 FORWARD LENGTH=72
scaffold357_contigs=6	202619	AT4G03285.1	72	94.44	72	0.04	100	4	0	108905	108976	72	1	3e-21	111	| Symbols: | pre-tRNA | chr4:1442005-1442076 FORWARD LENGTH=72
scaffold357_contigs=6	202619	AT4G11405.1	72	94.44	72	0.04	100	4	0	108905	108976	72	1	3e-21	111	| Symbols: | pre-tRNA | chr4:6944727-6944798 FORWARD LENGTH=72
scaffold357_contigs=6	202619	AT3G48275.1	72	94.44	72	0.04	100	4	0	108905	108976	72	1	3e-21	111	| Symbols: | pre-tRNA | chr3:17894411-17894482 FORWARD LENGTH=72
scaffold357_contigs=6	202619	AT1G63790.1	72	94.44	72	0.04	100	4	0	108905	108976	72	1	3e-21	111	| Symbols: | pre-tRNA | chr1:23667485-23667556 REVERSE LENGTH=72
scaffold357_contigs=6	202619	AT1G05980.1	72	94.44	72	0.04	100	4	0	108905	108976	72	1	3e-21	111	| Symbols: | pre-tRNA | chr1:1817400-1817471 FORWARD LENGTH=72
scaffold357_contigs=6	202619	AT3G59415.1	71	96.83	63	0.03	88.73	2	0	108914	108976	63	1	1e-19	106	| Symbols: | pre-tRNA | chr3:21959510-21959580 FORWARD LENGTH=71
scaffold357_contigs=6	202619	AT2G43300.1	72	93.06	72	0.04	100	5	0	108905	108976	72	1	1e-19	106	| Symbols: | pre-tRNA | chr2:17995573-17995644 REVERSE LENGTH=72
scaffold359_contigs=5	140326	AT3G26560.1	3869	78.41	2547	1.82	65.83	440	106	125603	128094	3169	678	0	1555	| Symbols: | ATP-dependent RNA helicase, putative | chr3:9749904-9753772 REVERSE LENGTH=3869
scaffold359_contigs=5	140326	AT4G16105.1	74	95.95	74	0.05	100	3	0	16104	16177	1	74	3e-24	121	| Symbols: | pre-tRNA | chr4:9108308-9108381 FORWARD LENGTH=74
scaffold359_contigs=5	140326	AT4G14415.1	74	95.95	74	0.05	100	3	0	16104	16177	1	74	3e-24	121	| Symbols: | pre-tRNA | chr4:8301725-8301798 REVERSE LENGTH=74
scaffold359_contigs=5	140326	AT3G18815.1	74	95.95	74	0.05	100	3	0	16104	16177	1	74	3e-24	121	| Symbols: | pre-tRNA | chr3:6483940-6484013 REVERSE LENGTH=74
scaffold359_contigs=5	140326	AT4G34975.1	74	94.67	75	0.05	101.35	2	2	16104	16177	1	74	2e-22	115	| Symbols: | pre-tRNA | chr4:16655286-16655359 FORWARD LENGTH=74
scaffold359_contigs=5	140326	AT1G49280.1	74	94.67	75	0.05	101.35	2	2	16104	16177	1	74	2e-22	115	| Symbols: | pre-tRNA | chr1:18230479-18230552 REVERSE LENGTH=74
scaffold359_contigs=5	140326	AT5G44705.1	74	98.31	59	0.04	79.73	1	0	16111	16169	8	66	3e-19	104	| Symbols: | pre-tRNA | chr5:18040788-18040861 FORWARD LENGTH=74
scaffold359_contigs=5	140326	AT4G20115.1	74	98.31	59	0.04	79.73	1	0	16111	16169	8	66	3e-19	104	| Symbols: | pre-tRNA | chr4:10878724-10878797 REVERSE LENGTH=74
scaffold359_contigs=5	140326	AT4G16465.1	74	98.31	59	0.04	79.73	1	0	16111	16169	8	66	3e-19	104	| Symbols: | pre-tRNA | chr4:9287209-9287282 FORWARD LENGTH=74
scaffold359_contigs=5	140326	AT4G31895.1	74	98.31	59	0.04	79.73	1	0	16111	16169	8	66	3e-19	104	| Symbols: | pre-tRNA | chr4:15430224-15430297 REVERSE LENGTH=74
scaffold359_contigs=5	140326	AT2G34950.1	74	98.31	59	0.04	79.73	1	0	16111	16169	8	66	3e-19	104	| Symbols: | pre-tRNA | chr2:14743475-14743548 REVERSE LENGTH=74
scaffold361_contigs=3	63485	AT5G50805.1	72	100	72	0.11	100	0	0	3561	3632	1	72	2e-28	134	| Symbols: | pre-tRNA | chr5:20675222-20675293 FORWARD LENGTH=72
scaffold361_contigs=3	63485	AT3G48745.1	72	100	72	0.11	100	0	0	3561	3632	1	72	2e-28	134	| Symbols: | pre-tRNA | chr3:18069078-18069149 FORWARD LENGTH=72
scaffold361_contigs=3	63485	AT1G77560.1	72	100	72	0.11	100	0	0	3561	3632	1	72	2e-28	134	| Symbols: | pre-tRNA | chr1:29143090-29143161 REVERSE LENGTH=72
scaffold361_contigs=3	63485	AT1G21420.1	72	100	72	0.11	100	0	0	3561	3632	1	72	2e-28	134	| Symbols: | pre-tRNA | chr1:7499733-7499804 REVERSE LENGTH=72
scaffold361_contigs=3	63485	AT1G77040.1	72	100	72	0.11	100	0	0	3561	3632	1	72	2e-28	134	| Symbols: | pre-tRNA | chr1:28947554-28947625 REVERSE LENGTH=72
scaffold361_contigs=3	63485	AT1G21800.1	72	100	72	0.11	100	0	0	3561	3632	1	72	2e-28	134	| Symbols: | pre-tRNA | chr1:7656120-7656191 REVERSE LENGTH=72
scaffold365_contigs=1	32420	AT5G40545.1	72	94.34	53	0.16	73.61	2	1	13823	13875	21	72	1e-12	80.5	| Symbols: | pre-tRNA | chr5:16239638-16239709 REVERSE LENGTH=72
scaffold365_contigs=1	32420	AT5G21378.1	72	94.34	53	0.16	73.61	2	1	13823	13875	21	72	1e-12	80.5	| Symbols: | pre-tRNA | chr5:7222057-7222128 REVERSE LENGTH=72
scaffold365_contigs=1	32420	AT5G15815.1	72	94.34	53	0.16	73.61	2	1	13823	13875	21	72	1e-12	80.5	| Symbols: | pre-tRNA | chr5:5161512-5161583 FORWARD LENGTH=72
scaffold365_contigs=1	32420	AT5G59055.1	72	94.34	53	0.16	73.61	2	1	13823	13875	21	72	1e-12	80.5	| Symbols: | pre-tRNA | chr5:23844206-23844277 FORWARD LENGTH=72
scaffold365_contigs=1	32420	AT5G05945.1	72	94.34	53	0.16	73.61	2	1	13823	13875	21	72	1e-12	80.5	| Symbols: | pre-tRNA | chr5:1788651-1788722 FORWARD LENGTH=72
scaffold365_contigs=1	32420	AT5G14495.1	72	94.34	53	0.16	73.61	2	1	13823	13875	21	72	1e-12	80.5	| Symbols: | pre-tRNA | chr5:4673900-4673971 FORWARD LENGTH=72
scaffold365_contigs=1	32420	AT3G02335.1	72	94.34	53	0.16	73.61	2	1	13823	13875	21	72	1e-12	80.5	| Symbols: | pre-tRNA | chr3:476802-476873 FORWARD LENGTH=72
scaffold365_contigs=1	32420	AT3G13335.1	72	94.34	53	0.16	73.61	2	1	13823	13875	21	72	1e-12	80.5	| Symbols: | pre-tRNA | chr3:4330772-4330843 FORWARD LENGTH=72
scaffold365_contigs=1	32420	AT3G59926.1	72	94.34	53	0.16	73.61	2	1	13823	13875	21	72	1e-12	80.5	| Symbols: | pre-tRNA | chr3:22138847-22138918 REVERSE LENGTH=72
scaffold365_contigs=1	32420	AT3G51265.1	72	94.34	53	0.16	73.61	2	1	13823	13875	21	72	1e-12	80.5	| Symbols: | pre-tRNA | chr3:19033393-19033464 REVERSE LENGTH=72
scaffold365_contigs=1	32420	AT3G27555.1	72	94.34	53	0.16	73.61	2	1	13823	13875	21	72	1e-12	80.5	| Symbols: | pre-tRNA | chr3:10210328-10210399 FORWARD LENGTH=72
scaffold365_contigs=1	32420	AT3G52765.1	72	94.34	53	0.16	73.61	2	1	13823	13875	21	72	1e-12	80.5	| Symbols: | pre-tRNA | chr3:19555036-19555107 FORWARD LENGTH=72
scaffold365_contigs=1	32420	AT2G33660.1	72	94.34	53	0.16	73.61	2	1	13823	13875	21	72	1e-12	80.5	| Symbols: | pre-tRNA | chr2:14244699-14244770 FORWARD LENGTH=72
scaffold365_contigs=1	32420	AT2G39860.1	72	94.34	53	0.16	73.61	2	1	13823	13875	21	72	1e-12	80.5	| Symbols: | pre-tRNA | chr2:16639780-16639851 REVERSE LENGTH=72
scaffold365_contigs=1	32420	AT1G49020.1	72	94.34	53	0.16	73.61	2	1	13823	13875	21	72	1e-12	80.5	| Symbols: | pre-tRNA | chr1:18135598-18135669 REVERSE LENGTH=72
scaffold365_contigs=1	32420	AT1G76000.1	72	94.34	53	0.16	73.61	2	1	13823	13875	21	72	1e-12	80.5	| Symbols: | pre-tRNA | chr1:28527767-28527838 FORWARD LENGTH=72
scaffold365_contigs=1	32420	AT1G73900.1	72	94.34	53	0.16	73.61	2	1	13823	13875	21	72	1e-12	80.5	| Symbols: | pre-tRNA | chr1:27788983-27789054 FORWARD LENGTH=72
scaffold365_contigs=1	32420	AT1G75070.1	72	94.34	53	0.16	73.61	2	1	13823	13875	21	72	1e-12	80.5	| Symbols: | pre-tRNA | chr1:28184532-28184603 FORWARD LENGTH=72
scaffold365_contigs=1	32420	AT1G18430.1	72	94.34	53	0.16	73.61	2	1	13823	13875	21	72	1e-12	80.5	| Symbols: | pre-tRNA | chr1:6345764-6345835 FORWARD LENGTH=72
scaffold365_contigs=1	32420	AT1G17660.1	72	94.34	53	0.16	73.61	2	1	13823	13875	21	72	1e-12	80.5	| Symbols: | pre-tRNA | chr1:6075820-6075891 FORWARD LENGTH=72
scaffold365_contigs=1	32420	AT1G03515.1	72	94.34	53	0.16	73.61	2	1	13823	13875	21	72	1e-12	80.5	| Symbols: | pre-tRNA | chr1:877648-877719 FORWARD LENGTH=72
scaffold365_contigs=1	32420	AT2G33650.1	72	95.83	48	0.15	66.67	1	1	13823	13870	21	67	2e-11	76.8	| Symbols: | pre-tRNA | chr2:14243131-14243202 FORWARD LENGTH=72
scaffold373_contigs=2	58627	AT1G57380.1	37	100	37	0.06	100	0	0	27838	27874	1	37	5e-09	69.4	| Symbols: | pre-tRNA | chr1:21300890-21300926 FORWARD LENGTH=37
scaffold373_contigs=2	58627	AT1G57470.1	37	100	37	0.06	100	0	0	27838	27874	1	37	5e-09	69.4	| Symbols: | pre-tRNA | chr1:21305311-21305347 FORWARD LENGTH=37
scaffold373_contigs=2	58627	AT1G57490.1	37	100	37	0.06	100	0	0	27838	27874	1	37	5e-09	69.4	| Symbols: | pre-tRNA | chr1:21306389-21306425 FORWARD LENGTH=37
scaffold373_contigs=2	58627	AT1G57530.1	37	100	37	0.06	100	0	0	27838	27874	1	37	5e-09	69.4	| Symbols: | pre-tRNA | chr1:21308387-21308423 FORWARD LENGTH=37
scaffold373_contigs=2	58627	AT1G57430.1	37	100	37	0.06	100	0	0	27838	27874	1	37	5e-09	69.4	| Symbols: | pre-tRNA | chr1:21303317-21303353 FORWARD LENGTH=37
scaffold373_contigs=2	58627	AT1G57400.1	37	100	37	0.06	100	0	0	27838	27874	1	37	5e-09	69.4	| Symbols: | pre-tRNA | chr1:21301967-21302003 FORWARD LENGTH=37
scaffold373_contigs=2	58627	AT1G57500.1	37	100	37	0.06	100	0	0	27838	27874	1	37	5e-09	69.4	| Symbols: | pre-tRNA | chr1:21306849-21306885 FORWARD LENGTH=37
scaffold373_contigs=2	58627	AT1G57320.1	37	100	37	0.06	100	0	0	27838	27874	1	37	5e-09	69.4	| Symbols: | pre-tRNA | chr1:21298009-21298045 FORWARD LENGTH=37
scaffold373_contigs=2	58627	AT1G57340.1	37	100	37	0.06	100	0	0	27838	27874	1	37	5e-09	69.4	| Symbols: | pre-tRNA | chr1:21299086-21299122 FORWARD LENGTH=37
scaffold373_contigs=2	58627	AT1G57440.1	37	100	37	0.06	100	0	0	27838	27874	1	37	5e-09	69.4	| Symbols: | pre-tRNA | chr1:21303777-21303813 FORWARD LENGTH=37
scaffold373_contigs=2	58627	AT1G56890.1	37	100	37	0.06	100	0	0	27838	27874	1	37	5e-09	69.4	| Symbols: | pre-tRNA | chr1:21276687-21276723 FORWARD LENGTH=37
scaffold373_contigs=2	58627	AT1G56870.1	37	100	37	0.06	100	0	0	27838	27874	1	37	5e-09	69.4	| Symbols: | pre-tRNA | chr1:21275609-21275645 FORWARD LENGTH=37
scaffold373_contigs=2	58627	AT1G56860.1	37	100	37	0.06	100	0	0	27838	27874	1	37	5e-09	69.4	| Symbols: | pre-tRNA | chr1:21275158-21275194 FORWARD LENGTH=37
scaffold373_contigs=2	58627	AT1G56930.1	37	100	37	0.06	100	0	0	27838	27874	1	37	5e-09	69.4	| Symbols: | pre-tRNA | chr1:21278647-21278683 FORWARD LENGTH=37
scaffold373_contigs=2	58627	AT1G56920.1	37	100	37	0.06	100	0	0	27838	27874	1	37	5e-09	69.4	| Symbols: | pre-tRNA | chr1:21278196-21278232 FORWARD LENGTH=37
scaffold373_contigs=2	58627	AT1G56900.1	37	100	37	0.06	100	0	0	27838	27874	1	37	5e-09	69.4	| Symbols: | pre-tRNA | chr1:21277117-21277153 FORWARD LENGTH=37
scaffold373_contigs=2	58627	AT1G56840.1	37	100	37	0.06	100	0	0	27838	27874	1	37	5e-09	69.4	| Symbols: | pre-tRNA | chr1:21274079-21274115 FORWARD LENGTH=37
scaffold373_contigs=2	58627	AT1G56950.1	37	100	37	0.06	100	0	0	27838	27874	1	37	5e-09	69.4	| Symbols: | pre-tRNA | chr1:21279720-21279756 FORWARD LENGTH=37
scaffold373_contigs=2	58627	AT1G56960.1	37	100	37	0.06	100	0	0	27838	27874	1	37	5e-09	69.4	| Symbols: | pre-tRNA | chr1:21280178-21280214 FORWARD LENGTH=37
scaffold373_contigs=2	58627	AT1G56980.1	37	100	37	0.06	100	0	0	27838	27874	1	37	5e-09	69.4	| Symbols: | pre-tRNA | chr1:21281252-21281288 FORWARD LENGTH=37
scaffold373_contigs=2	58627	AT1G56740.1	37	100	37	0.06	100	0	0	27838	27874	1	37	5e-09	69.4	| Symbols: | pre-tRNA | chr1:21269122-21269158 FORWARD LENGTH=37
scaffold373_contigs=2	58627	AT1G56750.1	37	100	37	0.06	100	0	0	27838	27874	1	37	5e-09	69.4	| Symbols: | pre-tRNA | chr1:21269552-21269588 FORWARD LENGTH=37
scaffold373_contigs=2	58627	AT1G56810.1	37	100	37	0.06	100	0	0	27838	27874	1	37	5e-09	69.4	| Symbols: | pre-tRNA | chr1:21272570-21272606 FORWARD LENGTH=37
scaffold373_contigs=2	58627	AT1G56800.1	37	100	37	0.06	100	0	0	27838	27874	1	37	5e-09	69.4	| Symbols: | pre-tRNA | chr1:21272140-21272176 FORWARD LENGTH=37
scaffold373_contigs=2	58627	AT1G56830.1	37	100	37	0.06	100	0	0	27838	27874	1	37	5e-09	69.4	| Symbols: | pre-tRNA | chr1:21273649-21273685 FORWARD LENGTH=37
scaffold373_contigs=2	58627	AT1G56770.1	37	100	37	0.06	100	0	0	27838	27874	1	37	5e-09	69.4	| Symbols: | pre-tRNA | chr1:21270631-21270667 FORWARD LENGTH=37
scaffold373_contigs=2	58627	AT1G56780.1	37	100	37	0.06	100	0	0	27838	27874	1	37	5e-09	69.4	| Symbols: | pre-tRNA | chr1:21271061-21271097 FORWARD LENGTH=37
scaffold373_contigs=2	58627	AT1G57160.1	37	100	37	0.06	100	0	0	27838	27874	1	37	5e-09	69.4	| Symbols: | pre-tRNA | chr1:21290445-21290481 FORWARD LENGTH=37
scaffold373_contigs=2	58627	AT1G57140.1	37	100	37	0.06	100	0	0	27838	27874	1	37	5e-09	69.4	| Symbols: | pre-tRNA | chr1:21289368-21289404 FORWARD LENGTH=37
scaffold373_contigs=2	58627	AT1G57220.1	37	100	37	0.06	100	0	0	27838	27874	1	37	5e-09	69.4	| Symbols: | pre-tRNA | chr1:21293325-21293361 FORWARD LENGTH=37
scaffold373_contigs=2	58627	AT1G57280.1	37	100	37	0.06	100	0	0	27838	27874	1	37	5e-09	69.4	| Symbols: | pre-tRNA | chr1:21296205-21296241 FORWARD LENGTH=37
scaffold373_contigs=2	58627	AT1G57260.1	37	100	37	0.06	100	0	0	27838	27874	1	37	5e-09	69.4	| Symbols: | pre-tRNA | chr1:21295128-21295164 FORWARD LENGTH=37
scaffold373_contigs=2	58627	AT1G57250.1	37	100	37	0.06	100	0	0	27838	27874	1	37	5e-09	69.4	| Symbols: | pre-tRNA | chr1:21294671-21294707 FORWARD LENGTH=37
scaffold373_contigs=2	58627	AT1G57200.1	37	100	37	0.06	100	0	0	27838	27874	1	37	5e-09	69.4	| Symbols: | pre-tRNA | chr1:21292248-21292284 FORWARD LENGTH=37
scaffold373_contigs=2	58627	AT1G57190.1	37	100	37	0.06	100	0	0	27838	27874	1	37	5e-09	69.4	| Symbols: | pre-tRNA | chr1:21291791-21291827 FORWARD LENGTH=37
scaffold373_contigs=2	58627	AT1G57050.1	37	100	37	0.06	100	0	0	27838	27874	1	37	5e-09	69.4	| Symbols: | pre-tRNA | chr1:21284774-21284810 FORWARD LENGTH=37
scaffold373_contigs=2	58627	AT1G57040.1	37	100	37	0.06	100	0	0	27838	27874	1	37	5e-09	69.4	| Symbols: | pre-tRNA | chr1:21284316-21284352 FORWARD LENGTH=37
scaffold373_contigs=2	58627	AT1G57020.1	37	100	37	0.06	100	0	0	27838	27874	1	37	5e-09	69.4	| Symbols: | pre-tRNA | chr1:21283242-21283278 FORWARD LENGTH=37
scaffold373_contigs=2	58627	AT1G57010.1	37	100	37	0.06	100	0	0	27838	27874	1	37	5e-09	69.4	| Symbols: | pre-tRNA | chr1:21282784-21282820 FORWARD LENGTH=37
scaffold373_contigs=2	58627	AT1G57070.1	37	100	37	0.06	100	0	0	27838	27874	1	37	5e-09	69.4	| Symbols: | pre-tRNA | chr1:21285849-21285885 FORWARD LENGTH=37
scaffold373_contigs=2	58627	AT1G57110.1	37	100	37	0.06	100	0	0	27838	27874	1	37	5e-09	69.4	| Symbols: | pre-tRNA | chr1:21287837-21287873 FORWARD LENGTH=37
scaffold373_contigs=2	58627	AT1G57100.1	37	100	37	0.06	100	0	0	27838	27874	1	37	5e-09	69.4	| Symbols: | pre-tRNA | chr1:21287380-21287416 FORWARD LENGTH=37
scaffold373_contigs=2	58627	AT1G57080.1	37	100	37	0.06	100	0	0	27838	27874	1	37	5e-09	69.4	| Symbols: | pre-tRNA | chr1:21286306-21286342 FORWARD LENGTH=37
scaffold373_contigs=2	58627	AT1G56990.1	37	100	37	0.06	100	0	0	27838	27874	1	37	5e-09	69.4	| Symbols: | pre-tRNA | chr1:21281710-21281746 FORWARD LENGTH=37
scaffold373_contigs=2	58627	AT1G57130.1	37	100	37	0.06	100	0	0	27838	27874	1	37	5e-09	69.4	| Symbols: | pre-tRNA | chr1:21288910-21288946 FORWARD LENGTH=37
scaffold373_contigs=2	58627	AT5G50995.1	37	97.3	37	0.06	100	1	0	27838	27874	1	37	2e-07	63.9	| Symbols: | pre-tRNA | chr5:20741678-20741714 REVERSE LENGTH=37
scaffold373_contigs=2	58627	AT5G03445.1	37	97.3	37	0.06	100	1	0	27838	27874	1	37	2e-07	63.9	| Symbols: | pre-tRNA | chr5:858536-858572 FORWARD LENGTH=37
scaffold373_contigs=2	58627	AT5G07315.1	37	97.3	37	0.06	100	1	0	27838	27874	1	37	2e-07	63.9	| Symbols: | pre-tRNA | chr5:2309512-2309548 REVERSE LENGTH=37
scaffold373_contigs=2	58627	AT4G11177.1	37	97.3	37	0.06	100	1	0	27838	27874	1	37	2e-07	63.9	| Symbols: | pre-tRNA | chr4:6819292-6819328 FORWARD LENGTH=37
scaffold373_contigs=2	58627	AT3G18952.1	37	97.3	37	0.06	100	1	0	27838	27874	1	37	2e-07	63.9	| Symbols: | pre-tRNA | chr3:6540631-6540667 FORWARD LENGTH=37
scaffold373_contigs=2	58627	AT2G15950.1	37	97.3	37	0.06	100	1	0	27838	27874	1	37	2e-07	63.9	| Symbols: | pre-tRNA | chr2:6946843-6946879 REVERSE LENGTH=37
scaffold373_contigs=2	58627	AT2G21570.1	37	97.3	37	0.06	100	1	0	27838	27874	1	37	2e-07	63.9	| Symbols: | pre-tRNA | chr2:9234240-9234276 REVERSE LENGTH=37
scaffold373_contigs=2	58627	AT2G36280.1	37	97.3	37	0.06	100	1	0	27838	27874	1	37	2e-07	63.9	| Symbols: | pre-tRNA | chr2:15208402-15208438 REVERSE LENGTH=37
scaffold373_contigs=2	58627	AT2G36860.1	37	97.3	37	0.06	100	1	0	27838	27874	1	37	2e-07	63.9	| Symbols: | pre-tRNA | chr2:15470209-15470245 REVERSE LENGTH=37
scaffold373_contigs=2	58627	AT1G57370.1	37	100	34	0.06	91.89	0	0	27841	27874	4	37	2e-07	63.9	| Symbols: | pre-tRNA | chr1:21300432-21300468 FORWARD LENGTH=37
scaffold373_contigs=2	58627	AT1G57350.1	37	97.3	37	0.06	100	1	0	27838	27874	1	37	2e-07	63.9	| Symbols: | pre-tRNA | chr1:21299544-21299580 FORWARD LENGTH=37
scaffold373_contigs=2	58627	AT1G57410.1	37	97.3	37	0.06	100	1	0	27838	27874	1	37	2e-07	63.9	| Symbols: | pre-tRNA | chr1:21302425-21302461 FORWARD LENGTH=37
scaffold373_contigs=2	58627	AT1G57310.1	37	100	34	0.06	91.89	0	0	27841	27874	4	37	2e-07	63.9	| Symbols: | pre-tRNA | chr1:21297551-21297587 FORWARD LENGTH=37
scaffold373_contigs=2	58627	AT1G57290.1	37	97.3	37	0.06	100	1	0	27838	27874	1	37	2e-07	63.9	| Symbols: | pre-tRNA | chr1:21296663-21296699 FORWARD LENGTH=37
scaffold373_contigs=2	58627	AT1G52860.1	37	97.3	37	0.06	100	1	0	27838	27874	1	37	2e-07	63.9	| Symbols: | pre-tRNA | chr1:19685183-19685219 REVERSE LENGTH=37
scaffold373_contigs=2	58627	AT1G49460.1	37	97.3	37	0.06	100	1	0	27838	27874	1	37	2e-07	63.9	| Symbols: | pre-tRNA | chr1:18308903-18308939 FORWARD LENGTH=37
scaffold373_contigs=2	58627	AT5G61835.1	37	97.22	36	0.06	97.3	1	0	27838	27873	1	36	9e-07	62.1	| Symbols: | pre-tRNA | chr5:24838980-24839016 FORWARD LENGTH=37
scaffold382_contigs=18	486967	AT3G46030.1	684	79.95	419	0.09	61.26	75	9	382131	382543	522	107	1e-77	300	| Symbols: HTB11 | Histone superfamily protein | chr3:16913448-16914131 REVERSE LENGTH=684
scaffold382_contigs=18	486967	AT3G45980.1	727	80.94	383	0.08	52.68	66	7	382132	382509	525	145	2e-76	296	| Symbols: H2B, HTB9 | Histone superfamily protein | chr3:16897287-16898013 REVERSE LENGTH=727
scaffold382_contigs=18	486967	AT3G53650.1	417	79.91	428	0.09	102.64	59	24	382139	382554	413	1	3e-74	289	| Symbols: | Histone superfamily protein | chr3:19889358-19889774 FORWARD LENGTH=417
scaffold382_contigs=18	486967	AT2G37470.1	605	77.22	417	0.09	68.93	71	19	382151	382555	472	68	3e-54	222	| Symbols: | Histone superfamily protein | chr2:15736764-15737368 FORWARD LENGTH=605
scaffold382_contigs=18	486967	AT5G67455.1	72	100	72	0.01	100	0	0	348451	348522	1	72	1e-27	134	| Symbols: | pre-tRNA | chr5:26921672-26921743 FORWARD LENGTH=72
scaffold382_contigs=18	486967	AT5G57885.1	72	100	72	0.01	100	0	0	348451	348522	1	72	1e-27	134	| Symbols: | pre-tRNA | chr5:23445994-23446065 FORWARD LENGTH=72
scaffold382_contigs=18	486967	AT5G54865.1	72	100	72	0.01	100	0	0	348451	348522	1	72	1e-27	134	| Symbols: | pre-tRNA | chr5:22287626-22287697 REVERSE LENGTH=72
scaffold382_contigs=18	486967	AT2G23020.1	72	100	72	0.01	100	0	0	348451	348522	1	72	1e-27	134	| Symbols: | pre-tRNA | chr2:9803217-9803288 REVERSE LENGTH=72
scaffold382_contigs=18	486967	AT2G23650.1	72	100	72	0.01	100	0	0	348451	348522	1	72	1e-27	134	| Symbols: | pre-tRNA | chr2:10059446-10059517 REVERSE LENGTH=72
scaffold382_contigs=18	486967	AT1G69000.1	72	100	72	0.01	100	0	0	348451	348522	1	72	1e-27	134	| Symbols: | pre-tRNA | chr1:25941164-25941235 FORWARD LENGTH=72
scaffold382_contigs=18	486967	AT5G41675.1	72	100	67	0.01	93.06	0	0	348453	348519	3	69	9e-25	124	| Symbols: | pre-tRNA | chr5:16667436-16667507 REVERSE LENGTH=72
scaffold382_contigs=18	486967	AT3G55735.1	72	97.22	72	0.01	100	2	0	348451	348522	1	72	3e-24	122	| Symbols: | pre-tRNA | chr3:20693686-20693757 FORWARD LENGTH=72
scaffold382_contigs=18	486967	AT1G42120.1	72	97.22	72	0.01	100	2	0	348451	348522	1	72	3e-24	122	| Symbols: | pre-tRNA | chr1:15730615-15730686 REVERSE LENGTH=72
scaffold382_contigs=18	486967	AT1G57380.1	37	100	37	0.01	100	0	0	202501	202537	37	1	4e-08	69.4	| Symbols: | pre-tRNA | chr1:21300890-21300926 FORWARD LENGTH=37
scaffold382_contigs=18	486967	AT1G57380.1	37	100	37	0.01	100	0	0	442223	442259	1	37	4e-08	69.4	| Symbols: | pre-tRNA | chr1:21300890-21300926 FORWARD LENGTH=37
scaffold382_contigs=18	486967	AT1G57470.1	37	100	37	0.01	100	0	0	202501	202537	37	1	4e-08	69.4	| Symbols: | pre-tRNA | chr1:21305311-21305347 FORWARD LENGTH=37
scaffold382_contigs=18	486967	AT1G57470.1	37	100	37	0.01	100	0	0	442223	442259	1	37	4e-08	69.4	| Symbols: | pre-tRNA | chr1:21305311-21305347 FORWARD LENGTH=37
scaffold382_contigs=18	486967	AT1G57490.1	37	100	37	0.01	100	0	0	202501	202537	37	1	4e-08	69.4	| Symbols: | pre-tRNA | chr1:21306389-21306425 FORWARD LENGTH=37
scaffold382_contigs=18	486967	AT1G57490.1	37	100	37	0.01	100	0	0	442223	442259	1	37	4e-08	69.4	| Symbols: | pre-tRNA | chr1:21306389-21306425 FORWARD LENGTH=37
scaffold382_contigs=18	486967	AT1G57530.1	37	100	37	0.01	100	0	0	202501	202537	37	1	4e-08	69.4	| Symbols: | pre-tRNA | chr1:21308387-21308423 FORWARD LENGTH=37
scaffold382_contigs=18	486967	AT1G57530.1	37	100	37	0.01	100	0	0	442223	442259	1	37	4e-08	69.4	| Symbols: | pre-tRNA | chr1:21308387-21308423 FORWARD LENGTH=37
scaffold382_contigs=18	486967	AT1G57430.1	37	100	37	0.01	100	0	0	202501	202537	37	1	4e-08	69.4	| Symbols: | pre-tRNA | chr1:21303317-21303353 FORWARD LENGTH=37
scaffold382_contigs=18	486967	AT1G57430.1	37	100	37	0.01	100	0	0	442223	442259	1	37	4e-08	69.4	| Symbols: | pre-tRNA | chr1:21303317-21303353 FORWARD LENGTH=37
scaffold382_contigs=18	486967	AT1G57400.1	37	100	37	0.01	100	0	0	202501	202537	37	1	4e-08	69.4	| Symbols: | pre-tRNA | chr1:21301967-21302003 FORWARD LENGTH=37
scaffold382_contigs=18	486967	AT1G57400.1	37	100	37	0.01	100	0	0	442223	442259	1	37	4e-08	69.4	| Symbols: | pre-tRNA | chr1:21301967-21302003 FORWARD LENGTH=37
scaffold382_contigs=18	486967	AT1G57500.1	37	100	37	0.01	100	0	0	202501	202537	37	1	4e-08	69.4	| Symbols: | pre-tRNA | chr1:21306849-21306885 FORWARD LENGTH=37
scaffold382_contigs=18	486967	AT1G57500.1	37	100	37	0.01	100	0	0	442223	442259	1	37	4e-08	69.4	| Symbols: | pre-tRNA | chr1:21306849-21306885 FORWARD LENGTH=37
scaffold382_contigs=18	486967	AT1G57320.1	37	100	37	0.01	100	0	0	202501	202537	37	1	4e-08	69.4	| Symbols: | pre-tRNA | chr1:21298009-21298045 FORWARD LENGTH=37
scaffold382_contigs=18	486967	AT1G57320.1	37	100	37	0.01	100	0	0	442223	442259	1	37	4e-08	69.4	| Symbols: | pre-tRNA | chr1:21298009-21298045 FORWARD LENGTH=37
scaffold382_contigs=18	486967	AT1G57340.1	37	100	37	0.01	100	0	0	202501	202537	37	1	4e-08	69.4	| Symbols: | pre-tRNA | chr1:21299086-21299122 FORWARD LENGTH=37
scaffold382_contigs=18	486967	AT1G57340.1	37	100	37	0.01	100	0	0	442223	442259	1	37	4e-08	69.4	| Symbols: | pre-tRNA | chr1:21299086-21299122 FORWARD LENGTH=37
scaffold382_contigs=18	486967	AT1G57440.1	37	100	37	0.01	100	0	0	202501	202537	37	1	4e-08	69.4	| Symbols: | pre-tRNA | chr1:21303777-21303813 FORWARD LENGTH=37
scaffold382_contigs=18	486967	AT1G57440.1	37	100	37	0.01	100	0	0	442223	442259	1	37	4e-08	69.4	| Symbols: | pre-tRNA | chr1:21303777-21303813 FORWARD LENGTH=37
scaffold382_contigs=18	486967	AT1G56890.1	37	100	37	0.01	100	0	0	202501	202537	37	1	4e-08	69.4	| Symbols: | pre-tRNA | chr1:21276687-21276723 FORWARD LENGTH=37
scaffold382_contigs=18	486967	AT1G56890.1	37	100	37	0.01	100	0	0	442223	442259	1	37	4e-08	69.4	| Symbols: | pre-tRNA | chr1:21276687-21276723 FORWARD LENGTH=37
scaffold382_contigs=18	486967	AT1G56870.1	37	100	37	0.01	100	0	0	202501	202537	37	1	4e-08	69.4	| Symbols: | pre-tRNA | chr1:21275609-21275645 FORWARD LENGTH=37
scaffold382_contigs=18	486967	AT1G56870.1	37	100	37	0.01	100	0	0	442223	442259	1	37	4e-08	69.4	| Symbols: | pre-tRNA | chr1:21275609-21275645 FORWARD LENGTH=37
scaffold382_contigs=18	486967	AT1G56860.1	37	100	37	0.01	100	0	0	202501	202537	37	1	4e-08	69.4	| Symbols: | pre-tRNA | chr1:21275158-21275194 FORWARD LENGTH=37
scaffold382_contigs=18	486967	AT1G56860.1	37	100	37	0.01	100	0	0	442223	442259	1	37	4e-08	69.4	| Symbols: | pre-tRNA | chr1:21275158-21275194 FORWARD LENGTH=37
scaffold382_contigs=18	486967	AT1G56930.1	37	100	37	0.01	100	0	0	202501	202537	37	1	4e-08	69.4	| Symbols: | pre-tRNA | chr1:21278647-21278683 FORWARD LENGTH=37
scaffold382_contigs=18	486967	AT1G56930.1	37	100	37	0.01	100	0	0	442223	442259	1	37	4e-08	69.4	| Symbols: | pre-tRNA | chr1:21278647-21278683 FORWARD LENGTH=37
scaffold382_contigs=18	486967	AT1G56920.1	37	100	37	0.01	100	0	0	202501	202537	37	1	4e-08	69.4	| Symbols: | pre-tRNA | chr1:21278196-21278232 FORWARD LENGTH=37
scaffold382_contigs=18	486967	AT1G56920.1	37	100	37	0.01	100	0	0	442223	442259	1	37	4e-08	69.4	| Symbols: | pre-tRNA | chr1:21278196-21278232 FORWARD LENGTH=37
scaffold382_contigs=18	486967	AT1G56900.1	37	100	37	0.01	100	0	0	202501	202537	37	1	4e-08	69.4	| Symbols: | pre-tRNA | chr1:21277117-21277153 FORWARD LENGTH=37
scaffold382_contigs=18	486967	AT1G56900.1	37	100	37	0.01	100	0	0	442223	442259	1	37	4e-08	69.4	| Symbols: | pre-tRNA | chr1:21277117-21277153 FORWARD LENGTH=37
scaffold382_contigs=18	486967	AT1G56840.1	37	100	37	0.01	100	0	0	202501	202537	37	1	4e-08	69.4	| Symbols: | pre-tRNA | chr1:21274079-21274115 FORWARD LENGTH=37
scaffold382_contigs=18	486967	AT1G56840.1	37	100	37	0.01	100	0	0	442223	442259	1	37	4e-08	69.4	| Symbols: | pre-tRNA | chr1:21274079-21274115 FORWARD LENGTH=37
scaffold382_contigs=18	486967	AT1G56950.1	37	100	37	0.01	100	0	0	202501	202537	37	1	4e-08	69.4	| Symbols: | pre-tRNA | chr1:21279720-21279756 FORWARD LENGTH=37
scaffold382_contigs=18	486967	AT1G56950.1	37	100	37	0.01	100	0	0	442223	442259	1	37	4e-08	69.4	| Symbols: | pre-tRNA | chr1:21279720-21279756 FORWARD LENGTH=37
scaffold382_contigs=18	486967	AT1G56960.1	37	100	37	0.01	100	0	0	202501	202537	37	1	4e-08	69.4	| Symbols: | pre-tRNA | chr1:21280178-21280214 FORWARD LENGTH=37
scaffold382_contigs=18	486967	AT1G56960.1	37	100	37	0.01	100	0	0	442223	442259	1	37	4e-08	69.4	| Symbols: | pre-tRNA | chr1:21280178-21280214 FORWARD LENGTH=37
scaffold382_contigs=18	486967	AT1G56980.1	37	100	37	0.01	100	0	0	202501	202537	37	1	4e-08	69.4	| Symbols: | pre-tRNA | chr1:21281252-21281288 FORWARD LENGTH=37
scaffold382_contigs=18	486967	AT1G56980.1	37	100	37	0.01	100	0	0	442223	442259	1	37	4e-08	69.4	| Symbols: | pre-tRNA | chr1:21281252-21281288 FORWARD LENGTH=37
scaffold382_contigs=18	486967	AT1G56740.1	37	100	37	0.01	100	0	0	202501	202537	37	1	4e-08	69.4	| Symbols: | pre-tRNA | chr1:21269122-21269158 FORWARD LENGTH=37
scaffold382_contigs=18	486967	AT1G56740.1	37	100	37	0.01	100	0	0	442223	442259	1	37	4e-08	69.4	| Symbols: | pre-tRNA | chr1:21269122-21269158 FORWARD LENGTH=37
scaffold382_contigs=18	486967	AT1G56750.1	37	100	37	0.01	100	0	0	202501	202537	37	1	4e-08	69.4	| Symbols: | pre-tRNA | chr1:21269552-21269588 FORWARD LENGTH=37
scaffold382_contigs=18	486967	AT1G56750.1	37	100	37	0.01	100	0	0	442223	442259	1	37	4e-08	69.4	| Symbols: | pre-tRNA | chr1:21269552-21269588 FORWARD LENGTH=37
scaffold382_contigs=18	486967	AT1G56810.1	37	100	37	0.01	100	0	0	202501	202537	37	1	4e-08	69.4	| Symbols: | pre-tRNA | chr1:21272570-21272606 FORWARD LENGTH=37
scaffold382_contigs=18	486967	AT1G56810.1	37	100	37	0.01	100	0	0	442223	442259	1	37	4e-08	69.4	| Symbols: | pre-tRNA | chr1:21272570-21272606 FORWARD LENGTH=37
scaffold382_contigs=18	486967	AT1G56800.1	37	100	37	0.01	100	0	0	202501	202537	37	1	4e-08	69.4	| Symbols: | pre-tRNA | chr1:21272140-21272176 FORWARD LENGTH=37
scaffold382_contigs=18	486967	AT1G56800.1	37	100	37	0.01	100	0	0	442223	442259	1	37	4e-08	69.4	| Symbols: | pre-tRNA | chr1:21272140-21272176 FORWARD LENGTH=37
scaffold382_contigs=18	486967	AT1G56830.1	37	100	37	0.01	100	0	0	202501	202537	37	1	4e-08	69.4	| Symbols: | pre-tRNA | chr1:21273649-21273685 FORWARD LENGTH=37
scaffold382_contigs=18	486967	AT1G56830.1	37	100	37	0.01	100	0	0	442223	442259	1	37	4e-08	69.4	| Symbols: | pre-tRNA | chr1:21273649-21273685 FORWARD LENGTH=37
scaffold382_contigs=18	486967	AT1G56770.1	37	100	37	0.01	100	0	0	202501	202537	37	1	4e-08	69.4	| Symbols: | pre-tRNA | chr1:21270631-21270667 FORWARD LENGTH=37
scaffold382_contigs=18	486967	AT1G56770.1	37	100	37	0.01	100	0	0	442223	442259	1	37	4e-08	69.4	| Symbols: | pre-tRNA | chr1:21270631-21270667 FORWARD LENGTH=37
scaffold382_contigs=18	486967	AT1G56780.1	37	100	37	0.01	100	0	0	202501	202537	37	1	4e-08	69.4	| Symbols: | pre-tRNA | chr1:21271061-21271097 FORWARD LENGTH=37
scaffold382_contigs=18	486967	AT1G56780.1	37	100	37	0.01	100	0	0	442223	442259	1	37	4e-08	69.4	| Symbols: | pre-tRNA | chr1:21271061-21271097 FORWARD LENGTH=37
scaffold382_contigs=18	486967	AT1G57160.1	37	100	37	0.01	100	0	0	202501	202537	37	1	4e-08	69.4	| Symbols: | pre-tRNA | chr1:21290445-21290481 FORWARD LENGTH=37
scaffold382_contigs=18	486967	AT1G57160.1	37	100	37	0.01	100	0	0	442223	442259	1	37	4e-08	69.4	| Symbols: | pre-tRNA | chr1:21290445-21290481 FORWARD LENGTH=37
scaffold382_contigs=18	486967	AT1G57140.1	37	100	37	0.01	100	0	0	202501	202537	37	1	4e-08	69.4	| Symbols: | pre-tRNA | chr1:21289368-21289404 FORWARD LENGTH=37
scaffold382_contigs=18	486967	AT1G57140.1	37	100	37	0.01	100	0	0	442223	442259	1	37	4e-08	69.4	| Symbols: | pre-tRNA | chr1:21289368-21289404 FORWARD LENGTH=37
scaffold382_contigs=18	486967	AT1G57220.1	37	100	37	0.01	100	0	0	202501	202537	37	1	4e-08	69.4	| Symbols: | pre-tRNA | chr1:21293325-21293361 FORWARD LENGTH=37
scaffold382_contigs=18	486967	AT1G57220.1	37	100	37	0.01	100	0	0	442223	442259	1	37	4e-08	69.4	| Symbols: | pre-tRNA | chr1:21293325-21293361 FORWARD LENGTH=37
scaffold382_contigs=18	486967	AT1G57280.1	37	100	37	0.01	100	0	0	202501	202537	37	1	4e-08	69.4	| Symbols: | pre-tRNA | chr1:21296205-21296241 FORWARD LENGTH=37
scaffold382_contigs=18	486967	AT1G57280.1	37	100	37	0.01	100	0	0	442223	442259	1	37	4e-08	69.4	| Symbols: | pre-tRNA | chr1:21296205-21296241 FORWARD LENGTH=37
scaffold382_contigs=18	486967	AT1G57260.1	37	100	37	0.01	100	0	0	202501	202537	37	1	4e-08	69.4	| Symbols: | pre-tRNA | chr1:21295128-21295164 FORWARD LENGTH=37
scaffold382_contigs=18	486967	AT1G57260.1	37	100	37	0.01	100	0	0	442223	442259	1	37	4e-08	69.4	| Symbols: | pre-tRNA | chr1:21295128-21295164 FORWARD LENGTH=37
scaffold382_contigs=18	486967	AT1G57250.1	37	100	37	0.01	100	0	0	202501	202537	37	1	4e-08	69.4	| Symbols: | pre-tRNA | chr1:21294671-21294707 FORWARD LENGTH=37
scaffold382_contigs=18	486967	AT1G57250.1	37	100	37	0.01	100	0	0	442223	442259	1	37	4e-08	69.4	| Symbols: | pre-tRNA | chr1:21294671-21294707 FORWARD LENGTH=37
scaffold382_contigs=18	486967	AT1G57200.1	37	100	37	0.01	100	0	0	202501	202537	37	1	4e-08	69.4	| Symbols: | pre-tRNA | chr1:21292248-21292284 FORWARD LENGTH=37
scaffold382_contigs=18	486967	AT1G57200.1	37	100	37	0.01	100	0	0	442223	442259	1	37	4e-08	69.4	| Symbols: | pre-tRNA | chr1:21292248-21292284 FORWARD LENGTH=37
scaffold382_contigs=18	486967	AT1G57190.1	37	100	37	0.01	100	0	0	202501	202537	37	1	4e-08	69.4	| Symbols: | pre-tRNA | chr1:21291791-21291827 FORWARD LENGTH=37
scaffold382_contigs=18	486967	AT1G57190.1	37	100	37	0.01	100	0	0	442223	442259	1	37	4e-08	69.4	| Symbols: | pre-tRNA | chr1:21291791-21291827 FORWARD LENGTH=37
scaffold382_contigs=18	486967	AT1G57050.1	37	100	37	0.01	100	0	0	202501	202537	37	1	4e-08	69.4	| Symbols: | pre-tRNA | chr1:21284774-21284810 FORWARD LENGTH=37
scaffold382_contigs=18	486967	AT1G57050.1	37	100	37	0.01	100	0	0	442223	442259	1	37	4e-08	69.4	| Symbols: | pre-tRNA | chr1:21284774-21284810 FORWARD LENGTH=37
scaffold382_contigs=18	486967	AT1G57040.1	37	100	37	0.01	100	0	0	202501	202537	37	1	4e-08	69.4	| Symbols: | pre-tRNA | chr1:21284316-21284352 FORWARD LENGTH=37
scaffold382_contigs=18	486967	AT1G57040.1	37	100	37	0.01	100	0	0	442223	442259	1	37	4e-08	69.4	| Symbols: | pre-tRNA | chr1:21284316-21284352 FORWARD LENGTH=37
scaffold382_contigs=18	486967	AT1G57020.1	37	100	37	0.01	100	0	0	202501	202537	37	1	4e-08	69.4	| Symbols: | pre-tRNA | chr1:21283242-21283278 FORWARD LENGTH=37
scaffold382_contigs=18	486967	AT1G57020.1	37	100	37	0.01	100	0	0	442223	442259	1	37	4e-08	69.4	| Symbols: | pre-tRNA | chr1:21283242-21283278 FORWARD LENGTH=37
scaffold382_contigs=18	486967	AT1G57010.1	37	100	37	0.01	100	0	0	202501	202537	37	1	4e-08	69.4	| Symbols: | pre-tRNA | chr1:21282784-21282820 FORWARD LENGTH=37
scaffold382_contigs=18	486967	AT1G57010.1	37	100	37	0.01	100	0	0	442223	442259	1	37	4e-08	69.4	| Symbols: | pre-tRNA | chr1:21282784-21282820 FORWARD LENGTH=37
scaffold382_contigs=18	486967	AT1G57070.1	37	100	37	0.01	100	0	0	202501	202537	37	1	4e-08	69.4	| Symbols: | pre-tRNA | chr1:21285849-21285885 FORWARD LENGTH=37
scaffold382_contigs=18	486967	AT1G57070.1	37	100	37	0.01	100	0	0	442223	442259	1	37	4e-08	69.4	| Symbols: | pre-tRNA | chr1:21285849-21285885 FORWARD LENGTH=37
scaffold382_contigs=18	486967	AT1G57110.1	37	100	37	0.01	100	0	0	202501	202537	37	1	4e-08	69.4	| Symbols: | pre-tRNA | chr1:21287837-21287873 FORWARD LENGTH=37
scaffold382_contigs=18	486967	AT1G57110.1	37	100	37	0.01	100	0	0	442223	442259	1	37	4e-08	69.4	| Symbols: | pre-tRNA | chr1:21287837-21287873 FORWARD LENGTH=37
scaffold382_contigs=18	486967	AT1G57100.1	37	100	37	0.01	100	0	0	202501	202537	37	1	4e-08	69.4	| Symbols: | pre-tRNA | chr1:21287380-21287416 FORWARD LENGTH=37
scaffold382_contigs=18	486967	AT1G57100.1	37	100	37	0.01	100	0	0	442223	442259	1	37	4e-08	69.4	| Symbols: | pre-tRNA | chr1:21287380-21287416 FORWARD LENGTH=37
scaffold382_contigs=18	486967	AT1G57080.1	37	100	37	0.01	100	0	0	202501	202537	37	1	4e-08	69.4	| Symbols: | pre-tRNA | chr1:21286306-21286342 FORWARD LENGTH=37
scaffold382_contigs=18	486967	AT1G57080.1	37	100	37	0.01	100	0	0	442223	442259	1	37	4e-08	69.4	| Symbols: | pre-tRNA | chr1:21286306-21286342 FORWARD LENGTH=37
scaffold382_contigs=18	486967	AT1G56990.1	37	100	37	0.01	100	0	0	202501	202537	37	1	4e-08	69.4	| Symbols: | pre-tRNA | chr1:21281710-21281746 FORWARD LENGTH=37
scaffold382_contigs=18	486967	AT1G56990.1	37	100	37	0.01	100	0	0	442223	442259	1	37	4e-08	69.4	| Symbols: | pre-tRNA | chr1:21281710-21281746 FORWARD LENGTH=37
scaffold382_contigs=18	486967	AT1G57130.1	37	100	37	0.01	100	0	0	202501	202537	37	1	4e-08	69.4	| Symbols: | pre-tRNA | chr1:21288910-21288946 FORWARD LENGTH=37
scaffold382_contigs=18	486967	AT1G57130.1	37	100	37	0.01	100	0	0	442223	442259	1	37	4e-08	69.4	| Symbols: | pre-tRNA | chr1:21288910-21288946 FORWARD LENGTH=37
scaffold382_contigs=18	486967	AT5G50995.1	37	97.3	37	0.01	100	1	0	202501	202537	37	1	2e-06	63.9	| Symbols: | pre-tRNA | chr5:20741678-20741714 REVERSE LENGTH=37
scaffold382_contigs=18	486967	AT5G50995.1	37	97.3	37	0.01	100	1	0	442223	442259	1	37	2e-06	63.9	| Symbols: | pre-tRNA | chr5:20741678-20741714 REVERSE LENGTH=37
scaffold382_contigs=18	486967	AT5G03445.1	37	97.3	37	0.01	100	1	0	202501	202537	37	1	2e-06	63.9	| Symbols: | pre-tRNA | chr5:858536-858572 FORWARD LENGTH=37
scaffold382_contigs=18	486967	AT5G03445.1	37	97.3	37	0.01	100	1	0	442223	442259	1	37	2e-06	63.9	| Symbols: | pre-tRNA | chr5:858536-858572 FORWARD LENGTH=37
scaffold382_contigs=18	486967	AT5G07315.1	37	97.3	37	0.01	100	1	0	202501	202537	37	1	2e-06	63.9	| Symbols: | pre-tRNA | chr5:2309512-2309548 REVERSE LENGTH=37
scaffold382_contigs=18	486967	AT5G07315.1	37	97.3	37	0.01	100	1	0	442223	442259	1	37	2e-06	63.9	| Symbols: | pre-tRNA | chr5:2309512-2309548 REVERSE LENGTH=37
scaffold382_contigs=18	486967	AT4G11177.1	37	97.3	37	0.01	100	1	0	202501	202537	37	1	2e-06	63.9	| Symbols: | pre-tRNA | chr4:6819292-6819328 FORWARD LENGTH=37
scaffold382_contigs=18	486967	AT4G11177.1	37	97.3	37	0.01	100	1	0	442223	442259	1	37	2e-06	63.9	| Symbols: | pre-tRNA | chr4:6819292-6819328 FORWARD LENGTH=37
scaffold382_contigs=18	486967	AT3G18952.1	37	97.3	37	0.01	100	1	0	202501	202537	37	1	2e-06	63.9	| Symbols: | pre-tRNA | chr3:6540631-6540667 FORWARD LENGTH=37
scaffold382_contigs=18	486967	AT3G18952.1	37	97.3	37	0.01	100	1	0	442223	442259	1	37	2e-06	63.9	| Symbols: | pre-tRNA | chr3:6540631-6540667 FORWARD LENGTH=37
scaffold382_contigs=18	486967	AT2G15950.1	37	97.3	37	0.01	100	1	0	202501	202537	37	1	2e-06	63.9	| Symbols: | pre-tRNA | chr2:6946843-6946879 REVERSE LENGTH=37
scaffold382_contigs=18	486967	AT2G15950.1	37	97.3	37	0.01	100	1	0	442223	442259	1	37	2e-06	63.9	| Symbols: | pre-tRNA | chr2:6946843-6946879 REVERSE LENGTH=37
scaffold382_contigs=18	486967	AT2G21570.1	37	97.3	37	0.01	100	1	0	202501	202537	37	1	2e-06	63.9	| Symbols: | pre-tRNA | chr2:9234240-9234276 REVERSE LENGTH=37
scaffold382_contigs=18	486967	AT2G21570.1	37	97.3	37	0.01	100	1	0	442223	442259	1	37	2e-06	63.9	| Symbols: | pre-tRNA | chr2:9234240-9234276 REVERSE LENGTH=37
scaffold382_contigs=18	486967	AT2G36280.1	37	97.3	37	0.01	100	1	0	202501	202537	37	1	2e-06	63.9	| Symbols: | pre-tRNA | chr2:15208402-15208438 REVERSE LENGTH=37
scaffold382_contigs=18	486967	AT2G36280.1	37	97.3	37	0.01	100	1	0	442223	442259	1	37	2e-06	63.9	| Symbols: | pre-tRNA | chr2:15208402-15208438 REVERSE LENGTH=37
scaffold382_contigs=18	486967	AT2G36860.1	37	97.3	37	0.01	100	1	0	202501	202537	37	1	2e-06	63.9	| Symbols: | pre-tRNA | chr2:15470209-15470245 REVERSE LENGTH=37
scaffold382_contigs=18	486967	AT2G36860.1	37	97.3	37	0.01	100	1	0	442223	442259	1	37	2e-06	63.9	| Symbols: | pre-tRNA | chr2:15470209-15470245 REVERSE LENGTH=37
scaffold382_contigs=18	486967	AT1G57370.1	37	100	34	0.01	91.89	0	0	202501	202534	37	4	2e-06	63.9	| Symbols: | pre-tRNA | chr1:21300432-21300468 FORWARD LENGTH=37
scaffold382_contigs=18	486967	AT1G57370.1	37	100	34	0.01	91.89	0	0	442226	442259	4	37	2e-06	63.9	| Symbols: | pre-tRNA | chr1:21300432-21300468 FORWARD LENGTH=37
scaffold382_contigs=18	486967	AT1G57350.1	37	97.3	37	0.01	100	1	0	202501	202537	37	1	2e-06	63.9	| Symbols: | pre-tRNA | chr1:21299544-21299580 FORWARD LENGTH=37
scaffold382_contigs=18	486967	AT1G57350.1	37	97.3	37	0.01	100	1	0	442223	442259	1	37	2e-06	63.9	| Symbols: | pre-tRNA | chr1:21299544-21299580 FORWARD LENGTH=37
scaffold382_contigs=18	486967	AT1G57410.1	37	97.3	37	0.01	100	1	0	202501	202537	37	1	2e-06	63.9	| Symbols: | pre-tRNA | chr1:21302425-21302461 FORWARD LENGTH=37
scaffold382_contigs=18	486967	AT1G57410.1	37	97.3	37	0.01	100	1	0	442223	442259	1	37	2e-06	63.9	| Symbols: | pre-tRNA | chr1:21302425-21302461 FORWARD LENGTH=37
scaffold382_contigs=18	486967	AT1G57310.1	37	100	34	0.01	91.89	0	0	202501	202534	37	4	2e-06	63.9	| Symbols: | pre-tRNA | chr1:21297551-21297587 FORWARD LENGTH=37
scaffold382_contigs=18	486967	AT1G57310.1	37	100	34	0.01	91.89	0	0	442226	442259	4	37	2e-06	63.9	| Symbols: | pre-tRNA | chr1:21297551-21297587 FORWARD LENGTH=37
scaffold382_contigs=18	486967	AT1G57290.1	37	97.3	37	0.01	100	1	0	202501	202537	37	1	2e-06	63.9	| Symbols: | pre-tRNA | chr1:21296663-21296699 FORWARD LENGTH=37
scaffold382_contigs=18	486967	AT1G57290.1	37	97.3	37	0.01	100	1	0	442223	442259	1	37	2e-06	63.9	| Symbols: | pre-tRNA | chr1:21296663-21296699 FORWARD LENGTH=37
scaffold382_contigs=18	486967	AT1G52860.1	37	97.3	37	0.01	100	1	0	202501	202537	37	1	2e-06	63.9	| Symbols: | pre-tRNA | chr1:19685183-19685219 REVERSE LENGTH=37
scaffold382_contigs=18	486967	AT1G52860.1	37	97.3	37	0.01	100	1	0	442223	442259	1	37	2e-06	63.9	| Symbols: | pre-tRNA | chr1:19685183-19685219 REVERSE LENGTH=37
scaffold382_contigs=18	486967	AT1G49460.1	37	97.3	37	0.01	100	1	0	202501	202537	37	1	2e-06	63.9	| Symbols: | pre-tRNA | chr1:18308903-18308939 FORWARD LENGTH=37
scaffold382_contigs=18	486967	AT1G49460.1	37	97.3	37	0.01	100	1	0	442223	442259	1	37	2e-06	63.9	| Symbols: | pre-tRNA | chr1:18308903-18308939 FORWARD LENGTH=37
scaffold382_contigs=18	486967	AT5G61835.1	37	97.22	36	0.01	97.3	1	0	202502	202537	36	1	7e-06	62.1	| Symbols: | pre-tRNA | chr5:24838980-24839016 FORWARD LENGTH=37
scaffold382_contigs=18	486967	AT5G61835.1	37	97.22	36	0.01	97.3	1	0	442223	442258	1	36	7e-06	62.1	| Symbols: | pre-tRNA | chr5:24838980-24839016 FORWARD LENGTH=37
scaffold387_contigs=7	398911	AT1G57380.1	37	100	37	0.01	100	0	0	153799	153835	1	37	3e-08	69.4	| Symbols: | pre-tRNA | chr1:21300890-21300926 FORWARD LENGTH=37
scaffold387_contigs=7	398911	AT1G57470.1	37	100	37	0.01	100	0	0	153799	153835	1	37	3e-08	69.4	| Symbols: | pre-tRNA | chr1:21305311-21305347 FORWARD LENGTH=37
scaffold387_contigs=7	398911	AT1G57490.1	37	100	37	0.01	100	0	0	153799	153835	1	37	3e-08	69.4	| Symbols: | pre-tRNA | chr1:21306389-21306425 FORWARD LENGTH=37
scaffold387_contigs=7	398911	AT1G57530.1	37	100	37	0.01	100	0	0	153799	153835	1	37	3e-08	69.4	| Symbols: | pre-tRNA | chr1:21308387-21308423 FORWARD LENGTH=37
scaffold387_contigs=7	398911	AT1G57430.1	37	100	37	0.01	100	0	0	153799	153835	1	37	3e-08	69.4	| Symbols: | pre-tRNA | chr1:21303317-21303353 FORWARD LENGTH=37
scaffold387_contigs=7	398911	AT1G57400.1	37	100	37	0.01	100	0	0	153799	153835	1	37	3e-08	69.4	| Symbols: | pre-tRNA | chr1:21301967-21302003 FORWARD LENGTH=37
scaffold387_contigs=7	398911	AT1G57500.1	37	100	37	0.01	100	0	0	153799	153835	1	37	3e-08	69.4	| Symbols: | pre-tRNA | chr1:21306849-21306885 FORWARD LENGTH=37
scaffold387_contigs=7	398911	AT1G57320.1	37	100	37	0.01	100	0	0	153799	153835	1	37	3e-08	69.4	| Symbols: | pre-tRNA | chr1:21298009-21298045 FORWARD LENGTH=37
scaffold387_contigs=7	398911	AT1G57340.1	37	100	37	0.01	100	0	0	153799	153835	1	37	3e-08	69.4	| Symbols: | pre-tRNA | chr1:21299086-21299122 FORWARD LENGTH=37
scaffold387_contigs=7	398911	AT1G57440.1	37	100	37	0.01	100	0	0	153799	153835	1	37	3e-08	69.4	| Symbols: | pre-tRNA | chr1:21303777-21303813 FORWARD LENGTH=37
scaffold387_contigs=7	398911	AT1G56890.1	37	100	37	0.01	100	0	0	153799	153835	1	37	3e-08	69.4	| Symbols: | pre-tRNA | chr1:21276687-21276723 FORWARD LENGTH=37
scaffold387_contigs=7	398911	AT1G56870.1	37	100	37	0.01	100	0	0	153799	153835	1	37	3e-08	69.4	| Symbols: | pre-tRNA | chr1:21275609-21275645 FORWARD LENGTH=37
scaffold387_contigs=7	398911	AT1G56860.1	37	100	37	0.01	100	0	0	153799	153835	1	37	3e-08	69.4	| Symbols: | pre-tRNA | chr1:21275158-21275194 FORWARD LENGTH=37
scaffold387_contigs=7	398911	AT1G56930.1	37	100	37	0.01	100	0	0	153799	153835	1	37	3e-08	69.4	| Symbols: | pre-tRNA | chr1:21278647-21278683 FORWARD LENGTH=37
scaffold387_contigs=7	398911	AT1G56920.1	37	100	37	0.01	100	0	0	153799	153835	1	37	3e-08	69.4	| Symbols: | pre-tRNA | chr1:21278196-21278232 FORWARD LENGTH=37
scaffold387_contigs=7	398911	AT1G56900.1	37	100	37	0.01	100	0	0	153799	153835	1	37	3e-08	69.4	| Symbols: | pre-tRNA | chr1:21277117-21277153 FORWARD LENGTH=37
scaffold387_contigs=7	398911	AT1G56840.1	37	100	37	0.01	100	0	0	153799	153835	1	37	3e-08	69.4	| Symbols: | pre-tRNA | chr1:21274079-21274115 FORWARD LENGTH=37
scaffold387_contigs=7	398911	AT1G56950.1	37	100	37	0.01	100	0	0	153799	153835	1	37	3e-08	69.4	| Symbols: | pre-tRNA | chr1:21279720-21279756 FORWARD LENGTH=37
scaffold387_contigs=7	398911	AT1G56960.1	37	100	37	0.01	100	0	0	153799	153835	1	37	3e-08	69.4	| Symbols: | pre-tRNA | chr1:21280178-21280214 FORWARD LENGTH=37
scaffold387_contigs=7	398911	AT1G56980.1	37	100	37	0.01	100	0	0	153799	153835	1	37	3e-08	69.4	| Symbols: | pre-tRNA | chr1:21281252-21281288 FORWARD LENGTH=37
scaffold387_contigs=7	398911	AT1G56740.1	37	100	37	0.01	100	0	0	153799	153835	1	37	3e-08	69.4	| Symbols: | pre-tRNA | chr1:21269122-21269158 FORWARD LENGTH=37
scaffold387_contigs=7	398911	AT1G56750.1	37	100	37	0.01	100	0	0	153799	153835	1	37	3e-08	69.4	| Symbols: | pre-tRNA | chr1:21269552-21269588 FORWARD LENGTH=37
scaffold387_contigs=7	398911	AT1G56810.1	37	100	37	0.01	100	0	0	153799	153835	1	37	3e-08	69.4	| Symbols: | pre-tRNA | chr1:21272570-21272606 FORWARD LENGTH=37
scaffold387_contigs=7	398911	AT1G56800.1	37	100	37	0.01	100	0	0	153799	153835	1	37	3e-08	69.4	| Symbols: | pre-tRNA | chr1:21272140-21272176 FORWARD LENGTH=37
scaffold387_contigs=7	398911	AT1G56830.1	37	100	37	0.01	100	0	0	153799	153835	1	37	3e-08	69.4	| Symbols: | pre-tRNA | chr1:21273649-21273685 FORWARD LENGTH=37
scaffold387_contigs=7	398911	AT1G56770.1	37	100	37	0.01	100	0	0	153799	153835	1	37	3e-08	69.4	| Symbols: | pre-tRNA | chr1:21270631-21270667 FORWARD LENGTH=37
scaffold387_contigs=7	398911	AT1G56780.1	37	100	37	0.01	100	0	0	153799	153835	1	37	3e-08	69.4	| Symbols: | pre-tRNA | chr1:21271061-21271097 FORWARD LENGTH=37
scaffold387_contigs=7	398911	AT1G57160.1	37	100	37	0.01	100	0	0	153799	153835	1	37	3e-08	69.4	| Symbols: | pre-tRNA | chr1:21290445-21290481 FORWARD LENGTH=37
scaffold387_contigs=7	398911	AT1G57140.1	37	100	37	0.01	100	0	0	153799	153835	1	37	3e-08	69.4	| Symbols: | pre-tRNA | chr1:21289368-21289404 FORWARD LENGTH=37
scaffold387_contigs=7	398911	AT1G57220.1	37	100	37	0.01	100	0	0	153799	153835	1	37	3e-08	69.4	| Symbols: | pre-tRNA | chr1:21293325-21293361 FORWARD LENGTH=37
scaffold387_contigs=7	398911	AT1G57280.1	37	100	37	0.01	100	0	0	153799	153835	1	37	3e-08	69.4	| Symbols: | pre-tRNA | chr1:21296205-21296241 FORWARD LENGTH=37
scaffold387_contigs=7	398911	AT1G57260.1	37	100	37	0.01	100	0	0	153799	153835	1	37	3e-08	69.4	| Symbols: | pre-tRNA | chr1:21295128-21295164 FORWARD LENGTH=37
scaffold387_contigs=7	398911	AT1G57250.1	37	100	37	0.01	100	0	0	153799	153835	1	37	3e-08	69.4	| Symbols: | pre-tRNA | chr1:21294671-21294707 FORWARD LENGTH=37
scaffold387_contigs=7	398911	AT1G57200.1	37	100	37	0.01	100	0	0	153799	153835	1	37	3e-08	69.4	| Symbols: | pre-tRNA | chr1:21292248-21292284 FORWARD LENGTH=37
scaffold387_contigs=7	398911	AT1G57190.1	37	100	37	0.01	100	0	0	153799	153835	1	37	3e-08	69.4	| Symbols: | pre-tRNA | chr1:21291791-21291827 FORWARD LENGTH=37
scaffold387_contigs=7	398911	AT1G57050.1	37	100	37	0.01	100	0	0	153799	153835	1	37	3e-08	69.4	| Symbols: | pre-tRNA | chr1:21284774-21284810 FORWARD LENGTH=37
scaffold387_contigs=7	398911	AT1G57040.1	37	100	37	0.01	100	0	0	153799	153835	1	37	3e-08	69.4	| Symbols: | pre-tRNA | chr1:21284316-21284352 FORWARD LENGTH=37
scaffold387_contigs=7	398911	AT1G57020.1	37	100	37	0.01	100	0	0	153799	153835	1	37	3e-08	69.4	| Symbols: | pre-tRNA | chr1:21283242-21283278 FORWARD LENGTH=37
scaffold387_contigs=7	398911	AT1G57010.1	37	100	37	0.01	100	0	0	153799	153835	1	37	3e-08	69.4	| Symbols: | pre-tRNA | chr1:21282784-21282820 FORWARD LENGTH=37
scaffold387_contigs=7	398911	AT1G57070.1	37	100	37	0.01	100	0	0	153799	153835	1	37	3e-08	69.4	| Symbols: | pre-tRNA | chr1:21285849-21285885 FORWARD LENGTH=37
scaffold387_contigs=7	398911	AT1G57110.1	37	100	37	0.01	100	0	0	153799	153835	1	37	3e-08	69.4	| Symbols: | pre-tRNA | chr1:21287837-21287873 FORWARD LENGTH=37
scaffold387_contigs=7	398911	AT1G57100.1	37	100	37	0.01	100	0	0	153799	153835	1	37	3e-08	69.4	| Symbols: | pre-tRNA | chr1:21287380-21287416 FORWARD LENGTH=37
scaffold387_contigs=7	398911	AT1G57080.1	37	100	37	0.01	100	0	0	153799	153835	1	37	3e-08	69.4	| Symbols: | pre-tRNA | chr1:21286306-21286342 FORWARD LENGTH=37
scaffold387_contigs=7	398911	AT1G56990.1	37	100	37	0.01	100	0	0	153799	153835	1	37	3e-08	69.4	| Symbols: | pre-tRNA | chr1:21281710-21281746 FORWARD LENGTH=37
scaffold387_contigs=7	398911	AT1G57130.1	37	100	37	0.01	100	0	0	153799	153835	1	37	3e-08	69.4	| Symbols: | pre-tRNA | chr1:21288910-21288946 FORWARD LENGTH=37
scaffold387_contigs=7	398911	AT5G50995.1	37	97.3	37	0.01	100	1	0	153799	153835	1	37	2e-06	63.9	| Symbols: | pre-tRNA | chr5:20741678-20741714 REVERSE LENGTH=37
scaffold387_contigs=7	398911	AT5G03445.1	37	97.3	37	0.01	100	1	0	153799	153835	1	37	2e-06	63.9	| Symbols: | pre-tRNA | chr5:858536-858572 FORWARD LENGTH=37
scaffold387_contigs=7	398911	AT5G07315.1	37	97.3	37	0.01	100	1	0	153799	153835	1	37	2e-06	63.9	| Symbols: | pre-tRNA | chr5:2309512-2309548 REVERSE LENGTH=37
scaffold387_contigs=7	398911	AT4G11177.1	37	97.3	37	0.01	100	1	0	153799	153835	1	37	2e-06	63.9	| Symbols: | pre-tRNA | chr4:6819292-6819328 FORWARD LENGTH=37
scaffold387_contigs=7	398911	AT3G18952.1	37	97.3	37	0.01	100	1	0	153799	153835	1	37	2e-06	63.9	| Symbols: | pre-tRNA | chr3:6540631-6540667 FORWARD LENGTH=37
scaffold387_contigs=7	398911	AT2G15950.1	37	97.3	37	0.01	100	1	0	153799	153835	1	37	2e-06	63.9	| Symbols: | pre-tRNA | chr2:6946843-6946879 REVERSE LENGTH=37
scaffold387_contigs=7	398911	AT2G21570.1	37	97.3	37	0.01	100	1	0	153799	153835	1	37	2e-06	63.9	| Symbols: | pre-tRNA | chr2:9234240-9234276 REVERSE LENGTH=37
scaffold387_contigs=7	398911	AT2G36280.1	37	97.3	37	0.01	100	1	0	153799	153835	1	37	2e-06	63.9	| Symbols: | pre-tRNA | chr2:15208402-15208438 REVERSE LENGTH=37
scaffold387_contigs=7	398911	AT2G36860.1	37	97.3	37	0.01	100	1	0	153799	153835	1	37	2e-06	63.9	| Symbols: | pre-tRNA | chr2:15470209-15470245 REVERSE LENGTH=37
scaffold387_contigs=7	398911	AT1G57370.1	37	100	34	0.01	91.89	0	0	153802	153835	4	37	2e-06	63.9	| Symbols: | pre-tRNA | chr1:21300432-21300468 FORWARD LENGTH=37
scaffold387_contigs=7	398911	AT1G57350.1	37	97.3	37	0.01	100	1	0	153799	153835	1	37	2e-06	63.9	| Symbols: | pre-tRNA | chr1:21299544-21299580 FORWARD LENGTH=37
scaffold387_contigs=7	398911	AT1G57410.1	37	97.3	37	0.01	100	1	0	153799	153835	1	37	2e-06	63.9	| Symbols: | pre-tRNA | chr1:21302425-21302461 FORWARD LENGTH=37
scaffold387_contigs=7	398911	AT1G57310.1	37	100	34	0.01	91.89	0	0	153802	153835	4	37	2e-06	63.9	| Symbols: | pre-tRNA | chr1:21297551-21297587 FORWARD LENGTH=37
scaffold387_contigs=7	398911	AT1G57290.1	37	97.3	37	0.01	100	1	0	153799	153835	1	37	2e-06	63.9	| Symbols: | pre-tRNA | chr1:21296663-21296699 FORWARD LENGTH=37
scaffold387_contigs=7	398911	AT1G52860.1	37	97.3	37	0.01	100	1	0	153799	153835	1	37	2e-06	63.9	| Symbols: | pre-tRNA | chr1:19685183-19685219 REVERSE LENGTH=37
scaffold387_contigs=7	398911	AT1G49460.1	37	97.3	37	0.01	100	1	0	153799	153835	1	37	2e-06	63.9	| Symbols: | pre-tRNA | chr1:18308903-18308939 FORWARD LENGTH=37
scaffold387_contigs=7	398911	AT5G61835.1	37	97.22	36	0.01	97.3	1	0	153799	153834	1	36	6e-06	62.1	| Symbols: | pre-tRNA | chr5:24838980-24839016 FORWARD LENGTH=37
scaffold390_contigs=8	317010	AT5G59385.1	72	97.22	72	0.02	100	2	0	175731	175802	72	1	2e-24	122	| Symbols: | pre-tRNA | chr5:23953942-23954013 FORWARD LENGTH=72
scaffold390_contigs=8	317010	AT5G59395.1	72	97.22	72	0.02	100	2	0	175731	175802	72	1	2e-24	122	| Symbols: | pre-tRNA | chr5:23957430-23957501 FORWARD LENGTH=72
scaffold390_contigs=8	317010	AT5G11225.1	72	97.22	72	0.02	100	2	0	175731	175802	72	1	2e-24	122	| Symbols: | pre-tRNA | chr5:3578295-3578366 REVERSE LENGTH=72
scaffold390_contigs=8	317010	AT5G11325.1	72	97.22	72	0.02	100	2	0	175731	175802	72	1	2e-24	122	| Symbols: | pre-tRNA | chr5:3617058-3617129 FORWARD LENGTH=72
scaffold390_contigs=8	317010	AT5G45745.1	72	97.22	72	0.02	100	2	0	175731	175802	72	1	2e-24	122	| Symbols: | pre-tRNA | chr5:18558845-18558916 FORWARD LENGTH=72
scaffold390_contigs=8	317010	AT4G18815.1	72	97.22	72	0.02	100	2	0	175731	175802	72	1	2e-24	122	| Symbols: | pre-tRNA | chr4:10325965-10326036 REVERSE LENGTH=72
scaffold390_contigs=8	317010	AT3G44955.1	72	97.22	72	0.02	100	2	0	175731	175802	72	1	2e-24	122	| Symbols: | pre-tRNA | chr3:16427041-16427112 REVERSE LENGTH=72
scaffold390_contigs=8	317010	AT3G46585.1	72	97.22	72	0.02	100	2	0	175731	175802	72	1	2e-24	122	| Symbols: | pre-tRNA | chr3:17149752-17149823 FORWARD LENGTH=72
scaffold390_contigs=8	317010	AT2G27850.1	72	97.22	72	0.02	100	2	0	175731	175802	72	1	2e-24	122	| Symbols: | pre-tRNA | chr2:11864154-11864225 REVERSE LENGTH=72
scaffold390_contigs=8	317010	AT2G29030.1	72	97.22	72	0.02	100	2	0	175731	175802	72	1	2e-24	122	| Symbols: | pre-tRNA | chr2:12471773-12471844 REVERSE LENGTH=72
scaffold390_contigs=8	317010	AT1G08240.1	72	97.22	72	0.02	100	2	0	175731	175802	72	1	2e-24	122	| Symbols: | pre-tRNA | chr1:2588525-2588596 FORWARD LENGTH=72
scaffold390_contigs=8	317010	AT1G12590.1	72	97.22	72	0.02	100	2	0	175731	175802	72	1	2e-24	122	| Symbols: | pre-tRNA | chr1:4285887-4285958 REVERSE LENGTH=72
scaffold393_contigs=8	338775	AT3G63006.1	73	100	73	0.02	100	0	0	11615	11687	73	1	3e-28	135	| Symbols: | pre-tRNA | chr3:23285754-23285826 REVERSE LENGTH=73
scaffold393_contigs=8	338775	AT3G63003.1	73	100	73	0.02	100	0	0	11615	11687	73	1	3e-28	135	| Symbols: | pre-tRNA | chr3:23285593-23285665 REVERSE LENGTH=73
scaffold393_contigs=8	338775	AT2G03490.1	73	100	73	0.02	100	0	0	11615	11687	73	1	3e-28	135	| Symbols: | pre-tRNA | chr2:1054718-1054790 REVERSE LENGTH=73
scaffold393_contigs=8	338775	AT2G47100.1	73	100	73	0.02	100	0	0	11615	11687	73	1	3e-28	135	| Symbols: | pre-tRNA | chr2:19344427-19344499 FORWARD LENGTH=73
scaffold393_contigs=8	338775	AT1G26490.1	73	100	73	0.02	100	0	0	11615	11687	73	1	3e-28	135	| Symbols: | pre-tRNA | chr1:9158183-9158255 FORWARD LENGTH=73
scaffold393_contigs=8	338775	AT1G54670.1	73	100	73	0.02	100	0	0	11615	11687	73	1	3e-28	135	| Symbols: | pre-tRNA | chr1:20412928-20413000 REVERSE LENGTH=73
scaffold393_contigs=8	338775	AT1G13850.1	73	100	73	0.02	100	0	0	11615	11687	73	1	3e-28	135	| Symbols: | pre-tRNA | chr1:4743095-4743167 FORWARD LENGTH=73
scaffold393_contigs=8	338775	AT1G13840.1	73	100	73	0.02	100	0	0	11615	11687	73	1	3e-28	135	| Symbols: | pre-tRNA | chr1:4741999-4742071 FORWARD LENGTH=73
scaffold393_contigs=8	338775	AT1G08870.1	73	100	73	0.02	100	0	0	11615	11687	73	1	3e-28	135	| Symbols: | pre-tRNA | chr1:2846536-2846608 REVERSE LENGTH=73
scaffold393_contigs=8	338775	AT5G50805.1	72	100	72	0.02	100	0	0	62446	62517	72	1	1e-27	134	| Symbols: | pre-tRNA | chr5:20675222-20675293 FORWARD LENGTH=72
scaffold393_contigs=8	338775	AT3G48745.1	72	100	72	0.02	100	0	0	62446	62517	72	1	1e-27	134	| Symbols: | pre-tRNA | chr3:18069078-18069149 FORWARD LENGTH=72
scaffold393_contigs=8	338775	AT1G77560.1	72	100	72	0.02	100	0	0	62446	62517	72	1	1e-27	134	| Symbols: | pre-tRNA | chr1:29143090-29143161 REVERSE LENGTH=72
scaffold393_contigs=8	338775	AT1G21420.1	72	100	72	0.02	100	0	0	62446	62517	72	1	1e-27	134	| Symbols: | pre-tRNA | chr1:7499733-7499804 REVERSE LENGTH=72
scaffold393_contigs=8	338775	AT1G77040.1	72	100	72	0.02	100	0	0	62446	62517	72	1	1e-27	134	| Symbols: | pre-tRNA | chr1:28947554-28947625 REVERSE LENGTH=72
scaffold393_contigs=8	338775	AT1G21800.1	72	100	72	0.02	100	0	0	62446	62517	72	1	1e-27	134	| Symbols: | pre-tRNA | chr1:7656120-7656191 REVERSE LENGTH=72
scaffold393_contigs=8	338775	AT5G14035.1	73	98.63	73	0.02	100	1	0	171477	171549	1	73	1e-26	130	| Symbols: | pre-tRNA | chr5:4530474-4530546 FORWARD LENGTH=73
scaffold393_contigs=8	338775	AT5G02385.1	73	98.63	73	0.02	100	1	0	171477	171549	1	73	1e-26	130	| Symbols: | pre-tRNA | chr5:508430-508502 REVERSE LENGTH=73
scaffold393_contigs=8	338775	AT4G15775.1	73	98.63	73	0.02	100	1	0	171477	171549	1	73	1e-26	130	| Symbols: | pre-tRNA | chr4:8979656-8979728 FORWARD LENGTH=73
scaffold393_contigs=8	338775	AT4G00085.1	73	98.63	73	0.02	100	1	0	171477	171549	1	73	1e-26	130	| Symbols: | pre-tRNA | chr4:33800-33872 FORWARD LENGTH=73
scaffold393_contigs=8	338775	AT4G12115.1	73	98.63	73	0.02	100	1	0	171477	171549	1	73	1e-26	130	| Symbols: | pre-tRNA | chr4:7256415-7256487 FORWARD LENGTH=73
scaffold393_contigs=8	338775	AT4G22754.1	73	98.63	73	0.02	100	1	0	171477	171549	1	73	1e-26	130	| Symbols: | pre-tRNA | chr4:11954741-11954813 REVERSE LENGTH=73
scaffold393_contigs=8	338775	AT3G60805.1	73	98.63	73	0.02	100	1	0	171477	171549	1	73	1e-26	130	| Symbols: | pre-tRNA | chr3:22470241-22470313 REVERSE LENGTH=73
scaffold393_contigs=8	338775	AT3G56085.1	73	98.63	73	0.02	100	1	0	171477	171549	1	73	1e-26	130	| Symbols: | pre-tRNA | chr3:20813517-20813589 REVERSE LENGTH=73
scaffold393_contigs=8	338775	AT3G30345.1	73	98.63	73	0.02	100	1	0	171477	171549	1	73	1e-26	130	| Symbols: | pre-tRNA | chr3:11959167-11959239 FORWARD LENGTH=73
scaffold393_contigs=8	338775	AT2G45390.1	73	98.63	73	0.02	100	1	0	171477	171549	1	73	1e-26	130	| Symbols: | pre-tRNA | chr2:18703678-18703750 FORWARD LENGTH=73
scaffold393_contigs=8	338775	AT1G16100.1	73	98.63	73	0.02	100	1	0	171477	171549	1	73	1e-26	130	| Symbols: | pre-tRNA | chr1:5518062-5518134 REVERSE LENGTH=73
scaffold393_contigs=8	338775	AT1G20250.1	73	98.63	73	0.02	100	1	0	171477	171549	1	73	1e-26	130	| Symbols: | pre-tRNA | chr1:7016516-7016588 FORWARD LENGTH=73
scaffold393_contigs=8	338775	AT1G02760.1	73	98.63	73	0.02	100	1	0	171477	171549	1	73	1e-26	130	| Symbols: | pre-tRNA | chr1:604402-604474 FORWARD LENGTH=73
scaffold393_contigs=8	338775	AT1G48080.1	73	98.63	73	0.02	100	1	0	171477	171549	1	73	1e-26	130	| Symbols: | pre-tRNA | chr1:17731841-17731913 FORWARD LENGTH=73
scaffold393_contigs=8	338775	AT1G01890.1	73	98.63	73	0.02	100	1	0	171477	171549	1	73	1e-26	130	| Symbols: | pre-tRNA | chr1:309275-309347 REVERSE LENGTH=73
scaffold393_contigs=8	338775	AT5G40545.1	72	98.61	72	0.02	100	1	0	226828	226899	72	1	5e-26	128	| Symbols: | pre-tRNA | chr5:16239638-16239709 REVERSE LENGTH=72
scaffold393_contigs=8	338775	AT5G21378.1	72	98.61	72	0.02	100	1	0	226828	226899	72	1	5e-26	128	| Symbols: | pre-tRNA | chr5:7222057-7222128 REVERSE LENGTH=72
scaffold393_contigs=8	338775	AT5G15815.1	72	98.61	72	0.02	100	1	0	226828	226899	72	1	5e-26	128	| Symbols: | pre-tRNA | chr5:5161512-5161583 FORWARD LENGTH=72
scaffold393_contigs=8	338775	AT5G59055.1	72	98.61	72	0.02	100	1	0	226828	226899	72	1	5e-26	128	| Symbols: | pre-tRNA | chr5:23844206-23844277 FORWARD LENGTH=72
scaffold393_contigs=8	338775	AT5G05945.1	72	98.61	72	0.02	100	1	0	226828	226899	72	1	5e-26	128	| Symbols: | pre-tRNA | chr5:1788651-1788722 FORWARD LENGTH=72
scaffold393_contigs=8	338775	AT5G14495.1	72	98.61	72	0.02	100	1	0	226828	226899	72	1	5e-26	128	| Symbols: | pre-tRNA | chr5:4673900-4673971 FORWARD LENGTH=72
scaffold393_contigs=8	338775	AT3G02335.1	72	98.61	72	0.02	100	1	0	226828	226899	72	1	5e-26	128	| Symbols: | pre-tRNA | chr3:476802-476873 FORWARD LENGTH=72
scaffold393_contigs=8	338775	AT3G13335.1	72	98.61	72	0.02	100	1	0	226828	226899	72	1	5e-26	128	| Symbols: | pre-tRNA | chr3:4330772-4330843 FORWARD LENGTH=72
scaffold393_contigs=8	338775	AT3G59926.1	72	98.61	72	0.02	100	1	0	226828	226899	72	1	5e-26	128	| Symbols: | pre-tRNA | chr3:22138847-22138918 REVERSE LENGTH=72
scaffold393_contigs=8	338775	AT3G51265.1	72	98.61	72	0.02	100	1	0	226828	226899	72	1	5e-26	128	| Symbols: | pre-tRNA | chr3:19033393-19033464 REVERSE LENGTH=72
scaffold393_contigs=8	338775	AT3G27555.1	72	98.61	72	0.02	100	1	0	226828	226899	72	1	5e-26	128	| Symbols: | pre-tRNA | chr3:10210328-10210399 FORWARD LENGTH=72
scaffold393_contigs=8	338775	AT3G52765.1	72	98.61	72	0.02	100	1	0	226828	226899	72	1	5e-26	128	| Symbols: | pre-tRNA | chr3:19555036-19555107 FORWARD LENGTH=72
scaffold393_contigs=8	338775	AT2G33660.1	72	98.61	72	0.02	100	1	0	226828	226899	72	1	5e-26	128	| Symbols: | pre-tRNA | chr2:14244699-14244770 FORWARD LENGTH=72
scaffold393_contigs=8	338775	AT2G39860.1	72	98.61	72	0.02	100	1	0	226828	226899	72	1	5e-26	128	| Symbols: | pre-tRNA | chr2:16639780-16639851 REVERSE LENGTH=72
scaffold393_contigs=8	338775	AT1G49020.1	72	98.61	72	0.02	100	1	0	226828	226899	72	1	5e-26	128	| Symbols: | pre-tRNA | chr1:18135598-18135669 REVERSE LENGTH=72
scaffold393_contigs=8	338775	AT1G76000.1	72	98.61	72	0.02	100	1	0	226828	226899	72	1	5e-26	128	| Symbols: | pre-tRNA | chr1:28527767-28527838 FORWARD LENGTH=72
scaffold393_contigs=8	338775	AT1G73900.1	72	98.61	72	0.02	100	1	0	226828	226899	72	1	5e-26	128	| Symbols: | pre-tRNA | chr1:27788983-27789054 FORWARD LENGTH=72
scaffold393_contigs=8	338775	AT1G75070.1	72	98.61	72	0.02	100	1	0	226828	226899	72	1	5e-26	128	| Symbols: | pre-tRNA | chr1:28184532-28184603 FORWARD LENGTH=72
scaffold393_contigs=8	338775	AT1G18430.1	72	98.61	72	0.02	100	1	0	226828	226899	72	1	5e-26	128	| Symbols: | pre-tRNA | chr1:6345764-6345835 FORWARD LENGTH=72
scaffold393_contigs=8	338775	AT1G17660.1	72	98.61	72	0.02	100	1	0	226828	226899	72	1	5e-26	128	| Symbols: | pre-tRNA | chr1:6075820-6075891 FORWARD LENGTH=72
scaffold393_contigs=8	338775	AT1G03515.1	72	98.61	72	0.02	100	1	0	226828	226899	72	1	5e-26	128	| Symbols: | pre-tRNA | chr1:877648-877719 FORWARD LENGTH=72
scaffold393_contigs=8	338775	AT4G25435.1	73	97.26	73	0.02	100	2	0	171477	171549	1	73	6e-25	124	| Symbols: | pre-tRNA | chr4:13006234-13006306 REVERSE LENGTH=73
scaffold393_contigs=8	338775	AT3G16552.1	73	97.26	73	0.02	100	2	0	171477	171549	1	73	6e-25	124	| Symbols: | pre-tRNA | chr3:5632852-5632924 FORWARD LENGTH=73
scaffold393_contigs=8	338775	AT2G33650.1	72	97.22	72	0.02	100	2	0	226828	226899	72	1	2e-24	122	| Symbols: | pre-tRNA | chr2:14243131-14243202 FORWARD LENGTH=72
scaffold393_contigs=8	338775	AT5G56365.1	74	95.95	74	0.02	100	3	0	244832	244905	74	1	8e-24	121	| Symbols: | pre-tRNA | chr5:22828131-22828204 FORWARD LENGTH=74
scaffold393_contigs=8	338775	AT5G66568.1	74	95.95	74	0.02	100	3	0	244832	244905	74	1	8e-24	121	| Symbols: | pre-tRNA | chr5:26568397-26568470 FORWARD LENGTH=74
scaffold393_contigs=8	338775	AT5G38905.1	74	95.95	74	0.02	100	3	0	244832	244905	74	1	8e-24	121	| Symbols: | pre-tRNA | chr5:15575857-15575930 FORWARD LENGTH=74
scaffold393_contigs=8	338775	AT4G39985.1	74	95.95	74	0.02	100	3	0	244832	244905	74	1	8e-24	121	| Symbols: | pre-tRNA | chr4:18542171-18542244 FORWARD LENGTH=74
scaffold393_contigs=8	338775	AT3G02315.1	74	95.95	74	0.02	100	3	0	244832	244905	74	1	8e-24	121	| Symbols: | pre-tRNA | chr3:469660-469733 FORWARD LENGTH=74
scaffold393_contigs=8	338775	AT2G17810.1	74	95.95	74	0.02	100	3	0	244832	244905	74	1	8e-24	121	| Symbols: | pre-tRNA | chr2:7742712-7742785 FORWARD LENGTH=74
scaffold393_contigs=8	338775	AT1G13240.1	74	95.95	74	0.02	100	3	0	244832	244905	74	1	8e-24	121	| Symbols: | pre-tRNA | chr1:4522709-4522782 REVERSE LENGTH=74
scaffold393_contigs=8	338775	AT1G06480.1	74	95.95	74	0.02	100	3	0	244832	244905	74	1	8e-24	121	| Symbols: | pre-tRNA | chr1:1978084-1978157 FORWARD LENGTH=74
scaffold393_contigs=8	338775	AT1G68860.1	74	95.95	74	0.02	100	3	0	244832	244905	74	1	8e-24	121	| Symbols: | pre-tRNA | chr1:25886536-25886609 FORWARD LENGTH=74
scaffold393_contigs=8	338775	AT3G62245.1	73	94.52	73	0.02	100	4	0	11615	11687	73	1	1e-21	113	| Symbols: | pre-tRNA | chr3:23036880-23036952 FORWARD LENGTH=73
scaffold393_contigs=8	338775	AT2G30850.1	73	94.52	73	0.02	100	4	0	11615	11687	73	1	1e-21	113	| Symbols: | pre-tRNA | chr2:13137236-13137308 REVERSE LENGTH=73
scaffold393_contigs=8	338775	AT1G43820.1	72	95.65	69	0.02	95.83	3	0	226831	226899	69	1	5e-21	111	| Symbols: | pre-tRNA | chr1:16585705-16585776 REVERSE LENGTH=72
scaffold393_contigs=8	338775	AT5G15805.1	74	90.54	74	0.02	100	7	0	244832	244905	74	1	4e-17	99	| Symbols: | pre-tRNA | chr5:5157639-5157712 FORWARD LENGTH=74
scaffold393_contigs=8	338775	AT4G26375.1	74	90.54	74	0.02	100	7	0	244832	244905	74	1	4e-17	99	| Symbols: | pre-tRNA | chr4:13336337-13336410 REVERSE LENGTH=74
scaffold393_contigs=8	338775	AT4G26385.1	74	90.54	74	0.02	100	7	0	244832	244905	74	1	4e-17	99	| Symbols: | pre-tRNA | chr4:13341493-13341566 REVERSE LENGTH=74
scaffold393_contigs=8	338775	AT3G25715.1	74	90.54	74	0.02	100	7	0	244832	244905	74	1	4e-17	99	| Symbols: | pre-tRNA | chr3:9372374-9372447 REVERSE LENGTH=74
scaffold393_contigs=8	338775	AT2G22380.1	74	90.54	74	0.02	100	7	0	244832	244905	74	1	4e-17	99	| Symbols: | pre-tRNA | chr2:9502280-9502353 FORWARD LENGTH=74
scaffold393_contigs=8	338775	AT2G22220.1	74	90.54	74	0.02	100	7	0	244832	244905	74	1	4e-17	99	| Symbols: | pre-tRNA | chr2:9449809-9449882 REVERSE LENGTH=74
scaffold393_contigs=8	338775	AT1G31110.1	74	90.54	74	0.02	100	7	0	244832	244905	74	1	4e-17	99	| Symbols: | pre-tRNA | chr1:11104113-11104186 FORWARD LENGTH=74
scaffold393_contigs=8	338775	AT1G69130.1	74	90.54	74	0.02	100	7	0	244832	244905	74	1	4e-17	99	| Symbols: | pre-tRNA | chr1:25989730-25989803 FORWARD LENGTH=74
scaffold409_contigs=16	668627	AT3G61825.1	72	98.61	72	0.01	100	1	0	74838	74909	1	72	9e-26	128	| Symbols: | pre-tRNA | chr3:22881807-22881878 FORWARD LENGTH=72
scaffold409_contigs=16	668627	AT5G56365.1	74	97.3	74	0.01	100	2	0	361732	361805	1	74	3e-25	126	| Symbols: | pre-tRNA | chr5:22828131-22828204 FORWARD LENGTH=74
scaffold409_contigs=16	668627	AT5G66568.1	74	97.3	74	0.01	100	2	0	361732	361805	1	74	3e-25	126	| Symbols: | pre-tRNA | chr5:26568397-26568470 FORWARD LENGTH=74
scaffold409_contigs=16	668627	AT5G38905.1	74	97.3	74	0.01	100	2	0	361732	361805	1	74	3e-25	126	| Symbols: | pre-tRNA | chr5:15575857-15575930 FORWARD LENGTH=74
scaffold409_contigs=16	668627	AT4G39985.1	74	97.3	74	0.01	100	2	0	361732	361805	1	74	3e-25	126	| Symbols: | pre-tRNA | chr4:18542171-18542244 FORWARD LENGTH=74
scaffold409_contigs=16	668627	AT3G02315.1	74	97.3	74	0.01	100	2	0	361732	361805	1	74	3e-25	126	| Symbols: | pre-tRNA | chr3:469660-469733 FORWARD LENGTH=74
scaffold409_contigs=16	668627	AT3G20655.1	73	98.59	71	0.01	97.26	1	0	497814	497884	3	73	3e-25	126	| Symbols: | pre-tRNA | chr3:7224218-7224290 REVERSE LENGTH=73
scaffold409_contigs=16	668627	AT2G17810.1	74	97.3	74	0.01	100	2	0	361732	361805	1	74	3e-25	126	| Symbols: | pre-tRNA | chr2:7742712-7742785 FORWARD LENGTH=74
scaffold409_contigs=16	668627	AT1G13240.1	74	97.3	74	0.01	100	2	0	361732	361805	1	74	3e-25	126	| Symbols: | pre-tRNA | chr1:4522709-4522782 REVERSE LENGTH=74
scaffold409_contigs=16	668627	AT1G06480.1	74	97.3	74	0.01	100	2	0	361732	361805	1	74	3e-25	126	| Symbols: | pre-tRNA | chr1:1978084-1978157 FORWARD LENGTH=74
scaffold409_contigs=16	668627	AT1G68860.1	74	97.3	74	0.01	100	2	0	361732	361805	1	74	3e-25	126	| Symbols: | pre-tRNA | chr1:25886536-25886609 FORWARD LENGTH=74
scaffold409_contigs=16	668627	AT4G31265.1	73	97.14	70	0.01	95.89	2	0	497815	497884	4	73	6e-23	119	| Symbols: | pre-tRNA | chr4:15183084-15183156 FORWARD LENGTH=73
scaffold409_contigs=16	668627	AT4G39865.1	73	97.14	70	0.01	95.89	2	0	497815	497884	4	73	6e-23	119	| Symbols: | pre-tRNA | chr4:18501712-18501784 REVERSE LENGTH=73
scaffold409_contigs=16	668627	AT5G22315.1	72	95.83	72	0.01	100	3	0	74838	74909	1	72	2e-22	117	| Symbols: | pre-tRNA | chr5:7387888-7387959 FORWARD LENGTH=72
scaffold409_contigs=16	668627	AT1G03570.1	72	95.83	72	0.01	100	3	0	74838	74909	1	72	2e-22	117	| Symbols: | pre-tRNA | chr1:892514-892585 FORWARD LENGTH=72
scaffold409_contigs=16	668627	AT2G22280.1	73	95.71	70	0.01	95.89	3	0	497815	497884	4	73	3e-21	113	| Symbols: | pre-tRNA | chr2:9465581-9465653 REVERSE LENGTH=73
scaffold409_contigs=16	668627	AT4G00985.1	72	94.44	72	0.01	100	4	0	74838	74909	1	72	1e-20	111	| Symbols: | pre-tRNA | chr4:424717-424788 REVERSE LENGTH=72
scaffold409_contigs=16	668627	AT4G27875.1	72	94.44	72	0.01	100	4	0	74838	74909	1	72	1e-20	111	| Symbols: | pre-tRNA | chr4:13882917-13882988 REVERSE LENGTH=72
scaffold409_contigs=16	668627	AT2G21700.1	72	94.44	72	0.01	100	4	0	74838	74909	1	72	1e-20	111	| Symbols: | pre-tRNA | chr2:9270663-9270734 REVERSE LENGTH=72
scaffold409_contigs=16	668627	AT2G16240.1	72	94.44	72	0.01	100	4	0	74838	74909	1	72	1e-20	111	| Symbols: | pre-tRNA | chr2:7039094-7039165 FORWARD LENGTH=72
scaffold409_contigs=16	668627	AT1G01270.1	72	94.44	72	0.01	100	4	0	74838	74909	1	72	1e-20	111	| Symbols: | pre-tRNA | chr1:111890-111961 REVERSE LENGTH=72
scaffold409_contigs=16	668627	AT5G59945.1	74	95.59	68	0.01	91.89	3	0	143909	143976	74	7	3e-20	110	| Symbols: | pre-tRNA | chr5:24139946-24140019 REVERSE LENGTH=74
scaffold409_contigs=16	668627	AT5G64505.1	74	95.59	68	0.01	91.89	3	0	143909	143976	74	7	3e-20	110	| Symbols: | pre-tRNA | chr5:25784115-25784188 FORWARD LENGTH=74
scaffold409_contigs=16	668627	AT5G09655.1	74	95.59	68	0.01	91.89	3	0	143909	143976	74	7	3e-20	110	| Symbols: | pre-tRNA | chr5:2993327-2993400 FORWARD LENGTH=74
scaffold409_contigs=16	668627	AT5G02435.1	74	95.59	68	0.01	91.89	3	0	143909	143976	74	7	3e-20	110	| Symbols: | pre-tRNA | chr5:530822-530895 FORWARD LENGTH=74
scaffold409_contigs=16	668627	AT5G15805.1	74	93.24	74	0.01	100	5	0	361732	361805	1	74	3e-20	110	| Symbols: | pre-tRNA | chr5:5157639-5157712 FORWARD LENGTH=74
scaffold409_contigs=16	668627	AT4G11985.1	74	95.59	68	0.01	91.89	3	0	143909	143976	74	7	3e-20	110	| Symbols: | pre-tRNA | chr4:7185704-7185777 FORWARD LENGTH=74
scaffold409_contigs=16	668627	AT4G26375.1	74	93.24	74	0.01	100	5	0	361732	361805	1	74	3e-20	110	| Symbols: | pre-tRNA | chr4:13336337-13336410 REVERSE LENGTH=74
scaffold409_contigs=16	668627	AT4G26385.1	74	93.24	74	0.01	100	5	0	361732	361805	1	74	3e-20	110	| Symbols: | pre-tRNA | chr4:13341493-13341566 REVERSE LENGTH=74
scaffold409_contigs=16	668627	AT3G25715.1	74	93.24	74	0.01	100	5	0	361732	361805	1	74	3e-20	110	| Symbols: | pre-tRNA | chr3:9372374-9372447 REVERSE LENGTH=74
scaffold409_contigs=16	668627	AT3G45965.1	74	95.59	68	0.01	91.89	3	0	143909	143976	74	7	3e-20	110	| Symbols: | pre-tRNA | chr3:16894163-16894236 FORWARD LENGTH=74
scaffold409_contigs=16	668627	AT3G49925.1	74	95.59	68	0.01	91.89	3	0	143909	143976	74	7	3e-20	110	| Symbols: | pre-tRNA | chr3:18507812-18507885 FORWARD LENGTH=74
scaffold409_contigs=16	668627	AT3G59923.1	74	95.59	68	0.01	91.89	3	0	143909	143976	74	7	3e-20	110	| Symbols: | pre-tRNA | chr3:22138723-22138796 FORWARD LENGTH=74
scaffold409_contigs=16	668627	AT3G45935.1	74	95.59	68	0.01	91.89	3	0	143909	143976	74	7	3e-20	110	| Symbols: | pre-tRNA | chr3:16885891-16885964 FORWARD LENGTH=74
scaffold409_contigs=16	668627	AT2G22380.1	74	93.24	74	0.01	100	5	0	361732	361805	1	74	3e-20	110	| Symbols: | pre-tRNA | chr2:9502280-9502353 FORWARD LENGTH=74
scaffold409_contigs=16	668627	AT2G22220.1	74	93.24	74	0.01	100	5	0	361732	361805	1	74	3e-20	110	| Symbols: | pre-tRNA | chr2:9449809-9449882 REVERSE LENGTH=74
scaffold409_contigs=16	668627	AT2G42970.1	73	98.39	62	0.01	84.93	1	0	497817	497878	6	67	3e-20	110	| Symbols: | pre-tRNA | chr2:17873690-17873762 FORWARD LENGTH=73
scaffold409_contigs=16	668627	AT1G31110.1	74	93.24	74	0.01	100	5	0	361732	361805	1	74	3e-20	110	| Symbols: | pre-tRNA | chr1:11104113-11104186 FORWARD LENGTH=74
scaffold409_contigs=16	668627	AT1G69130.1	74	93.24	74	0.01	100	5	0	361732	361805	1	74	3e-20	110	| Symbols: | pre-tRNA | chr1:25989730-25989803 FORWARD LENGTH=74
scaffold409_contigs=16	668627	AT1G30830.1	74	95.59	68	0.01	91.89	3	0	143909	143976	74	7	3e-20	110	| Symbols: | pre-tRNA | chr1:10963573-10963646 REVERSE LENGTH=74
scaffold409_contigs=16	668627	AT1G12510.1	74	95.59	68	0.01	91.89	3	0	143909	143976	74	7	3e-20	110	| Symbols: | pre-tRNA | chr1:4266988-4267061 REVERSE LENGTH=74
scaffold409_contigs=16	668627	AT1G24080.1	74	95.59	68	0.01	91.89	3	0	143909	143976	74	7	3e-20	110	| Symbols: | pre-tRNA | chr1:8520290-8520363 REVERSE LENGTH=74
scaffold409_contigs=16	668627	AT1G17670.1	74	95.59	68	0.01	91.89	3	0	143909	143976	74	7	3e-20	110	| Symbols: | pre-tRNA | chr1:6075945-6076018 REVERSE LENGTH=74
scaffold409_contigs=16	668627	AT1G13010.1	73	98.39	62	0.01	84.93	1	0	497817	497878	6	67	3e-20	110	| Symbols: | pre-tRNA | chr1:4440214-4440286 FORWARD LENGTH=73
scaffold409_contigs=16	668627	AT5G65015.1	73	94.29	70	0.01	95.89	4	0	497815	497884	4	73	1e-19	108	| Symbols: | pre-tRNA | chr5:25972678-25972750 FORWARD LENGTH=73
scaffold409_contigs=16	668627	AT3G45955.1	74	94.12	68	0.01	91.89	4	0	143909	143976	74	7	2e-18	104	| Symbols: | pre-tRNA | chr3:16891639-16891712 FORWARD LENGTH=74
scaffold409_contigs=16	668627	AT5G10235.1	73	98.28	58	0.01	79.45	1	0	497819	497876	8	65	6e-18	102	| Symbols: | pre-tRNA | chr5:3212351-3212423 REVERSE LENGTH=73
scaffold409_contigs=16	668627	AT2G24380.1	73	98.28	58	0.01	79.45	1	0	497819	497876	8	65	6e-18	102	| Symbols: | pre-tRNA | chr2:10373576-10373648 FORWARD LENGTH=73
scaffold409_contigs=16	668627	AT4G03405.1	72	92.96	71	0.01	98.61	2	3	74841	74909	3	72	2e-17	100	| Symbols: | pre-tRNA | chr4:1501607-1501678 FORWARD LENGTH=72
scaffold414_contigs=3	48900	AT2G07734.1	1388	86.14	1255	2.57	90.42	113	41	13301	14521	13	1240	0	1297	| Symbols: | Alpha-L RNA-binding motif/Ribosomal protein S4 family protein | chr2:3472305-3473692 REVERSE LENGTH=1388
scaffold414_contigs=3	48900	ATMG00290.1	1089	85.99	1099	2.25	100.92	99	35	13301	14366	13	1089	0	1125	| Symbols: RPS4 | mitochondrial ribosomal protein S4 | chrM:82028-83116 REVERSE LENGTH=1089
scaffold414_contigs=3	48900	AT2G07769.1	353	97.55	245	0.5	69.41	6	0	28784	29028	251	7	1e-114	420	| Symbols: | transposable element gene | chr2:3275010-3275362 FORWARD LENGTH=353
scaffold414_contigs=3	48900	AT2G07786.1	256	93.39	257	0.53	100.39	15	2	19350	19605	1	256	2e-102	379	| Symbols: | pseudogene, similar to NADH dehydrogenase (ubiquinone), blastp match of 91% identity and 9.4e-39 P-value to GP|903844|gb|AAA70292.1||M63034 NADH dehydrogenase (ubiquinone) {Oenothera berteriana} | chr2:3399657-3399912 REVERSE LENGTH=256
scaffold414_contigs=3	48900	ATCG00750.1	417	86.4	353	0.72	84.65	36	9	47469	47812	68	417	2e-101	375	| Symbols: RPS11 | ribosomal protein S11 | chrC:78960-79376 REVERSE LENGTH=417
scaffold414_contigs=3	48900	ATMG01160.1	97	97.7	87	0.18	89.69	2	0	40366	40452	10	96	1e-33	150	| Symbols: TRNS.5 | tRNA-Ser | chrM:296688-296784 REVERSE LENGTH=97
scaffold414_contigs=3	48900	ATMG00420.1	87	97.67	86	0.18	98.85	2	0	40367	40452	1	86	5e-33	148	| Symbols: TRNS.3 | tRNA-Ser | chrM:112953-113039 FORWARD LENGTH=87
scaffold414_contigs=3	48900	AT2G07793.1	87	97.67	86	0.18	98.85	2	0	40367	40452	1	86	5e-33	148	| Symbols: | pre-tRNA | chr2:3369354-3369440 FORWARD LENGTH=87
scaffold414_contigs=3	48900	AT2G07766.1	87	97.67	86	0.18	98.85	2	0	40367	40452	1	86	5e-33	148	| Symbols: | pre-tRNA | chr2:3503522-3503608 FORWARD LENGTH=87
scaffold414_contigs=3	48900	ATMG01070.1	74	97.22	72	0.15	97.3	2	0	24237	24308	72	1	3e-25	122	| Symbols: TRND | tRNA-Asp | chrM:275103-275176 FORWARD LENGTH=74
scaffold414_contigs=3	48900	AT2G07743.1	74	97.22	72	0.15	97.3	2	0	24237	24308	72	1	3e-25	122	| Symbols: | pre-tRNA | chr2:3255832-3255905 REVERSE LENGTH=74
scaffold414_contigs=3	48900	ATCG00230.1	74	95.83	72	0.15	97.3	3	0	24237	24308	72	1	1e-23	117	| Symbols: TRND | tRNA-Asp | chrC:29801-29874 REVERSE LENGTH=74
scaffold416_contigs=9	192059	AT5G56975.1	74	98.65	74	0.04	100	1	0	155996	156069	74	1	2e-27	132	| Symbols: | pre-tRNA | chr5:23054771-23054844 REVERSE LENGTH=74
scaffold416_contigs=9	192059	AT5G38155.1	74	98.65	74	0.04	100	1	0	155996	156069	74	1	2e-27	132	| Symbols: | pre-tRNA | chr5:15225318-15225391 FORWARD LENGTH=74
scaffold416_contigs=9	192059	AT5G15175.1	74	98.65	74	0.04	100	1	0	155996	156069	74	1	2e-27	132	| Symbols: | pre-tRNA | chr5:4929560-4929633 FORWARD LENGTH=74
scaffold416_contigs=9	192059	AT5G05985.1	74	98.65	74	0.04	100	1	0	155996	156069	74	1	2e-27	132	| Symbols: | pre-tRNA | chr5:1804616-1804689 FORWARD LENGTH=74
scaffold416_contigs=9	192059	AT4G39672.1	74	98.65	74	0.04	100	1	0	155996	156069	74	1	2e-27	132	| Symbols: | pre-tRNA | chr4:18411265-18411338 FORWARD LENGTH=74
scaffold416_contigs=9	192059	AT3G26747.1	74	98.65	74	0.04	100	1	0	155996	156069	74	1	2e-27	132	| Symbols: | pre-tRNA | chr3:9839184-9839257 FORWARD LENGTH=74
scaffold416_contigs=9	192059	AT2G22110.1	74	98.65	74	0.04	100	1	0	155996	156069	74	1	2e-27	132	| Symbols: | pre-tRNA | chr2:9393670-9393743 FORWARD LENGTH=74
scaffold416_contigs=9	192059	AT3G11395.1	74	97.3	74	0.04	100	2	0	155996	156069	74	1	1e-25	126	| Symbols: | pre-tRNA | chr3:3575844-3575917 FORWARD LENGTH=74
scaffold416_contigs=9	192059	AT5G18005.1	72	97.22	72	0.04	100	2	0	170726	170797	72	1	1e-24	122	| Symbols: | pre-tRNA | chr5:5962698-5962769 REVERSE LENGTH=72
scaffold416_contigs=9	192059	AT5G18015.1	72	97.22	72	0.04	100	2	0	170726	170797	72	1	1e-24	122	| Symbols: | pre-tRNA | chr5:5965971-5966042 REVERSE LENGTH=72
scaffold416_contigs=9	192059	AT4G39615.1	72	97.22	72	0.04	100	2	0	170726	170797	72	1	1e-24	122	| Symbols: | pre-tRNA | chr4:18395028-18395099 FORWARD LENGTH=72
scaffold416_contigs=9	192059	AT4G17765.1	72	97.22	72	0.04	100	2	0	170726	170797	72	1	1e-24	122	| Symbols: | pre-tRNA | chr4:9873512-9873583 REVERSE LENGTH=72
scaffold416_contigs=9	192059	AT4G17612.1	72	97.22	72	0.04	100	2	0	170726	170797	72	1	1e-24	122	| Symbols: | pre-tRNA | chr4:9815203-9815274 REVERSE LENGTH=72
scaffold416_contigs=9	192059	AT3G03845.1	72	97.22	72	0.04	100	2	0	170726	170797	72	1	1e-24	122	| Symbols: | pre-tRNA | chr3:981969-982040 FORWARD LENGTH=72
scaffold416_contigs=9	192059	AT3G03852.1	72	97.22	72	0.04	100	2	0	170726	170797	72	1	1e-24	122	| Symbols: | pre-tRNA | chr3:984099-984170 FORWARD LENGTH=72
scaffold416_contigs=9	192059	AT1G61880.1	72	97.22	72	0.04	100	2	0	170726	170797	72	1	1e-24	122	| Symbols: | pre-tRNA | chr1:22866758-22866829 REVERSE LENGTH=72
scaffold416_contigs=9	192059	AT1G11640.1	72	97.22	72	0.04	100	2	0	170726	170797	72	1	1e-24	122	| Symbols: | pre-tRNA | chr1:3914629-3914700 REVERSE LENGTH=72
scaffold416_contigs=9	192059	AT1G15450.1	72	97.22	72	0.04	100	2	0	170726	170797	72	1	1e-24	122	| Symbols: | pre-tRNA | chr1:5309647-5309718 REVERSE LENGTH=72
scaffold416_contigs=9	192059	AT1G80250.1	72	97.22	72	0.04	100	2	0	170726	170797	72	1	1e-24	122	| Symbols: | pre-tRNA | chr1:30174014-30174085 REVERSE LENGTH=72
scaffold416_contigs=9	192059	AT5G18085.1	72	95.83	72	0.04	100	3	0	170726	170797	72	1	6e-23	117	| Symbols: | pre-tRNA | chr5:5984377-5984448 FORWARD LENGTH=72
scaffold416_contigs=9	192059	AT1G20820.1	72	98.48	66	0.03	91.67	1	0	170726	170791	72	7	6e-23	117	| Symbols: | pre-tRNA | chr1:7242761-7242832 REVERSE LENGTH=72
scaffold423_contigs=9	530510	AT5G59945.1	74	94.59	74	0.01	100	4	0	156665	156738	1	74	6e-22	115	| Symbols: | pre-tRNA | chr5:24139946-24140019 REVERSE LENGTH=74
scaffold423_contigs=9	530510	AT5G64505.1	74	94.59	74	0.01	100	4	0	156665	156738	1	74	6e-22	115	| Symbols: | pre-tRNA | chr5:25784115-25784188 FORWARD LENGTH=74
scaffold423_contigs=9	530510	AT5G09655.1	74	94.59	74	0.01	100	4	0	156665	156738	1	74	6e-22	115	| Symbols: | pre-tRNA | chr5:2993327-2993400 FORWARD LENGTH=74
scaffold423_contigs=9	530510	AT5G02435.1	74	94.59	74	0.01	100	4	0	156665	156738	1	74	6e-22	115	| Symbols: | pre-tRNA | chr5:530822-530895 FORWARD LENGTH=74
scaffold423_contigs=9	530510	AT4G11985.1	74	94.59	74	0.01	100	4	0	156665	156738	1	74	6e-22	115	| Symbols: | pre-tRNA | chr4:7185704-7185777 FORWARD LENGTH=74
scaffold423_contigs=9	530510	AT3G45965.1	74	94.59	74	0.01	100	4	0	156665	156738	1	74	6e-22	115	| Symbols: | pre-tRNA | chr3:16894163-16894236 FORWARD LENGTH=74
scaffold423_contigs=9	530510	AT3G49925.1	74	94.59	74	0.01	100	4	0	156665	156738	1	74	6e-22	115	| Symbols: | pre-tRNA | chr3:18507812-18507885 FORWARD LENGTH=74
scaffold423_contigs=9	530510	AT3G59923.1	74	94.59	74	0.01	100	4	0	156665	156738	1	74	6e-22	115	| Symbols: | pre-tRNA | chr3:22138723-22138796 FORWARD LENGTH=74
scaffold423_contigs=9	530510	AT3G45935.1	74	94.59	74	0.01	100	4	0	156665	156738	1	74	6e-22	115	| Symbols: | pre-tRNA | chr3:16885891-16885964 FORWARD LENGTH=74
scaffold423_contigs=9	530510	AT1G30830.1	74	94.59	74	0.01	100	4	0	156665	156738	1	74	6e-22	115	| Symbols: | pre-tRNA | chr1:10963573-10963646 REVERSE LENGTH=74
scaffold423_contigs=9	530510	AT1G12510.1	74	94.59	74	0.01	100	4	0	156665	156738	1	74	6e-22	115	| Symbols: | pre-tRNA | chr1:4266988-4267061 REVERSE LENGTH=74
scaffold423_contigs=9	530510	AT1G24080.1	74	94.59	74	0.01	100	4	0	156665	156738	1	74	6e-22	115	| Symbols: | pre-tRNA | chr1:8520290-8520363 REVERSE LENGTH=74
scaffold423_contigs=9	530510	AT1G17670.1	74	94.59	74	0.01	100	4	0	156665	156738	1	74	6e-22	115	| Symbols: | pre-tRNA | chr1:6075945-6076018 REVERSE LENGTH=74
scaffold423_contigs=9	530510	AT3G45955.1	74	93.24	74	0.01	100	5	0	156665	156738	1	74	3e-20	110	| Symbols: | pre-tRNA | chr3:16891639-16891712 FORWARD LENGTH=74
scaffold427_contigs=11	266997	AT3G52955.1	83	95	80	0.03	96.39	4	0	15436	15515	4	83	1e-25	126	| Symbols: | pre-tRNA | chr3:19637128-19637210 FORWARD LENGTH=83
scaffold427_contigs=11	266997	AT3G10015.1	83	95	80	0.03	96.39	4	0	15436	15515	4	83	1e-25	126	| Symbols: | pre-tRNA | chr3:3090544-3090626 FORWARD LENGTH=83
scaffold428_contigs=8	299168	AT4G25635.1	84	97.62	84	0.03	100	2	0	55957	56040	84	1	4e-31	145	| Symbols: | pre-tRNA | chr4:13076574-13076657 REVERSE LENGTH=84
scaffold428_contigs=8	299168	AT1G64120.1	84	97.62	84	0.03	100	2	0	55957	56040	84	1	4e-31	145	| Symbols: | pre-tRNA | chr1:23802553-23802636 FORWARD LENGTH=84
scaffold428_contigs=8	299168	AT5G52495.1	84	96.43	84	0.03	100	3	0	55957	56040	84	1	2e-29	139	| Symbols: | pre-tRNA | chr5:21300880-21300963 REVERSE LENGTH=84
scaffold428_contigs=8	299168	AT5G25585.1	84	96.43	84	0.03	100	3	0	55957	56040	84	1	2e-29	139	| Symbols: | pre-tRNA | chr5:8906416-8906499 FORWARD LENGTH=84
scaffold428_contigs=8	299168	AT4G23635.1	84	96.43	84	0.03	100	3	0	55957	56040	84	1	2e-29	139	| Symbols: | pre-tRNA | chr4:12320110-12320193 FORWARD LENGTH=84
scaffold428_contigs=8	299168	AT5G07625.1	84	94.12	85	0.03	101.19	3	2	55957	56040	84	1	4e-26	128	| Symbols: | pre-tRNA | chr5:2411148-2411231 FORWARD LENGTH=84
scaffold428_contigs=8	299168	AT5G09345.1	84	94.12	85	0.03	101.19	3	2	55957	56040	84	1	4e-26	128	| Symbols: | pre-tRNA | chr5:2898867-2898950 REVERSE LENGTH=84
scaffold428_contigs=8	299168	AT3G05525.1	72	95.77	71	0.02	98.61	3	0	234455	234525	1	71	3e-22	115	| Symbols: | pre-tRNA | chr3:1601338-1601409 REVERSE LENGTH=72
scaffold430_contigs=3	74297	AT5G40395.1	208	82.09	134	0.18	64.42	8	12	6949	7077	204	82	2e-18	100	| Symbols: U6acat | U6acat; snRNA | chr5:16166180-16166387 REVERSE LENGTH=208
scaffold441_contigs=5	264864	AT5G22315.1	72	97.22	72	0.03	100	2	0	97875	97946	1	72	2e-24	122	| Symbols: | pre-tRNA | chr5:7387888-7387959 FORWARD LENGTH=72
scaffold441_contigs=5	264864	AT1G03570.1	72	97.22	72	0.03	100	2	0	97875	97946	1	72	2e-24	122	| Symbols: | pre-tRNA | chr1:892514-892585 FORWARD LENGTH=72
scaffold441_contigs=5	264864	AT4G03405.1	72	95.83	72	0.03	100	3	0	97875	97946	1	72	8e-23	117	| Symbols: | pre-tRNA | chr4:1501607-1501678 FORWARD LENGTH=72
scaffold441_contigs=5	264864	AT3G61825.1	72	94.44	72	0.03	100	4	0	97875	97946	1	72	4e-21	111	| Symbols: | pre-tRNA | chr3:22881807-22881878 FORWARD LENGTH=72
scaffold441_contigs=5	264864	AT4G00985.1	72	93.94	66	0.02	91.67	4	0	97881	97946	7	72	8e-18	100	| Symbols: | pre-tRNA | chr4:424717-424788 REVERSE LENGTH=72
scaffold441_contigs=5	264864	AT4G27875.1	72	93.94	66	0.02	91.67	4	0	97881	97946	7	72	8e-18	100	| Symbols: | pre-tRNA | chr4:13882917-13882988 REVERSE LENGTH=72
scaffold441_contigs=5	264864	AT2G21700.1	72	93.94	66	0.02	91.67	4	0	97881	97946	7	72	8e-18	100	| Symbols: | pre-tRNA | chr2:9270663-9270734 REVERSE LENGTH=72
scaffold441_contigs=5	264864	AT2G16240.1	72	93.94	66	0.02	91.67	4	0	97881	97946	7	72	8e-18	100	| Symbols: | pre-tRNA | chr2:7039094-7039165 FORWARD LENGTH=72
scaffold441_contigs=5	264864	AT5G53487.1	71	100	39	0.01	54.93	0	0	137074	137112	39	1	2e-09	73.1	| Symbols: | pre-tRNA | chr5:21723114-21723184 REVERSE LENGTH=71
scaffold441_contigs=5	264864	AT4G24025.1	71	100	39	0.01	54.93	0	0	137074	137112	39	1	2e-09	73.1	| Symbols: | pre-tRNA | chr4:12486202-12486272 REVERSE LENGTH=71
scaffold441_contigs=5	264864	AT4G10815.1	71	100	39	0.01	54.93	0	0	137074	137112	39	1	2e-09	73.1	| Symbols: | pre-tRNA | chr4:6646430-6646500 FORWARD LENGTH=71
scaffold441_contigs=5	264864	AT3G62735.1	71	100	39	0.01	54.93	0	0	137074	137112	39	1	2e-09	73.1	| Symbols: | pre-tRNA | chr3:23210707-23210777 FORWARD LENGTH=71
scaffold441_contigs=5	264864	AT2G47740.1	71	100	39	0.01	54.93	0	0	137074	137112	39	1	2e-09	73.1	| Symbols: | pre-tRNA | chr2:19559855-19559925 REVERSE LENGTH=71
scaffold442_contigs=14	362432	AT3G46520.1	1948	76.87	1137	0.31	58.37	206	48	219606	220709	1557	445	5e-165	590	| Symbols: ACT12 | actin-12 | chr3:17128263-17130210 FORWARD LENGTH=1948
scaffold443_contigs=11	479750	AT3G04230.1	670	77.92	462	0.1	68.96	77	24	124426	124875	51	499	5e-67	265	| Symbols: | Ribosomal protein S5 domain 2-like superfamily protein | chr3:1112990-1113659 REVERSE LENGTH=670
scaffold443_contigs=11	479750	AT3G06335.1	72	100	72	0.02	100	0	0	247656	247727	72	1	1e-27	134	| Symbols: | pre-tRNA | chr3:1920033-1920104 REVERSE LENGTH=72
scaffold443_contigs=11	479750	AT3G06335.1	72	100	72	0.02	100	0	0	306898	306969	1	72	1e-27	134	| Symbols: | pre-tRNA | chr3:1920033-1920104 REVERSE LENGTH=72
scaffold443_contigs=11	479750	AT2G33890.1	72	100	72	0.02	100	0	0	247656	247727	72	1	1e-27	134	| Symbols: | pre-tRNA | chr2:14350386-14350457 FORWARD LENGTH=72
scaffold443_contigs=11	479750	AT2G33890.1	72	100	72	0.02	100	0	0	306898	306969	1	72	1e-27	134	| Symbols: | pre-tRNA | chr2:14350386-14350457 FORWARD LENGTH=72
scaffold443_contigs=11	479750	AT2G33930.1	72	100	72	0.02	100	0	0	247656	247727	72	1	1e-27	134	| Symbols: | pre-tRNA | chr2:14353656-14353727 FORWARD LENGTH=72
scaffold443_contigs=11	479750	AT2G33930.1	72	100	72	0.02	100	0	0	306898	306969	1	72	1e-27	134	| Symbols: | pre-tRNA | chr2:14353656-14353727 FORWARD LENGTH=72
scaffold443_contigs=11	479750	AT2G33910.1	72	100	72	0.02	100	0	0	247656	247727	72	1	1e-27	134	| Symbols: | pre-tRNA | chr2:14352191-14352262 FORWARD LENGTH=72
scaffold443_contigs=11	479750	AT2G33910.1	72	100	72	0.02	100	0	0	306898	306969	1	72	1e-27	134	| Symbols: | pre-tRNA | chr2:14352191-14352262 FORWARD LENGTH=72
scaffold443_contigs=11	479750	AT2G33900.1	72	100	72	0.02	100	0	0	247656	247727	72	1	1e-27	134	| Symbols: | pre-tRNA | chr2:14351359-14351430 FORWARD LENGTH=72
scaffold443_contigs=11	479750	AT2G33900.1	72	100	72	0.02	100	0	0	306898	306969	1	72	1e-27	134	| Symbols: | pre-tRNA | chr2:14351359-14351430 FORWARD LENGTH=72
scaffold443_contigs=11	479750	AT2G33940.1	72	100	72	0.02	100	0	0	247656	247727	72	1	1e-27	134	| Symbols: | pre-tRNA | chr2:14354098-14354169 FORWARD LENGTH=72
scaffold443_contigs=11	479750	AT2G33940.1	72	100	72	0.02	100	0	0	306898	306969	1	72	1e-27	134	| Symbols: | pre-tRNA | chr2:14354098-14354169 FORWARD LENGTH=72
scaffold443_contigs=11	479750	AT2G33970.1	72	100	72	0.02	100	0	0	247656	247727	72	1	1e-27	134	| Symbols: | pre-tRNA | chr2:14356521-14356592 FORWARD LENGTH=72
scaffold443_contigs=11	479750	AT2G33970.1	72	100	72	0.02	100	0	0	306898	306969	1	72	1e-27	134	| Symbols: | pre-tRNA | chr2:14356521-14356592 FORWARD LENGTH=72
scaffold443_contigs=11	479750	AT1G28920.1	72	100	72	0.02	100	0	0	247656	247727	72	1	1e-27	134	| Symbols: | pre-tRNA | chr1:10101993-10102064 FORWARD LENGTH=72
scaffold443_contigs=11	479750	AT1G28920.1	72	100	72	0.02	100	0	0	306898	306969	1	72	1e-27	134	| Symbols: | pre-tRNA | chr1:10101993-10102064 FORWARD LENGTH=72
scaffold443_contigs=11	479750	AT1G28910.1	72	100	72	0.02	100	0	0	247656	247727	72	1	1e-27	134	| Symbols: | pre-tRNA | chr1:10101600-10101671 FORWARD LENGTH=72
scaffold443_contigs=11	479750	AT1G28910.1	72	100	72	0.02	100	0	0	306898	306969	1	72	1e-27	134	| Symbols: | pre-tRNA | chr1:10101600-10101671 FORWARD LENGTH=72
scaffold443_contigs=11	479750	AT1G28890.1	72	100	72	0.02	100	0	0	247656	247727	72	1	1e-27	134	| Symbols: | pre-tRNA | chr1:10100273-10100344 FORWARD LENGTH=72
scaffold443_contigs=11	479750	AT1G28890.1	72	100	72	0.02	100	0	0	306898	306969	1	72	1e-27	134	| Symbols: | pre-tRNA | chr1:10100273-10100344 FORWARD LENGTH=72
scaffold443_contigs=11	479750	AT1G28900.1	72	100	72	0.02	100	0	0	247656	247727	72	1	1e-27	134	| Symbols: | pre-tRNA | chr1:10101028-10101099 FORWARD LENGTH=72
scaffold443_contigs=11	479750	AT1G28900.1	72	100	72	0.02	100	0	0	306898	306969	1	72	1e-27	134	| Symbols: | pre-tRNA | chr1:10101028-10101099 FORWARD LENGTH=72
scaffold443_contigs=11	479750	AT1G28930.1	72	100	72	0.02	100	0	0	247656	247727	72	1	1e-27	134	| Symbols: | pre-tRNA | chr1:10106090-10106161 FORWARD LENGTH=72
scaffold443_contigs=11	479750	AT1G28930.1	72	100	72	0.02	100	0	0	306898	306969	1	72	1e-27	134	| Symbols: | pre-tRNA | chr1:10106090-10106161 FORWARD LENGTH=72
scaffold443_contigs=11	479750	AT1G28940.1	72	100	72	0.02	100	0	0	247656	247727	72	1	1e-27	134	| Symbols: | pre-tRNA | chr1:10106528-10106599 FORWARD LENGTH=72
scaffold443_contigs=11	479750	AT1G28940.1	72	100	72	0.02	100	0	0	306898	306969	1	72	1e-27	134	| Symbols: | pre-tRNA | chr1:10106528-10106599 FORWARD LENGTH=72
scaffold443_contigs=11	479750	AT1G28970.1	72	100	72	0.02	100	0	0	247656	247727	72	1	1e-27	134	| Symbols: | pre-tRNA | chr1:10107649-10107720 FORWARD LENGTH=72
scaffold443_contigs=11	479750	AT1G28970.1	72	100	72	0.02	100	0	0	306898	306969	1	72	1e-27	134	| Symbols: | pre-tRNA | chr1:10107649-10107720 FORWARD LENGTH=72
scaffold443_contigs=11	479750	AT1G28980.1	72	100	72	0.02	100	0	0	247656	247727	72	1	1e-27	134	| Symbols: | pre-tRNA | chr1:10108389-10108460 FORWARD LENGTH=72
scaffold443_contigs=11	479750	AT1G28980.1	72	100	72	0.02	100	0	0	306898	306969	1	72	1e-27	134	| Symbols: | pre-tRNA | chr1:10108389-10108460 FORWARD LENGTH=72
scaffold443_contigs=11	479750	AT1G28950.1	72	100	72	0.02	100	0	0	247656	247727	72	1	1e-27	134	| Symbols: | pre-tRNA | chr1:10106898-10106969 FORWARD LENGTH=72
scaffold443_contigs=11	479750	AT1G28950.1	72	100	72	0.02	100	0	0	306898	306969	1	72	1e-27	134	| Symbols: | pre-tRNA | chr1:10106898-10106969 FORWARD LENGTH=72
scaffold443_contigs=11	479750	AT1G45240.1	72	100	72	0.02	100	0	0	247656	247727	72	1	1e-27	134	| Symbols: | pre-tRNA | chr1:17158979-17159050 FORWARD LENGTH=72
scaffold443_contigs=11	479750	AT1G45240.1	72	100	72	0.02	100	0	0	306898	306969	1	72	1e-27	134	| Symbols: | pre-tRNA | chr1:17158979-17159050 FORWARD LENGTH=72
scaffold443_contigs=11	479750	AT1G45234.1	72	100	72	0.02	100	0	0	247656	247727	72	1	1e-27	134	| Symbols: | pre-tRNA | chr1:17156607-17156678 FORWARD LENGTH=72
scaffold443_contigs=11	479750	AT1G45234.1	72	100	72	0.02	100	0	0	306898	306969	1	72	1e-27	134	| Symbols: | pre-tRNA | chr1:17156607-17156678 FORWARD LENGTH=72
scaffold443_contigs=11	479750	AT1G45238.1	72	100	72	0.02	100	0	0	247656	247727	72	1	1e-27	134	| Symbols: | pre-tRNA | chr1:17158531-17158602 FORWARD LENGTH=72
scaffold443_contigs=11	479750	AT1G45238.1	72	100	72	0.02	100	0	0	306898	306969	1	72	1e-27	134	| Symbols: | pre-tRNA | chr1:17158531-17158602 FORWARD LENGTH=72
scaffold443_contigs=11	479750	AT1G45246.1	72	100	72	0.02	100	0	0	247656	247727	72	1	1e-27	134	| Symbols: | pre-tRNA | chr1:17162022-17162093 FORWARD LENGTH=72
scaffold443_contigs=11	479750	AT1G45246.1	72	100	72	0.02	100	0	0	306898	306969	1	72	1e-27	134	| Symbols: | pre-tRNA | chr1:17162022-17162093 FORWARD LENGTH=72
scaffold443_contigs=11	479750	AT1G45244.1	72	100	72	0.02	100	0	0	247656	247727	72	1	1e-27	134	| Symbols: | pre-tRNA | chr1:17160969-17161040 FORWARD LENGTH=72
scaffold443_contigs=11	479750	AT1G45244.1	72	100	72	0.02	100	0	0	306898	306969	1	72	1e-27	134	| Symbols: | pre-tRNA | chr1:17160969-17161040 FORWARD LENGTH=72
scaffold443_contigs=11	479750	AT1G45242.1	72	100	72	0.02	100	0	0	247656	247727	72	1	1e-27	134	| Symbols: | pre-tRNA | chr1:17160528-17160599 FORWARD LENGTH=72
scaffold443_contigs=11	479750	AT1G45242.1	72	100	72	0.02	100	0	0	306898	306969	1	72	1e-27	134	| Symbols: | pre-tRNA | chr1:17160528-17160599 FORWARD LENGTH=72
scaffold443_contigs=11	479750	AT1G28750.1	72	100	72	0.02	100	0	0	247656	247727	72	1	1e-27	134	| Symbols: | pre-tRNA | chr1:10090769-10090840 FORWARD LENGTH=72
scaffold443_contigs=11	479750	AT1G28750.1	72	100	72	0.02	100	0	0	306898	306969	1	72	1e-27	134	| Symbols: | pre-tRNA | chr1:10090769-10090840 FORWARD LENGTH=72
scaffold443_contigs=11	479750	AT1G28740.1	72	100	72	0.02	100	0	0	247656	247727	72	1	1e-27	134	| Symbols: | pre-tRNA | chr1:10090368-10090439 FORWARD LENGTH=72
scaffold443_contigs=11	479750	AT1G28740.1	72	100	72	0.02	100	0	0	306898	306969	1	72	1e-27	134	| Symbols: | pre-tRNA | chr1:10090368-10090439 FORWARD LENGTH=72
scaffold443_contigs=11	479750	AT1G28770.1	72	100	72	0.02	100	0	0	247656	247727	72	1	1e-27	134	| Symbols: | pre-tRNA | chr1:10092325-10092396 FORWARD LENGTH=72
scaffold443_contigs=11	479750	AT1G28770.1	72	100	72	0.02	100	0	0	306898	306969	1	72	1e-27	134	| Symbols: | pre-tRNA | chr1:10092325-10092396 FORWARD LENGTH=72
scaffold443_contigs=11	479750	AT1G28780.1	72	100	72	0.02	100	0	0	247656	247727	72	1	1e-27	134	| Symbols: | pre-tRNA | chr1:10092801-10092872 FORWARD LENGTH=72
scaffold443_contigs=11	479750	AT1G28780.1	72	100	72	0.02	100	0	0	306898	306969	1	72	1e-27	134	| Symbols: | pre-tRNA | chr1:10092801-10092872 FORWARD LENGTH=72
scaffold443_contigs=11	479750	AT1G28880.1	72	100	72	0.02	100	0	0	247656	247727	72	1	1e-27	134	| Symbols: | pre-tRNA | chr1:10099827-10099898 FORWARD LENGTH=72
scaffold443_contigs=11	479750	AT1G28880.1	72	100	72	0.02	100	0	0	306898	306969	1	72	1e-27	134	| Symbols: | pre-tRNA | chr1:10099827-10099898 FORWARD LENGTH=72
scaffold443_contigs=11	479750	AT1G28860.1	72	100	72	0.02	100	0	0	247656	247727	72	1	1e-27	134	| Symbols: | pre-tRNA | chr1:10099079-10099150 FORWARD LENGTH=72
scaffold443_contigs=11	479750	AT1G28860.1	72	100	72	0.02	100	0	0	306898	306969	1	72	1e-27	134	| Symbols: | pre-tRNA | chr1:10099079-10099150 FORWARD LENGTH=72
scaffold443_contigs=11	479750	AT1G28790.1	72	100	72	0.02	100	0	0	247656	247727	72	1	1e-27	134	| Symbols: | pre-tRNA | chr1:10093309-10093380 FORWARD LENGTH=72
scaffold443_contigs=11	479750	AT1G28790.1	72	100	72	0.02	100	0	0	306898	306969	1	72	1e-27	134	| Symbols: | pre-tRNA | chr1:10093309-10093380 FORWARD LENGTH=72
scaffold443_contigs=11	479750	AT1G28800.1	72	100	72	0.02	100	0	0	247656	247727	72	1	1e-27	134	| Symbols: | pre-tRNA | chr1:10093746-10093817 FORWARD LENGTH=72
scaffold443_contigs=11	479750	AT1G28800.1	72	100	72	0.02	100	0	0	306898	306969	1	72	1e-27	134	| Symbols: | pre-tRNA | chr1:10093746-10093817 FORWARD LENGTH=72
scaffold443_contigs=11	479750	AT1G28810.1	72	100	72	0.02	100	0	0	247656	247727	72	1	1e-27	134	| Symbols: | pre-tRNA | chr1:10094173-10094244 FORWARD LENGTH=72
scaffold443_contigs=11	479750	AT1G28810.1	72	100	72	0.02	100	0	0	306898	306969	1	72	1e-27	134	| Symbols: | pre-tRNA | chr1:10094173-10094244 FORWARD LENGTH=72
scaffold443_contigs=11	479750	AT1G28850.1	72	100	72	0.02	100	0	0	247656	247727	72	1	1e-27	134	| Symbols: | pre-tRNA | chr1:10098653-10098724 FORWARD LENGTH=72
scaffold443_contigs=11	479750	AT1G28850.1	72	100	72	0.02	100	0	0	306898	306969	1	72	1e-27	134	| Symbols: | pre-tRNA | chr1:10098653-10098724 FORWARD LENGTH=72
scaffold443_contigs=11	479750	AT1G28830.1	72	100	72	0.02	100	0	0	247656	247727	72	1	1e-27	134	| Symbols: | pre-tRNA | chr1:10097114-10097185 FORWARD LENGTH=72
scaffold443_contigs=11	479750	AT1G28830.1	72	100	72	0.02	100	0	0	306898	306969	1	72	1e-27	134	| Symbols: | pre-tRNA | chr1:10097114-10097185 FORWARD LENGTH=72
scaffold443_contigs=11	479750	AT1G28840.1	72	100	72	0.02	100	0	0	247656	247727	72	1	1e-27	134	| Symbols: | pre-tRNA | chr1:10097718-10097789 FORWARD LENGTH=72
scaffold443_contigs=11	479750	AT1G28840.1	72	100	72	0.02	100	0	0	306898	306969	1	72	1e-27	134	| Symbols: | pre-tRNA | chr1:10097718-10097789 FORWARD LENGTH=72
scaffold443_contigs=11	479750	AT3G05525.1	72	100	71	0.01	98.61	0	0	446938	447008	1	71	5e-27	132	| Symbols: | pre-tRNA | chr3:1601338-1601409 REVERSE LENGTH=72
scaffold443_contigs=11	479750	AT5G65535.1	73	98.63	73	0.02	100	1	0	87186	87258	73	1	2e-26	130	| Symbols: | pre-tRNA | chr5:26195459-26195531 FORWARD LENGTH=73
scaffold443_contigs=11	479750	AT5G05795.1	73	98.63	73	0.02	100	1	0	87186	87258	73	1	2e-26	130	| Symbols: | pre-tRNA | chr5:1742692-1742764 FORWARD LENGTH=73
scaffold443_contigs=11	479750	AT3G11285.1	73	98.63	73	0.02	100	1	0	87186	87258	73	1	2e-26	130	| Symbols: | pre-tRNA | chr3:3535146-3535218 FORWARD LENGTH=73
scaffold443_contigs=11	479750	AT3G19235.1	73	98.63	73	0.02	100	1	0	87186	87258	73	1	2e-26	130	| Symbols: | pre-tRNA | chr3:6663708-6663780 FORWARD LENGTH=73
scaffold443_contigs=11	479750	AT1G49690.1	73	98.63	73	0.02	100	1	0	87186	87258	73	1	2e-26	130	| Symbols: | pre-tRNA | chr1:18387802-18387874 FORWARD LENGTH=73
scaffold443_contigs=11	479750	AT1G28990.1	72	98.61	72	0.02	100	1	0	247656	247727	72	1	7e-26	128	| Symbols: | pre-tRNA | chr1:10108710-10108781 FORWARD LENGTH=72
scaffold443_contigs=11	479750	AT1G28990.1	72	98.61	72	0.02	100	1	0	306898	306969	1	72	7e-26	128	| Symbols: | pre-tRNA | chr1:10108710-10108781 FORWARD LENGTH=72
scaffold443_contigs=11	479750	AT5G37795.1	74	97.3	74	0.02	100	2	0	231911	231984	74	1	2e-25	126	| Symbols: | pre-tRNA | chr5:15032508-15032581 REVERSE LENGTH=74
scaffold443_contigs=11	479750	AT5G65615.1	74	97.3	74	0.02	100	2	0	231911	231984	74	1	2e-25	126	| Symbols: | pre-tRNA | chr5:26221634-26221707 REVERSE LENGTH=74
scaffold443_contigs=11	479750	AT3G50895.1	74	97.3	74	0.02	100	2	0	231911	231984	74	1	2e-25	126	| Symbols: | pre-tRNA | chr3:18917433-18917506 FORWARD LENGTH=74
scaffold443_contigs=11	479750	AT2G01160.1	74	97.3	74	0.02	100	2	0	231911	231984	74	1	2e-25	126	| Symbols: | pre-tRNA | chr2:102065-102138 FORWARD LENGTH=74
scaffold443_contigs=11	479750	AT2G36140.1	74	97.3	74	0.02	100	2	0	231911	231984	74	1	2e-25	126	| Symbols: | pre-tRNA | chr2:15168862-15168935 FORWARD LENGTH=74
scaffold443_contigs=11	479750	AT1G69300.1	74	97.3	74	0.02	100	2	0	231911	231984	74	1	2e-25	126	| Symbols: | pre-tRNA | chr1:26049478-26049551 FORWARD LENGTH=74
scaffold443_contigs=11	479750	AT1G15090.1	74	97.3	74	0.02	100	2	0	231911	231984	74	1	2e-25	126	| Symbols: | pre-tRNA | chr1:5189687-5189760 REVERSE LENGTH=74
scaffold443_contigs=11	479750	AT1G26430.1	74	97.3	74	0.02	100	2	0	231911	231984	74	1	2e-25	126	| Symbols: | pre-tRNA | chr1:9143810-9143883 FORWARD LENGTH=74
scaffold443_contigs=11	479750	AT4G34415.1	73	97.26	73	0.02	100	2	0	87186	87258	73	1	9e-25	124	| Symbols: | pre-tRNA | chr4:16454697-16454769 REVERSE LENGTH=73
scaffold443_contigs=11	479750	AT2G45020.1	73	97.26	73	0.02	100	2	0	104053	104125	1	73	9e-25	124	| Symbols: | pre-tRNA | chr2:18569911-18569983 FORWARD LENGTH=73
scaffold443_contigs=11	479750	AT1G28720.1	72	98.57	70	0.01	97.22	1	0	247656	247725	72	3	9e-25	124	| Symbols: | pre-tRNA | chr1:10089437-10089508 FORWARD LENGTH=72
scaffold443_contigs=11	479750	AT1G28720.1	72	98.57	70	0.01	97.22	1	0	306900	306969	3	72	9e-25	124	| Symbols: | pre-tRNA | chr1:10089437-10089508 FORWARD LENGTH=72
scaffold443_contigs=11	479750	AT5G56745.1	72	97.22	72	0.02	100	2	0	247656	247727	72	1	3e-24	122	| Symbols: | pre-tRNA | chr5:22955841-22955912 FORWARD LENGTH=72
scaffold443_contigs=11	479750	AT5G56745.1	72	97.22	72	0.02	100	2	0	306898	306969	1	72	3e-24	122	| Symbols: | pre-tRNA | chr5:22955841-22955912 FORWARD LENGTH=72
scaffold443_contigs=11	479750	AT5G46105.1	72	97.22	72	0.02	100	2	0	247656	247727	72	1	3e-24	122	| Symbols: | pre-tRNA | chr5:18698662-18698733 REVERSE LENGTH=72
scaffold443_contigs=11	479750	AT5G46105.1	72	97.22	72	0.02	100	2	0	306898	306969	1	72	3e-24	122	| Symbols: | pre-tRNA | chr5:18698662-18698733 REVERSE LENGTH=72
scaffold443_contigs=11	479750	AT5G18755.1	72	97.22	72	0.02	100	2	0	247656	247727	72	1	3e-24	122	| Symbols: | pre-tRNA | chr5:6258145-6258216 FORWARD LENGTH=72
scaffold443_contigs=11	479750	AT5G18755.1	72	97.22	72	0.02	100	2	0	306898	306969	1	72	3e-24	122	| Symbols: | pre-tRNA | chr5:6258145-6258216 FORWARD LENGTH=72
scaffold443_contigs=11	479750	AT5G39535.1	72	97.22	72	0.02	100	2	0	247656	247727	72	1	3e-24	122	| Symbols: | pre-tRNA | chr5:15827026-15827097 REVERSE LENGTH=72
scaffold443_contigs=11	479750	AT5G39535.1	72	97.22	72	0.02	100	2	0	306898	306969	1	72	3e-24	122	| Symbols: | pre-tRNA | chr5:15827026-15827097 REVERSE LENGTH=72
scaffold443_contigs=11	479750	AT4G29415.1	72	97.22	72	0.02	100	2	0	247656	247727	72	1	3e-24	122	| Symbols: | pre-tRNA | chr4:14470278-14470349 FORWARD LENGTH=72
scaffold443_contigs=11	479750	AT4G29415.1	72	97.22	72	0.02	100	2	0	306898	306969	1	72	3e-24	122	| Symbols: | pre-tRNA | chr4:14470278-14470349 FORWARD LENGTH=72
scaffold443_contigs=11	479750	AT4G26225.1	72	97.22	72	0.02	100	2	0	247656	247727	72	1	3e-24	122	| Symbols: | pre-tRNA | chr4:13285423-13285494 REVERSE LENGTH=72
scaffold443_contigs=11	479750	AT4G26225.1	72	97.22	72	0.02	100	2	0	306898	306969	1	72	3e-24	122	| Symbols: | pre-tRNA | chr4:13285423-13285494 REVERSE LENGTH=72
scaffold443_contigs=11	479750	AT4G03135.1	72	97.22	72	0.02	100	2	0	247656	247727	72	1	3e-24	122	| Symbols: | pre-tRNA | chr4:1390895-1390966 FORWARD LENGTH=72
scaffold443_contigs=11	479750	AT4G03135.1	72	97.22	72	0.02	100	2	0	306898	306969	1	72	3e-24	122	| Symbols: | pre-tRNA | chr4:1390895-1390966 FORWARD LENGTH=72
scaffold443_contigs=11	479750	AT3G27845.1	72	97.22	72	0.02	100	2	0	247656	247727	72	1	3e-24	122	| Symbols: | pre-tRNA | chr3:10324639-10324710 FORWARD LENGTH=72
scaffold443_contigs=11	479750	AT3G27845.1	72	97.22	72	0.02	100	2	0	306898	306969	1	72	3e-24	122	| Symbols: | pre-tRNA | chr3:10324639-10324710 FORWARD LENGTH=72
scaffold443_contigs=11	479750	AT3G27825.1	72	97.22	72	0.02	100	2	0	247656	247727	72	1	3e-24	122	| Symbols: | pre-tRNA | chr3:10318262-10318333 FORWARD LENGTH=72
scaffold443_contigs=11	479750	AT3G27825.1	72	97.22	72	0.02	100	2	0	306898	306969	1	72	3e-24	122	| Symbols: | pre-tRNA | chr3:10318262-10318333 FORWARD LENGTH=72
scaffold443_contigs=11	479750	AT3G29095.1	72	97.22	72	0.02	100	2	0	247656	247727	72	1	3e-24	122	| Symbols: | pre-tRNA | chr3:11075578-11075649 FORWARD LENGTH=72
scaffold443_contigs=11	479750	AT3G29095.1	72	97.22	72	0.02	100	2	0	306898	306969	1	72	3e-24	122	| Symbols: | pre-tRNA | chr3:11075578-11075649 FORWARD LENGTH=72
scaffold443_contigs=11	479750	AT3G01705.1	72	97.22	72	0.02	100	2	0	247656	247727	72	1	3e-24	122	| Symbols: | pre-tRNA | chr3:259634-259705 FORWARD LENGTH=72
scaffold443_contigs=11	479750	AT3G01705.1	72	97.22	72	0.02	100	2	0	306898	306969	1	72	3e-24	122	| Symbols: | pre-tRNA | chr3:259634-259705 FORWARD LENGTH=72
scaffold443_contigs=11	479750	AT3G52285.1	72	97.22	72	0.02	100	2	0	247656	247727	72	1	3e-24	122	| Symbols: | pre-tRNA | chr3:19392674-19392745 REVERSE LENGTH=72
scaffold443_contigs=11	479750	AT3G52285.1	72	97.22	72	0.02	100	2	0	306898	306969	1	72	3e-24	122	| Symbols: | pre-tRNA | chr3:19392674-19392745 REVERSE LENGTH=72
scaffold443_contigs=11	479750	AT2G33920.1	72	97.22	72	0.02	100	2	0	247656	247727	72	1	3e-24	122	| Symbols: | pre-tRNA | chr2:14353143-14353214 FORWARD LENGTH=72
scaffold443_contigs=11	479750	AT2G33920.1	72	97.22	72	0.02	100	2	0	306898	306969	1	72	3e-24	122	| Symbols: | pre-tRNA | chr2:14353143-14353214 FORWARD LENGTH=72
scaffold443_contigs=11	479750	AT2G33950.1	72	97.22	72	0.02	100	2	0	247656	247727	72	1	3e-24	122	| Symbols: | pre-tRNA | chr2:14355137-14355208 FORWARD LENGTH=72
scaffold443_contigs=11	479750	AT2G33950.1	72	97.22	72	0.02	100	2	0	306898	306969	1	72	3e-24	122	| Symbols: | pre-tRNA | chr2:14355137-14355208 FORWARD LENGTH=72
scaffold443_contigs=11	479750	AT2G33960.1	72	97.22	72	0.02	100	2	0	247656	247727	72	1	3e-24	122	| Symbols: | pre-tRNA | chr2:14356055-14356126 FORWARD LENGTH=72
scaffold443_contigs=11	479750	AT2G33960.1	72	97.22	72	0.02	100	2	0	306898	306969	1	72	3e-24	122	| Symbols: | pre-tRNA | chr2:14356055-14356126 FORWARD LENGTH=72
scaffold443_contigs=11	479750	AT1G68770.1	72	97.22	72	0.02	100	2	0	247656	247727	72	1	3e-24	122	| Symbols: | pre-tRNA | chr1:25829654-25829725 FORWARD LENGTH=72
scaffold443_contigs=11	479750	AT1G68770.1	72	97.22	72	0.02	100	2	0	306898	306969	1	72	3e-24	122	| Symbols: | pre-tRNA | chr1:25829654-25829725 FORWARD LENGTH=72
scaffold443_contigs=11	479750	AT1G20420.1	72	97.22	72	0.02	100	2	0	247656	247727	72	1	3e-24	122	| Symbols: | pre-tRNA | chr1:7082668-7082739 FORWARD LENGTH=72
scaffold443_contigs=11	479750	AT1G20420.1	72	97.22	72	0.02	100	2	0	306898	306969	1	72	3e-24	122	| Symbols: | pre-tRNA | chr1:7082668-7082739 FORWARD LENGTH=72
scaffold443_contigs=11	479750	AT1G28870.1	72	97.22	72	0.02	100	2	0	247656	247727	72	1	3e-24	122	| Symbols: | pre-tRNA | chr1:10099425-10099496 FORWARD LENGTH=72
scaffold443_contigs=11	479750	AT1G28870.1	72	97.22	72	0.02	100	2	0	306898	306969	1	72	3e-24	122	| Symbols: | pre-tRNA | chr1:10099425-10099496 FORWARD LENGTH=72
scaffold443_contigs=11	479750	AT5G56365.1	74	95.95	74	0.02	100	3	0	23824	23897	74	1	1e-23	121	| Symbols: | pre-tRNA | chr5:22828131-22828204 FORWARD LENGTH=74
scaffold443_contigs=11	479750	AT5G56365.1	74	95.95	74	0.02	100	3	0	21818	21891	74	1	1e-23	121	| Symbols: | pre-tRNA | chr5:22828131-22828204 FORWARD LENGTH=74
scaffold443_contigs=11	479750	AT5G66568.1	74	95.95	74	0.02	100	3	0	23824	23897	74	1	1e-23	121	| Symbols: | pre-tRNA | chr5:26568397-26568470 FORWARD LENGTH=74
scaffold443_contigs=11	479750	AT5G66568.1	74	95.95	74	0.02	100	3	0	21818	21891	74	1	1e-23	121	| Symbols: | pre-tRNA | chr5:26568397-26568470 FORWARD LENGTH=74
scaffold443_contigs=11	479750	AT5G38905.1	74	95.95	74	0.02	100	3	0	23824	23897	74	1	1e-23	121	| Symbols: | pre-tRNA | chr5:15575857-15575930 FORWARD LENGTH=74
scaffold443_contigs=11	479750	AT5G38905.1	74	95.95	74	0.02	100	3	0	21818	21891	74	1	1e-23	121	| Symbols: | pre-tRNA | chr5:15575857-15575930 FORWARD LENGTH=74
scaffold443_contigs=11	479750	AT5G66755.1	72	97.18	71	0.01	98.61	2	0	446938	447008	1	71	1e-23	121	| Symbols: | pre-tRNA | chr5:26653270-26653341 REVERSE LENGTH=72
scaffold443_contigs=11	479750	AT5G27715.1	72	97.18	71	0.01	98.61	2	0	446938	447008	1	71	1e-23	121	| Symbols: | pre-tRNA | chr5:9815402-9815473 REVERSE LENGTH=72
scaffold443_contigs=11	479750	AT5G45715.1	72	97.18	71	0.01	98.61	2	0	446938	447008	1	71	1e-23	121	| Symbols: | pre-tRNA | chr5:18542980-18543051 REVERSE LENGTH=72
scaffold443_contigs=11	479750	AT4G37175.1	72	97.18	71	0.01	98.61	2	0	446938	447008	1	71	1e-23	121	| Symbols: | pre-tRNA | chr4:17500807-17500878 REVERSE LENGTH=72
scaffold443_contigs=11	479750	AT4G39985.1	74	95.95	74	0.02	100	3	0	23824	23897	74	1	1e-23	121	| Symbols: | pre-tRNA | chr4:18542171-18542244 FORWARD LENGTH=74
scaffold443_contigs=11	479750	AT4G39985.1	74	95.95	74	0.02	100	3	0	21818	21891	74	1	1e-23	121	| Symbols: | pre-tRNA | chr4:18542171-18542244 FORWARD LENGTH=74
scaffold443_contigs=11	479750	AT3G02315.1	74	95.95	74	0.02	100	3	0	23824	23897	74	1	1e-23	121	| Symbols: | pre-tRNA | chr3:469660-469733 FORWARD LENGTH=74
scaffold443_contigs=11	479750	AT3G02315.1	74	95.95	74	0.02	100	3	0	21818	21891	74	1	1e-23	121	| Symbols: | pre-tRNA | chr3:469660-469733 FORWARD LENGTH=74
scaffold443_contigs=11	479750	AT3G50665.1	72	97.18	71	0.01	98.61	2	0	446938	447008	1	71	1e-23	121	| Symbols: | pre-tRNA | chr3:18826040-18826111 FORWARD LENGTH=72
scaffold443_contigs=11	479750	AT3G50505.1	72	97.18	71	0.01	98.61	2	0	446938	447008	1	71	1e-23	121	| Symbols: | pre-tRNA | chr3:18744808-18744879 REVERSE LENGTH=72
scaffold443_contigs=11	479750	AT2G17810.1	74	95.95	74	0.02	100	3	0	23824	23897	74	1	1e-23	121	| Symbols: | pre-tRNA | chr2:7742712-7742785 FORWARD LENGTH=74
scaffold443_contigs=11	479750	AT2G17810.1	74	95.95	74	0.02	100	3	0	21818	21891	74	1	1e-23	121	| Symbols: | pre-tRNA | chr2:7742712-7742785 FORWARD LENGTH=74
scaffold443_contigs=11	479750	AT1G13240.1	74	95.95	74	0.02	100	3	0	23824	23897	74	1	1e-23	121	| Symbols: | pre-tRNA | chr1:4522709-4522782 REVERSE LENGTH=74
scaffold443_contigs=11	479750	AT1G13240.1	74	95.95	74	0.02	100	3	0	21818	21891	74	1	1e-23	121	| Symbols: | pre-tRNA | chr1:4522709-4522782 REVERSE LENGTH=74
scaffold443_contigs=11	479750	AT1G06480.1	74	95.95	74	0.02	100	3	0	23824	23897	74	1	1e-23	121	| Symbols: | pre-tRNA | chr1:1978084-1978157 FORWARD LENGTH=74
scaffold443_contigs=11	479750	AT1G06480.1	74	95.95	74	0.02	100	3	0	21818	21891	74	1	1e-23	121	| Symbols: | pre-tRNA | chr1:1978084-1978157 FORWARD LENGTH=74
scaffold443_contigs=11	479750	AT1G75970.1	72	97.18	71	0.01	98.61	2	0	446938	447008	1	71	1e-23	121	| Symbols: | pre-tRNA | chr1:28519985-28520056 REVERSE LENGTH=72
scaffold443_contigs=11	479750	AT1G05390.1	74	96	75	0.02	101.35	1	2	231911	231984	74	1	1e-23	121	| Symbols: | pre-tRNA | chr1:1583772-1583845 REVERSE LENGTH=74
scaffold443_contigs=11	479750	AT1G20170.1	72	97.18	71	0.01	98.61	2	0	446938	447008	1	71	1e-23	121	| Symbols: | pre-tRNA | chr1:6995282-6995353 REVERSE LENGTH=72
scaffold443_contigs=11	479750	AT1G09110.1	72	97.18	71	0.01	98.61	2	0	446938	447008	1	71	1e-23	121	| Symbols: | pre-tRNA | chr1:2939417-2939488 FORWARD LENGTH=72
scaffold443_contigs=11	479750	AT1G68860.1	74	95.95	74	0.02	100	3	0	23824	23897	74	1	1e-23	121	| Symbols: | pre-tRNA | chr1:25886536-25886609 FORWARD LENGTH=74
scaffold443_contigs=11	479750	AT1G68860.1	74	95.95	74	0.02	100	3	0	21818	21891	74	1	1e-23	121	| Symbols: | pre-tRNA | chr1:25886536-25886609 FORWARD LENGTH=74
scaffold443_contigs=11	479750	AT1G28820.1	72	97.18	71	0.01	98.61	2	0	247656	247726	72	2	1e-23	121	| Symbols: | pre-tRNA | chr1:10096951-10097022 FORWARD LENGTH=72
scaffold443_contigs=11	479750	AT1G28820.1	72	97.18	71	0.01	98.61	2	0	306899	306969	2	72	1e-23	121	| Symbols: | pre-tRNA | chr1:10096951-10097022 FORWARD LENGTH=72
scaffold443_contigs=11	479750	AT5G10525.1	73	95.89	73	0.02	100	3	0	87186	87258	73	1	4e-23	119	| Symbols: | pre-tRNA | chr5:3324702-3324774 FORWARD LENGTH=73
scaffold443_contigs=11	479750	AT5G03775.1	73	95.89	73	0.02	100	3	0	104053	104125	1	73	4e-23	119	| Symbols: | pre-tRNA | chr5:998942-999014 FORWARD LENGTH=73
scaffold443_contigs=11	479750	AT3G10035.1	73	95.89	73	0.02	100	3	0	104053	104125	1	73	4e-23	119	| Symbols: | pre-tRNA | chr3:3096216-3096288 FORWARD LENGTH=73
scaffold443_contigs=11	479750	AT5G59945.1	74	94.59	74	0.02	100	4	0	352430	352503	1	74	5e-22	115	| Symbols: | pre-tRNA | chr5:24139946-24140019 REVERSE LENGTH=74
scaffold443_contigs=11	479750	AT5G64505.1	74	94.59	74	0.02	100	4	0	352430	352503	1	74	5e-22	115	| Symbols: | pre-tRNA | chr5:25784115-25784188 FORWARD LENGTH=74
scaffold443_contigs=11	479750	AT5G09655.1	74	94.59	74	0.02	100	4	0	352430	352503	1	74	5e-22	115	| Symbols: | pre-tRNA | chr5:2993327-2993400 FORWARD LENGTH=74
scaffold443_contigs=11	479750	AT5G02435.1	74	94.59	74	0.02	100	4	0	352430	352503	1	74	5e-22	115	| Symbols: | pre-tRNA | chr5:530822-530895 FORWARD LENGTH=74
scaffold443_contigs=11	479750	AT4G11985.1	74	94.59	74	0.02	100	4	0	352430	352503	1	74	5e-22	115	| Symbols: | pre-tRNA | chr4:7185704-7185777 FORWARD LENGTH=74
scaffold443_contigs=11	479750	AT3G45965.1	74	94.59	74	0.02	100	4	0	352430	352503	1	74	5e-22	115	| Symbols: | pre-tRNA | chr3:16894163-16894236 FORWARD LENGTH=74
scaffold443_contigs=11	479750	AT3G49925.1	74	94.59	74	0.02	100	4	0	352430	352503	1	74	5e-22	115	| Symbols: | pre-tRNA | chr3:18507812-18507885 FORWARD LENGTH=74
scaffold443_contigs=11	479750	AT3G59923.1	74	94.59	74	0.02	100	4	0	352430	352503	1	74	5e-22	115	| Symbols: | pre-tRNA | chr3:22138723-22138796 FORWARD LENGTH=74
scaffold443_contigs=11	479750	AT3G45935.1	74	94.59	74	0.02	100	4	0	352430	352503	1	74	5e-22	115	| Symbols: | pre-tRNA | chr3:16885891-16885964 FORWARD LENGTH=74
scaffold443_contigs=11	479750	AT1G30830.1	74	94.59	74	0.02	100	4	0	352430	352503	1	74	5e-22	115	| Symbols: | pre-tRNA | chr1:10963573-10963646 REVERSE LENGTH=74
scaffold443_contigs=11	479750	AT1G12510.1	74	94.59	74	0.02	100	4	0	352430	352503	1	74	5e-22	115	| Symbols: | pre-tRNA | chr1:4266988-4267061 REVERSE LENGTH=74
scaffold443_contigs=11	479750	AT1G24080.1	74	94.59	74	0.02	100	4	0	352430	352503	1	74	5e-22	115	| Symbols: | pre-tRNA | chr1:8520290-8520363 REVERSE LENGTH=74
scaffold443_contigs=11	479750	AT1G17670.1	74	94.59	74	0.02	100	4	0	352430	352503	1	74	5e-22	115	| Symbols: | pre-tRNA | chr1:6075945-6076018 REVERSE LENGTH=74
scaffold443_contigs=11	479750	AT5G35605.1	73	95.71	70	0.01	95.89	3	0	87189	87258	70	1	2e-21	113	| Symbols: | pre-tRNA | chr5:13805982-13806054 REVERSE LENGTH=73
scaffold443_contigs=11	479750	AT1G70050.1	72	94.44	72	0.02	100	4	0	247656	247727	72	1	7e-21	111	| Symbols: | pre-tRNA | chr1:26382154-26382225 REVERSE LENGTH=72
scaffold443_contigs=11	479750	AT1G70050.1	72	94.44	72	0.02	100	4	0	306898	306969	1	72	7e-21	111	| Symbols: | pre-tRNA | chr1:26382154-26382225 REVERSE LENGTH=72
scaffold443_contigs=11	479750	AT3G45955.1	74	93.24	74	0.02	100	5	0	352430	352503	1	74	2e-20	110	| Symbols: | pre-tRNA | chr3:16891639-16891712 FORWARD LENGTH=74
scaffold443_contigs=11	479750	AT4G36245.1	72	98.36	61	0.01	84.72	1	0	247662	247722	66	6	9e-20	108	| Symbols: | pre-tRNA | chr4:17149471-17149542 FORWARD LENGTH=72
scaffold443_contigs=11	479750	AT4G36245.1	72	98.36	61	0.01	84.72	1	0	306903	306963	6	66	9e-20	108	| Symbols: | pre-tRNA | chr4:17149471-17149542 FORWARD LENGTH=72
scaffold443_contigs=11	479750	AT3G11505.1	72	98.36	61	0.01	84.72	1	0	247662	247722	66	6	9e-20	108	| Symbols: | pre-tRNA | chr3:3622692-3622763 REVERSE LENGTH=72
scaffold443_contigs=11	479750	AT3G11505.1	72	98.36	61	0.01	84.72	1	0	306903	306963	6	66	9e-20	108	| Symbols: | pre-tRNA | chr3:3622692-3622763 REVERSE LENGTH=72
scaffold443_contigs=11	479750	AT2G21360.1	72	98.36	61	0.01	84.72	1	0	247662	247722	66	6	9e-20	108	| Symbols: | pre-tRNA | chr2:9137356-9137427 FORWARD LENGTH=72
scaffold443_contigs=11	479750	AT2G21360.1	72	98.36	61	0.01	84.72	1	0	306903	306963	6	66	9e-20	108	| Symbols: | pre-tRNA | chr2:9137356-9137427 FORWARD LENGTH=72
scaffold443_contigs=11	479750	AT5G15805.1	74	91.89	74	0.02	100	6	0	23824	23897	74	1	1e-18	104	| Symbols: | pre-tRNA | chr5:5157639-5157712 FORWARD LENGTH=74
scaffold443_contigs=11	479750	AT5G15805.1	74	91.89	74	0.02	100	6	0	21818	21891	74	1	1e-18	104	| Symbols: | pre-tRNA | chr5:5157639-5157712 FORWARD LENGTH=74
scaffold443_contigs=11	479750	AT5G66535.1	74	92	75	0.02	101.35	4	2	231911	231984	74	1	1e-18	104	| Symbols: | pre-tRNA | chr5:26556023-26556096 REVERSE LENGTH=74
scaffold443_contigs=11	479750	AT4G22635.1	74	92	75	0.02	101.35	4	2	231911	231984	74	1	1e-18	104	| Symbols: | pre-tRNA | chr4:11910289-11910362 FORWARD LENGTH=74
scaffold443_contigs=11	479750	AT4G26375.1	74	91.89	74	0.02	100	6	0	23824	23897	74	1	1e-18	104	| Symbols: | pre-tRNA | chr4:13336337-13336410 REVERSE LENGTH=74
scaffold443_contigs=11	479750	AT4G26375.1	74	91.89	74	0.02	100	6	0	21818	21891	74	1	1e-18	104	| Symbols: | pre-tRNA | chr4:13336337-13336410 REVERSE LENGTH=74
scaffold443_contigs=11	479750	AT4G26385.1	74	91.89	74	0.02	100	6	0	23824	23897	74	1	1e-18	104	| Symbols: | pre-tRNA | chr4:13341493-13341566 REVERSE LENGTH=74
scaffold443_contigs=11	479750	AT4G26385.1	74	91.89	74	0.02	100	6	0	21818	21891	74	1	1e-18	104	| Symbols: | pre-tRNA | chr4:13341493-13341566 REVERSE LENGTH=74
scaffold443_contigs=11	479750	AT3G25715.1	74	91.89	74	0.02	100	6	0	23824	23897	74	1	1e-18	104	| Symbols: | pre-tRNA | chr3:9372374-9372447 REVERSE LENGTH=74
scaffold443_contigs=11	479750	AT3G25715.1	74	91.89	74	0.02	100	6	0	21818	21891	74	1	1e-18	104	| Symbols: | pre-tRNA | chr3:9372374-9372447 REVERSE LENGTH=74
scaffold443_contigs=11	479750	AT2G18310.1	74	92	75	0.02	101.35	4	2	231911	231984	74	1	1e-18	104	| Symbols: | pre-tRNA | chr2:7955677-7955750 REVERSE LENGTH=74
scaffold443_contigs=11	479750	AT2G22380.1	74	91.89	74	0.02	100	6	0	23824	23897	74	1	1e-18	104	| Symbols: | pre-tRNA | chr2:9502280-9502353 FORWARD LENGTH=74
scaffold443_contigs=11	479750	AT2G22380.1	74	91.89	74	0.02	100	6	0	21818	21891	74	1	1e-18	104	| Symbols: | pre-tRNA | chr2:9502280-9502353 FORWARD LENGTH=74
scaffold443_contigs=11	479750	AT2G22220.1	74	91.89	74	0.02	100	6	0	23824	23897	74	1	1e-18	104	| Symbols: | pre-tRNA | chr2:9449809-9449882 REVERSE LENGTH=74
scaffold443_contigs=11	479750	AT2G22220.1	74	91.89	74	0.02	100	6	0	21818	21891	74	1	1e-18	104	| Symbols: | pre-tRNA | chr2:9449809-9449882 REVERSE LENGTH=74
scaffold443_contigs=11	479750	AT1G31110.1	74	91.89	74	0.02	100	6	0	23824	23897	74	1	1e-18	104	| Symbols: | pre-tRNA | chr1:11104113-11104186 FORWARD LENGTH=74
scaffold443_contigs=11	479750	AT1G31110.1	74	91.89	74	0.02	100	6	0	21818	21891	74	1	1e-18	104	| Symbols: | pre-tRNA | chr1:11104113-11104186 FORWARD LENGTH=74
scaffold443_contigs=11	479750	AT1G52170.1	74	92	75	0.02	101.35	4	2	231911	231984	74	1	1e-18	104	| Symbols: | pre-tRNA | chr1:19424555-19424628 FORWARD LENGTH=74
scaffold443_contigs=11	479750	AT1G69130.1	74	91.89	74	0.02	100	6	0	23824	23897	74	1	1e-18	104	| Symbols: | pre-tRNA | chr1:25989730-25989803 FORWARD LENGTH=74
scaffold443_contigs=11	479750	AT1G69130.1	74	91.89	74	0.02	100	6	0	21818	21891	74	1	1e-18	104	| Symbols: | pre-tRNA | chr1:25989730-25989803 FORWARD LENGTH=74
scaffold443_contigs=11	479750	AT4G12405.1	74	90.67	75	0.02	101.35	5	2	231911	231984	74	1	5e-17	99	| Symbols: | pre-tRNA | chr4:7341424-7341497 REVERSE LENGTH=74
scaffold443_contigs=11	479750	AT4G01455.1	67	96.49	57	0.01	85.07	2	0	446950	447006	11	67	7e-16	95.3	| Symbols: | pre-tRNA | chr4:611866-611932 REVERSE LENGTH=67
scaffold443_contigs=11	479750	AT4G34035.1	73	93.65	63	0.01	86.3	2	2	104058	104119	6	67	2e-15	93.5	| Symbols: | pre-tRNA | chr4:16304124-16304196 FORWARD LENGTH=73
scaffold443_contigs=11	479750	AT5G65305.1	38	100	38	0.01	100	0	0	277907	277944	38	1	1e-08	71.3	| Symbols: | pre-tRNA | chr5:26097530-26097567 REVERSE LENGTH=38
scaffold443_contigs=11	479750	AT5G48835.1	38	100	38	0.01	100	0	0	277907	277944	38	1	1e-08	71.3	| Symbols: | pre-tRNA | chr5:19803135-19803172 FORWARD LENGTH=38
scaffold443_contigs=11	479750	AT2G33140.1	38	100	38	0.01	100	0	0	277907	277944	38	1	1e-08	71.3	| Symbols: | pre-tRNA | chr2:14047389-14047426 REVERSE LENGTH=38
scaffold443_contigs=11	479750	AT2G35220.1	38	100	38	0.01	100	0	0	277907	277944	38	1	1e-08	71.3	| Symbols: | pre-tRNA | chr2:14840607-14840644 FORWARD LENGTH=38
scaffold443_contigs=11	479750	AT1G11010.1	38	100	38	0.01	100	0	0	277907	277944	38	1	1e-08	71.3	| Symbols: | pre-tRNA | chr1:3676607-3676644 FORWARD LENGTH=38
scaffold443_contigs=11	479750	AT1G04720.1	38	100	38	0.01	100	0	0	277907	277944	38	1	1e-08	71.3	| Symbols: | pre-tRNA | chr1:1324923-1324960 FORWARD LENGTH=38
scaffold443_contigs=11	479750	AT1G22320.1	38	100	38	0.01	100	0	0	277907	277944	38	1	1e-08	71.3	| Symbols: | pre-tRNA | chr1:7884417-7884454 REVERSE LENGTH=38
scaffold443_contigs=11	479750	AT1G78250.1	38	100	38	0.01	100	0	0	277907	277944	38	1	1e-08	71.3	| Symbols: | pre-tRNA | chr1:29443973-29444010 REVERSE LENGTH=38
scaffold443_contigs=11	479750	AT1G32620.1	38	100	38	0.01	100	0	0	277907	277944	38	1	1e-08	71.3	| Symbols: | pre-tRNA | chr1:11797248-11797285 REVERSE LENGTH=38
scaffold443_contigs=11	479750	AT4G31695.1	36	100	36	0.01	100	0	0	277858	277893	36	1	2e-07	67.6	| Symbols: | pre-tRNA | chr4:15345712-15345747 REVERSE LENGTH=36
scaffold443_contigs=11	479750	AT3G07055.1	36	100	36	0.01	100	0	0	277858	277893	36	1	2e-07	67.6	| Symbols: | pre-tRNA | chr3:2232465-2232500 REVERSE LENGTH=36
scaffold448_contigs=2	239601	ATCG01260.1	81	96.3	81	0.03	100	3	0	229509	229589	1	81	7e-28	134	| Symbols: TRNL.4 | tRNA-Leu | chrC:144293-144373 FORWARD LENGTH=81
scaffold448_contigs=2	239601	ATCG00880.1	81	96.3	81	0.03	100	3	0	229509	229589	1	81	7e-28	134	| Symbols: TRNL.2 | tRNA-Leu | chrC:94276-94356 REVERSE LENGTH=81
scaffold451_contigs=13	386250	AT3G63006.1	73	100	73	0.02	100	0	0	160593	160665	1	73	3e-28	135	| Symbols: | pre-tRNA | chr3:23285754-23285826 REVERSE LENGTH=73
scaffold451_contigs=13	386250	AT3G63003.1	73	100	73	0.02	100	0	0	160593	160665	1	73	3e-28	135	| Symbols: | pre-tRNA | chr3:23285593-23285665 REVERSE LENGTH=73
scaffold451_contigs=13	386250	AT2G03490.1	73	100	73	0.02	100	0	0	160593	160665	1	73	3e-28	135	| Symbols: | pre-tRNA | chr2:1054718-1054790 REVERSE LENGTH=73
scaffold451_contigs=13	386250	AT2G47100.1	73	100	73	0.02	100	0	0	160593	160665	1	73	3e-28	135	| Symbols: | pre-tRNA | chr2:19344427-19344499 FORWARD LENGTH=73
scaffold451_contigs=13	386250	AT1G26490.1	73	100	73	0.02	100	0	0	160593	160665	1	73	3e-28	135	| Symbols: | pre-tRNA | chr1:9158183-9158255 FORWARD LENGTH=73
scaffold451_contigs=13	386250	AT1G54670.1	73	100	73	0.02	100	0	0	160593	160665	1	73	3e-28	135	| Symbols: | pre-tRNA | chr1:20412928-20413000 REVERSE LENGTH=73
scaffold451_contigs=13	386250	AT1G13850.1	73	100	73	0.02	100	0	0	160593	160665	1	73	3e-28	135	| Symbols: | pre-tRNA | chr1:4743095-4743167 FORWARD LENGTH=73
scaffold451_contigs=13	386250	AT1G13840.1	73	100	73	0.02	100	0	0	160593	160665	1	73	3e-28	135	| Symbols: | pre-tRNA | chr1:4741999-4742071 FORWARD LENGTH=73
scaffold451_contigs=13	386250	AT1G08870.1	73	100	73	0.02	100	0	0	160593	160665	1	73	3e-28	135	| Symbols: | pre-tRNA | chr1:2846536-2846608 REVERSE LENGTH=73
scaffold451_contigs=13	386250	AT3G62245.1	73	94.52	73	0.02	100	4	0	160593	160665	1	73	2e-21	113	| Symbols: | pre-tRNA | chr3:23036880-23036952 FORWARD LENGTH=73
scaffold451_contigs=13	386250	AT2G30850.1	73	94.52	73	0.02	100	4	0	160593	160665	1	73	2e-21	113	| Symbols: | pre-tRNA | chr2:13137236-13137308 REVERSE LENGTH=73
scaffold462_contigs=7	298231	AT5G59385.1	72	93.88	49	0.02	68.06	2	1	63340	63387	1	49	2e-09	73.1	| Symbols: | pre-tRNA | chr5:23953942-23954013 FORWARD LENGTH=72
scaffold462_contigs=7	298231	AT5G59395.1	72	93.88	49	0.02	68.06	2	1	63340	63387	1	49	2e-09	73.1	| Symbols: | pre-tRNA | chr5:23957430-23957501 FORWARD LENGTH=72
scaffold462_contigs=7	298231	AT5G11225.1	72	93.88	49	0.02	68.06	2	1	63340	63387	1	49	2e-09	73.1	| Symbols: | pre-tRNA | chr5:3578295-3578366 REVERSE LENGTH=72
scaffold462_contigs=7	298231	AT5G11325.1	72	93.88	49	0.02	68.06	2	1	63340	63387	1	49	2e-09	73.1	| Symbols: | pre-tRNA | chr5:3617058-3617129 FORWARD LENGTH=72
scaffold462_contigs=7	298231	AT5G45745.1	72	93.88	49	0.02	68.06	2	1	63340	63387	1	49	2e-09	73.1	| Symbols: | pre-tRNA | chr5:18558845-18558916 FORWARD LENGTH=72
scaffold462_contigs=7	298231	AT4G18815.1	72	93.88	49	0.02	68.06	2	1	63340	63387	1	49	2e-09	73.1	| Symbols: | pre-tRNA | chr4:10325965-10326036 REVERSE LENGTH=72
scaffold462_contigs=7	298231	AT3G44955.1	72	93.88	49	0.02	68.06	2	1	63340	63387	1	49	2e-09	73.1	| Symbols: | pre-tRNA | chr3:16427041-16427112 REVERSE LENGTH=72
scaffold462_contigs=7	298231	AT3G46585.1	72	93.88	49	0.02	68.06	2	1	63340	63387	1	49	2e-09	73.1	| Symbols: | pre-tRNA | chr3:17149752-17149823 FORWARD LENGTH=72
scaffold462_contigs=7	298231	AT2G27850.1	72	93.88	49	0.02	68.06	2	1	63340	63387	1	49	2e-09	73.1	| Symbols: | pre-tRNA | chr2:11864154-11864225 REVERSE LENGTH=72
scaffold462_contigs=7	298231	AT2G29030.1	72	93.88	49	0.02	68.06	2	1	63340	63387	1	49	2e-09	73.1	| Symbols: | pre-tRNA | chr2:12471773-12471844 REVERSE LENGTH=72
scaffold462_contigs=7	298231	AT1G08240.1	72	93.88	49	0.02	68.06	2	1	63340	63387	1	49	2e-09	73.1	| Symbols: | pre-tRNA | chr1:2588525-2588596 FORWARD LENGTH=72
scaffold462_contigs=7	298231	AT1G12590.1	72	93.88	49	0.02	68.06	2	1	63340	63387	1	49	2e-09	73.1	| Symbols: | pre-tRNA | chr1:4285887-4285958 REVERSE LENGTH=72
scaffold463_contigs=2	73071	AT1G41740.1	3199	72.2	1662	2.27	51.95	322	125	18039	19624	1600	3	7e-103	381	| Symbols: | transposable element gene | chr1:15508897-15512095 REVERSE LENGTH=3199
scaffold475_contigs=5	289693	AT5G59385.1	72	97.14	70	0.02	97.22	2	0	56013	56082	70	1	2e-23	119	| Symbols: | pre-tRNA | chr5:23953942-23954013 FORWARD LENGTH=72
scaffold475_contigs=5	289693	AT5G59395.1	72	97.14	70	0.02	97.22	2	0	56013	56082	70	1	2e-23	119	| Symbols: | pre-tRNA | chr5:23957430-23957501 FORWARD LENGTH=72
scaffold475_contigs=5	289693	AT5G11225.1	72	97.14	70	0.02	97.22	2	0	56013	56082	70	1	2e-23	119	| Symbols: | pre-tRNA | chr5:3578295-3578366 REVERSE LENGTH=72
scaffold475_contigs=5	289693	AT5G11325.1	72	97.14	70	0.02	97.22	2	0	56013	56082	70	1	2e-23	119	| Symbols: | pre-tRNA | chr5:3617058-3617129 FORWARD LENGTH=72
scaffold475_contigs=5	289693	AT5G45745.1	72	97.14	70	0.02	97.22	2	0	56013	56082	70	1	2e-23	119	| Symbols: | pre-tRNA | chr5:18558845-18558916 FORWARD LENGTH=72
scaffold475_contigs=5	289693	AT4G18815.1	72	97.14	70	0.02	97.22	2	0	56013	56082	70	1	2e-23	119	| Symbols: | pre-tRNA | chr4:10325965-10326036 REVERSE LENGTH=72
scaffold475_contigs=5	289693	AT3G44955.1	72	97.14	70	0.02	97.22	2	0	56013	56082	70	1	2e-23	119	| Symbols: | pre-tRNA | chr3:16427041-16427112 REVERSE LENGTH=72
scaffold475_contigs=5	289693	AT3G46585.1	72	97.14	70	0.02	97.22	2	0	56013	56082	70	1	2e-23	119	| Symbols: | pre-tRNA | chr3:17149752-17149823 FORWARD LENGTH=72
scaffold475_contigs=5	289693	AT2G27850.1	72	97.14	70	0.02	97.22	2	0	56013	56082	70	1	2e-23	119	| Symbols: | pre-tRNA | chr2:11864154-11864225 REVERSE LENGTH=72
scaffold475_contigs=5	289693	AT2G29030.1	72	97.14	70	0.02	97.22	2	0	56013	56082	70	1	2e-23	119	| Symbols: | pre-tRNA | chr2:12471773-12471844 REVERSE LENGTH=72
scaffold475_contigs=5	289693	AT1G08240.1	72	97.14	70	0.02	97.22	2	0	56013	56082	70	1	2e-23	119	| Symbols: | pre-tRNA | chr1:2588525-2588596 FORWARD LENGTH=72
scaffold475_contigs=5	289693	AT1G12590.1	72	97.14	70	0.02	97.22	2	0	56013	56082	70	1	2e-23	119	| Symbols: | pre-tRNA | chr1:4285887-4285958 REVERSE LENGTH=72
scaffold476_contigs=10	213764	AT5G67455.1	72	100	72	0.03	100	0	0	159011	159082	72	1	7e-28	134	| Symbols: | pre-tRNA | chr5:26921672-26921743 FORWARD LENGTH=72
scaffold476_contigs=10	213764	AT5G57885.1	72	100	72	0.03	100	0	0	159011	159082	72	1	7e-28	134	| Symbols: | pre-tRNA | chr5:23445994-23446065 FORWARD LENGTH=72
scaffold476_contigs=10	213764	AT5G54865.1	72	100	72	0.03	100	0	0	159011	159082	72	1	7e-28	134	| Symbols: | pre-tRNA | chr5:22287626-22287697 REVERSE LENGTH=72
scaffold476_contigs=10	213764	AT2G23020.1	72	100	72	0.03	100	0	0	159011	159082	72	1	7e-28	134	| Symbols: | pre-tRNA | chr2:9803217-9803288 REVERSE LENGTH=72
scaffold476_contigs=10	213764	AT2G23650.1	72	100	72	0.03	100	0	0	159011	159082	72	1	7e-28	134	| Symbols: | pre-tRNA | chr2:10059446-10059517 REVERSE LENGTH=72
scaffold476_contigs=10	213764	AT1G69000.1	72	100	72	0.03	100	0	0	159011	159082	72	1	7e-28	134	| Symbols: | pre-tRNA | chr1:25941164-25941235 FORWARD LENGTH=72
scaffold476_contigs=10	213764	AT5G41675.1	72	100	67	0.03	93.06	0	0	159014	159080	69	3	4e-25	124	| Symbols: | pre-tRNA | chr5:16667436-16667507 REVERSE LENGTH=72
scaffold476_contigs=10	213764	AT3G55735.1	72	97.22	72	0.03	100	2	0	159011	159082	72	1	1e-24	122	| Symbols: | pre-tRNA | chr3:20693686-20693757 FORWARD LENGTH=72
scaffold476_contigs=10	213764	AT1G42120.1	72	97.22	72	0.03	100	2	0	159011	159082	72	1	1e-24	122	| Symbols: | pre-tRNA | chr1:15730615-15730686 REVERSE LENGTH=72
scaffold481_contigs=9	310400	AT5G40545.1	72	98.61	72	0.02	100	1	0	221846	221917	72	1	4e-26	128	| Symbols: | pre-tRNA | chr5:16239638-16239709 REVERSE LENGTH=72
scaffold481_contigs=9	310400	AT5G21378.1	72	98.61	72	0.02	100	1	0	221846	221917	72	1	4e-26	128	| Symbols: | pre-tRNA | chr5:7222057-7222128 REVERSE LENGTH=72
scaffold481_contigs=9	310400	AT5G15815.1	72	98.61	72	0.02	100	1	0	221846	221917	72	1	4e-26	128	| Symbols: | pre-tRNA | chr5:5161512-5161583 FORWARD LENGTH=72
scaffold481_contigs=9	310400	AT5G59055.1	72	98.61	72	0.02	100	1	0	221846	221917	72	1	4e-26	128	| Symbols: | pre-tRNA | chr5:23844206-23844277 FORWARD LENGTH=72
scaffold481_contigs=9	310400	AT5G05945.1	72	98.61	72	0.02	100	1	0	221846	221917	72	1	4e-26	128	| Symbols: | pre-tRNA | chr5:1788651-1788722 FORWARD LENGTH=72
scaffold481_contigs=9	310400	AT5G14495.1	72	98.61	72	0.02	100	1	0	221846	221917	72	1	4e-26	128	| Symbols: | pre-tRNA | chr5:4673900-4673971 FORWARD LENGTH=72
scaffold481_contigs=9	310400	AT3G02335.1	72	98.61	72	0.02	100	1	0	221846	221917	72	1	4e-26	128	| Symbols: | pre-tRNA | chr3:476802-476873 FORWARD LENGTH=72
scaffold481_contigs=9	310400	AT3G13335.1	72	98.61	72	0.02	100	1	0	221846	221917	72	1	4e-26	128	| Symbols: | pre-tRNA | chr3:4330772-4330843 FORWARD LENGTH=72
scaffold481_contigs=9	310400	AT3G59926.1	72	98.61	72	0.02	100	1	0	221846	221917	72	1	4e-26	128	| Symbols: | pre-tRNA | chr3:22138847-22138918 REVERSE LENGTH=72
scaffold481_contigs=9	310400	AT3G51265.1	72	98.61	72	0.02	100	1	0	221846	221917	72	1	4e-26	128	| Symbols: | pre-tRNA | chr3:19033393-19033464 REVERSE LENGTH=72
scaffold481_contigs=9	310400	AT3G27555.1	72	98.61	72	0.02	100	1	0	221846	221917	72	1	4e-26	128	| Symbols: | pre-tRNA | chr3:10210328-10210399 FORWARD LENGTH=72
scaffold481_contigs=9	310400	AT3G52765.1	72	98.61	72	0.02	100	1	0	221846	221917	72	1	4e-26	128	| Symbols: | pre-tRNA | chr3:19555036-19555107 FORWARD LENGTH=72
scaffold481_contigs=9	310400	AT2G33660.1	72	98.61	72	0.02	100	1	0	221846	221917	72	1	4e-26	128	| Symbols: | pre-tRNA | chr2:14244699-14244770 FORWARD LENGTH=72
scaffold481_contigs=9	310400	AT2G39860.1	72	98.61	72	0.02	100	1	0	221846	221917	72	1	4e-26	128	| Symbols: | pre-tRNA | chr2:16639780-16639851 REVERSE LENGTH=72
scaffold481_contigs=9	310400	AT1G49020.1	72	98.61	72	0.02	100	1	0	221846	221917	72	1	4e-26	128	| Symbols: | pre-tRNA | chr1:18135598-18135669 REVERSE LENGTH=72
scaffold481_contigs=9	310400	AT1G76000.1	72	98.61	72	0.02	100	1	0	221846	221917	72	1	4e-26	128	| Symbols: | pre-tRNA | chr1:28527767-28527838 FORWARD LENGTH=72
scaffold481_contigs=9	310400	AT1G73900.1	72	98.61	72	0.02	100	1	0	221846	221917	72	1	4e-26	128	| Symbols: | pre-tRNA | chr1:27788983-27789054 FORWARD LENGTH=72
scaffold481_contigs=9	310400	AT1G75070.1	72	98.61	72	0.02	100	1	0	221846	221917	72	1	4e-26	128	| Symbols: | pre-tRNA | chr1:28184532-28184603 FORWARD LENGTH=72
scaffold481_contigs=9	310400	AT1G18430.1	72	98.61	72	0.02	100	1	0	221846	221917	72	1	4e-26	128	| Symbols: | pre-tRNA | chr1:6345764-6345835 FORWARD LENGTH=72
scaffold481_contigs=9	310400	AT1G17660.1	72	98.61	72	0.02	100	1	0	221846	221917	72	1	4e-26	128	| Symbols: | pre-tRNA | chr1:6075820-6075891 FORWARD LENGTH=72
scaffold481_contigs=9	310400	AT1G03515.1	72	98.61	72	0.02	100	1	0	221846	221917	72	1	4e-26	128	| Symbols: | pre-tRNA | chr1:877648-877719 FORWARD LENGTH=72
scaffold481_contigs=9	310400	AT2G33650.1	72	97.22	72	0.02	100	2	0	221846	221917	72	1	2e-24	122	| Symbols: | pre-tRNA | chr2:14243131-14243202 FORWARD LENGTH=72
scaffold481_contigs=9	310400	AT1G43820.1	72	95.65	69	0.02	95.83	3	0	221849	221917	69	1	4e-21	111	| Symbols: | pre-tRNA | chr1:16585705-16585776 REVERSE LENGTH=72
scaffold485_contigs=10	206457	AT5G59385.1	72	97.22	72	0.03	100	2	0	185454	185525	72	1	1e-24	122	| Symbols: | pre-tRNA | chr5:23953942-23954013 FORWARD LENGTH=72
scaffold485_contigs=10	206457	AT5G59395.1	72	97.22	72	0.03	100	2	0	185454	185525	72	1	1e-24	122	| Symbols: | pre-tRNA | chr5:23957430-23957501 FORWARD LENGTH=72
scaffold485_contigs=10	206457	AT5G11225.1	72	97.22	72	0.03	100	2	0	185454	185525	72	1	1e-24	122	| Symbols: | pre-tRNA | chr5:3578295-3578366 REVERSE LENGTH=72
scaffold485_contigs=10	206457	AT5G11325.1	72	97.22	72	0.03	100	2	0	185454	185525	72	1	1e-24	122	| Symbols: | pre-tRNA | chr5:3617058-3617129 FORWARD LENGTH=72
scaffold485_contigs=10	206457	AT5G45745.1	72	97.22	72	0.03	100	2	0	185454	185525	72	1	1e-24	122	| Symbols: | pre-tRNA | chr5:18558845-18558916 FORWARD LENGTH=72
scaffold485_contigs=10	206457	AT4G18815.1	72	97.22	72	0.03	100	2	0	185454	185525	72	1	1e-24	122	| Symbols: | pre-tRNA | chr4:10325965-10326036 REVERSE LENGTH=72
scaffold485_contigs=10	206457	AT3G44955.1	72	97.22	72	0.03	100	2	0	185454	185525	72	1	1e-24	122	| Symbols: | pre-tRNA | chr3:16427041-16427112 REVERSE LENGTH=72
scaffold485_contigs=10	206457	AT3G46585.1	72	97.22	72	0.03	100	2	0	185454	185525	72	1	1e-24	122	| Symbols: | pre-tRNA | chr3:17149752-17149823 FORWARD LENGTH=72
scaffold485_contigs=10	206457	AT2G27850.1	72	97.22	72	0.03	100	2	0	185454	185525	72	1	1e-24	122	| Symbols: | pre-tRNA | chr2:11864154-11864225 REVERSE LENGTH=72
scaffold485_contigs=10	206457	AT2G29030.1	72	97.22	72	0.03	100	2	0	185454	185525	72	1	1e-24	122	| Symbols: | pre-tRNA | chr2:12471773-12471844 REVERSE LENGTH=72
scaffold485_contigs=10	206457	AT1G08240.1	72	97.22	72	0.03	100	2	0	185454	185525	72	1	1e-24	122	| Symbols: | pre-tRNA | chr1:2588525-2588596 FORWARD LENGTH=72
scaffold485_contigs=10	206457	AT1G12590.1	72	97.22	72	0.03	100	2	0	185454	185525	72	1	1e-24	122	| Symbols: | pre-tRNA | chr1:4285887-4285958 REVERSE LENGTH=72
scaffold493_contigs=4	128037	AT5G18005.1	72	97.22	72	0.06	100	2	0	51700	51771	72	1	8e-25	122	| Symbols: | pre-tRNA | chr5:5962698-5962769 REVERSE LENGTH=72
scaffold493_contigs=4	128037	AT5G18015.1	72	97.22	72	0.06	100	2	0	51700	51771	72	1	8e-25	122	| Symbols: | pre-tRNA | chr5:5965971-5966042 REVERSE LENGTH=72
scaffold493_contigs=4	128037	AT4G39615.1	72	97.22	72	0.06	100	2	0	51700	51771	72	1	8e-25	122	| Symbols: | pre-tRNA | chr4:18395028-18395099 FORWARD LENGTH=72
scaffold493_contigs=4	128037	AT4G17765.1	72	97.22	72	0.06	100	2	0	51700	51771	72	1	8e-25	122	| Symbols: | pre-tRNA | chr4:9873512-9873583 REVERSE LENGTH=72
scaffold493_contigs=4	128037	AT4G17612.1	72	97.22	72	0.06	100	2	0	51700	51771	72	1	8e-25	122	| Symbols: | pre-tRNA | chr4:9815203-9815274 REVERSE LENGTH=72
scaffold493_contigs=4	128037	AT3G03845.1	72	97.22	72	0.06	100	2	0	51700	51771	72	1	8e-25	122	| Symbols: | pre-tRNA | chr3:981969-982040 FORWARD LENGTH=72
scaffold493_contigs=4	128037	AT3G03852.1	72	97.22	72	0.06	100	2	0	51700	51771	72	1	8e-25	122	| Symbols: | pre-tRNA | chr3:984099-984170 FORWARD LENGTH=72
scaffold493_contigs=4	128037	AT1G61880.1	72	97.22	72	0.06	100	2	0	51700	51771	72	1	8e-25	122	| Symbols: | pre-tRNA | chr1:22866758-22866829 REVERSE LENGTH=72
scaffold493_contigs=4	128037	AT1G11640.1	72	97.22	72	0.06	100	2	0	51700	51771	72	1	8e-25	122	| Symbols: | pre-tRNA | chr1:3914629-3914700 REVERSE LENGTH=72
scaffold493_contigs=4	128037	AT1G15450.1	72	97.22	72	0.06	100	2	0	51700	51771	72	1	8e-25	122	| Symbols: | pre-tRNA | chr1:5309647-5309718 REVERSE LENGTH=72
scaffold493_contigs=4	128037	AT1G80250.1	72	97.22	72	0.06	100	2	0	51700	51771	72	1	8e-25	122	| Symbols: | pre-tRNA | chr1:30174014-30174085 REVERSE LENGTH=72
scaffold493_contigs=4	128037	AT5G18085.1	72	95.83	72	0.06	100	3	0	51700	51771	72	1	4e-23	117	| Symbols: | pre-tRNA | chr5:5984377-5984448 FORWARD LENGTH=72
scaffold493_contigs=4	128037	AT1G20820.1	72	98.48	66	0.05	91.67	1	0	51700	51765	72	7	4e-23	117	| Symbols: | pre-tRNA | chr1:7242761-7242832 REVERSE LENGTH=72
scaffold496_contigs=2	11997	AT4G34035.1	73	89.19	74	0.62	101.37	6	2	11368	11440	73	1	2e-16	91.6	| Symbols: | pre-tRNA | chr4:16304124-16304196 FORWARD LENGTH=73
scaffold497_contigs=4	93797	AT5G46595.1	72	100	72	0.08	100	0	0	78960	79031	72	1	3e-28	134	| Symbols: | pre-tRNA | chr5:18907523-18907594 FORWARD LENGTH=72
scaffold497_contigs=4	93797	AT5G46595.1	72	97.22	72	0.08	100	2	0	77705	77776	72	1	6e-25	122	| Symbols: | pre-tRNA | chr5:18907523-18907594 FORWARD LENGTH=72
scaffold497_contigs=4	93797	AT5G20852.1	72	98.61	72	0.08	100	1	0	78960	79031	72	1	1e-26	128	| Symbols: | pre-tRNA | chr5:7073530-7073601 REVERSE LENGTH=72
scaffold497_contigs=4	93797	AT5G20852.1	72	98.61	72	0.08	100	1	0	77705	77776	72	1	1e-26	128	| Symbols: | pre-tRNA | chr5:7073530-7073601 REVERSE LENGTH=72
scaffold497_contigs=4	93797	AT5G20854.1	72	98.61	72	0.08	100	1	0	78960	79031	72	1	1e-26	128	| Symbols: ATC2 | ATC2; pre-tRNA | chr5:7073943-7074014 REVERSE LENGTH=72
scaffold497_contigs=4	93797	AT5G20854.1	72	95.83	72	0.08	100	3	0	77705	77776	72	1	3e-23	117	| Symbols: ATC2 | ATC2; pre-tRNA | chr5:7073943-7074014 REVERSE LENGTH=72
scaffold497_contigs=4	93797	AT4G17975.1	72	98.61	72	0.08	100	1	0	78960	79031	72	1	1e-26	128	| Symbols: | pre-tRNA | chr4:9978106-9978177 REVERSE LENGTH=72
scaffold497_contigs=4	93797	AT4G17975.1	72	95.83	72	0.08	100	3	0	77705	77776	72	1	3e-23	117	| Symbols: | pre-tRNA | chr4:9978106-9978177 REVERSE LENGTH=72
scaffold497_contigs=4	93797	AT5G20858.1	72	98.59	71	0.08	98.61	1	0	78960	79030	72	2	5e-26	126	| Symbols: | pre-tRNA | chr5:7074772-7074843 REVERSE LENGTH=72
scaffold497_contigs=4	93797	AT5G20858.1	72	95.77	71	0.08	98.61	3	0	77705	77775	72	2	1e-22	115	| Symbols: | pre-tRNA | chr5:7074772-7074843 REVERSE LENGTH=72
scaffold497_contigs=4	93797	AT3G52345.1	72	97.22	72	0.08	100	2	0	78960	79031	72	1	6e-25	122	| Symbols: | pre-tRNA | chr3:19409368-19409439 REVERSE LENGTH=72
scaffold497_contigs=4	93797	AT5G20856.1	72	97.18	71	0.08	98.61	2	0	78960	79030	72	2	2e-24	121	| Symbols: | pre-tRNA | chr5:7074356-7074427 REVERSE LENGTH=72
scaffold497_contigs=4	93797	AT5G20856.1	72	94.37	71	0.08	98.61	4	0	77705	77775	72	2	5e-21	110	| Symbols: | pre-tRNA | chr5:7074356-7074427 REVERSE LENGTH=72
scaffold497_contigs=4	93797	AT2G28730.1	72	95.83	72	0.08	100	3	0	78960	79031	72	1	3e-23	117	| Symbols: | pre-tRNA | chr2:12329003-12329074 FORWARD LENGTH=72
scaffold497_contigs=4	93797	AT2G28730.1	72	93.06	72	0.08	100	5	0	77705	77776	72	1	6e-20	106	| Symbols: | pre-tRNA | chr2:12329003-12329074 FORWARD LENGTH=72
scaffold497_contigs=4	93797	AT1G53410.1	72	95.83	72	0.08	100	3	0	78960	79031	72	1	3e-23	117	| Symbols: | pre-tRNA | chr1:19925839-19925910 REVERSE LENGTH=72
scaffold497_contigs=4	93797	AT1G53410.1	72	93.06	72	0.08	100	5	0	77705	77776	72	1	6e-20	106	| Symbols: | pre-tRNA | chr1:19925839-19925910 REVERSE LENGTH=72
scaffold497_contigs=4	93797	AT2G39600.1	72	98.41	63	0.07	87.5	1	0	78963	79025	69	7	1e-21	111	| Symbols: | pre-tRNA | chr2:16518564-16518635 REVERSE LENGTH=72
scaffold497_contigs=4	93797	AT2G39600.1	72	98.33	60	0.06	83.33	1	0	77711	77770	66	7	6e-20	106	| Symbols: | pre-tRNA | chr2:16518564-16518635 REVERSE LENGTH=72
scaffold497_contigs=4	93797	AT2G39610.1	72	98.41	63	0.07	87.5	1	0	78963	79025	69	7	1e-21	111	| Symbols: | pre-tRNA | chr2:16518769-16518840 FORWARD LENGTH=72
scaffold497_contigs=4	93797	AT2G39610.1	72	98.33	60	0.06	83.33	1	0	77711	77770	66	7	6e-20	106	| Symbols: | pre-tRNA | chr2:16518769-16518840 FORWARD LENGTH=72
scaffold497_contigs=4	93797	AT5G41265.1	72	94.12	68	0.07	94.44	2	2	77705	77771	72	6	8e-19	102	| Symbols: | pre-tRNA | chr5:16507533-16507604 REVERSE LENGTH=72
scaffold497_contigs=4	93797	AT1G63510.1	72	94.12	68	0.07	94.44	2	2	78960	79026	72	6	8e-19	102	| Symbols: | pre-tRNA | chr1:23559187-23559258 REVERSE LENGTH=72
scaffold503_contigs=7	414845	AT5G55505.1	73	100	73	0.02	100	0	0	349659	349731	1	73	4e-28	135	| Symbols: | pre-tRNA | chr5:22484770-22484842 REVERSE LENGTH=73
scaffold503_contigs=7	414845	AT5G61445.1	73	100	73	0.02	100	0	0	349659	349731	1	73	4e-28	135	| Symbols: | pre-tRNA | chr5:24709666-24709738 FORWARD LENGTH=73
scaffold503_contigs=7	414845	AT5G07675.1	73	100	73	0.02	100	0	0	349659	349731	1	73	4e-28	135	| Symbols: | pre-tRNA | chr5:2432263-2432335 REVERSE LENGTH=73
scaffold503_contigs=7	414845	AT5G01365.1	73	100	73	0.02	100	0	0	349659	349731	1	73	4e-28	135	| Symbols: | pre-tRNA | chr5:150355-150427 REVERSE LENGTH=73
scaffold503_contigs=7	414845	AT5G39895.1	73	100	73	0.02	100	0	0	349659	349731	1	73	4e-28	135	| Symbols: | pre-tRNA | chr5:15976287-15976359 FORWARD LENGTH=73
scaffold503_contigs=7	414845	AT4G12065.1	73	100	73	0.02	100	0	0	349659	349731	1	73	4e-28	135	| Symbols: | pre-tRNA | chr4:7232799-7232871 REVERSE LENGTH=73
scaffold503_contigs=7	414845	AT3G28685.1	73	100	73	0.02	100	0	0	349659	349731	1	73	4e-28	135	| Symbols: | pre-tRNA | chr3:10752431-10752503 FORWARD LENGTH=73
scaffold503_contigs=7	414845	AT3G28695.1	73	100	73	0.02	100	0	0	349659	349731	1	73	4e-28	135	| Symbols: | pre-tRNA | chr3:10759393-10759465 REVERSE LENGTH=73
scaffold503_contigs=7	414845	AT2G02900.1	73	100	73	0.02	100	0	0	349659	349731	1	73	4e-28	135	| Symbols: | pre-tRNA | chr2:846855-846927 REVERSE LENGTH=73
scaffold503_contigs=7	414845	AT2G02600.1	73	100	73	0.02	100	0	0	349659	349731	1	73	4e-28	135	| Symbols: | pre-tRNA | chr2:706796-706868 FORWARD LENGTH=73
scaffold503_contigs=7	414845	AT1G07580.1	73	100	73	0.02	100	0	0	349659	349731	1	73	4e-28	135	| Symbols: | pre-tRNA | chr1:2334822-2334894 FORWARD LENGTH=73
scaffold503_contigs=7	414845	AT1G06610.1	73	100	73	0.02	100	0	0	349659	349731	1	73	4e-28	135	| Symbols: | pre-tRNA | chr1:2025356-2025428 FORWARD LENGTH=73
scaffold503_contigs=7	414845	AT5G43455.1	73	98.63	73	0.02	100	1	0	349659	349731	1	73	2e-26	130	| Symbols: | pre-tRNA | chr5:17459175-17459247 REVERSE LENGTH=73
scaffold503_contigs=7	414845	AT4G11355.1	73	98.63	73	0.02	100	1	0	349659	349731	1	73	2e-26	130	| Symbols: | pre-tRNA | chr4:6905485-6905557 REVERSE LENGTH=73
scaffold503_contigs=7	414845	AT4G26675.1	73	98.63	73	0.02	100	1	0	349659	349731	1	73	2e-26	130	| Symbols: | pre-tRNA | chr4:13454557-13454629 FORWARD LENGTH=73
scaffold503_contigs=7	414845	AT2G30850.1	73	98.63	73	0.02	100	1	0	349659	349731	1	73	2e-26	130	| Symbols: | pre-tRNA | chr2:13137236-13137308 REVERSE LENGTH=73
scaffold508_contigs=9	323804	AT3G02715.1	82	98.68	76	0.02	92.68	1	0	158769	158844	1	76	3e-28	135	| Symbols: | pre-tRNA | chr3:586086-586167 FORWARD LENGTH=82
scaffold508_contigs=9	323804	AT5G51055.1	82	97.37	76	0.02	92.68	2	0	158769	158844	1	76	1e-26	130	| Symbols: | pre-tRNA | chr5:20756330-20756411 FORWARD LENGTH=82
scaffold508_contigs=9	323804	AT5G16375.1	82	97.37	76	0.02	92.68	2	0	158769	158844	1	76	1e-26	130	| Symbols: | pre-tRNA | chr5:5358916-5358997 FORWARD LENGTH=82
scaffold508_contigs=9	323804	AT3G46875.1	82	97.37	76	0.02	92.68	2	0	158769	158844	1	76	1e-26	130	| Symbols: | pre-tRNA | chr3:17264580-17264661 FORWARD LENGTH=82
scaffold508_contigs=9	323804	AT1G57030.1	82	97.37	76	0.02	92.68	2	0	158769	158844	1	76	1e-26	130	| Symbols: | pre-tRNA | chr1:21283986-21284067 FORWARD LENGTH=82
scaffold508_contigs=9	323804	AT1G57360.1	82	97.37	76	0.02	92.68	2	0	158769	158844	1	76	1e-26	130	| Symbols: | pre-tRNA | chr1:21300102-21300183 FORWARD LENGTH=82
scaffold508_contigs=9	323804	AT1G57090.1	82	97.37	76	0.02	92.68	2	0	158769	158844	1	76	1e-26	130	| Symbols: | pre-tRNA | chr1:21287050-21287131 FORWARD LENGTH=82
scaffold508_contigs=9	323804	AT1G57060.1	82	97.37	76	0.02	92.68	2	0	158769	158844	1	76	1e-26	130	| Symbols: | pre-tRNA | chr1:21285519-21285600 FORWARD LENGTH=82
scaffold508_contigs=9	323804	AT1G56970.1	82	97.37	76	0.02	92.68	2	0	158769	158844	1	76	1e-26	130	| Symbols: | pre-tRNA | chr1:21280922-21281003 FORWARD LENGTH=82
scaffold508_contigs=9	323804	AT1G57000.1	82	97.37	76	0.02	92.68	2	0	158769	158844	1	76	1e-26	130	| Symbols: | pre-tRNA | chr1:21282454-21282535 FORWARD LENGTH=82
scaffold508_contigs=9	323804	AT1G57180.1	82	97.37	76	0.02	92.68	2	0	158769	158844	1	76	1e-26	130	| Symbols: | pre-tRNA | chr1:21291461-21291542 FORWARD LENGTH=82
scaffold508_contigs=9	323804	AT1G57240.1	82	97.37	76	0.02	92.68	2	0	158769	158844	1	76	1e-26	130	| Symbols: | pre-tRNA | chr1:21294341-21294422 FORWARD LENGTH=82
scaffold508_contigs=9	323804	AT1G57300.1	82	97.37	76	0.02	92.68	2	0	158769	158844	1	76	1e-26	130	| Symbols: | pre-tRNA | chr1:21297221-21297302 FORWARD LENGTH=82
scaffold508_contigs=9	323804	AT1G57120.1	82	97.37	76	0.02	92.68	2	0	158769	158844	1	76	1e-26	130	| Symbols: | pre-tRNA | chr1:21288581-21288662 FORWARD LENGTH=82
scaffold508_contigs=9	323804	AT1G59570.1	82	97.37	76	0.02	92.68	2	0	158769	158844	1	76	1e-26	130	| Symbols: | pre-tRNA | chr1:21883843-21883924 REVERSE LENGTH=82
scaffold508_contigs=9	323804	AT1G56760.1	82	97.37	76	0.02	92.68	2	0	158769	158844	1	76	1e-26	130	| Symbols: | pre-tRNA | chr1:21270296-21270377 FORWARD LENGTH=82
scaffold508_contigs=9	323804	AT1G56820.1	82	97.37	76	0.02	92.68	2	0	158769	158844	1	76	1e-26	130	| Symbols: | pre-tRNA | chr1:21273314-21273395 FORWARD LENGTH=82
scaffold508_contigs=9	323804	AT1G56880.1	82	97.37	76	0.02	92.68	2	0	158769	158844	1	76	1e-26	130	| Symbols: | pre-tRNA | chr1:21276352-21276433 FORWARD LENGTH=82
scaffold508_contigs=9	323804	AT1G15650.1	82	97.37	76	0.02	92.68	2	0	158769	158844	1	76	1e-26	130	| Symbols: | pre-tRNA | chr1:5380907-5380988 FORWARD LENGTH=82
scaffold508_contigs=9	323804	AT1G65830.1	82	97.37	76	0.02	92.68	2	0	158769	158844	1	76	1e-26	130	| Symbols: | pre-tRNA | chr1:24486992-24487073 REVERSE LENGTH=82
scaffold508_contigs=9	323804	AT1G72780.1	82	97.37	76	0.02	92.68	2	0	158769	158844	1	76	1e-26	130	| Symbols: | pre-tRNA | chr1:27393385-27393466 FORWARD LENGTH=82
scaffold508_contigs=9	323804	AT1G80430.1	82	97.37	76	0.02	92.68	2	0	158769	158844	1	76	1e-26	130	| Symbols: | pre-tRNA | chr1:30237784-30237865 FORWARD LENGTH=82
scaffold508_contigs=9	323804	AT1G17570.1	82	98.59	71	0.02	86.59	1	0	158774	158844	6	76	2e-25	126	| Symbols: | pre-tRNA | chr1:6038757-6038838 FORWARD LENGTH=82
scaffold508_contigs=9	323804	AT1G56850.1	82	96.05	76	0.02	92.68	3	0	158769	158844	1	76	6e-25	124	| Symbols: | pre-tRNA | chr1:21274823-21274904 FORWARD LENGTH=82
scaffold508_contigs=9	323804	AT1G56910.1	82	96.05	76	0.02	92.68	3	0	158769	158844	1	76	6e-25	124	| Symbols: | pre-tRNA | chr1:21277861-21277942 FORWARD LENGTH=82
scaffold508_contigs=9	323804	AT1G56730.1	82	97.14	70	0.02	85.37	2	0	158775	158844	7	76	3e-23	119	| Symbols: | pre-tRNA | chr1:21268787-21268868 FORWARD LENGTH=82
scaffold508_contigs=9	323804	AT1G56790.1	82	97.14	70	0.02	85.37	2	0	158775	158844	7	76	3e-23	119	| Symbols: | pre-tRNA | chr1:21271805-21271886 FORWARD LENGTH=82
scaffold511_contigs=4	154083	AT3G07185.1	72	95.89	73	0.05	101.39	2	1	23969	24041	1	72	5e-23	117	| Symbols: | pre-tRNA | chr3:2285602-2285673 FORWARD LENGTH=72
scaffold511_contigs=4	154083	AT5G48465.1	72	94.52	73	0.05	101.39	3	1	23969	24041	1	72	2e-21	111	| Symbols: | pre-tRNA | chr5:19641603-19641674 FORWARD LENGTH=72
scaffold511_contigs=4	154083	AT5G48675.1	72	94.52	73	0.05	101.39	3	1	23969	24041	1	72	2e-21	111	| Symbols: | pre-tRNA | chr5:19744175-19744246 REVERSE LENGTH=72
scaffold511_contigs=4	154083	AT5G52815.1	72	94.52	73	0.05	101.39	3	1	23969	24041	1	72	2e-21	111	| Symbols: | pre-tRNA | chr5:21401144-21401215 FORWARD LENGTH=72
scaffold511_contigs=4	154083	AT5G44283.1	72	94.52	73	0.05	101.39	3	1	23969	24041	1	72	2e-21	111	| Symbols: | pre-tRNA | chr5:17839585-17839656 REVERSE LENGTH=72
scaffold511_contigs=4	154083	AT5G61345.1	72	94.52	73	0.05	101.39	3	1	23969	24041	1	72	2e-21	111	| Symbols: | pre-tRNA | chr5:24667282-24667353 FORWARD LENGTH=72
scaffold511_contigs=4	154083	AT5G13845.1	72	94.52	73	0.05	101.39	3	1	23969	24041	1	72	2e-21	111	| Symbols: | pre-tRNA | chr5:4471048-4471119 FORWARD LENGTH=72
scaffold511_contigs=4	154083	AT3G12385.1	72	94.52	73	0.05	101.39	3	1	23969	24041	1	72	2e-21	111	| Symbols: | pre-tRNA | chr3:3942006-3942077 FORWARD LENGTH=72
scaffold511_contigs=4	154083	AT3G53775.1	72	94.52	73	0.05	101.39	3	1	23969	24041	1	72	2e-21	111	| Symbols: | pre-tRNA | chr3:19924377-19924448 FORWARD LENGTH=72
scaffold511_contigs=4	154083	AT2G27560.1	72	94.52	73	0.05	101.39	3	1	23969	24041	1	72	2e-21	111	| Symbols: | pre-tRNA | chr2:11774852-11774923 REVERSE LENGTH=72
scaffold511_contigs=4	154083	AT1G79300.1	72	94.52	73	0.05	101.39	3	1	23969	24041	1	72	2e-21	111	| Symbols: | pre-tRNA | chr1:29833718-29833789 FORWARD LENGTH=72
scaffold511_contigs=4	154083	AT1G79290.1	72	94.52	73	0.05	101.39	3	1	23969	24041	1	72	2e-21	111	| Symbols: | pre-tRNA | chr1:29833117-29833188 FORWARD LENGTH=72
scaffold514_contigs=4	187708	AT1G68020.2	3085	74.1	1830	0.97	59.32	359	106	34096	35866	455	2228	0	647	| Symbols: ATTPS6, TPS6 | UDP-Glycosyltransferase / trehalose-phosphatase family protein | chr1:25497290-25500374 FORWARD LENGTH=3085
scaffold515_contigs=6	223019	AT5G07135.1	71	96	50	0.02	70.42	2	0	201171	201220	22	71	2e-12	82.4	| Symbols: | pre-tRNA | chr5:2212678-2212748 REVERSE LENGTH=71
scaffold515_contigs=6	223019	AT5G19095.1	71	96	50	0.02	70.42	2	0	201171	201220	22	71	2e-12	82.4	| Symbols: | pre-tRNA | chr5:6401239-6401309 FORWARD LENGTH=71
scaffold515_contigs=6	223019	AT5G66817.1	71	96	50	0.02	70.42	2	0	201171	201220	22	71	2e-12	82.4	| Symbols: | pre-tRNA | chr5:26682708-26682778 REVERSE LENGTH=71
scaffold515_contigs=6	223019	AT4G32475.1	71	96	50	0.02	70.42	2	0	201171	201220	22	71	2e-12	82.4	| Symbols: | pre-tRNA | chr4:15671393-15671463 FORWARD LENGTH=71
scaffold515_contigs=6	223019	AT3G53965.1	71	96	50	0.02	70.42	2	0	201171	201220	22	71	2e-12	82.4	| Symbols: | pre-tRNA | chr3:19984941-19985011 FORWARD LENGTH=71
scaffold515_contigs=6	223019	AT3G58165.1	71	96	50	0.02	70.42	2	0	201171	201220	22	71	2e-12	82.4	| Symbols: | pre-tRNA | chr3:21542282-21542352 FORWARD LENGTH=71
scaffold515_contigs=6	223019	AT3G61715.1	71	96	50	0.02	70.42	2	0	201171	201220	22	71	2e-12	82.4	| Symbols: | pre-tRNA | chr3:22842522-22842592 FORWARD LENGTH=71
scaffold515_contigs=6	223019	AT2G30450.1	71	96	50	0.02	70.42	2	0	201171	201220	22	71	2e-12	82.4	| Symbols: | pre-tRNA | chr2:12975948-12976018 REVERSE LENGTH=71
scaffold515_contigs=6	223019	AT2G30180.1	71	96	50	0.02	70.42	2	0	201171	201220	22	71	2e-12	82.4	| Symbols: | pre-tRNA | chr2:12881591-12881661 FORWARD LENGTH=71
scaffold515_contigs=6	223019	AT2G30190.1	71	96	50	0.02	70.42	2	0	201171	201220	22	71	2e-12	82.4	| Symbols: | pre-tRNA | chr2:12882734-12882804 FORWARD LENGTH=71
scaffold515_contigs=6	223019	AT1G60820.1	71	96	50	0.02	70.42	2	0	201171	201220	22	71	2e-12	82.4	| Symbols: | pre-tRNA | chr1:22394637-22394707 REVERSE LENGTH=71
scaffold515_contigs=6	223019	AT1G06860.1	71	96	50	0.02	70.42	2	0	201171	201220	22	71	2e-12	82.4	| Symbols: | pre-tRNA | chr1:2107398-2107468 REVERSE LENGTH=71
scaffold515_contigs=6	223019	AT1G04320.1	71	96	50	0.02	70.42	2	0	201171	201220	22	71	2e-12	82.4	| Symbols: | pre-tRNA | chr1:1159023-1159093 FORWARD LENGTH=71
scaffold515_contigs=6	223019	AT1G06880.1	71	96	50	0.02	70.42	2	0	201171	201220	22	71	2e-12	82.4	| Symbols: | pre-tRNA | chr1:2111148-2111218 REVERSE LENGTH=71
scaffold515_contigs=6	223019	AT1G60580.1	71	96	50	0.02	70.42	2	0	201171	201220	22	71	2e-12	82.4	| Symbols: | pre-tRNA | chr1:22313414-22313484 REVERSE LENGTH=71
scaffold515_contigs=6	223019	AT3G06105.1	71	94	50	0.02	70.42	3	0	201171	201220	22	71	1e-10	76.8	| Symbols: | pre-tRNA | chr3:1843324-1843394 REVERSE LENGTH=71
scaffold515_contigs=6	223019	AT1G60840.1	71	94	50	0.02	70.42	3	0	201171	201220	22	71	1e-10	76.8	| Symbols: | pre-tRNA | chr1:22397592-22397662 REVERSE LENGTH=71
scaffold517_contigs=2	114027	AT3G47342.1	78	93.15	73	0.06	93.59	2	3	33868	33939	8	78	3e-19	104	| Symbols: | snoRNA | chr3:17445382-17445459 FORWARD LENGTH=78
scaffold522_contigs=18	448638	AT5G07135.1	71	100	71	0.02	100	0	0	216254	216324	71	1	5e-27	132	| Symbols: | pre-tRNA | chr5:2212678-2212748 REVERSE LENGTH=71
scaffold522_contigs=18	448638	AT5G19095.1	71	100	71	0.02	100	0	0	216254	216324	71	1	5e-27	132	| Symbols: | pre-tRNA | chr5:6401239-6401309 FORWARD LENGTH=71
scaffold522_contigs=18	448638	AT5G66817.1	71	100	71	0.02	100	0	0	216254	216324	71	1	5e-27	132	| Symbols: | pre-tRNA | chr5:26682708-26682778 REVERSE LENGTH=71
scaffold522_contigs=18	448638	AT4G32475.1	71	100	71	0.02	100	0	0	216254	216324	71	1	5e-27	132	| Symbols: | pre-tRNA | chr4:15671393-15671463 FORWARD LENGTH=71
scaffold522_contigs=18	448638	AT3G53965.1	71	100	71	0.02	100	0	0	216254	216324	71	1	5e-27	132	| Symbols: | pre-tRNA | chr3:19984941-19985011 FORWARD LENGTH=71
scaffold522_contigs=18	448638	AT3G58165.1	71	100	71	0.02	100	0	0	216254	216324	71	1	5e-27	132	| Symbols: | pre-tRNA | chr3:21542282-21542352 FORWARD LENGTH=71
scaffold522_contigs=18	448638	AT3G61715.1	71	100	71	0.02	100	0	0	216254	216324	71	1	5e-27	132	| Symbols: | pre-tRNA | chr3:22842522-22842592 FORWARD LENGTH=71
scaffold522_contigs=18	448638	AT2G30450.1	71	100	71	0.02	100	0	0	216254	216324	71	1	5e-27	132	| Symbols: | pre-tRNA | chr2:12975948-12976018 REVERSE LENGTH=71
scaffold522_contigs=18	448638	AT2G30180.1	71	100	71	0.02	100	0	0	216254	216324	71	1	5e-27	132	| Symbols: | pre-tRNA | chr2:12881591-12881661 FORWARD LENGTH=71
scaffold522_contigs=18	448638	AT2G30190.1	71	100	71	0.02	100	0	0	216254	216324	71	1	5e-27	132	| Symbols: | pre-tRNA | chr2:12882734-12882804 FORWARD LENGTH=71
scaffold522_contigs=18	448638	AT1G60820.1	71	100	71	0.02	100	0	0	216254	216324	71	1	5e-27	132	| Symbols: | pre-tRNA | chr1:22394637-22394707 REVERSE LENGTH=71
scaffold522_contigs=18	448638	AT1G06860.1	71	100	71	0.02	100	0	0	216254	216324	71	1	5e-27	132	| Symbols: | pre-tRNA | chr1:2107398-2107468 REVERSE LENGTH=71
scaffold522_contigs=18	448638	AT1G06880.1	71	100	71	0.02	100	0	0	216254	216324	71	1	5e-27	132	| Symbols: | pre-tRNA | chr1:2111148-2111218 REVERSE LENGTH=71
scaffold522_contigs=18	448638	AT1G60580.1	71	100	71	0.02	100	0	0	216254	216324	71	1	5e-27	132	| Symbols: | pre-tRNA | chr1:22313414-22313484 REVERSE LENGTH=71
scaffold522_contigs=18	448638	AT1G04320.1	71	100	69	0.02	97.18	0	0	216254	216322	71	3	6e-26	128	| Symbols: | pre-tRNA | chr1:1159023-1159093 FORWARD LENGTH=71
scaffold522_contigs=18	448638	AT3G06105.1	71	98.59	71	0.02	100	1	0	216254	216324	71	1	2e-25	126	| Symbols: | pre-tRNA | chr3:1843324-1843394 REVERSE LENGTH=71
scaffold522_contigs=18	448638	AT2G42420.1	71	98.59	71	0.02	100	1	0	216254	216324	71	1	2e-25	126	| Symbols: | pre-tRNA | chr2:17660778-17660848 FORWARD LENGTH=71
scaffold522_contigs=18	448638	AT1G60840.1	71	98.59	71	0.02	100	1	0	216254	216324	71	1	2e-25	126	| Symbols: | pre-tRNA | chr1:22397592-22397662 REVERSE LENGTH=71
scaffold522_contigs=18	448638	AT1G60910.1	71	98.59	71	0.02	100	1	0	216254	216324	71	1	2e-25	126	| Symbols: | pre-tRNA | chr1:22428167-22428237 FORWARD LENGTH=71
scaffold522_contigs=18	448638	AT5G18005.1	72	97.22	72	0.02	100	2	0	66708	66779	1	72	3e-24	122	| Symbols: | pre-tRNA | chr5:5962698-5962769 REVERSE LENGTH=72
scaffold522_contigs=18	448638	AT5G18015.1	72	97.22	72	0.02	100	2	0	66708	66779	1	72	3e-24	122	| Symbols: | pre-tRNA | chr5:5965971-5966042 REVERSE LENGTH=72
scaffold522_contigs=18	448638	AT4G39615.1	72	97.22	72	0.02	100	2	0	66708	66779	1	72	3e-24	122	| Symbols: | pre-tRNA | chr4:18395028-18395099 FORWARD LENGTH=72
scaffold522_contigs=18	448638	AT4G17765.1	72	97.22	72	0.02	100	2	0	66708	66779	1	72	3e-24	122	| Symbols: | pre-tRNA | chr4:9873512-9873583 REVERSE LENGTH=72
scaffold522_contigs=18	448638	AT4G17612.1	72	97.22	72	0.02	100	2	0	66708	66779	1	72	3e-24	122	| Symbols: | pre-tRNA | chr4:9815203-9815274 REVERSE LENGTH=72
scaffold522_contigs=18	448638	AT3G03845.1	72	97.22	72	0.02	100	2	0	66708	66779	1	72	3e-24	122	| Symbols: | pre-tRNA | chr3:981969-982040 FORWARD LENGTH=72
scaffold522_contigs=18	448638	AT3G03852.1	72	97.22	72	0.02	100	2	0	66708	66779	1	72	3e-24	122	| Symbols: | pre-tRNA | chr3:984099-984170 FORWARD LENGTH=72
scaffold522_contigs=18	448638	AT1G61880.1	72	97.22	72	0.02	100	2	0	66708	66779	1	72	3e-24	122	| Symbols: | pre-tRNA | chr1:22866758-22866829 REVERSE LENGTH=72
scaffold522_contigs=18	448638	AT1G11640.1	72	97.22	72	0.02	100	2	0	66708	66779	1	72	3e-24	122	| Symbols: | pre-tRNA | chr1:3914629-3914700 REVERSE LENGTH=72
scaffold522_contigs=18	448638	AT1G15450.1	72	97.22	72	0.02	100	2	0	66708	66779	1	72	3e-24	122	| Symbols: | pre-tRNA | chr1:5309647-5309718 REVERSE LENGTH=72
scaffold522_contigs=18	448638	AT1G80250.1	72	97.22	72	0.02	100	2	0	66708	66779	1	72	3e-24	122	| Symbols: | pre-tRNA | chr1:30174014-30174085 REVERSE LENGTH=72
scaffold522_contigs=18	448638	AT5G18085.1	72	95.83	72	0.02	100	3	0	66708	66779	1	72	1e-22	117	| Symbols: | pre-tRNA | chr5:5984377-5984448 FORWARD LENGTH=72
scaffold522_contigs=18	448638	AT1G20820.1	72	98.48	66	0.01	91.67	1	0	66714	66779	7	72	1e-22	117	| Symbols: | pre-tRNA | chr1:7242761-7242832 REVERSE LENGTH=72
scaffold522_contigs=18	448638	AT5G43535.1	71	94.44	72	0.02	101.41	2	2	216254	216324	71	1	2e-20	110	| Symbols: | pre-tRNA | chr5:17495541-17495611 REVERSE LENGTH=71
scaffold522_contigs=18	448638	AT1G71700.1	71	94.44	72	0.02	101.41	2	2	216254	216324	71	1	2e-20	110	| Symbols: | pre-tRNA | chr1:26973389-26973459 FORWARD LENGTH=71
scaffold523_contigs=15	595301	AT5G46325.1	80	100	80	0.01	100	0	0	144842	144921	80	1	6e-32	148	| Symbols: | pre-tRNA | chr5:18790308-18790387 FORWARD LENGTH=80
scaffold523_contigs=15	595301	AT5G06125.1	80	100	80	0.01	100	0	0	144842	144921	80	1	6e-32	148	| Symbols: | pre-tRNA | chr5:1853302-1853381 REVERSE LENGTH=80
scaffold523_contigs=15	595301	AT3G52565.1	80	100	80	0.01	100	0	0	144842	144921	80	1	6e-32	148	| Symbols: | pre-tRNA | chr3:19500988-19501067 FORWARD LENGTH=80
scaffold523_contigs=15	595301	AT1G11550.1	80	100	80	0.01	100	0	0	144842	144921	80	1	6e-32	148	| Symbols: | pre-tRNA | chr1:3881529-3881608 FORWARD LENGTH=80
scaffold523_contigs=15	595301	AT1G50070.1	80	100	77	0.01	96.25	0	0	144842	144918	80	4	3e-30	143	| Symbols: | pre-tRNA | chr1:18552999-18553078 FORWARD LENGTH=80
scaffold523_contigs=15	595301	AT1G50100.1	80	100	77	0.01	96.25	0	0	144842	144918	80	4	3e-30	143	| Symbols: | pre-tRNA | chr1:18557900-18557979 FORWARD LENGTH=80
scaffold523_contigs=15	595301	AT4G18255.1	80	97.5	80	0.01	100	2	0	144842	144921	80	1	1e-28	137	| Symbols: | pre-tRNA | chr4:10093067-10093146 REVERSE LENGTH=80
scaffold523_contigs=15	595301	AT2G36150.1	80	97.5	80	0.01	100	2	0	144842	144921	80	1	1e-28	137	| Symbols: | pre-tRNA | chr2:15169578-15169657 FORWARD LENGTH=80
scaffold523_contigs=15	595301	AT1G61910.1	80	97.5	80	0.01	100	2	0	144842	144921	80	1	1e-28	137	| Symbols: | pre-tRNA | chr1:22887090-22887169 FORWARD LENGTH=80
scaffold523_contigs=15	595301	AT5G03705.1	81	95.45	66	0.01	81.48	2	1	144850	144914	73	8	1e-18	104	| Symbols: | pre-tRNA | chr5:970799-970879 REVERSE LENGTH=81
scaffold523_contigs=15	595301	AT5G64855.1	81	95.45	66	0.01	81.48	2	1	144850	144914	73	8	1e-18	104	| Symbols: | pre-tRNA | chr5:25925066-25925146 FORWARD LENGTH=81
scaffold523_contigs=15	595301	AT5G40945.1	81	95.45	66	0.01	81.48	2	1	144850	144914	73	8	1e-18	104	| Symbols: | pre-tRNA | chr5:16410585-16410665 FORWARD LENGTH=81
scaffold523_contigs=15	595301	AT5G09975.1	81	95.45	66	0.01	81.48	2	1	144850	144914	73	8	1e-18	104	| Symbols: | pre-tRNA | chr5:3118377-3118457 FORWARD LENGTH=81
scaffold523_contigs=15	595301	AT4G13265.1	81	95.45	66	0.01	81.48	2	1	144850	144914	73	8	1e-18	104	| Symbols: | pre-tRNA | chr4:7730961-7731041 FORWARD LENGTH=81
scaffold523_contigs=15	595301	AT3G61105.1	81	95.45	66	0.01	81.48	2	1	144850	144914	73	8	1e-18	104	| Symbols: | pre-tRNA | chr3:22611410-22611490 FORWARD LENGTH=81
scaffold523_contigs=15	595301	AT3G13223.1	81	95.45	66	0.01	81.48	2	1	144850	144914	73	8	1e-18	104	| Symbols: | pre-tRNA | chr3:4254528-4254608 FORWARD LENGTH=81
scaffold523_contigs=15	595301	AT2G26090.1	81	95.45	66	0.01	81.48	2	1	144850	144914	73	8	1e-18	104	| Symbols: | pre-tRNA | chr2:11115679-11115759 REVERSE LENGTH=81
scaffold523_contigs=15	595301	AT2G21670.1	81	95.45	66	0.01	81.48	2	1	144850	144914	73	8	1e-18	104	| Symbols: | pre-tRNA | chr2:9266809-9266889 REVERSE LENGTH=81
scaffold523_contigs=15	595301	AT1G74570.1	81	95.45	66	0.01	81.48	2	1	144850	144914	73	8	1e-18	104	| Symbols: | pre-tRNA | chr1:28020383-28020463 REVERSE LENGTH=81
scaffold523_contigs=15	595301	AT5G60285.1	81	93.94	66	0.01	81.48	3	1	144850	144914	73	8	7e-17	99	| Symbols: | pre-tRNA | chr5:24262580-24262660 FORWARD LENGTH=81
scaffold523_contigs=15	595301	AT4G16475.1	81	92.65	68	0.01	83.95	0	5	144850	144914	73	8	3e-15	93.5	| Symbols: | pre-tRNA | chr4:9289685-9289765 FORWARD LENGTH=81
scaffold523_contigs=15	595301	AT1G74610.1	81	92.65	68	0.01	83.95	0	5	144850	144914	73	8	3e-15	93.5	| Symbols: | pre-tRNA | chr1:28027960-28028040 FORWARD LENGTH=81
scaffold523_contigs=15	595301	AT1G18820.1	81	92.65	68	0.01	83.95	0	5	144850	144914	73	8	3e-15	93.5	| Symbols: | pre-tRNA | chr1:6488655-6488735 FORWARD LENGTH=81
scaffold529_contigs=26	957051	AT5G10455.1	82	100	82	0.01	100	0	0	677589	677670	82	1	8e-33	152	| Symbols: | pre-tRNA | chr5:3287553-3287634 REVERSE LENGTH=82
scaffold529_contigs=26	957051	AT4G28915.1	82	100	82	0.01	100	0	0	677589	677670	82	1	8e-33	152	| Symbols: | pre-tRNA | chr4:14267281-14267362 FORWARD LENGTH=82
scaffold529_contigs=26	957051	AT2G44320.1	82	100	82	0.01	100	0	0	677589	677670	82	1	8e-33	152	| Symbols: | pre-tRNA | chr2:18309977-18310058 REVERSE LENGTH=82
scaffold529_contigs=26	957051	AT5G06685.1	82	97.56	82	0.01	100	2	0	677589	677670	82	1	2e-29	141	| Symbols: | pre-tRNA | chr5:2060153-2060234 REVERSE LENGTH=82
scaffold529_contigs=26	957051	AT3G20885.1	82	97.56	82	0.01	100	2	0	677589	677670	82	1	2e-29	141	| Symbols: | pre-tRNA | chr3:7319577-7319658 REVERSE LENGTH=82
scaffold529_contigs=26	957051	AT3G60075.1	82	97.56	82	0.01	100	2	0	677589	677670	82	1	2e-29	141	| Symbols: | pre-tRNA | chr3:22186835-22186916 REVERSE LENGTH=82
scaffold529_contigs=26	957051	AT2G42020.1	82	97.56	82	0.01	100	2	0	677589	677670	82	1	2e-29	141	| Symbols: | pre-tRNA | chr2:17538703-17538784 REVERSE LENGTH=82
scaffold529_contigs=26	957051	AT4G24565.1	82	96.34	82	0.01	100	3	0	677589	677670	82	1	8e-28	135	| Symbols: | pre-tRNA | chr4:12686139-12686220 FORWARD LENGTH=82
scaffold529_contigs=26	957051	AT3G63006.1	73	100	73	0.01	100	0	0	840487	840559	73	1	8e-28	135	| Symbols: | pre-tRNA | chr3:23285754-23285826 REVERSE LENGTH=73
scaffold529_contigs=26	957051	AT3G63003.1	73	100	73	0.01	100	0	0	840487	840559	73	1	8e-28	135	| Symbols: | pre-tRNA | chr3:23285593-23285665 REVERSE LENGTH=73
scaffold529_contigs=26	957051	AT2G03490.1	73	100	73	0.01	100	0	0	840487	840559	73	1	8e-28	135	| Symbols: | pre-tRNA | chr2:1054718-1054790 REVERSE LENGTH=73
scaffold529_contigs=26	957051	AT2G47100.1	73	100	73	0.01	100	0	0	840487	840559	73	1	8e-28	135	| Symbols: | pre-tRNA | chr2:19344427-19344499 FORWARD LENGTH=73
scaffold529_contigs=26	957051	AT1G26490.1	73	100	73	0.01	100	0	0	840487	840559	73	1	8e-28	135	| Symbols: | pre-tRNA | chr1:9158183-9158255 FORWARD LENGTH=73
scaffold529_contigs=26	957051	AT1G54670.1	73	100	73	0.01	100	0	0	840487	840559	73	1	8e-28	135	| Symbols: | pre-tRNA | chr1:20412928-20413000 REVERSE LENGTH=73
scaffold529_contigs=26	957051	AT1G13850.1	73	100	73	0.01	100	0	0	840487	840559	73	1	8e-28	135	| Symbols: | pre-tRNA | chr1:4743095-4743167 FORWARD LENGTH=73
scaffold529_contigs=26	957051	AT1G13840.1	73	100	73	0.01	100	0	0	840487	840559	73	1	8e-28	135	| Symbols: | pre-tRNA | chr1:4741999-4742071 FORWARD LENGTH=73
scaffold529_contigs=26	957051	AT1G08870.1	73	100	73	0.01	100	0	0	840487	840559	73	1	8e-28	135	| Symbols: | pre-tRNA | chr1:2846536-2846608 REVERSE LENGTH=73
scaffold529_contigs=26	957051	AT1G77190.1	82	96.34	82	0.01	100	3	0	677589	677670	82	1	8e-28	135	| Symbols: | pre-tRNA | chr1:29002205-29002286 REVERSE LENGTH=82
scaffold529_contigs=26	957051	AT5G56975.1	74	98.65	74	0.01	100	1	0	816519	816592	74	1	1e-26	132	| Symbols: | pre-tRNA | chr5:23054771-23054844 REVERSE LENGTH=74
scaffold529_contigs=26	957051	AT5G38155.1	74	98.65	74	0.01	100	1	0	816519	816592	74	1	1e-26	132	| Symbols: | pre-tRNA | chr5:15225318-15225391 FORWARD LENGTH=74
scaffold529_contigs=26	957051	AT5G15175.1	74	98.65	74	0.01	100	1	0	816519	816592	74	1	1e-26	132	| Symbols: | pre-tRNA | chr5:4929560-4929633 FORWARD LENGTH=74
scaffold529_contigs=26	957051	AT5G05985.1	74	98.65	74	0.01	100	1	0	816519	816592	74	1	1e-26	132	| Symbols: | pre-tRNA | chr5:1804616-1804689 FORWARD LENGTH=74
scaffold529_contigs=26	957051	AT4G39672.1	74	98.65	74	0.01	100	1	0	816519	816592	74	1	1e-26	132	| Symbols: | pre-tRNA | chr4:18411265-18411338 FORWARD LENGTH=74
scaffold529_contigs=26	957051	AT3G26747.1	74	98.65	74	0.01	100	1	0	816519	816592	74	1	1e-26	132	| Symbols: | pre-tRNA | chr3:9839184-9839257 FORWARD LENGTH=74
scaffold529_contigs=26	957051	AT2G22110.1	74	98.65	74	0.01	100	1	0	816519	816592	74	1	1e-26	132	| Symbols: | pre-tRNA | chr2:9393670-9393743 FORWARD LENGTH=74
scaffold529_contigs=26	957051	AT3G11395.1	74	97.3	74	0.01	100	2	0	816519	816592	74	1	5e-25	126	| Symbols: | pre-tRNA | chr3:3575844-3575917 FORWARD LENGTH=74
scaffold529_contigs=26	957051	AT3G58035.1	82	97.26	73	0.01	89.02	2	0	677594	677666	77	5	2e-24	124	| Symbols: | pre-tRNA | chr3:21487317-21487398 FORWARD LENGTH=82
scaffold529_contigs=26	957051	AT3G62245.1	73	94.52	73	0.01	100	4	0	840487	840559	73	1	4e-21	113	| Symbols: | pre-tRNA | chr3:23036880-23036952 FORWARD LENGTH=73
scaffold529_contigs=26	957051	AT2G30850.1	73	94.52	73	0.01	100	4	0	840487	840559	73	1	4e-21	113	| Symbols: | pre-tRNA | chr2:13137236-13137308 REVERSE LENGTH=73
scaffold529_contigs=26	957051	AT5G65445.1	82	90.48	84	0.01	102.44	4	4	677589	677670	82	1	2e-19	108	| Symbols: | pre-tRNA | chr5:26157189-26157270 REVERSE LENGTH=82
scaffold532_contigs=7	140945	AT5G55505.1	73	100	73	0.05	100	0	0	113196	113268	73	1	1e-28	135	| Symbols: | pre-tRNA | chr5:22484770-22484842 REVERSE LENGTH=73
scaffold532_contigs=7	140945	AT5G55505.1	73	100	73	0.05	100	0	0	115656	115728	1	73	1e-28	135	| Symbols: | pre-tRNA | chr5:22484770-22484842 REVERSE LENGTH=73
scaffold532_contigs=7	140945	AT5G61445.1	73	100	73	0.05	100	0	0	113196	113268	73	1	1e-28	135	| Symbols: | pre-tRNA | chr5:24709666-24709738 FORWARD LENGTH=73
scaffold532_contigs=7	140945	AT5G61445.1	73	100	73	0.05	100	0	0	115656	115728	1	73	1e-28	135	| Symbols: | pre-tRNA | chr5:24709666-24709738 FORWARD LENGTH=73
scaffold532_contigs=7	140945	AT5G07675.1	73	100	73	0.05	100	0	0	113196	113268	73	1	1e-28	135	| Symbols: | pre-tRNA | chr5:2432263-2432335 REVERSE LENGTH=73
scaffold532_contigs=7	140945	AT5G07675.1	73	100	73	0.05	100	0	0	115656	115728	1	73	1e-28	135	| Symbols: | pre-tRNA | chr5:2432263-2432335 REVERSE LENGTH=73
scaffold532_contigs=7	140945	AT5G01365.1	73	100	73	0.05	100	0	0	113196	113268	73	1	1e-28	135	| Symbols: | pre-tRNA | chr5:150355-150427 REVERSE LENGTH=73
scaffold532_contigs=7	140945	AT5G01365.1	73	100	73	0.05	100	0	0	115656	115728	1	73	1e-28	135	| Symbols: | pre-tRNA | chr5:150355-150427 REVERSE LENGTH=73
scaffold532_contigs=7	140945	AT5G39895.1	73	100	73	0.05	100	0	0	113196	113268	73	1	1e-28	135	| Symbols: | pre-tRNA | chr5:15976287-15976359 FORWARD LENGTH=73
scaffold532_contigs=7	140945	AT5G39895.1	73	100	73	0.05	100	0	0	115656	115728	1	73	1e-28	135	| Symbols: | pre-tRNA | chr5:15976287-15976359 FORWARD LENGTH=73
scaffold532_contigs=7	140945	AT4G12065.1	73	100	73	0.05	100	0	0	113196	113268	73	1	1e-28	135	| Symbols: | pre-tRNA | chr4:7232799-7232871 REVERSE LENGTH=73
scaffold532_contigs=7	140945	AT4G12065.1	73	100	73	0.05	100	0	0	115656	115728	1	73	1e-28	135	| Symbols: | pre-tRNA | chr4:7232799-7232871 REVERSE LENGTH=73
scaffold532_contigs=7	140945	AT3G28685.1	73	100	73	0.05	100	0	0	113196	113268	73	1	1e-28	135	| Symbols: | pre-tRNA | chr3:10752431-10752503 FORWARD LENGTH=73
scaffold532_contigs=7	140945	AT3G28685.1	73	100	73	0.05	100	0	0	115656	115728	1	73	1e-28	135	| Symbols: | pre-tRNA | chr3:10752431-10752503 FORWARD LENGTH=73
scaffold532_contigs=7	140945	AT3G28695.1	73	100	73	0.05	100	0	0	113196	113268	73	1	1e-28	135	| Symbols: | pre-tRNA | chr3:10759393-10759465 REVERSE LENGTH=73
scaffold532_contigs=7	140945	AT3G28695.1	73	100	73	0.05	100	0	0	115656	115728	1	73	1e-28	135	| Symbols: | pre-tRNA | chr3:10759393-10759465 REVERSE LENGTH=73
scaffold532_contigs=7	140945	AT2G02900.1	73	100	73	0.05	100	0	0	113196	113268	73	1	1e-28	135	| Symbols: | pre-tRNA | chr2:846855-846927 REVERSE LENGTH=73
scaffold532_contigs=7	140945	AT2G02900.1	73	100	73	0.05	100	0	0	115656	115728	1	73	1e-28	135	| Symbols: | pre-tRNA | chr2:846855-846927 REVERSE LENGTH=73
scaffold532_contigs=7	140945	AT2G02600.1	73	100	73	0.05	100	0	0	113196	113268	73	1	1e-28	135	| Symbols: | pre-tRNA | chr2:706796-706868 FORWARD LENGTH=73
scaffold532_contigs=7	140945	AT2G02600.1	73	100	73	0.05	100	0	0	115656	115728	1	73	1e-28	135	| Symbols: | pre-tRNA | chr2:706796-706868 FORWARD LENGTH=73
scaffold532_contigs=7	140945	AT1G07580.1	73	100	73	0.05	100	0	0	113196	113268	73	1	1e-28	135	| Symbols: | pre-tRNA | chr1:2334822-2334894 FORWARD LENGTH=73
scaffold532_contigs=7	140945	AT1G07580.1	73	100	73	0.05	100	0	0	115656	115728	1	73	1e-28	135	| Symbols: | pre-tRNA | chr1:2334822-2334894 FORWARD LENGTH=73
scaffold532_contigs=7	140945	AT1G06610.1	73	100	73	0.05	100	0	0	113196	113268	73	1	1e-28	135	| Symbols: | pre-tRNA | chr1:2025356-2025428 FORWARD LENGTH=73
scaffold532_contigs=7	140945	AT1G06610.1	73	100	73	0.05	100	0	0	115656	115728	1	73	1e-28	135	| Symbols: | pre-tRNA | chr1:2025356-2025428 FORWARD LENGTH=73
scaffold532_contigs=7	140945	AT5G43455.1	73	98.63	73	0.05	100	1	0	113196	113268	73	1	6e-27	130	| Symbols: | pre-tRNA | chr5:17459175-17459247 REVERSE LENGTH=73
scaffold532_contigs=7	140945	AT5G43455.1	73	98.63	73	0.05	100	1	0	115656	115728	1	73	6e-27	130	| Symbols: | pre-tRNA | chr5:17459175-17459247 REVERSE LENGTH=73
scaffold532_contigs=7	140945	AT4G11355.1	73	98.63	73	0.05	100	1	0	113196	113268	73	1	6e-27	130	| Symbols: | pre-tRNA | chr4:6905485-6905557 REVERSE LENGTH=73
scaffold532_contigs=7	140945	AT4G11355.1	73	98.63	73	0.05	100	1	0	115656	115728	1	73	6e-27	130	| Symbols: | pre-tRNA | chr4:6905485-6905557 REVERSE LENGTH=73
scaffold532_contigs=7	140945	AT4G26675.1	73	98.63	73	0.05	100	1	0	113196	113268	73	1	6e-27	130	| Symbols: | pre-tRNA | chr4:13454557-13454629 FORWARD LENGTH=73
scaffold532_contigs=7	140945	AT4G26675.1	73	98.63	73	0.05	100	1	0	115656	115728	1	73	6e-27	130	| Symbols: | pre-tRNA | chr4:13454557-13454629 FORWARD LENGTH=73
scaffold532_contigs=7	140945	AT2G30850.1	73	98.63	73	0.05	100	1	0	113196	113268	73	1	6e-27	130	| Symbols: | pre-tRNA | chr2:13137236-13137308 REVERSE LENGTH=73
scaffold532_contigs=7	140945	AT2G30850.1	73	98.63	73	0.05	100	1	0	115656	115728	1	73	6e-27	130	| Symbols: | pre-tRNA | chr2:13137236-13137308 REVERSE LENGTH=73
scaffold557_contigs=11	425458	AT5G49435.1	72	100	72	0.02	100	0	0	224668	224739	72	1	1e-27	134	| Symbols: | pre-tRNA | chr5:20046823-20046894 FORWARD LENGTH=72
scaffold557_contigs=11	425458	AT5G02505.1	72	100	72	0.02	100	0	0	224668	224739	72	1	1e-27	134	| Symbols: | pre-tRNA | chr5:559330-559401 REVERSE LENGTH=72
scaffold557_contigs=11	425458	AT4G39345.1	72	100	72	0.02	100	0	0	224668	224739	72	1	1e-27	134	| Symbols: | pre-tRNA | chr4:18293780-18293851 FORWARD LENGTH=72
scaffold557_contigs=11	425458	AT3G06665.1	72	100	72	0.02	100	0	0	224668	224739	72	1	1e-27	134	| Symbols: | pre-tRNA | chr3:2104956-2105027 REVERSE LENGTH=72
scaffold557_contigs=11	425458	AT1G07760.1	72	100	72	0.02	100	0	0	224668	224739	72	1	1e-27	134	| Symbols: | pre-tRNA | chr1:2406834-2406905 REVERSE LENGTH=72
scaffold557_contigs=11	425458	AT1G02600.1	72	100	72	0.02	100	0	0	224668	224739	72	1	1e-27	134	| Symbols: | pre-tRNA | chr1:552640-552711 FORWARD LENGTH=72
scaffold557_contigs=11	425458	AT5G64735.1	72	98.61	72	0.02	100	1	0	224668	224739	72	1	6e-26	128	| Symbols: | pre-tRNA | chr5:25875394-25875465 REVERSE LENGTH=72
scaffold557_contigs=11	425458	AT5G37795.1	74	97.3	74	0.02	100	2	0	149643	149716	74	1	2e-25	126	| Symbols: | pre-tRNA | chr5:15032508-15032581 REVERSE LENGTH=74
scaffold557_contigs=11	425458	AT5G37795.1	74	97.3	74	0.02	100	2	0	148702	148775	74	1	2e-25	126	| Symbols: | pre-tRNA | chr5:15032508-15032581 REVERSE LENGTH=74
scaffold557_contigs=11	425458	AT5G65615.1	74	97.3	74	0.02	100	2	0	149643	149716	74	1	2e-25	126	| Symbols: | pre-tRNA | chr5:26221634-26221707 REVERSE LENGTH=74
scaffold557_contigs=11	425458	AT5G65615.1	74	97.3	74	0.02	100	2	0	148702	148775	74	1	2e-25	126	| Symbols: | pre-tRNA | chr5:26221634-26221707 REVERSE LENGTH=74
scaffold557_contigs=11	425458	AT3G50895.1	74	97.3	74	0.02	100	2	0	149643	149716	74	1	2e-25	126	| Symbols: | pre-tRNA | chr3:18917433-18917506 FORWARD LENGTH=74
scaffold557_contigs=11	425458	AT3G50895.1	74	97.3	74	0.02	100	2	0	148702	148775	74	1	2e-25	126	| Symbols: | pre-tRNA | chr3:18917433-18917506 FORWARD LENGTH=74
scaffold557_contigs=11	425458	AT2G01160.1	74	97.3	74	0.02	100	2	0	149643	149716	74	1	2e-25	126	| Symbols: | pre-tRNA | chr2:102065-102138 FORWARD LENGTH=74
scaffold557_contigs=11	425458	AT2G01160.1	74	97.3	74	0.02	100	2	0	148702	148775	74	1	2e-25	126	| Symbols: | pre-tRNA | chr2:102065-102138 FORWARD LENGTH=74
scaffold557_contigs=11	425458	AT2G36140.1	74	97.3	74	0.02	100	2	0	149643	149716	74	1	2e-25	126	| Symbols: | pre-tRNA | chr2:15168862-15168935 FORWARD LENGTH=74
scaffold557_contigs=11	425458	AT2G36140.1	74	97.3	74	0.02	100	2	0	148702	148775	74	1	2e-25	126	| Symbols: | pre-tRNA | chr2:15168862-15168935 FORWARD LENGTH=74
scaffold557_contigs=11	425458	AT1G69300.1	74	97.3	74	0.02	100	2	0	149643	149716	74	1	2e-25	126	| Symbols: | pre-tRNA | chr1:26049478-26049551 FORWARD LENGTH=74
scaffold557_contigs=11	425458	AT1G69300.1	74	97.3	74	0.02	100	2	0	148702	148775	74	1	2e-25	126	| Symbols: | pre-tRNA | chr1:26049478-26049551 FORWARD LENGTH=74
scaffold557_contigs=11	425458	AT1G15090.1	74	97.3	74	0.02	100	2	0	149643	149716	74	1	2e-25	126	| Symbols: | pre-tRNA | chr1:5189687-5189760 REVERSE LENGTH=74
scaffold557_contigs=11	425458	AT1G15090.1	74	97.3	74	0.02	100	2	0	148702	148775	74	1	2e-25	126	| Symbols: | pre-tRNA | chr1:5189687-5189760 REVERSE LENGTH=74
scaffold557_contigs=11	425458	AT1G26430.1	74	97.3	74	0.02	100	2	0	149643	149716	74	1	2e-25	126	| Symbols: | pre-tRNA | chr1:9143810-9143883 FORWARD LENGTH=74
scaffold557_contigs=11	425458	AT1G26430.1	74	97.3	74	0.02	100	2	0	148702	148775	74	1	2e-25	126	| Symbols: | pre-tRNA | chr1:9143810-9143883 FORWARD LENGTH=74
scaffold557_contigs=11	425458	AT1G05390.1	74	96	75	0.02	101.35	1	2	149643	149716	74	1	1e-23	121	| Symbols: | pre-tRNA | chr1:1583772-1583845 REVERSE LENGTH=74
scaffold557_contigs=11	425458	AT1G05390.1	74	96	75	0.02	101.35	1	2	148702	148775	74	1	1e-23	121	| Symbols: | pre-tRNA | chr1:1583772-1583845 REVERSE LENGTH=74
scaffold557_contigs=11	425458	AT4G14345.1	72	95.83	72	0.02	100	3	0	224668	224739	72	1	1e-22	117	| Symbols: | pre-tRNA | chr4:8255700-8255771 FORWARD LENGTH=72
scaffold557_contigs=11	425458	AT2G28770.1	72	95.83	72	0.02	100	3	0	224668	224739	72	1	1e-22	117	| Symbols: | pre-tRNA | chr2:12339751-12339822 FORWARD LENGTH=72
scaffold557_contigs=11	425458	AT5G66535.1	74	92	75	0.02	101.35	4	2	149643	149716	74	1	1e-18	104	| Symbols: | pre-tRNA | chr5:26556023-26556096 REVERSE LENGTH=74
scaffold557_contigs=11	425458	AT5G66535.1	74	92	75	0.02	101.35	4	2	148702	148775	74	1	1e-18	104	| Symbols: | pre-tRNA | chr5:26556023-26556096 REVERSE LENGTH=74
scaffold557_contigs=11	425458	AT4G22635.1	74	92	75	0.02	101.35	4	2	149643	149716	74	1	1e-18	104	| Symbols: | pre-tRNA | chr4:11910289-11910362 FORWARD LENGTH=74
scaffold557_contigs=11	425458	AT4G22635.1	74	92	75	0.02	101.35	4	2	148702	148775	74	1	1e-18	104	| Symbols: | pre-tRNA | chr4:11910289-11910362 FORWARD LENGTH=74
scaffold557_contigs=11	425458	AT2G18310.1	74	92	75	0.02	101.35	4	2	149643	149716	74	1	1e-18	104	| Symbols: | pre-tRNA | chr2:7955677-7955750 REVERSE LENGTH=74
scaffold557_contigs=11	425458	AT2G18310.1	74	92	75	0.02	101.35	4	2	148702	148775	74	1	1e-18	104	| Symbols: | pre-tRNA | chr2:7955677-7955750 REVERSE LENGTH=74
scaffold557_contigs=11	425458	AT1G52170.1	74	92	75	0.02	101.35	4	2	149643	149716	74	1	1e-18	104	| Symbols: | pre-tRNA | chr1:19424555-19424628 FORWARD LENGTH=74
scaffold557_contigs=11	425458	AT1G52170.1	74	92	75	0.02	101.35	4	2	148702	148775	74	1	1e-18	104	| Symbols: | pre-tRNA | chr1:19424555-19424628 FORWARD LENGTH=74
scaffold557_contigs=11	425458	AT4G12405.1	74	90.67	75	0.02	101.35	5	2	149643	149716	74	1	5e-17	99	| Symbols: | pre-tRNA | chr4:7341424-7341497 REVERSE LENGTH=74
scaffold557_contigs=11	425458	AT4G12405.1	74	90.67	75	0.02	101.35	5	2	148702	148775	74	1	5e-17	99	| Symbols: | pre-tRNA | chr4:7341424-7341497 REVERSE LENGTH=74
scaffold559_contigs=7	176623	AT5G40545.1	72	98.61	72	0.04	100	1	0	112205	112276	1	72	3e-26	128	| Symbols: | pre-tRNA | chr5:16239638-16239709 REVERSE LENGTH=72
scaffold559_contigs=7	176623	AT5G21378.1	72	98.61	72	0.04	100	1	0	112205	112276	1	72	3e-26	128	| Symbols: | pre-tRNA | chr5:7222057-7222128 REVERSE LENGTH=72
scaffold559_contigs=7	176623	AT5G15815.1	72	98.61	72	0.04	100	1	0	112205	112276	1	72	3e-26	128	| Symbols: | pre-tRNA | chr5:5161512-5161583 FORWARD LENGTH=72
scaffold559_contigs=7	176623	AT5G59055.1	72	98.61	72	0.04	100	1	0	112205	112276	1	72	3e-26	128	| Symbols: | pre-tRNA | chr5:23844206-23844277 FORWARD LENGTH=72
scaffold559_contigs=7	176623	AT5G05945.1	72	98.61	72	0.04	100	1	0	112205	112276	1	72	3e-26	128	| Symbols: | pre-tRNA | chr5:1788651-1788722 FORWARD LENGTH=72
scaffold559_contigs=7	176623	AT5G14495.1	72	98.61	72	0.04	100	1	0	112205	112276	1	72	3e-26	128	| Symbols: | pre-tRNA | chr5:4673900-4673971 FORWARD LENGTH=72
scaffold559_contigs=7	176623	AT3G02335.1	72	98.61	72	0.04	100	1	0	112205	112276	1	72	3e-26	128	| Symbols: | pre-tRNA | chr3:476802-476873 FORWARD LENGTH=72
scaffold559_contigs=7	176623	AT3G13335.1	72	98.61	72	0.04	100	1	0	112205	112276	1	72	3e-26	128	| Symbols: | pre-tRNA | chr3:4330772-4330843 FORWARD LENGTH=72
scaffold559_contigs=7	176623	AT3G59926.1	72	98.61	72	0.04	100	1	0	112205	112276	1	72	3e-26	128	| Symbols: | pre-tRNA | chr3:22138847-22138918 REVERSE LENGTH=72
scaffold559_contigs=7	176623	AT3G51265.1	72	98.61	72	0.04	100	1	0	112205	112276	1	72	3e-26	128	| Symbols: | pre-tRNA | chr3:19033393-19033464 REVERSE LENGTH=72
scaffold559_contigs=7	176623	AT3G27555.1	72	98.61	72	0.04	100	1	0	112205	112276	1	72	3e-26	128	| Symbols: | pre-tRNA | chr3:10210328-10210399 FORWARD LENGTH=72
scaffold559_contigs=7	176623	AT3G52765.1	72	98.61	72	0.04	100	1	0	112205	112276	1	72	3e-26	128	| Symbols: | pre-tRNA | chr3:19555036-19555107 FORWARD LENGTH=72
scaffold559_contigs=7	176623	AT2G33660.1	72	98.61	72	0.04	100	1	0	112205	112276	1	72	3e-26	128	| Symbols: | pre-tRNA | chr2:14244699-14244770 FORWARD LENGTH=72
scaffold559_contigs=7	176623	AT2G39860.1	72	98.61	72	0.04	100	1	0	112205	112276	1	72	3e-26	128	| Symbols: | pre-tRNA | chr2:16639780-16639851 REVERSE LENGTH=72
scaffold559_contigs=7	176623	AT1G49020.1	72	98.61	72	0.04	100	1	0	112205	112276	1	72	3e-26	128	| Symbols: | pre-tRNA | chr1:18135598-18135669 REVERSE LENGTH=72
scaffold559_contigs=7	176623	AT1G76000.1	72	98.61	72	0.04	100	1	0	112205	112276	1	72	3e-26	128	| Symbols: | pre-tRNA | chr1:28527767-28527838 FORWARD LENGTH=72
scaffold559_contigs=7	176623	AT1G73900.1	72	98.61	72	0.04	100	1	0	112205	112276	1	72	3e-26	128	| Symbols: | pre-tRNA | chr1:27788983-27789054 FORWARD LENGTH=72
scaffold559_contigs=7	176623	AT1G75070.1	72	98.61	72	0.04	100	1	0	112205	112276	1	72	3e-26	128	| Symbols: | pre-tRNA | chr1:28184532-28184603 FORWARD LENGTH=72
scaffold559_contigs=7	176623	AT1G18430.1	72	98.61	72	0.04	100	1	0	112205	112276	1	72	3e-26	128	| Symbols: | pre-tRNA | chr1:6345764-6345835 FORWARD LENGTH=72
scaffold559_contigs=7	176623	AT1G17660.1	72	98.61	72	0.04	100	1	0	112205	112276	1	72	3e-26	128	| Symbols: | pre-tRNA | chr1:6075820-6075891 FORWARD LENGTH=72
scaffold559_contigs=7	176623	AT1G03515.1	72	98.61	72	0.04	100	1	0	112205	112276	1	72	3e-26	128	| Symbols: | pre-tRNA | chr1:877648-877719 FORWARD LENGTH=72
scaffold559_contigs=7	176623	AT2G33650.1	72	97.22	72	0.04	100	2	0	112205	112276	1	72	1e-24	122	| Symbols: | pre-tRNA | chr2:14243131-14243202 FORWARD LENGTH=72
scaffold559_contigs=7	176623	AT1G43820.1	72	95.65	69	0.04	95.83	3	0	112205	112273	1	69	3e-21	111	| Symbols: | pre-tRNA | chr1:16585705-16585776 REVERSE LENGTH=72
scaffold559_contigs=7	176623	AT5G15805.1	74	90.54	74	0.04	100	7	0	92562	92635	1	74	2e-17	99	| Symbols: | pre-tRNA | chr5:5157639-5157712 FORWARD LENGTH=74
scaffold559_contigs=7	176623	AT4G26375.1	74	90.54	74	0.04	100	7	0	92562	92635	1	74	2e-17	99	| Symbols: | pre-tRNA | chr4:13336337-13336410 REVERSE LENGTH=74
scaffold559_contigs=7	176623	AT4G26385.1	74	90.54	74	0.04	100	7	0	92562	92635	1	74	2e-17	99	| Symbols: | pre-tRNA | chr4:13341493-13341566 REVERSE LENGTH=74
scaffold559_contigs=7	176623	AT3G25715.1	74	90.54	74	0.04	100	7	0	92562	92635	1	74	2e-17	99	| Symbols: | pre-tRNA | chr3:9372374-9372447 REVERSE LENGTH=74
scaffold559_contigs=7	176623	AT2G22380.1	74	90.54	74	0.04	100	7	0	92562	92635	1	74	2e-17	99	| Symbols: | pre-tRNA | chr2:9502280-9502353 FORWARD LENGTH=74
scaffold559_contigs=7	176623	AT2G22220.1	74	90.54	74	0.04	100	7	0	92562	92635	1	74	2e-17	99	| Symbols: | pre-tRNA | chr2:9449809-9449882 REVERSE LENGTH=74
scaffold559_contigs=7	176623	AT1G31110.1	74	90.54	74	0.04	100	7	0	92562	92635	1	74	2e-17	99	| Symbols: | pre-tRNA | chr1:11104113-11104186 FORWARD LENGTH=74
scaffold559_contigs=7	176623	AT1G69130.1	74	90.54	74	0.04	100	7	0	92562	92635	1	74	2e-17	99	| Symbols: | pre-tRNA | chr1:25989730-25989803 FORWARD LENGTH=74
scaffold560_contigs=4	203020	AT5G10455.1	82	100	82	0.04	100	0	0	56389	56470	1	82	2e-33	152	| Symbols: | pre-tRNA | chr5:3287553-3287634 REVERSE LENGTH=82
scaffold560_contigs=4	203020	AT4G28915.1	82	100	82	0.04	100	0	0	56389	56470	1	82	2e-33	152	| Symbols: | pre-tRNA | chr4:14267281-14267362 FORWARD LENGTH=82
scaffold560_contigs=4	203020	AT2G44320.1	82	100	82	0.04	100	0	0	56389	56470	1	82	2e-33	152	| Symbols: | pre-tRNA | chr2:18309977-18310058 REVERSE LENGTH=82
scaffold560_contigs=4	203020	AT3G46875.1	82	98.78	82	0.04	100	1	0	148267	148348	82	1	8e-32	147	| Symbols: | pre-tRNA | chr3:17264580-17264661 FORWARD LENGTH=82
scaffold560_contigs=4	203020	AT5G06685.1	82	97.56	82	0.04	100	2	0	56389	56470	1	82	4e-30	141	| Symbols: | pre-tRNA | chr5:2060153-2060234 REVERSE LENGTH=82
scaffold560_contigs=4	203020	AT3G02715.1	82	97.56	82	0.04	100	2	0	148267	148348	82	1	4e-30	141	| Symbols: | pre-tRNA | chr3:586086-586167 FORWARD LENGTH=82
scaffold560_contigs=4	203020	AT3G20885.1	82	97.56	82	0.04	100	2	0	56389	56470	1	82	4e-30	141	| Symbols: | pre-tRNA | chr3:7319577-7319658 REVERSE LENGTH=82
scaffold560_contigs=4	203020	AT3G60075.1	82	97.56	82	0.04	100	2	0	56389	56470	1	82	4e-30	141	| Symbols: | pre-tRNA | chr3:22186835-22186916 REVERSE LENGTH=82
scaffold560_contigs=4	203020	AT2G42020.1	82	97.56	82	0.04	100	2	0	56389	56470	1	82	4e-30	141	| Symbols: | pre-tRNA | chr2:17538703-17538784 REVERSE LENGTH=82
scaffold560_contigs=4	203020	AT5G51055.1	82	96.34	82	0.04	100	3	0	148267	148348	82	1	2e-28	135	| Symbols: | pre-tRNA | chr5:20756330-20756411 FORWARD LENGTH=82
scaffold560_contigs=4	203020	AT5G16375.1	82	96.34	82	0.04	100	3	0	148267	148348	82	1	2e-28	135	| Symbols: | pre-tRNA | chr5:5358916-5358997 FORWARD LENGTH=82
scaffold560_contigs=4	203020	AT4G24565.1	82	96.34	82	0.04	100	3	0	56389	56470	1	82	2e-28	135	| Symbols: | pre-tRNA | chr4:12686139-12686220 FORWARD LENGTH=82
scaffold560_contigs=4	203020	AT1G57030.1	82	96.34	82	0.04	100	3	0	148267	148348	82	1	2e-28	135	| Symbols: | pre-tRNA | chr1:21283986-21284067 FORWARD LENGTH=82
scaffold560_contigs=4	203020	AT1G57360.1	82	96.34	82	0.04	100	3	0	148267	148348	82	1	2e-28	135	| Symbols: | pre-tRNA | chr1:21300102-21300183 FORWARD LENGTH=82
scaffold560_contigs=4	203020	AT1G57090.1	82	96.34	82	0.04	100	3	0	148267	148348	82	1	2e-28	135	| Symbols: | pre-tRNA | chr1:21287050-21287131 FORWARD LENGTH=82
scaffold560_contigs=4	203020	AT1G57060.1	82	96.34	82	0.04	100	3	0	148267	148348	82	1	2e-28	135	| Symbols: | pre-tRNA | chr1:21285519-21285600 FORWARD LENGTH=82
scaffold560_contigs=4	203020	AT1G56970.1	82	96.34	82	0.04	100	3	0	148267	148348	82	1	2e-28	135	| Symbols: | pre-tRNA | chr1:21280922-21281003 FORWARD LENGTH=82
scaffold560_contigs=4	203020	AT1G57000.1	82	96.34	82	0.04	100	3	0	148267	148348	82	1	2e-28	135	| Symbols: | pre-tRNA | chr1:21282454-21282535 FORWARD LENGTH=82
scaffold560_contigs=4	203020	AT1G57180.1	82	96.34	82	0.04	100	3	0	148267	148348	82	1	2e-28	135	| Symbols: | pre-tRNA | chr1:21291461-21291542 FORWARD LENGTH=82
scaffold560_contigs=4	203020	AT1G57240.1	82	96.34	82	0.04	100	3	0	148267	148348	82	1	2e-28	135	| Symbols: | pre-tRNA | chr1:21294341-21294422 FORWARD LENGTH=82
scaffold560_contigs=4	203020	AT1G57300.1	82	96.34	82	0.04	100	3	0	148267	148348	82	1	2e-28	135	| Symbols: | pre-tRNA | chr1:21297221-21297302 FORWARD LENGTH=82
scaffold560_contigs=4	203020	AT1G57120.1	82	96.34	82	0.04	100	3	0	148267	148348	82	1	2e-28	135	| Symbols: | pre-tRNA | chr1:21288581-21288662 FORWARD LENGTH=82
scaffold560_contigs=4	203020	AT1G59570.1	82	96.34	82	0.04	100	3	0	148267	148348	82	1	2e-28	135	| Symbols: | pre-tRNA | chr1:21883843-21883924 REVERSE LENGTH=82
scaffold560_contigs=4	203020	AT1G56760.1	82	96.34	82	0.04	100	3	0	148267	148348	82	1	2e-28	135	| Symbols: | pre-tRNA | chr1:21270296-21270377 FORWARD LENGTH=82
scaffold560_contigs=4	203020	AT1G56820.1	82	96.34	82	0.04	100	3	0	148267	148348	82	1	2e-28	135	| Symbols: | pre-tRNA | chr1:21273314-21273395 FORWARD LENGTH=82
scaffold560_contigs=4	203020	AT1G56880.1	82	96.34	82	0.04	100	3	0	148267	148348	82	1	2e-28	135	| Symbols: | pre-tRNA | chr1:21276352-21276433 FORWARD LENGTH=82
scaffold560_contigs=4	203020	AT1G15650.1	82	96.34	82	0.04	100	3	0	148267	148348	82	1	2e-28	135	| Symbols: | pre-tRNA | chr1:5380907-5380988 FORWARD LENGTH=82
scaffold560_contigs=4	203020	AT1G65830.1	82	96.34	82	0.04	100	3	0	148267	148348	82	1	2e-28	135	| Symbols: | pre-tRNA | chr1:24486992-24487073 REVERSE LENGTH=82
scaffold560_contigs=4	203020	AT1G72780.1	82	96.34	82	0.04	100	3	0	148267	148348	82	1	2e-28	135	| Symbols: | pre-tRNA | chr1:27393385-27393466 FORWARD LENGTH=82
scaffold560_contigs=4	203020	AT1G80430.1	82	96.34	82	0.04	100	3	0	148267	148348	82	1	2e-28	135	| Symbols: | pre-tRNA | chr1:30237784-30237865 FORWARD LENGTH=82
scaffold560_contigs=4	203020	AT1G77190.1	82	96.34	82	0.04	100	3	0	56389	56470	1	82	2e-28	135	| Symbols: | pre-tRNA | chr1:29002205-29002286 REVERSE LENGTH=82
scaffold560_contigs=4	203020	AT1G17570.1	82	98.65	74	0.04	90.24	1	0	148272	148345	77	4	2e-27	132	| Symbols: | pre-tRNA | chr1:6038757-6038838 FORWARD LENGTH=82
scaffold560_contigs=4	203020	ATCG00460.1	73	98.63	73	0.04	100	1	0	159983	160055	1	73	8e-27	130	| Symbols: TRNM | Chloroplast encoded tRNA-Met gene. | chrC:52056-52128 FORWARD LENGTH=73
scaffold560_contigs=4	203020	ATCG00460.1	73	98.63	73	0.04	100	1	0	160286	160358	1	73	8e-27	130	| Symbols: TRNM | Chloroplast encoded tRNA-Met gene. | chrC:52056-52128 FORWARD LENGTH=73
scaffold560_contigs=4	203020	AT1G56850.1	82	95.12	82	0.04	100	4	0	148267	148348	82	1	8e-27	130	| Symbols: | pre-tRNA | chr1:21274823-21274904 FORWARD LENGTH=82
scaffold560_contigs=4	203020	AT1G56910.1	82	95.12	82	0.04	100	4	0	148267	148348	82	1	8e-27	130	| Symbols: | pre-tRNA | chr1:21277861-21277942 FORWARD LENGTH=82
scaffold560_contigs=4	203020	AT3G58035.1	82	97.26	73	0.04	89.02	2	0	56393	56465	5	77	4e-25	124	| Symbols: | pre-tRNA | chr3:21487317-21487398 FORWARD LENGTH=82
scaffold560_contigs=4	203020	AT1G56730.1	82	96.05	76	0.04	92.68	3	0	148267	148342	82	7	4e-25	124	| Symbols: | pre-tRNA | chr1:21268787-21268868 FORWARD LENGTH=82
scaffold560_contigs=4	203020	AT1G56790.1	82	96.05	76	0.04	92.68	3	0	148267	148342	82	7	4e-25	124	| Symbols: | pre-tRNA | chr1:21271805-21271886 FORWARD LENGTH=82
scaffold560_contigs=4	203020	ATMG01340.1	73	94.52	73	0.04	100	4	0	159983	160055	1	73	8e-22	113	| Symbols: TRNM.2 | tRNA-Met | chrM:337669-337741 FORWARD LENGTH=73
scaffold560_contigs=4	203020	ATMG01340.1	73	94.52	73	0.04	100	4	0	160286	160358	1	73	8e-22	113	| Symbols: TRNM.2 | tRNA-Met | chrM:337669-337741 FORWARD LENGTH=73
scaffold560_contigs=4	203020	AT2G07755.1	73	94.52	73	0.04	100	4	0	159983	160055	1	73	8e-22	113	| Symbols: | pre-tRNA | chr2:3328670-3328742 REVERSE LENGTH=73
scaffold560_contigs=4	203020	AT2G07755.1	73	94.52	73	0.04	100	4	0	160286	160358	1	73	8e-22	113	| Symbols: | pre-tRNA | chr2:3328670-3328742 REVERSE LENGTH=73
scaffold560_contigs=4	203020	AT5G65445.1	82	90.48	84	0.04	102.44	4	4	56389	56470	1	82	4e-20	108	| Symbols: | pre-tRNA | chr5:26157189-26157270 REVERSE LENGTH=82
scaffold561_contigs=10	605927	AT1G10260.1	722	75.11	454	0.07	62.88	78	31	3016	3448	94	533	2e-41	180	| Symbols: | transposable element gene | chr1:3360526-3361247 REVERSE LENGTH=722
scaffold568_contigs=22	767585	AT2G06660.1	852	80.05	857	0.11	100.59	135	35	390802	391640	839	1	1e-168	603	| Symbols: | transposable element gene | chr2:2656414-2657265 REVERSE LENGTH=852
scaffold568_contigs=22	767585	AT2G32070.1	1286	74.06	821	0.11	63.84	150	58	221642	222429	307	1097	1e-70	278	| Symbols: | Polynucleotidyl transferase, ribonuclease H-like superfamily protein | chr2:13640668-13641953 REVERSE LENGTH=1286
scaffold568_contigs=22	767585	AT5G67455.1	72	100	72	0.01	100	0	0	310801	310872	1	72	2e-27	134	| Symbols: | pre-tRNA | chr5:26921672-26921743 FORWARD LENGTH=72
scaffold568_contigs=22	767585	AT5G57885.1	72	100	72	0.01	100	0	0	310801	310872	1	72	2e-27	134	| Symbols: | pre-tRNA | chr5:23445994-23446065 FORWARD LENGTH=72
scaffold568_contigs=22	767585	AT5G54865.1	72	100	72	0.01	100	0	0	310801	310872	1	72	2e-27	134	| Symbols: | pre-tRNA | chr5:22287626-22287697 REVERSE LENGTH=72
scaffold568_contigs=22	767585	AT5G49435.1	72	100	72	0.01	100	0	0	600177	600248	72	1	2e-27	134	| Symbols: | pre-tRNA | chr5:20046823-20046894 FORWARD LENGTH=72
scaffold568_contigs=22	767585	AT5G02505.1	72	100	72	0.01	100	0	0	600177	600248	72	1	2e-27	134	| Symbols: | pre-tRNA | chr5:559330-559401 REVERSE LENGTH=72
scaffold568_contigs=22	767585	AT4G39345.1	72	100	72	0.01	100	0	0	600177	600248	72	1	2e-27	134	| Symbols: | pre-tRNA | chr4:18293780-18293851 FORWARD LENGTH=72
scaffold568_contigs=22	767585	AT3G06665.1	72	100	72	0.01	100	0	0	600177	600248	72	1	2e-27	134	| Symbols: | pre-tRNA | chr3:2104956-2105027 REVERSE LENGTH=72
scaffold568_contigs=22	767585	AT2G23020.1	72	100	72	0.01	100	0	0	310801	310872	1	72	2e-27	134	| Symbols: | pre-tRNA | chr2:9803217-9803288 REVERSE LENGTH=72
scaffold568_contigs=22	767585	AT2G23650.1	72	100	72	0.01	100	0	0	310801	310872	1	72	2e-27	134	| Symbols: | pre-tRNA | chr2:10059446-10059517 REVERSE LENGTH=72
scaffold568_contigs=22	767585	AT1G07760.1	72	100	72	0.01	100	0	0	600177	600248	72	1	2e-27	134	| Symbols: | pre-tRNA | chr1:2406834-2406905 REVERSE LENGTH=72
scaffold568_contigs=22	767585	AT1G02600.1	72	100	72	0.01	100	0	0	600177	600248	72	1	2e-27	134	| Symbols: | pre-tRNA | chr1:552640-552711 FORWARD LENGTH=72
scaffold568_contigs=22	767585	AT1G69000.1	72	100	72	0.01	100	0	0	310801	310872	1	72	2e-27	134	| Symbols: | pre-tRNA | chr1:25941164-25941235 FORWARD LENGTH=72
scaffold568_contigs=22	767585	AT5G64735.1	72	98.61	72	0.01	100	1	0	600177	600248	72	1	1e-25	128	| Symbols: | pre-tRNA | chr5:25875394-25875465 REVERSE LENGTH=72
scaffold568_contigs=22	767585	AT5G41675.1	72	100	67	0.01	93.06	0	0	310803	310869	3	69	1e-24	124	| Symbols: | pre-tRNA | chr5:16667436-16667507 REVERSE LENGTH=72
scaffold568_contigs=22	767585	AT3G55735.1	72	97.22	72	0.01	100	2	0	310801	310872	1	72	5e-24	122	| Symbols: | pre-tRNA | chr3:20693686-20693757 FORWARD LENGTH=72
scaffold568_contigs=22	767585	AT1G42120.1	72	97.22	72	0.01	100	2	0	310801	310872	1	72	5e-24	122	| Symbols: | pre-tRNA | chr1:15730615-15730686 REVERSE LENGTH=72
scaffold568_contigs=22	767585	AT4G14345.1	72	95.83	72	0.01	100	3	0	600177	600248	72	1	2e-22	117	| Symbols: | pre-tRNA | chr4:8255700-8255771 FORWARD LENGTH=72
scaffold568_contigs=22	767585	AT2G28770.1	72	95.83	72	0.01	100	3	0	600177	600248	72	1	2e-22	117	| Symbols: | pre-tRNA | chr2:12339751-12339822 FORWARD LENGTH=72
scaffold571_contigs=4	239084	AT3G06895.1	163	85.07	134	0.06	82.21	13	4	149632	149764	36	163	9e-27	130	| Symbols: | unknown protein; Has 2 Blast hits to 2 proteins in 1 species: Archae - 0; Bacteria - 0; Metazoa - 0; Fungi - 0; Plants - 2; Viruses - 0; Other Eukaryotes - 0 (source: NCBI BLink). | chr3:2178129-2178291 FORWARD LENGTH=163
scaffold572_contigs=22	467814	ATCG00960.1	103	100	103	0.02	100	0	0	138811	138913	1	103	8e-45	191	| Symbols: RRN4.5S.1 | Chloroplast-encoded 4.5S ribosomal RNA, which is a constituent of the 50S large subunit of plastidic ribosome. | chrC:107599-107701 FORWARD LENGTH=103
scaffold572_contigs=22	467814	ATCG00960.1	103	99.03	103	0.02	100	1	0	139124	139226	1	103	4e-43	185	| Symbols: RRN4.5S.1 | Chloroplast-encoded 4.5S ribosomal RNA, which is a constituent of the 50S large subunit of plastidic ribosome. | chrC:107599-107701 FORWARD LENGTH=103
scaffold572_contigs=22	467814	ATCG01170.1	103	100	103	0.02	100	0	0	138811	138913	1	103	8e-45	191	| Symbols: RRN4.5S.2 | chloroplast-encoded 4.5S ribosomal RNA, which is part of the 50S large ribosomal subunit in plastids | chrC:130948-131050 REVERSE LENGTH=103
scaffold572_contigs=22	467814	ATCG01170.1	103	99.03	103	0.02	100	1	0	139124	139226	1	103	4e-43	185	| Symbols: RRN4.5S.2 | chloroplast-encoded 4.5S ribosomal RNA, which is part of the 50S large ribosomal subunit in plastids | chrC:130948-131050 REVERSE LENGTH=103
scaffold572_contigs=22	467814	AT2G38030.1	73	97.22	72	0.02	98.63	2	0	452005	452076	1	72	3e-24	122	| Symbols: | pre-tRNA | chr2:15916817-15916889 FORWARD LENGTH=73
scaffold572_contigs=22	467814	AT5G09755.1	73	95.83	72	0.02	98.63	3	0	452005	452076	1	72	1e-22	117	| Symbols: | pre-tRNA | chr5:3030817-3030889 REVERSE LENGTH=73
scaffold572_contigs=22	467814	AT4G36197.1	73	95.83	72	0.02	98.63	3	0	452005	452076	1	72	1e-22	117	| Symbols: | pre-tRNA | chr4:17130052-17130124 FORWARD LENGTH=73
scaffold572_contigs=22	467814	AT4G34695.1	73	95.83	72	0.02	98.63	3	0	452005	452076	1	72	1e-22	117	| Symbols: | pre-tRNA | chr4:16556623-16556695 FORWARD LENGTH=73
scaffold572_contigs=22	467814	AT3G61545.1	73	95.83	72	0.02	98.63	3	0	452005	452076	1	72	1e-22	117	| Symbols: | pre-tRNA | chr3:22775922-22775994 FORWARD LENGTH=73
scaffold572_contigs=22	467814	AT2G46120.1	73	95.83	72	0.02	98.63	3	0	452005	452076	1	72	1e-22	117	| Symbols: | pre-tRNA | chr2:18956641-18956713 FORWARD LENGTH=73
scaffold572_contigs=22	467814	AT1G29210.1	73	95.83	72	0.02	98.63	3	0	452005	452076	1	72	1e-22	117	| Symbols: | pre-tRNA | chr1:10207306-10207378 REVERSE LENGTH=73
scaffold572_contigs=22	467814	AT1G30430.1	73	95.83	72	0.02	98.63	3	0	452005	452076	1	72	1e-22	117	| Symbols: | pre-tRNA | chr1:10756722-10756794 FORWARD LENGTH=73
scaffold572_contigs=22	467814	AT1G75570.1	73	95.83	72	0.02	98.63	3	0	452005	452076	1	72	1e-22	117	| Symbols: | pre-tRNA | chr1:28373489-28373561 REVERSE LENGTH=73
scaffold572_contigs=22	467814	AT1G75650.1	73	95.83	72	0.02	98.63	3	0	452005	452076	1	72	1e-22	117	| Symbols: | pre-tRNA | chr1:28407984-28408056 FORWARD LENGTH=73
scaffold572_contigs=22	467814	AT4G13445.1	73	94.44	72	0.02	98.63	4	0	452005	452076	1	72	7e-21	111	| Symbols: | pre-tRNA | chr4:7814202-7814274 FORWARD LENGTH=73
scaffold572_contigs=22	467814	AT3G51135.1	73	94.44	72	0.02	98.63	4	0	452005	452076	1	72	7e-21	111	| Symbols: | pre-tRNA | chr3:18997643-18997715 REVERSE LENGTH=73
scaffold574_contigs=11	393506	AT1G11030.1	74	100	73	0.02	98.65	0	0	280654	280726	73	1	3e-28	135	| Symbols: | pre-tRNA | chr1:3678775-3678848 REVERSE LENGTH=74
scaffold574_contigs=11	393506	AT1G52350.1	74	100	73	0.02	98.65	0	0	280654	280726	73	1	3e-28	135	| Symbols: | pre-tRNA | chr1:19498419-19498492 REVERSE LENGTH=74
scaffold574_contigs=11	393506	AT1G61020.1	74	100	73	0.02	98.65	0	0	280654	280726	73	1	3e-28	135	| Symbols: | pre-tRNA | chr1:22477773-22477846 REVERSE LENGTH=74
scaffold574_contigs=11	393506	AT5G02615.1	74	97.26	73	0.02	98.65	2	0	280654	280726	73	1	7e-25	124	| Symbols: | pre-tRNA | chr5:588893-588966 REVERSE LENGTH=74
scaffold574_contigs=11	393506	AT3G09505.1	74	97.26	73	0.02	98.65	2	0	280654	280726	73	1	7e-25	124	| Symbols: | pre-tRNA | chr3:2918413-2918486 REVERSE LENGTH=74
scaffold574_contigs=11	393506	AT1G79980.1	74	97.26	73	0.02	98.65	2	0	280654	280726	73	1	7e-25	124	| Symbols: | pre-tRNA | chr1:30083996-30084069 REVERSE LENGTH=74
scaffold586_contigs=6	515392	AT4G00985.1	72	94.44	72	0.01	100	4	0	99719	99790	72	1	7e-21	111	| Symbols: | pre-tRNA | chr4:424717-424788 REVERSE LENGTH=72
scaffold586_contigs=6	515392	AT4G27875.1	72	94.44	72	0.01	100	4	0	99719	99790	72	1	7e-21	111	| Symbols: | pre-tRNA | chr4:13882917-13882988 REVERSE LENGTH=72
scaffold586_contigs=6	515392	AT3G61825.1	72	94.44	72	0.01	100	4	0	99719	99790	72	1	7e-21	111	| Symbols: | pre-tRNA | chr3:22881807-22881878 FORWARD LENGTH=72
scaffold586_contigs=6	515392	AT2G21700.1	72	94.44	72	0.01	100	4	0	99719	99790	72	1	7e-21	111	| Symbols: | pre-tRNA | chr2:9270663-9270734 REVERSE LENGTH=72
scaffold586_contigs=6	515392	AT2G16240.1	72	94.44	72	0.01	100	4	0	99719	99790	72	1	7e-21	111	| Symbols: | pre-tRNA | chr2:7039094-7039165 FORWARD LENGTH=72
scaffold586_contigs=6	515392	AT5G22315.1	72	91.67	72	0.01	100	6	0	99719	99790	72	1	2e-17	100	| Symbols: | pre-tRNA | chr5:7387888-7387959 FORWARD LENGTH=72
scaffold586_contigs=6	515392	AT1G03570.1	72	91.67	72	0.01	100	6	0	99719	99790	72	1	2e-17	100	| Symbols: | pre-tRNA | chr1:892514-892585 FORWARD LENGTH=72
scaffold586_contigs=6	515392	AT4G03405.1	72	91.55	71	0.01	98.61	3	3	99719	99787	72	3	7e-16	95.3	| Symbols: | pre-tRNA | chr4:1501607-1501678 FORWARD LENGTH=72
scaffold594_contigs=19	622496	AT5G14035.1	73	98.63	73	0.01	100	1	0	381536	381608	1	73	2e-26	130	| Symbols: | pre-tRNA | chr5:4530474-4530546 FORWARD LENGTH=73
scaffold594_contigs=19	622496	AT5G02385.1	73	98.63	73	0.01	100	1	0	381536	381608	1	73	2e-26	130	| Symbols: | pre-tRNA | chr5:508430-508502 REVERSE LENGTH=73
scaffold594_contigs=19	622496	AT4G15775.1	73	98.63	73	0.01	100	1	0	381536	381608	1	73	2e-26	130	| Symbols: | pre-tRNA | chr4:8979656-8979728 FORWARD LENGTH=73
scaffold594_contigs=19	622496	AT4G00085.1	73	98.63	73	0.01	100	1	0	381536	381608	1	73	2e-26	130	| Symbols: | pre-tRNA | chr4:33800-33872 FORWARD LENGTH=73
scaffold594_contigs=19	622496	AT4G12115.1	73	98.63	73	0.01	100	1	0	381536	381608	1	73	2e-26	130	| Symbols: | pre-tRNA | chr4:7256415-7256487 FORWARD LENGTH=73
scaffold594_contigs=19	622496	AT4G22754.1	73	98.63	73	0.01	100	1	0	381536	381608	1	73	2e-26	130	| Symbols: | pre-tRNA | chr4:11954741-11954813 REVERSE LENGTH=73
scaffold594_contigs=19	622496	AT3G60805.1	73	98.63	73	0.01	100	1	0	381536	381608	1	73	2e-26	130	| Symbols: | pre-tRNA | chr3:22470241-22470313 REVERSE LENGTH=73
scaffold594_contigs=19	622496	AT3G56085.1	73	98.63	73	0.01	100	1	0	381536	381608	1	73	2e-26	130	| Symbols: | pre-tRNA | chr3:20813517-20813589 REVERSE LENGTH=73
scaffold594_contigs=19	622496	AT3G30345.1	73	98.63	73	0.01	100	1	0	381536	381608	1	73	2e-26	130	| Symbols: | pre-tRNA | chr3:11959167-11959239 FORWARD LENGTH=73
scaffold594_contigs=19	622496	AT2G45390.1	73	98.63	73	0.01	100	1	0	381536	381608	1	73	2e-26	130	| Symbols: | pre-tRNA | chr2:18703678-18703750 FORWARD LENGTH=73
scaffold594_contigs=19	622496	AT1G16100.1	73	98.63	73	0.01	100	1	0	381536	381608	1	73	2e-26	130	| Symbols: | pre-tRNA | chr1:5518062-5518134 REVERSE LENGTH=73
scaffold594_contigs=19	622496	AT1G20250.1	73	98.63	73	0.01	100	1	0	381536	381608	1	73	2e-26	130	| Symbols: | pre-tRNA | chr1:7016516-7016588 FORWARD LENGTH=73
scaffold594_contigs=19	622496	AT1G02760.1	73	98.63	73	0.01	100	1	0	381536	381608	1	73	2e-26	130	| Symbols: | pre-tRNA | chr1:604402-604474 FORWARD LENGTH=73
scaffold594_contigs=19	622496	AT1G48080.1	73	98.63	73	0.01	100	1	0	381536	381608	1	73	2e-26	130	| Symbols: | pre-tRNA | chr1:17731841-17731913 FORWARD LENGTH=73
scaffold594_contigs=19	622496	AT1G01890.1	73	98.63	73	0.01	100	1	0	381536	381608	1	73	2e-26	130	| Symbols: | pre-tRNA | chr1:309275-309347 REVERSE LENGTH=73
scaffold594_contigs=19	622496	AT3G52955.1	83	95	80	0.01	96.39	4	0	362759	362838	83	4	3e-25	126	| Symbols: | pre-tRNA | chr3:19637128-19637210 FORWARD LENGTH=83
scaffold594_contigs=19	622496	AT3G10015.1	83	95	80	0.01	96.39	4	0	362759	362838	83	4	3e-25	126	| Symbols: | pre-tRNA | chr3:3090544-3090626 FORWARD LENGTH=83
scaffold594_contigs=19	622496	AT4G25435.1	73	97.26	73	0.01	100	2	0	381536	381608	1	73	1e-24	124	| Symbols: | pre-tRNA | chr4:13006234-13006306 REVERSE LENGTH=73
scaffold594_contigs=19	622496	AT3G16552.1	73	97.26	73	0.01	100	2	0	381536	381608	1	73	1e-24	124	| Symbols: | pre-tRNA | chr3:5632852-5632924 FORWARD LENGTH=73
scaffold594_contigs=19	622496	AT4G16475.1	81	90.28	72	0.01	88.89	3	4	114024	114093	76	7	1e-14	91.6	| Symbols: | pre-tRNA | chr4:9289685-9289765 FORWARD LENGTH=81
scaffold594_contigs=19	622496	AT1G74610.1	81	90.28	72	0.01	88.89	3	4	114024	114093	76	7	1e-14	91.6	| Symbols: | pre-tRNA | chr1:28027960-28028040 FORWARD LENGTH=81
scaffold594_contigs=19	622496	AT1G18820.1	81	90.28	72	0.01	88.89	3	4	114024	114093	76	7	1e-14	91.6	| Symbols: | pre-tRNA | chr1:6488655-6488735 FORWARD LENGTH=81
scaffold598_contigs=2	191831	AT5G52355.1	82	100	82	0.04	100	0	0	97802	97883	82	1	2e-33	152	| Symbols: | pre-tRNA | chr5:21257834-21257915 REVERSE LENGTH=82
scaffold598_contigs=2	191831	AT4G25585.1	82	100	82	0.04	100	0	0	97802	97883	82	1	2e-33	152	| Symbols: | pre-tRNA | chr4:13058832-13058913 REVERSE LENGTH=82
scaffold598_contigs=2	191831	AT1G55625.1	82	100	82	0.04	100	0	0	97802	97883	82	1	2e-33	152	| Symbols: | pre-tRNA | chr1:20791311-20791392 FORWARD LENGTH=82
scaffold598_contigs=2	191831	AT5G02815.1	82	97.56	82	0.04	100	2	0	97802	97883	82	1	3e-30	141	| Symbols: | pre-tRNA | chr5:642400-642481 REVERSE LENGTH=82
scaffold598_contigs=2	191831	AT3G07115.1	82	97.56	82	0.04	100	2	0	97802	97883	82	1	3e-30	141	| Symbols: | pre-tRNA | chr3:2253675-2253756 REVERSE LENGTH=82
scaffold598_contigs=2	191831	AT3G09595.1	82	97.56	82	0.04	100	2	0	97802	97883	82	1	3e-30	141	| Symbols: | pre-tRNA | chr3:2945696-2945777 REVERSE LENGTH=82
scaffold598_contigs=2	191831	AT1G76330.1	82	95.12	82	0.04	100	4	0	97802	97883	82	1	8e-27	130	| Symbols: | pre-tRNA | chr1:28634692-28634773 FORWARD LENGTH=82
scaffold598_contigs=2	191831	AT5G58495.1	82	92.68	82	0.04	100	6	0	97802	97883	82	1	2e-23	119	| Symbols: | pre-tRNA | chr5:23644711-23644792 FORWARD LENGTH=82
scaffold605_contigs=7	93739	ATCG00420.1	477	86.75	302	0.32	63.31	36	4	28361	28660	300	1	3e-88	333	| Symbols: NDHJ | NADH dehydrogenase subunit J | chrC:48677-49153 REVERSE LENGTH=477
scaffold610_contigs=4	103420	AT1G57380.1	37	100	37	0.04	100	0	0	80323	80359	37	1	9e-09	69.4	| Symbols: | pre-tRNA | chr1:21300890-21300926 FORWARD LENGTH=37
scaffold610_contigs=4	103420	AT1G57470.1	37	100	37	0.04	100	0	0	80323	80359	37	1	9e-09	69.4	| Symbols: | pre-tRNA | chr1:21305311-21305347 FORWARD LENGTH=37
scaffold610_contigs=4	103420	AT1G57490.1	37	100	37	0.04	100	0	0	80323	80359	37	1	9e-09	69.4	| Symbols: | pre-tRNA | chr1:21306389-21306425 FORWARD LENGTH=37
scaffold610_contigs=4	103420	AT1G57530.1	37	100	37	0.04	100	0	0	80323	80359	37	1	9e-09	69.4	| Symbols: | pre-tRNA | chr1:21308387-21308423 FORWARD LENGTH=37
scaffold610_contigs=4	103420	AT1G57430.1	37	100	37	0.04	100	0	0	80323	80359	37	1	9e-09	69.4	| Symbols: | pre-tRNA | chr1:21303317-21303353 FORWARD LENGTH=37
scaffold610_contigs=4	103420	AT1G57400.1	37	100	37	0.04	100	0	0	80323	80359	37	1	9e-09	69.4	| Symbols: | pre-tRNA | chr1:21301967-21302003 FORWARD LENGTH=37
scaffold610_contigs=4	103420	AT1G57500.1	37	100	37	0.04	100	0	0	80323	80359	37	1	9e-09	69.4	| Symbols: | pre-tRNA | chr1:21306849-21306885 FORWARD LENGTH=37
scaffold610_contigs=4	103420	AT1G57320.1	37	100	37	0.04	100	0	0	80323	80359	37	1	9e-09	69.4	| Symbols: | pre-tRNA | chr1:21298009-21298045 FORWARD LENGTH=37
scaffold610_contigs=4	103420	AT1G57340.1	37	100	37	0.04	100	0	0	80323	80359	37	1	9e-09	69.4	| Symbols: | pre-tRNA | chr1:21299086-21299122 FORWARD LENGTH=37
scaffold610_contigs=4	103420	AT1G57440.1	37	100	37	0.04	100	0	0	80323	80359	37	1	9e-09	69.4	| Symbols: | pre-tRNA | chr1:21303777-21303813 FORWARD LENGTH=37
scaffold610_contigs=4	103420	AT1G56890.1	37	100	37	0.04	100	0	0	80323	80359	37	1	9e-09	69.4	| Symbols: | pre-tRNA | chr1:21276687-21276723 FORWARD LENGTH=37
scaffold610_contigs=4	103420	AT1G56870.1	37	100	37	0.04	100	0	0	80323	80359	37	1	9e-09	69.4	| Symbols: | pre-tRNA | chr1:21275609-21275645 FORWARD LENGTH=37
scaffold610_contigs=4	103420	AT1G56860.1	37	100	37	0.04	100	0	0	80323	80359	37	1	9e-09	69.4	| Symbols: | pre-tRNA | chr1:21275158-21275194 FORWARD LENGTH=37
scaffold610_contigs=4	103420	AT1G56930.1	37	100	37	0.04	100	0	0	80323	80359	37	1	9e-09	69.4	| Symbols: | pre-tRNA | chr1:21278647-21278683 FORWARD LENGTH=37
scaffold610_contigs=4	103420	AT1G56920.1	37	100	37	0.04	100	0	0	80323	80359	37	1	9e-09	69.4	| Symbols: | pre-tRNA | chr1:21278196-21278232 FORWARD LENGTH=37
scaffold610_contigs=4	103420	AT1G56900.1	37	100	37	0.04	100	0	0	80323	80359	37	1	9e-09	69.4	| Symbols: | pre-tRNA | chr1:21277117-21277153 FORWARD LENGTH=37
scaffold610_contigs=4	103420	AT1G56840.1	37	100	37	0.04	100	0	0	80323	80359	37	1	9e-09	69.4	| Symbols: | pre-tRNA | chr1:21274079-21274115 FORWARD LENGTH=37
scaffold610_contigs=4	103420	AT1G56950.1	37	100	37	0.04	100	0	0	80323	80359	37	1	9e-09	69.4	| Symbols: | pre-tRNA | chr1:21279720-21279756 FORWARD LENGTH=37
scaffold610_contigs=4	103420	AT1G56960.1	37	100	37	0.04	100	0	0	80323	80359	37	1	9e-09	69.4	| Symbols: | pre-tRNA | chr1:21280178-21280214 FORWARD LENGTH=37
scaffold610_contigs=4	103420	AT1G56980.1	37	100	37	0.04	100	0	0	80323	80359	37	1	9e-09	69.4	| Symbols: | pre-tRNA | chr1:21281252-21281288 FORWARD LENGTH=37
scaffold610_contigs=4	103420	AT1G56740.1	37	100	37	0.04	100	0	0	80323	80359	37	1	9e-09	69.4	| Symbols: | pre-tRNA | chr1:21269122-21269158 FORWARD LENGTH=37
scaffold610_contigs=4	103420	AT1G56750.1	37	100	37	0.04	100	0	0	80323	80359	37	1	9e-09	69.4	| Symbols: | pre-tRNA | chr1:21269552-21269588 FORWARD LENGTH=37
scaffold610_contigs=4	103420	AT1G56810.1	37	100	37	0.04	100	0	0	80323	80359	37	1	9e-09	69.4	| Symbols: | pre-tRNA | chr1:21272570-21272606 FORWARD LENGTH=37
scaffold610_contigs=4	103420	AT1G56800.1	37	100	37	0.04	100	0	0	80323	80359	37	1	9e-09	69.4	| Symbols: | pre-tRNA | chr1:21272140-21272176 FORWARD LENGTH=37
scaffold610_contigs=4	103420	AT1G56830.1	37	100	37	0.04	100	0	0	80323	80359	37	1	9e-09	69.4	| Symbols: | pre-tRNA | chr1:21273649-21273685 FORWARD LENGTH=37
scaffold610_contigs=4	103420	AT1G56770.1	37	100	37	0.04	100	0	0	80323	80359	37	1	9e-09	69.4	| Symbols: | pre-tRNA | chr1:21270631-21270667 FORWARD LENGTH=37
scaffold610_contigs=4	103420	AT1G56780.1	37	100	37	0.04	100	0	0	80323	80359	37	1	9e-09	69.4	| Symbols: | pre-tRNA | chr1:21271061-21271097 FORWARD LENGTH=37
scaffold610_contigs=4	103420	AT1G57160.1	37	100	37	0.04	100	0	0	80323	80359	37	1	9e-09	69.4	| Symbols: | pre-tRNA | chr1:21290445-21290481 FORWARD LENGTH=37
scaffold610_contigs=4	103420	AT1G57140.1	37	100	37	0.04	100	0	0	80323	80359	37	1	9e-09	69.4	| Symbols: | pre-tRNA | chr1:21289368-21289404 FORWARD LENGTH=37
scaffold610_contigs=4	103420	AT1G57220.1	37	100	37	0.04	100	0	0	80323	80359	37	1	9e-09	69.4	| Symbols: | pre-tRNA | chr1:21293325-21293361 FORWARD LENGTH=37
scaffold610_contigs=4	103420	AT1G57280.1	37	100	37	0.04	100	0	0	80323	80359	37	1	9e-09	69.4	| Symbols: | pre-tRNA | chr1:21296205-21296241 FORWARD LENGTH=37
scaffold610_contigs=4	103420	AT1G57260.1	37	100	37	0.04	100	0	0	80323	80359	37	1	9e-09	69.4	| Symbols: | pre-tRNA | chr1:21295128-21295164 FORWARD LENGTH=37
scaffold610_contigs=4	103420	AT1G57250.1	37	100	37	0.04	100	0	0	80323	80359	37	1	9e-09	69.4	| Symbols: | pre-tRNA | chr1:21294671-21294707 FORWARD LENGTH=37
scaffold610_contigs=4	103420	AT1G57200.1	37	100	37	0.04	100	0	0	80323	80359	37	1	9e-09	69.4	| Symbols: | pre-tRNA | chr1:21292248-21292284 FORWARD LENGTH=37
scaffold610_contigs=4	103420	AT1G57190.1	37	100	37	0.04	100	0	0	80323	80359	37	1	9e-09	69.4	| Symbols: | pre-tRNA | chr1:21291791-21291827 FORWARD LENGTH=37
scaffold610_contigs=4	103420	AT1G57050.1	37	100	37	0.04	100	0	0	80323	80359	37	1	9e-09	69.4	| Symbols: | pre-tRNA | chr1:21284774-21284810 FORWARD LENGTH=37
scaffold610_contigs=4	103420	AT1G57040.1	37	100	37	0.04	100	0	0	80323	80359	37	1	9e-09	69.4	| Symbols: | pre-tRNA | chr1:21284316-21284352 FORWARD LENGTH=37
scaffold610_contigs=4	103420	AT1G57020.1	37	100	37	0.04	100	0	0	80323	80359	37	1	9e-09	69.4	| Symbols: | pre-tRNA | chr1:21283242-21283278 FORWARD LENGTH=37
scaffold610_contigs=4	103420	AT1G57010.1	37	100	37	0.04	100	0	0	80323	80359	37	1	9e-09	69.4	| Symbols: | pre-tRNA | chr1:21282784-21282820 FORWARD LENGTH=37
scaffold610_contigs=4	103420	AT1G57070.1	37	100	37	0.04	100	0	0	80323	80359	37	1	9e-09	69.4	| Symbols: | pre-tRNA | chr1:21285849-21285885 FORWARD LENGTH=37
scaffold610_contigs=4	103420	AT1G57110.1	37	100	37	0.04	100	0	0	80323	80359	37	1	9e-09	69.4	| Symbols: | pre-tRNA | chr1:21287837-21287873 FORWARD LENGTH=37
scaffold610_contigs=4	103420	AT1G57100.1	37	100	37	0.04	100	0	0	80323	80359	37	1	9e-09	69.4	| Symbols: | pre-tRNA | chr1:21287380-21287416 FORWARD LENGTH=37
scaffold610_contigs=4	103420	AT1G57080.1	37	100	37	0.04	100	0	0	80323	80359	37	1	9e-09	69.4	| Symbols: | pre-tRNA | chr1:21286306-21286342 FORWARD LENGTH=37
scaffold610_contigs=4	103420	AT1G56990.1	37	100	37	0.04	100	0	0	80323	80359	37	1	9e-09	69.4	| Symbols: | pre-tRNA | chr1:21281710-21281746 FORWARD LENGTH=37
scaffold610_contigs=4	103420	AT1G57130.1	37	100	37	0.04	100	0	0	80323	80359	37	1	9e-09	69.4	| Symbols: | pre-tRNA | chr1:21288910-21288946 FORWARD LENGTH=37
scaffold610_contigs=4	103420	AT5G50995.1	37	97.3	37	0.04	100	1	0	80323	80359	37	1	4e-07	63.9	| Symbols: | pre-tRNA | chr5:20741678-20741714 REVERSE LENGTH=37
scaffold610_contigs=4	103420	AT5G03445.1	37	97.3	37	0.04	100	1	0	80323	80359	37	1	4e-07	63.9	| Symbols: | pre-tRNA | chr5:858536-858572 FORWARD LENGTH=37
scaffold610_contigs=4	103420	AT5G07315.1	37	97.3	37	0.04	100	1	0	80323	80359	37	1	4e-07	63.9	| Symbols: | pre-tRNA | chr5:2309512-2309548 REVERSE LENGTH=37
scaffold610_contigs=4	103420	AT4G11177.1	37	97.3	37	0.04	100	1	0	80323	80359	37	1	4e-07	63.9	| Symbols: | pre-tRNA | chr4:6819292-6819328 FORWARD LENGTH=37
scaffold610_contigs=4	103420	AT3G18952.1	37	97.3	37	0.04	100	1	0	80323	80359	37	1	4e-07	63.9	| Symbols: | pre-tRNA | chr3:6540631-6540667 FORWARD LENGTH=37
scaffold610_contigs=4	103420	AT2G15950.1	37	97.3	37	0.04	100	1	0	80323	80359	37	1	4e-07	63.9	| Symbols: | pre-tRNA | chr2:6946843-6946879 REVERSE LENGTH=37
scaffold610_contigs=4	103420	AT2G21570.1	37	97.3	37	0.04	100	1	0	80323	80359	37	1	4e-07	63.9	| Symbols: | pre-tRNA | chr2:9234240-9234276 REVERSE LENGTH=37
scaffold610_contigs=4	103420	AT2G36280.1	37	97.3	37	0.04	100	1	0	80323	80359	37	1	4e-07	63.9	| Symbols: | pre-tRNA | chr2:15208402-15208438 REVERSE LENGTH=37
scaffold610_contigs=4	103420	AT2G36860.1	37	97.3	37	0.04	100	1	0	80323	80359	37	1	4e-07	63.9	| Symbols: | pre-tRNA | chr2:15470209-15470245 REVERSE LENGTH=37
scaffold610_contigs=4	103420	AT1G57370.1	37	100	34	0.03	91.89	0	0	80323	80356	37	4	4e-07	63.9	| Symbols: | pre-tRNA | chr1:21300432-21300468 FORWARD LENGTH=37
scaffold610_contigs=4	103420	AT1G57350.1	37	97.3	37	0.04	100	1	0	80323	80359	37	1	4e-07	63.9	| Symbols: | pre-tRNA | chr1:21299544-21299580 FORWARD LENGTH=37
scaffold610_contigs=4	103420	AT1G57410.1	37	97.3	37	0.04	100	1	0	80323	80359	37	1	4e-07	63.9	| Symbols: | pre-tRNA | chr1:21302425-21302461 FORWARD LENGTH=37
scaffold610_contigs=4	103420	AT1G57310.1	37	100	34	0.03	91.89	0	0	80323	80356	37	4	4e-07	63.9	| Symbols: | pre-tRNA | chr1:21297551-21297587 FORWARD LENGTH=37
scaffold610_contigs=4	103420	AT1G57290.1	37	97.3	37	0.04	100	1	0	80323	80359	37	1	4e-07	63.9	| Symbols: | pre-tRNA | chr1:21296663-21296699 FORWARD LENGTH=37
scaffold610_contigs=4	103420	AT1G52860.1	37	97.3	37	0.04	100	1	0	80323	80359	37	1	4e-07	63.9	| Symbols: | pre-tRNA | chr1:19685183-19685219 REVERSE LENGTH=37
scaffold610_contigs=4	103420	AT1G49460.1	37	97.3	37	0.04	100	1	0	80323	80359	37	1	4e-07	63.9	| Symbols: | pre-tRNA | chr1:18308903-18308939 FORWARD LENGTH=37
scaffold610_contigs=4	103420	AT5G61835.1	37	97.22	36	0.03	97.3	1	0	80324	80359	36	1	2e-06	62.1	| Symbols: | pre-tRNA | chr5:24838980-24839016 FORWARD LENGTH=37
scaffold619_contigs=14	423449	AT5G18005.1	72	89.87	79	0.02	109.72	1	2	377313	377391	72	1	6e-16	95.3	| Symbols: | pre-tRNA | chr5:5962698-5962769 REVERSE LENGTH=72
[truncated: 9,646 more rows]
