# Supplementary material for: Unravelling the genome of Holy basil: an “incomparable” “elixir of life” of traditional Indian medicine
Source: BMC Genomics. 2015 May 28;16(1):413. doi: 10.1186/s12864-015-1640-z (PMC4445982; doi:10.1186/s12864-015-1640-z)
Supplement: Additional file 13: — Nicotiana tabacum EST blast check against O. sanctum scaffolds. [file 12864_2015_1640_MOESM13_ESM.xlsx]

## Sheet: Sheet1
Additiona File 13. Nicotiana tabacum EST blast check against O. sanctum Scaffolds
Query_ID	Query_length	Subject_ID	Subject_length	%Identity	Alignment_length	Query_coverage	Subject_coverage	No.Of_mismatches	No.Of_gaps	Query_start	Query_end	Subject_start	Subject_end	E-value	Score	Description
scaffold1_contigs=5	94501	gi|156677319|gb|AM823022.1|AM823022	571	75.45	444	0.47	77.76	75	33	21277	21703	543	117	2e-43	185	AM823022 seedling library, SL Nicotiana tabacum cDNA clone nt002198067, mRNA sequence
scaffold1001_contigs=6	102978	gi|156661918|gb|AM807543.1|AM807543	315	86.67	240	0.23	76.19	32	0	20562	20801	249	10	2e-68	268	AM807543 DL, diurnal library Nicotiana tabacum cDNA clone nt005065084, mRNA sequence
scaffold1001_contigs=6	102978	gi|190855321|gb|FG177399.1|FG177399	815	84.03	457	0.44	56.07	65	8	20562	21014	689	237	7e-118	433	AGN_RNC118xa16f1.ab1 AGN_RNC Nicotiana tabacum cDNA 5', mRNA sequence
scaffold1004_contigs=12	431766	gi|254615636|gb|FS385201.1|FS385201	569	82.64	288	0.07	50.62	48	2	392545	392831	283	569	3e-63	254	FS385201 normalized full-length tobacco cDNA library Nicotiana tabacum cDNA clone TBK01A01NGRL0035_3_C10 5', mRNA sequence
scaffold1004_contigs=12	431766	gi|254648773|gb|FS377184.1|FS377184	591	82.43	296	0.07	50.08	48	4	392545	392837	286	580	7e-64	255	FS377184 normalized full-length tobacco cDNA library Nicotiana tabacum cDNA clone TBK01A01NGRL0012_4_G02 5', mRNA sequence
scaffold1004_contigs=12	431766	gi|309375157|gb|HO846962.1|HO846962	626	79.05	506	0.12	80.83	91	15	392548	393046	11	508	3e-87	333	NTEC-EST-1859 Tobacco egg cell cDNA library Nicotiana tabacum cDNA 5', mRNA sequence
scaffold1004_contigs=12	431766	gi|92040484|gb|EB452187.1|EB452187	831	80.62	805	0.19	96.87	124	32	165320	166108	38	826	1e-165	593	KT7C.113M06F.051221T7 KT7 Nicotiana tabacum cDNA clone KT7C.113M06, mRNA sequence
scaffold1008_contigs=4	160395	gi|156672738|gb|AM780897.1|AM780897	384	91.04	212	0.13	55.21	9	5	158919	159130	347	146	6e-71	278	AM780897 seedling library, SL Nicotiana tabacum cDNA clone nt002087040, mRNA sequence
scaffold1008_contigs=4	160395	gi|32877955|gb|BP135070.1|BP135070	423	91.12	428	0.27	100	13	9	156235	156657	13	420	6e-155	556	BP135070 MAT001 Nicotiana tabacum cDNA clone BY7541, mRNA sequence
scaffold1008_contigs=4	160395	gi|357429329|gb|JG448748.1|JG448748	469	93.87	424	0.26	90.41	15	6	155551	155974	6	418	1e-176	628	TOBSSHATCE179C Nicotiana tabacum petit havana SR1 asymmetric two-celled proembryo suppression subtractive cDNA library Nicotiana tabacum cDNA, mRNA sequence
scaffold1010_contigs=27	935983	gi|156677319|gb|AM823022.1|AM823022	571	75.32	466	0.05	81.61	73	39	666157	666601	561	117	2e-42	185	AM823022 seedling library, SL Nicotiana tabacum cDNA clone nt002198067, mRNA sequence
scaffold1010_contigs=27	935983	gi|156677319|gb|AM823022.1|AM823022	571	75.44	452	0.05	79.16	74	34	846326	846759	117	549	2e-42	185	AM823022 seedling library, SL Nicotiana tabacum cDNA clone nt002198067, mRNA sequence
scaffold1010_contigs=27	935983	gi|254597865|gb|FS378874.1|FS378874	589	76.69	369	0.04	62.65	58	24	792916	793269	233	588	9e-41	180	FS378874 normalized full-length tobacco cDNA library Nicotiana tabacum cDNA clone TBK01A01NGRL0017_4_B12 5', mRNA sequence
scaffold1010_contigs=27	935983	gi|254601722|gb|FS384100.1|FS384100	559	80.57	283	0.03	50.63	42	13	355589	355864	282	558	2e-48	206	FS384100 normalized full-length tobacco cDNA library Nicotiana tabacum cDNA clone TBK01A01NGRL0032_3_C03 5', mRNA sequence
scaffold1010_contigs=27	935983	gi|254601722|gb|FS384100.1|FS384100	559	78.93	299	0.03	53.49	44	19	401641	401929	269	558	2e-42	185	FS384100 normalized full-length tobacco cDNA library Nicotiana tabacum cDNA clone TBK01A01NGRL0032_3_C03 5', mRNA sequence
scaffold1010_contigs=27	935983	gi|254613590|gb|FS427633.1|FS427633	596	76.88	372	0.04	62.42	59	23	792916	793273	233	591	2e-42	185	FS427633 normalized full-length tobacco cDNA library Nicotiana tabacum cDNA clone TBK02GR0074_2_F09 5', mRNA sequence
scaffold1010_contigs=27	935983	gi|254641023|gb|FS397498.1|FS397498	637	81.05	343	0.04	53.85	51	14	355589	355924	34	369	3e-65	261	FS397498 normalized full-length tobacco cDNA library Nicotiana tabacum cDNA clone TBK01A01NGRL0069_1_H09 5', mRNA sequence
scaffold1010_contigs=27	935983	gi|254641023|gb|FS397498.1|FS397498	637	79.67	359	0.04	56.36	53	20	401641	401989	21	369	4e-59	241	FS397498 normalized full-length tobacco cDNA library Nicotiana tabacum cDNA clone TBK01A01NGRL0069_1_H09 5', mRNA sequence
scaffold1010_contigs=27	935983	gi|254657128|gb|FS431417.1|FS431417	591	77.17	368	0.04	62.27	58	23	792916	793269	233	588	4e-44	191	FS431417 normalized full-length tobacco cDNA library Nicotiana tabacum cDNA clone TBK02GR0084_4_E07 5', mRNA sequence
scaffold1013_contigs=9	575138	gi|123211653|gb|EH616824.1|EH616824	851	83.23	799	0.14	93.89	112	22	122669	123457	834	48	0	713	CHO_SL004xp13f1.ab1 CHO_SL Nicotiana tabacum cDNA, mRNA sequence
scaffold1013_contigs=9	575138	gi|123219169|gb|EH619643.1|EH619643	823	81.8	478	0.08	58.08	77	10	122277	122751	471	1	7e-105	392	CHO_SL021xp07f2.ab1 CHO_SL Nicotiana tabacum cDNA, mRNA sequence
scaffold1013_contigs=9	575138	gi|156637741|gb|AM781742.1|AM781742	416	84.93	418	0.07	100	55	8	136958	137371	1	414	4e-112	416	AM781742 seedling library, SL Nicotiana tabacum cDNA clone nt002030092, mRNA sequence
scaffold1013_contigs=9	575138	gi|190139076|gb|FG637861.1|FG637861	686	85.62	480	0.08	69.97	63	6	136944	137420	65	541	4e-137	499	TT-35_N12 Samsun trichome library Nicotiana tabacum cDNA, mRNA sequence
scaffold1013_contigs=9	575138	gi|190144718|gb|FG641921.1|FG641921	694	85.39	479	0.08	69.02	66	4	136944	137420	59	535	2e-135	494	TT-05_L17 K326 early senescent leaf library Nicotiana tabacum cDNA, mRNA sequence
scaffold1013_contigs=9	575138	gi|190715771|gb|FG136287.1|FG136287	860	80.75	883	0.15	100	135	32	122575	123447	859	2	0	656	AGN_ELP008xm14f1.ab1 AGN_ELP Nicotiana tabacum cDNA 5', mRNA sequence
scaffold1013_contigs=9	575138	gi|190716328|gb|FG174789.1|FG174789	797	82.6	799	0.14	100	111	28	122669	123457	795	15	0	680	AGN_RNC123xi22f1.ab1 AGN_RNC Nicotiana tabacum cDNA 5', mRNA sequence
scaffold1013_contigs=9	575138	gi|190722387|gb|FG148538.1|FG148538	904	82.54	773	0.13	85.51	119	16	122690	123457	904	143	0	665	AGN_RPC002xh12f1.ab1 AGN_RPC Nicotiana tabacum cDNA 5', mRNA sequence
scaffold1013_contigs=9	575138	gi|190723277|gb|FG160206.1|FG160206	885	81.62	827	0.14	93.45	130	22	122640	123457	847	34	0	665	AGN_RNC020xi18f1.ab1 AGN_RNC Nicotiana tabacum cDNA 5', mRNA sequence
scaffold1013_contigs=9	575138	gi|190723475|gb|FG139347.1|FG139347	855	81.83	798	0.14	93.33	122	23	122669	123457	817	34	0	649	AGN_ELP024xe05f1.ab1 AGN_ELP Nicotiana tabacum cDNA 5', mRNA sequence
scaffold1013_contigs=9	575138	gi|190723501|gb|FG148581.1|FG148581	854	82.85	799	0.14	93.56	111	26	122669	123457	836	54	0	693	AGN_RPC002xp18f1.ab1 AGN_RPC Nicotiana tabacum cDNA 5', mRNA sequence
scaffold1013_contigs=9	575138	gi|190723726|gb|FG191396.1|FG191396	692	82.83	600	0.1	86.71	88	13	122272	122865	93	683	2e-144	523	AGN_PNL217cr1_e3.trimmed.seq AGN_PNL Nicotiana tabacum cDNA 3', mRNA sequence
scaffold1013_contigs=9	575138	gi|190724097|gb|FG191409.1|FG191409	691	82.7	601	0.1	86.98	87	15	122272	122865	94	684	1e-142	518	AGN_PNL217cr1_f4.trimmed.seq AGN_PNL Nicotiana tabacum cDNA 3', mRNA sequence
scaffold1013_contigs=9	575138	gi|190724299|gb|FG165081.1|FG165081	832	82.96	798	0.14	95.91	111	25	122670	123457	816	34	0	697	AGN_RNC011xi19f1.ab1 AGN_RNC Nicotiana tabacum cDNA 5', mRNA sequence
scaffold1013_contigs=9	575138	gi|190730477|gb|FG183905.1|FG183905	642	83.12	557	0.1	86.76	81	11	122272	122823	92	640	5e-136	496	AGN_PNL207br1_e12.trimmed.seq AGN_PNL Nicotiana tabacum cDNA 3', mRNA sequence
scaffold1013_contigs=9	575138	gi|190730504|gb|FG185889.1|FG185889	690	82.83	600	0.1	86.96	88	13	122272	122865	93	683	2e-144	523	AGN_PNL210ar1_b10.trimmed.seq AGN_PNL Nicotiana tabacum cDNA 3', mRNA sequence
scaffold1013_contigs=9	575138	gi|190731084|gb|FG195087.1|FG195087	731	82.65	611	0.11	83.58	91	13	122272	122876	130	731	2e-145	527	AGN_PNL222cr1_h5.trimmed.seq AGN_PNL Nicotiana tabacum cDNA 3', mRNA sequence
scaffold1013_contigs=9	575138	gi|190731550|gb|FG194791.1|FG194791	760	81.5	746	0.13	98.16	119	19	122711	123447	760	25	5e-166	595	AGN_PNL222bf1_f8.trimmed.seq AGN_PNL Nicotiana tabacum cDNA 5', mRNA sequence
scaffold1013_contigs=9	575138	gi|190732123|gb|FG200166.1|FG200166	744	82.83	600	0.1	80.65	88	13	122272	122865	145	735	2e-144	523	AGN_PNL229cr1_h12.trimmed.seq AGN_PNL Nicotiana tabacum cDNA 3', mRNA sequence
scaffold1013_contigs=9	575138	gi|190733683|gb|FG145738.1|FG145738	918	82.37	879	0.15	95.75	121	34	122576	123443	869	14	0	734	AGN_RPC011xa06f1.ab1 AGN_RPC Nicotiana tabacum cDNA 5', mRNA sequence
scaffold1013_contigs=9	575138	gi|190733947|gb|FG190828.1|FG190828	708	82.79	552	0.1	77.97	86	9	122277	122825	163	708	1e-132	484	AGN_PNL216dr1_d12.trimmed.seq AGN_PNL Nicotiana tabacum cDNA 3', mRNA sequence
scaffold1013_contigs=9	575138	gi|190737941|gb|FG201073.1|FG201073	684	82.14	487	0.08	71.2	78	9	122277	122760	204	684	7e-110	409	AGN_PNL230dr1_g12.trimmed.seq AGN_PNL Nicotiana tabacum cDNA 3', mRNA sequence
scaffold1013_contigs=9	575138	gi|190738075|gb|FG171784.1|FG171784	840	82.88	800	0.14	95.24	112	25	122669	123457	835	50	0	695	AGN_RNC129xp07f1.ab1 AGN_RNC Nicotiana tabacum cDNA 5', mRNA sequence
scaffold1013_contigs=9	575138	gi|190738442|gb|FG184968.1|FG184968	670	83.3	557	0.1	83.13	80	11	122272	122823	118	666	1e-137	501	AGN_PNL208dr1_b10.trimmed.seq AGN_PNL Nicotiana tabacum cDNA 3', mRNA sequence
scaffold1013_contigs=9	575138	gi|190742418|gb|FG162678.1|FG162678	859	81.86	678	0.12	78.93	104	17	122272	122943	161	825	3e-153	553	AGN_RNC016xn15r1.ab1 AGN_RNC Nicotiana tabacum cDNA 3', mRNA sequence
scaffold1013_contigs=9	575138	gi|190743277|gb|FG151637.1|FG151637	848	81.68	835	0.15	98.47	130	23	122636	123457	846	22	0	673	AGN_RNC109xg01f1.ab1 AGN_RNC Nicotiana tabacum cDNA 5', mRNA sequence
scaffold1013_contigs=9	575138	gi|190743324|gb|FG162720.1|FG162720	897	81.66	818	0.14	91.19	130	20	122579	123388	806	1	0	662	AGN_RNC016xh18f1.ab1 AGN_RNC Nicotiana tabacum cDNA 5', mRNA sequence
scaffold1013_contigs=9	575138	gi|190743797|gb|FG136935.1|FG136935	902	82.77	824	0.14	91.35	118	24	122645	123457	852	42	0	713	AGN_ELP006xd15f1.ab1 AGN_ELP Nicotiana tabacum cDNA 5', mRNA sequence
scaffold1013_contigs=9	575138	gi|190743817|gb|FG146199.1|FG146199	570	84.2	386	0.07	67.72	56	5	137038	137420	10	393	3e-98	370	AGN_RPC010xd08f1.ab1 AGN_RPC Nicotiana tabacum cDNA 5', mRNA sequence
scaffold1013_contigs=9	575138	gi|190744027|gb|FG187820.1|FG187820	754	81.45	733	0.13	97.21	118	18	122734	123457	754	31	1e-162	584	AGN_PNL212df1_c1.trimmed.seq AGN_PNL Nicotiana tabacum cDNA 5', mRNA sequence
scaffold1013_contigs=9	575138	gi|190746528|gb|FG165150.1|FG165150	899	80.59	783	0.14	87.1	115	34	122272	123047	147	899	3e-158	569	AGN_RNC011xi19r1.ab1 AGN_RNC Nicotiana tabacum cDNA 3', mRNA sequence
scaffold1013_contigs=9	575138	gi|190746758|gb|FG136975.1|FG136975	872	81.64	828	0.14	94.95	127	25	122640	123457	846	34	0	664	AGN_ELP006xl07f1.ab1 AGN_ELP Nicotiana tabacum cDNA 5', mRNA sequence
scaffold1013_contigs=9	575138	gi|190747271|gb|FG183314.1|FG183314	692	82.62	610	0.11	88.15	91	13	122272	122875	92	692	6e-145	525	AGN_PNL206cr1_a7.trimmed.seq AGN_PNL Nicotiana tabacum cDNA 3', mRNA sequence
scaffold1013_contigs=9	575138	gi|190748446|gb|FG142485.1|FG142485	868	81.52	828	0.14	95.39	126	25	122640	123457	833	23	0	656	AGN_RPC022xj24f1.ab1 AGN_RPC Nicotiana tabacum cDNA 5', mRNA sequence
scaffold1013_contigs=9	575138	gi|190748846|gb|FG164360.1|FG164360	795	82.46	627	0.11	78.87	91	17	122272	122892	154	767	1e-146	531	AGN_RNC013xl13r1.ab1 AGN_RNC Nicotiana tabacum cDNA 3', mRNA sequence
scaffold1013_contigs=9	575138	gi|190749175|gb|FG164376.1|FG164376	837	82.18	651	0.11	77.78	97	17	122272	122915	152	790	6e-150	542	AGN_RNC013xp07r1.ab1 AGN_RNC Nicotiana tabacum cDNA 3', mRNA sequence
scaffold1013_contigs=9	575138	gi|190749287|gb|FG187912.1|FG187912	742	82.82	617	0.11	83.15	91	13	122272	122882	130	737	8e-149	538	AGN_PNL212dr1_c1.trimmed.seq AGN_PNL Nicotiana tabacum cDNA 3', mRNA sequence
scaffold1013_contigs=9	575138	gi|190750898|gb|FG169963.1|FG169963	890	81.96	693	0.12	77.87	104	19	122272	122958	161	838	1e-157	568	AGN_RNC003xb12r1.ab1 AGN_RNC Nicotiana tabacum cDNA 3', mRNA sequence
scaffold1013_contigs=9	575138	gi|190752023|gb|FG182996.1|FG182996	660	83.12	557	0.1	84.39	81	11	122272	122823	94	642	5e-136	496	AGN_PNL206ar1_e7.trimmed.seq AGN_PNL Nicotiana tabacum cDNA 3', mRNA sequence
scaffold1013_contigs=9	575138	gi|190753349|gb|FG172814.1|FG172814	888	81.24	885	0.15	99.66	140	26	122577	123452	888	21	0	691	AGN_RNC127xo16f1.ab1 AGN_RNC Nicotiana tabacum cDNA 5', mRNA sequence
scaffold1013_contigs=9	575138	gi|190753659|gb|FG157684.1|FG157684	902	82.13	694	0.12	76.94	102	20	122272	122958	160	838	6e-160	575	AGN_RNC025xg02r1.ab1 AGN_RNC Nicotiana tabacum cDNA 3', mRNA sequence
scaffold1013_contigs=9	575138	gi|190755840|gb|FG168520.1|FG168520	873	82.99	823	0.14	94.27	117	23	122645	123457	864	55	0	723	AGN_RNC005xi20f1.ab1 AGN_RNC Nicotiana tabacum cDNA 5', mRNA sequence
scaffold1013_contigs=9	575138	gi|190757740|gb|FG178272.1|FG178272	882	81.82	693	0.12	78.57	102	22	122272	122958	142	816	2e-155	560	AGN_RNC117xn08r1.ab1 AGN_RNC Nicotiana tabacum cDNA 3', mRNA sequence
scaffold1013_contigs=9	575138	gi|190757948|gb|FG165333.1|FG165333	672	85.83	480	0.08	71.43	62	6	136944	137420	19	495	8e-139	505	AGN_RNC011xf13f1.ab1 AGN_RNC Nicotiana tabacum cDNA 5', mRNA sequence
scaffold1013_contigs=9	575138	gi|190757986|gb|FG168585.1|FG168585	826	81.41	694	0.12	84.02	105	22	122272	122958	142	818	5e-151	545	AGN_RNC005xi20r1.ab1 AGN_RNC Nicotiana tabacum cDNA 3', mRNA sequence
scaffold1013_contigs=9	575138	gi|190762999|gb|FG144761.1|FG144761	900	81.24	693	0.12	77	98	30	122272	122958	207	873	1e-146	531	AGN_RPC014xm05f1.ab1 AGN_RPC Nicotiana tabacum cDNA 5', mRNA sequence
scaffold1013_contigs=9	575138	gi|190769530|gb|FG162173.1|FG162173	873	81.62	827	0.14	94.73	128	24	122640	123457	838	27	0	664	AGN_RNC017xh10f1.ab1 AGN_RNC Nicotiana tabacum cDNA 5', mRNA sequence
scaffold1013_contigs=9	575138	gi|190770098|gb|FG194850.1|FG194850	707	82.82	582	0.1	82.32	85	13	122272	122847	129	701	2e-139	507	AGN_PNL222br1_d11.trimmed.seq AGN_PNL Nicotiana tabacum cDNA 3', mRNA sequence
scaffold1013_contigs=9	575138	gi|190770590|gb|FG194882.1|FG194882	731	82.78	627	0.11	85.77	93	13	122272	122892	110	727	5e-151	545	AGN_PNL222br1_f8.trimmed.seq AGN_PNL Nicotiana tabacum cDNA 3', mRNA sequence
scaffold1013_contigs=9	575138	gi|190772724|gb|FG171851.1|FG171851	821	82.06	652	0.11	79.42	99	16	122272	122916	171	811	2e-149	540	AGN_RNC129xp07r1.ab1 AGN_RNC Nicotiana tabacum cDNA 3', mRNA sequence
scaffold1013_contigs=9	575138	gi|190774494|gb|FG176982.1|FG176982	852	81.89	679	0.12	79.69	102	19	122272	122943	157	821	3e-153	553	AGN_RNC119xc14r1.ab1 AGN_RNC Nicotiana tabacum cDNA 3', mRNA sequence
scaffold1013_contigs=9	575138	gi|190778058|gb|FG137285.1|FG137285	851	81.74	783	0.14	92.01	119	23	122684	123457	822	55	4e-177	632	AGN_ELP005xn11f1.ab1 AGN_ELP Nicotiana tabacum cDNA 5', mRNA sequence
scaffold1013_contigs=9	575138	gi|190780223|gb|FG186318.1|FG186318	691	82.83	600	0.1	86.83	88	13	122272	122865	93	683	2e-144	523	AGN_PNL210cr1_h1.trimmed.seq AGN_PNL Nicotiana tabacum cDNA 3', mRNA sequence
scaffold1013_contigs=9	575138	gi|190783489|gb|FG170357.1|FG170357	867	81.64	719	0.13	82.93	108	22	122272	122984	161	861	6e-160	575	AGN_RNC002xb11r1.ab1 AGN_RNC Nicotiana tabacum cDNA 3', mRNA sequence
scaffold1013_contigs=9	575138	gi|190783723|gb|FG142763.1|FG142763	848	82.11	615	0.11	72.52	92	16	122272	122880	239	841	2e-140	510	AGN_RPC021xn23f1.ab1 AGN_RPC Nicotiana tabacum cDNA 5', mRNA sequence
scaffold1013_contigs=9	575138	gi|190786120|gb|FG134129.1|FG134129	823	81.64	795	0.14	96.6	121	25	122674	123457	813	33	3e-178	636	AGN_ELP015xh11f1.ab1 AGN_ELP Nicotiana tabacum cDNA 5', mRNA sequence
scaffold1013_contigs=9	575138	gi|190786350|gb|FG156908.1|FG156908	811	81.53	693	0.12	85.45	100	26	122272	122958	123	793	5e-151	545	AGN_RNC027xl02r1.ab1 AGN_RNC Nicotiana tabacum cDNA 3', mRNA sequence
scaffold1013_contigs=9	575138	gi|190786605|gb|FG148187.1|FG148187	825	80.26	831	0.14	100	127	37	122371	123189	816	11	6e-165	592	AGN_RPC003xp09f1.ab1 AGN_RPC Nicotiana tabacum cDNA 5', mRNA sequence
scaffold1013_contigs=9	575138	gi|190788376|gb|FG172291.1|FG172291	846	83.21	798	0.14	94.33	112	22	122670	123457	816	31	0	712	AGN_RNC128xb17f1.ab1 AGN_RNC Nicotiana tabacum cDNA 5', mRNA sequence
scaffold1013_contigs=9	575138	gi|190789016|gb|FG136203.1|FG136203	850	82.35	799	0.14	94	112	28	122669	123457	833	54	0	667	AGN_ELP008xm09f1.ab1 AGN_ELP Nicotiana tabacum cDNA 5', mRNA sequence
scaffold1013_contigs=9	575138	gi|190790826|gb|FG140255.1|FG140255	879	82.87	823	0.14	93.63	116	25	122645	123457	853	46	0	715	AGN_ELP022xj08f1.ab1 AGN_ELP Nicotiana tabacum cDNA 5', mRNA sequence
scaffold1013_contigs=9	575138	gi|190793742|gb|FG180543.1|FG180543	766	82.54	733	0.13	95.69	108	20	122735	123457	765	43	2e-175	627	AGN_PNL202df1_d7.trimmed.seq AGN_PNL Nicotiana tabacum cDNA 5', mRNA sequence
scaffold1013_contigs=9	575138	gi|190795005|gb|FG160316.1|FG160316	903	81.63	882	0.15	97.67	126	36	122576	123447	879	24	0	699	AGN_RNC020xb19f1.ab1 AGN_RNC Nicotiana tabacum cDNA 5', mRNA sequence
scaffold1013_contigs=9	575138	gi|190795320|gb|FG199616.1|FG199616	703	83.12	557	0.1	79.23	81	11	122272	122823	153	701	5e-136	496	AGN_PNL228dr1_h7.trimmed.seq AGN_PNL Nicotiana tabacum cDNA 3', mRNA sequence
scaffold1013_contigs=9	575138	gi|190797346|gb|FG135870.1|FG135870	868	81.69	830	0.14	95.62	129	21	122638	123457	862	46	0	669	AGN_ELP009xm11f1.ab1 AGN_ELP Nicotiana tabacum cDNA 5', mRNA sequence
scaffold1013_contigs=9	575138	gi|190798240|gb|FG199639.1|FG199639	758	82.64	720	0.13	94.99	105	20	122748	123457	758	49	3e-173	619	AGN_PNL229af1_b9.trimmed.seq AGN_PNL Nicotiana tabacum cDNA 5', mRNA sequence
scaffold1013_contigs=9	575138	gi|190801755|gb|FG160279.1|FG160279	879	82.25	693	0.12	78.84	103	18	122272	122958	136	814	1e-161	580	AGN_RNC020xi18r1.ab1 AGN_RNC Nicotiana tabacum cDNA 3', mRNA sequence
scaffold1013_contigs=9	575138	gi|190802200|gb|FG151677.1|FG151677	818	81.53	693	0.12	84.72	105	21	122272	122958	143	818	4e-152	549	AGN_RNC109xa21r1.ab1 AGN_RNC Nicotiana tabacum cDNA 3', mRNA sequence
scaffold1013_contigs=9	575138	gi|190802835|gb|FG193532.1|FG193532	665	82.82	582	0.1	87.52	85	13	122272	122847	93	665	2e-139	507	AGN_PNL220cr1_a10.trimmed.seq AGN_PNL Nicotiana tabacum cDNA 3', mRNA sequence
scaffold1013_contigs=9	575138	gi|190806257|gb|FG142618.1|FG142618	852	82.87	823	0.14	96.6	118	23	122645	123457	846	37	0	717	AGN_RPC021xc20f1.ab1 AGN_RPC Nicotiana tabacum cDNA 5', mRNA sequence
scaffold1013_contigs=9	575138	gi|190806259|gb|FG142620.1|FG142620	882	81.79	884	0.15	100	124	37	122575	123447	860	3	0	706	AGN_RPC021xe02f1.ab1 AGN_RPC Nicotiana tabacum cDNA 5', mRNA sequence
scaffold1013_contigs=9	575138	gi|190808971|gb|FG179866.1|FG179866	714	82.62	604	0.11	84.59	92	13	122277	122875	119	714	8e-144	521	AGN_PNL201dr1_b7.trimmed.seq AGN_PNL Nicotiana tabacum cDNA 3', mRNA sequence
scaffold1013_contigs=9	575138	gi|190809023|gb|FG187952.1|FG187952	697	83.3	557	0.1	79.91	80	11	122272	122823	129	677	1e-137	501	AGN_PNL212dr1_f5.trimmed.seq AGN_PNL Nicotiana tabacum cDNA 3', mRNA sequence
scaffold1013_contigs=9	575138	gi|190817348|gb|FG158026.1|FG158026	819	81.12	678	0.12	82.78	100	26	122272	122943	142	797	1e-142	518	AGN_RNC024xi03r1.ab1 AGN_RNC Nicotiana tabacum cDNA 3', mRNA sequence
scaffold1013_contigs=9	575138	gi|190820068|gb|FG197503.1|FG197503	792	82.92	761	0.13	96.09	110	20	122707	123457	792	42	0	667	AGN_PNL226af1_f12.trimmed.seq AGN_PNL Nicotiana tabacum cDNA 5', mRNA sequence
scaffold1013_contigs=9	575138	gi|190820214|gb|FG160392.1|FG160392	906	81.01	790	0.14	87.2	114	33	122272	123054	136	896	5e-166	595	AGN_RNC020xb19r1.ab1 AGN_RNC Nicotiana tabacum cDNA 3', mRNA sequence
scaffold1013_contigs=9	575138	gi|190820301|gb|FG161857.1|FG161857	741	81.56	602	0.1	81.24	93	16	122272	122865	147	738	1e-131	481	AGN_RNC017xi21r1.ab1 AGN_RNC Nicotiana tabacum cDNA 3', mRNA sequence
scaffold1013_contigs=9	575138	gi|190821391|gb|FG192479.1|FG192479	736	82.58	597	0.1	81.11	91	13	122277	122868	145	733	1e-141	514	AGN_PNL219ar1_c7.trimmed.seq AGN_PNL Nicotiana tabacum cDNA 3', mRNA sequence
scaffold1013_contigs=9	575138	gi|190826726|gb|FG187062.1|FG187062	746	82.72	712	0.12	95.44	103	20	122756	123457	741	40	4e-172	616	AGN_PNL211df1_a10.trimmed.seq AGN_PNL Nicotiana tabacum cDNA 5', mRNA sequence
scaffold1013_contigs=9	575138	gi|190826964|gb|FG162477.1|FG162477	852	81.49	821	0.14	96.36	131	21	122640	123451	809	1	0	654	AGN_RNC016xm12f1.ab1 AGN_RNC Nicotiana tabacum cDNA 5', mRNA sequence
scaffold1013_contigs=9	575138	gi|190826984|gb|FG167279.1|FG167279	890	83.1	799	0.14	89.78	112	23	122669	123457	839	54	0	706	AGN_RNC007xm15f1.ab1 AGN_RNC Nicotiana tabacum cDNA 5', mRNA sequence
scaffold1013_contigs=9	575138	gi|190827296|gb|FG134810.1|FG134810	888	83.23	799	0.14	89.98	112	22	122669	123457	841	55	0	713	AGN_ELP012xg03f1.ab1 AGN_ELP Nicotiana tabacum cDNA 5', mRNA sequence
scaffold1013_contigs=9	575138	gi|190828384|gb|FG159060.1|FG159060	892	81.52	893	0.16	100	127	38	122472	123354	865	1	0	701	AGN_RNC022xm01f1.ab1 AGN_RNC Nicotiana tabacum cDNA 5', mRNA sequence
scaffold1013_contigs=9	575138	gi|190828925|gb|FG187309.1|FG187309	749	82.98	517	0.09	69.03	75	11	122272	122783	241	749	9e-124	455	AGN_PNL212af1_f11.trimmed.seq AGN_PNL Nicotiana tabacum cDNA 5', mRNA sequence
scaffold1013_contigs=9	575138	gi|190829254|gb|FG174389.1|FG174389	922	81.57	890	0.15	96.53	120	41	122575	123453	877	21	0	695	AGN_RNC124xj11f1.ab1 AGN_RNC Nicotiana tabacum cDNA 5', mRNA sequence
scaffold1013_contigs=9	575138	gi|190829609|gb|FG151698.1|FG151698	854	81.82	693	0.12	81.15	101	23	122272	122958	162	835	6e-155	558	AGN_RNC109xg01r1.ab1 AGN_RNC Nicotiana tabacum cDNA 3', mRNA sequence
scaffold1013_contigs=9	575138	gi|190830043|gb|FG159120.1|FG159120	850	81.89	679	0.12	79.88	101	20	122272	122943	148	811	3e-153	553	AGN_RNC022xm01r1.ab1 AGN_RNC Nicotiana tabacum cDNA 3', mRNA sequence
scaffold1013_contigs=9	575138	gi|190830065|gb|FG169072.1|FG169072	924	81.99	894	0.16	96.75	120	38	122575	123457	917	54	0	721	AGN_RNC004xe06f1.ab1 AGN_RNC Nicotiana tabacum cDNA 5', mRNA sequence
scaffold1013_contigs=9	575138	gi|190831398|gb|FG141659.1|FG141659	926	80.85	893	0.16	96.44	136	35	122575	123457	919	52	0	669	AGN_RPC024xc22f1.ab1 AGN_RPC Nicotiana tabacum cDNA 5', mRNA sequence
scaffold1013_contigs=9	575138	gi|190834090|gb|FG169144.1|FG169144	839	82.01	678	0.12	80.81	101	19	122272	122943	142	804	2e-154	556	AGN_RNC004xe06r1.ab1 AGN_RNC Nicotiana tabacum cDNA 3', mRNA sequence
scaffold1013_contigs=9	575138	gi|190834252|gb|FG195588.1|FG195588	724	82.54	527	0.09	72.79	83	9	122277	122800	204	724	9e-124	455	AGN_PNL223br1_d3.trimmed.seq AGN_PNL Nicotiana tabacum cDNA 3', mRNA sequence
scaffold1013_contigs=9	575138	gi|190834471|gb|FG153256.1|FG153256	846	81.84	694	0.12	82.03	105	19	122272	122958	142	821	1e-156	564	AGN_RNC106xo04r1.ab1 AGN_RNC Nicotiana tabacum cDNA 3', mRNA sequence
scaffold1013_contigs=9	575138	gi|190834791|gb|FG146743.1|FG146743	916	81.66	889	0.15	97.05	122	38	122575	123452	877	19	0	701	AGN_RPC008xh15f1.ab1 AGN_RPC Nicotiana tabacum cDNA 5', mRNA sequence
scaffold1013_contigs=9	575138	gi|190835125|gb|FG140262.1|FG140262	881	82.87	823	0.14	93.42	118	23	122645	123457	856	47	0	717	AGN_ELP022xj24f1.ab1 AGN_ELP Nicotiana tabacum cDNA 5', mRNA sequence
scaffold1013_contigs=9	575138	gi|190835180|gb|FG167347.1|FG167347	826	81.74	679	0.12	82.2	101	21	122272	122943	143	805	5e-151	545	AGN_RNC007xm15r1.ab1 AGN_RNC Nicotiana tabacum cDNA 3', mRNA sequence
scaffold1013_contigs=9	575138	gi|190836524|gb|FG146769.1|FG146769	890	82.86	840	0.15	94.38	118	26	122628	123457	877	54	0	730	AGN_RPC008xn13f1.ab1 AGN_RPC Nicotiana tabacum cDNA 5', mRNA sequence
scaffold1013_contigs=9	575138	gi|190836887|gb|FG141785.1|FG141785	904	81.74	827	0.14	91.48	129	22	122640	123457	867	54	0	671	AGN_RPC024xl15f1.ab1 AGN_RPC Nicotiana tabacum cDNA 5', mRNA sequence
scaffold1013_contigs=9	575138	gi|190838565|gb|FG133913.1|FG133913	888	81.79	829	0.14	93.36	129	22	122638	123457	854	39	0	675	AGN_ELP016xj08f1.ab1 AGN_ELP Nicotiana tabacum cDNA 5', mRNA sequence
scaffold1013_contigs=9	575138	gi|190843147|gb|FG162550.1|FG162550	892	81.96	693	0.12	77.69	103	20	122272	122958	146	822	1e-157	568	AGN_RNC016xm12r1.ab1 AGN_RNC Nicotiana tabacum cDNA 3', mRNA sequence
scaffold1013_contigs=9	575138	gi|190844749|gb|FG198832.1|FG198832	749	82.75	597	0.1	79.71	88	13	122272	122862	162	749	1e-142	518	AGN_PNL227dr1_b8.trimmed.seq AGN_PNL Nicotiana tabacum cDNA 3', mRNA sequence
scaffold1013_contigs=9	575138	gi|190852585|gb|FG155767.1|FG155767	867	81.54	829	0.14	95.62	129	24	122640	123457	862	47	0	662	AGN_RNC030xj08f1.ab1 AGN_RNC Nicotiana tabacum cDNA 5', mRNA sequence
scaffold1013_contigs=9	575138	gi|190856887|gb|FG183175.1|FG183175	652	84.17	480	0.08	73.62	70	6	136944	137420	578	102	2e-125	460	AGN_PNL206br1_e2.trimmed.seq AGN_PNL Nicotiana tabacum cDNA 3', mRNA sequence
scaffold1013_contigs=9	575138	gi|190857207|gb|FG145019.1|FG145019	889	81.17	823	0.14	92.58	127	28	122575	123389	831	29	3e-178	636	AGN_RPC014xn20f1.ab1 AGN_RPC Nicotiana tabacum cDNA 5', mRNA sequence
scaffold1013_contigs=9	575138	gi|190862220|gb|FG166116.1|FG166116	880	81.7	694	0.12	78.86	103	22	122272	122958	136	812	2e-154	556	AGN_RNC010xl12r1.ab1 AGN_RNC Nicotiana tabacum cDNA 3', mRNA sequence
scaffold1013_contigs=9	575138	gi|190863732|gb|FG179320.1|FG179320	720	82.49	611	0.11	84.86	92	13	122272	122876	119	720	2e-144	523	AGN_PNL201ar1_b8.trimmed.seq AGN_PNL Nicotiana tabacum cDNA 3', mRNA sequence
scaffold1013_contigs=9	575138	gi|190866565|gb|FG200324.1|FG200324	701	83.3	557	0.1	79.46	80	11	122272	122823	134	682	1e-137	501	AGN_PNL229dr1_e7.trimmed.seq AGN_PNL Nicotiana tabacum cDNA 3', mRNA sequence
scaffold1013_contigs=9	575138	gi|190866732|gb|FG172881.1|FG172881	805	82.46	627	0.11	77.89	94	14	122272	122892	160	776	1e-147	534	AGN_RNC127xo16r1.ab1 AGN_RNC Nicotiana tabacum cDNA 3', mRNA sequence
scaffold1013_contigs=9	575138	gi|190867235|gb|FG157537.1|FG157537	867	81.72	711	0.12	82.01	106	22	122272	122976	133	825	8e-159	571	AGN_RNC025xe07r1.ab1 AGN_RNC Nicotiana tabacum cDNA 3', mRNA sequence
scaffold1013_contigs=9	575138	gi|190868594|gb|FG199734.1|FG199734	745	82.67	600	0.1	80.54	89	13	122272	122865	146	736	1e-142	518	AGN_PNL229ar1_b9.trimmed.seq AGN_PNL Nicotiana tabacum cDNA 3', mRNA sequence
scaffold1013_contigs=9	575138	gi|190869153|gb|FG200683.1|FG200683	760	82.24	580	0.1	76.32	88	15	122277	122850	190	760	3e-133	486	AGN_PNL230br1_e2.trimmed.seq AGN_PNL Nicotiana tabacum cDNA 3', mRNA sequence
scaffold1013_contigs=9	575138	gi|190869286|gb|FG162786.1|FG162786	874	81.82	693	0.12	79.29	103	21	122272	122958	159	834	2e-155	560	AGN_RNC016xh18r1.ab1 AGN_RNC Nicotiana tabacum cDNA 3', mRNA sequence
scaffold1013_contigs=9	575138	gi|190869585|gb|FG191320.1|FG191320	733	81.58	711	0.12	97	113	18	122756	123457	733	32	8e-159	571	AGN_PNL217cf1_f4.trimmed.seq AGN_PNL Nicotiana tabacum cDNA 5', mRNA sequence
scaffold1013_contigs=9	575138	gi|190870020|gb|FG180630.1|FG180630	708	82.55	596	0.1	84.18	89	13	122272	122861	122	708	2e-140	510	AGN_PNL202dr1_d7.trimmed.seq AGN_PNL Nicotiana tabacum cDNA 3', mRNA sequence
scaffold1013_contigs=9	575138	gi|190870033|gb|FG182294.1|FG182294	689	82.83	600	0.1	87.08	88	13	122272	122865	92	682	2e-144	523	AGN_PNL205ar1_h3.trimmed.seq AGN_PNL Nicotiana tabacum cDNA 3', mRNA sequence
scaffold1013_contigs=9	575138	gi|190872045|gb|FG162234.1|FG162234	815	82.46	627	0.11	76.93	90	18	122272	122892	159	771	1e-146	531	AGN_RNC017xh10r1.ab1 AGN_RNC Nicotiana tabacum cDNA 3', mRNA sequence
scaffold1013_contigs=9	575138	gi|190875611|gb|FG169888.1|FG169888	898	81.47	831	0.14	92.54	129	25	122636	123457	866	52	0	658	AGN_RNC003xb12f1.ab1 AGN_RNC Nicotiana tabacum cDNA 5', mRNA sequence
scaffold1013_contigs=9	575138	gi|190876495|gb|FG166044.1|FG166044	865	81.52	828	0.14	95.72	129	24	122640	123457	858	45	0	660	AGN_RNC010xl12f1.ab1 AGN_RNC Nicotiana tabacum cDNA 5', mRNA sequence
scaffold1013_contigs=9	575138	gi|190878194|gb|FG187737.1|FG187737	729	82.83	600	0.1	82.3	88	13	122272	122865	131	721	2e-144	523	AGN_PNL212cr1_c5.trimmed.seq AGN_PNL Nicotiana tabacum cDNA 3', mRNA sequence
scaffold1013_contigs=9	575138	gi|190879223|gb|FG136892.1|FG136892	892	81.62	827	0.14	92.71	131	21	122640	123457	862	48	0	665	AGN_ELP006xk10f1.ab1 AGN_ELP Nicotiana tabacum cDNA 5', mRNA sequence
scaffold1013_contigs=9	575138	gi|190879403|gb|FG187157.1|FG187157	712	82.83	600	0.1	84.27	88	13	122272	122865	120	710	2e-144	523	AGN_PNL211dr1_a10.trimmed.seq AGN_PNL Nicotiana tabacum cDNA 3', mRNA sequence
scaffold1013_contigs=9	575138	gi|190879821|gb|FG187793.1|FG187793	743	82.18	679	0.12	91.39	108	13	122277	122950	73	743	8e-159	571	AGN_PNL212cr1_h2.trimmed.seq AGN_PNL Nicotiana tabacum cDNA 3', mRNA sequence
scaffold1013_contigs=9	575138	gi|190879957|gb|FG197591.1|FG197591	747	82.39	670	0.12	89.69	101	15	122272	122934	83	742	3e-158	569	AGN_PNL226ar1_f12.trimmed.seq AGN_PNL Nicotiana tabacum cDNA 3', mRNA sequence
scaffold1013_contigs=9	575138	gi|190880636|gb|FG165395.1|FG165395	599	85.83	480	0.08	80.13	62	6	136944	137420	581	105	8e-139	505	AGN_RNC011xf13r1.ab1 AGN_RNC Nicotiana tabacum cDNA 3', mRNA sequence
scaffold1013_contigs=9	575138	gi|190880928|gb|FG139081.1|FG139081	881	81.74	827	0.14	93.87	127	24	122640	123457	865	54	0	669	AGN_ELP025xc20f1.ab1 AGN_ELP Nicotiana tabacum cDNA 5', mRNA sequence
scaffold1013_contigs=9	575138	gi|190880976|gb|FG155839.1|FG155839	789	81.97	660	0.11	83.65	98	19	122272	122925	144	788	2e-149	540	AGN_RNC030xj08r1.ab1 AGN_RNC Nicotiana tabacum cDNA 3', mRNA sequence
scaffold1013_contigs=9	575138	gi|190881064|gb|FG157833.1|FG157833	790	81.3	679	0.12	85.95	103	22	122272	122943	91	752	5e-146	529	AGN_RNC025xl11r1.ab1 AGN_RNC Nicotiana tabacum cDNA 3', mRNA sequence
scaffold1013_contigs=9	575138	gi|190882469|gb|FG172353.1|FG172353	809	82.15	650	0.11	80.35	97	17	122272	122915	147	783	2e-149	540	AGN_RNC128xb17r1.ab1 AGN_RNC Nicotiana tabacum cDNA 3', mRNA sequence
scaffold1013_contigs=9	575138	gi|190884866|gb|FG174458.1|FG174458	810	82.03	651	0.11	80.37	97	18	122272	122915	161	798	3e-148	536	AGN_RNC124xj11r1.ab1 AGN_RNC Nicotiana tabacum cDNA 3', mRNA sequence
scaffold1013_contigs=9	575138	gi|190884995|gb|FG133619.1|FG133619	833	82.62	823	0.14	98.8	117	26	122645	123457	829	23	0	704	AGN_ELP016xa05f1.ab1 AGN_ELP Nicotiana tabacum cDNA 5', mRNA sequence
scaffold1013_contigs=9	575138	gi|190885590|gb|FG134878.1|FG134878	867	82.91	831	0.14	95.85	118	24	122638	123457	845	28	0	726	AGN_ELP012xc16f1.ab1 AGN_ELP Nicotiana tabacum cDNA 5', mRNA sequence
scaffold1013_contigs=9	575138	gi|190885924|gb|FG135528.1|FG135528	852	82.65	824	0.14	96.71	115	26	122645	123457	827	21	0	704	AGN_ELP010xk19f1.ab1 AGN_ELP Nicotiana tabacum cDNA 5', mRNA sequence
scaffold1013_contigs=9	575138	gi|190886027|gb|FG184267.1|FG184267	674	82.82	582	0.1	86.35	85	13	122272	122847	97	669	2e-139	507	AGN_PNL207dr1_e4.trimmed.seq AGN_PNL Nicotiana tabacum cDNA 3', mRNA sequence
scaffold1013_contigs=9	575138	gi|224697209|gb|FG626445.1|FG626445	655	85.42	480	0.08	73.28	64	6	136944	137420	44	520	2e-135	494	TOBESTR060E04 TOBEST cDNA library 1 Nicotiana tabacum cDNA 5', mRNA sequence
scaffold1013_contigs=9	575138	gi|224698665|gb|FG623539.1|FG623539	594	85.42	480	0.08	80.81	64	6	136944	137420	47	523	2e-135	494	TOBESTR027B07 TOBEST cDNA library 1 Nicotiana tabacum cDNA 5', mRNA sequence
scaffold1013_contigs=9	575138	gi|224700418|gb|FG621570.1|FG621570	580	86.9	290	0.05	50	38	0	214359	214648	267	556	7e-85	326	TOBESTR004A04 TOBEST cDNA library 1 Nicotiana tabacum cDNA 5', mRNA sequence
scaffold1013_contigs=9	575138	gi|224700440|gb|FG622199.1|FG622199	566	85.42	480	0.08	84.81	64	6	136944	137420	19	495	2e-135	494	TOBESTR011A05 TOBEST cDNA library 1 Nicotiana tabacum cDNA 5', mRNA sequence
scaffold1013_contigs=9	575138	gi|224700833|gb|FG628501.1|FG628501	571	85.03	481	0.08	84.24	65	7	136944	137420	44	521	4e-132	483	TOBESTR085C07 TOBEST cDNA library 1 Nicotiana tabacum cDNA 5', mRNA sequence
scaffold1013_contigs=9	575138	gi|224703043|gb|FG632397.1|FG632397	552	85.62	480	0.08	86.96	62	7	136944	137420	47	522	1e-136	497	TOBESTR133E01 TOBEST cDNA library 1 Nicotiana tabacum cDNA 5', mRNA sequence
scaffold1013_contigs=9	575138	gi|224703560|gb|FG628920.1|FG628920	519	85.39	479	0.08	92.29	64	6	136944	137419	44	519	7e-135	492	TOBESTR090B09 TOBEST cDNA library 1 Nicotiana tabacum cDNA 5', mRNA sequence
scaffold1013_contigs=9	575138	gi|224703701|gb|FG629635.1|FG629635	630	85.39	479	0.08	76.03	64	6	136945	137420	41	516	7e-135	492	TOBESTR098B04 TOBEST cDNA library 1 Nicotiana tabacum cDNA 5', mRNA sequence
scaffold1013_contigs=9	575138	gi|224703748|gb|FG626694.1|FG626694	620	85.42	480	0.08	77.42	64	6	136944	137420	45	521	2e-135	494	TOBESTR063E03 TOBEST cDNA library 1 Nicotiana tabacum cDNA 5', mRNA sequence
scaffold1013_contigs=9	575138	gi|224705212|gb|FG630157.1|FG630157	470	85.31	429	0.07	91.28	58	5	136944	137370	45	470	9e-119	438	TOBESTR104C06 TOBEST cDNA library 1 Nicotiana tabacum cDNA 5', mRNA sequence
scaffold1013_contigs=9	575138	gi|224706108|gb|FG625027.1|FG625027	609	85.42	480	0.08	78.82	64	6	136944	137420	21	497	2e-135	494	TOBESTR044A03 TOBEST cDNA library 1 Nicotiana tabacum cDNA 5', mRNA sequence
scaffold1013_contigs=9	575138	gi|224706386|gb|FG625039.1|FG625039	579	85.42	480	0.08	82.9	64	6	136944	137420	31	507	2e-135	494	TOBESTR044B04 TOBEST cDNA library 1 Nicotiana tabacum cDNA 5', mRNA sequence
scaffold1013_contigs=9	575138	gi|224706743|gb|FG628706.1|FG628706	426	85.96	413	0.07	96.95	54	4	136944	137354	16	426	9e-119	438	TOBESTR087F06 TOBEST cDNA library 1 Nicotiana tabacum cDNA 5', mRNA sequence
scaffold1013_contigs=9	575138	gi|224707490|gb|FG631616.1|FG631616	555	85.83	480	0.08	86.49	62	6	136944	137420	27	503	8e-139	505	TOBESTR121B02 TOBEST cDNA library 1 Nicotiana tabacum cDNA 5', mRNA sequence
scaffold1013_contigs=9	575138	gi|224707726|gb|FG629302.1|FG629302	542	85.83	480	0.08	88.56	62	6	136944	137420	47	523	8e-139	505	TOBESTR094D12 TOBEST cDNA library 1 Nicotiana tabacum cDNA 5', mRNA sequence
scaffold1013_contigs=9	575138	gi|224707807|gb|FG627303.1|FG627303	581	85.42	480	0.08	82.62	64	6	136944	137420	50	526	2e-135	494	TOBESTR070E09 TOBEST cDNA library 1 Nicotiana tabacum cDNA 5', mRNA sequence
scaffold1013_contigs=9	575138	gi|224708282|gb|FG625998.1|FG625998	627	85.83	480	0.08	76.56	62	6	136944	137420	47	523	8e-139	505	TOBESTR055C03 TOBEST cDNA library 1 Nicotiana tabacum cDNA 5', mRNA sequence
scaffold1013_contigs=9	575138	gi|254602375|gb|FS400199.1|FS400199	430	83.06	431	0.07	100	67	6	122486	122913	430	3	3e-103	387	FS400199 normalized full-length tobacco cDNA library Nicotiana tabacum cDNA clone TBK01A01NGRL0076_4_H11 5', mRNA sequence
scaffold1013_contigs=9	575138	gi|254613489|gb|FS427532.1|FS427532	394	87.5	360	0.06	91.37	38	7	136944	137299	34	390	7e-110	409	FS427532 normalized full-length tobacco cDNA library Nicotiana tabacum cDNA clone TBK02GR0074_1_E12 5', mRNA sequence
scaffold1013_contigs=9	575138	gi|254615694|gb|FS390298.1|FS390298	614	85.8	317	0.06	51.63	42	3	214359	214674	261	575	4e-87	333	FS390298 normalized full-length tobacco cDNA library Nicotiana tabacum cDNA clone TBK01A01NGRL0049_3_B10 5', mRNA sequence
scaffold1013_contigs=9	575138	gi|254616470|gb|FS428202.1|FS428202	467	86.85	403	0.07	86.3	47	6	136944	137343	68	467	5e-121	446	FS428202 normalized full-length tobacco cDNA library Nicotiana tabacum cDNA clone TBK02GR0075_4_H05 5', mRNA sequence
scaffold1013_contigs=9	575138	gi|254626053|gb|FS402159.1|FS402159	385	87.76	294	0.05	76.36	32	4	136944	137235	94	385	2e-89	340	FS402159 normalized full-length tobacco cDNA library Nicotiana tabacum cDNA clone TBK02GR0004_3_D01 5', mRNA sequence
scaffold1013_contigs=9	575138	gi|254631351|gb|FS428522.1|FS428522	553	87.11	287	0.05	51.9	37	0	214359	214645	265	551	7e-85	326	FS428522 normalized full-length tobacco cDNA library Nicotiana tabacum cDNA clone TBK02GR0076_4_C10 5', mRNA sequence
scaffold1013_contigs=9	575138	gi|254645115|gb|FS425961.1|FS425961	579	85.24	481	0.08	83.07	63	8	136944	137420	68	544	8e-134	488	FS425961 normalized full-length tobacco cDNA library Nicotiana tabacum cDNA clone TBK02GR0069_4_D04 5', mRNA sequence
scaffold1013_contigs=9	575138	gi|299790971|gb|HO059402.1|HO059402	1392	82.13	1192	0.21	85.63	188	25	122277	123457	71	1248	0	998	NTAT51 Nicotiana tabacum supression subtractive hybridization library Nicotiana tabacum cDNA, mRNA sequence
scaffold1013_contigs=9	575138	gi|302585536|gb|HO222799.1|HO222799	615	85.21	480	0.08	78.05	65	6	136944	137420	54	530	8e-134	488	NTSP_EST_0697 Tobacco sperm cell cDNA library Nicotiana tabacum cDNA 5', mRNA sequence
scaffold1013_contigs=9	575138	gi|302586571|gb|HO223834.1|HO223834	624	85	480	0.08	76.92	66	6	136944	137420	60	536	4e-132	483	NTSP_EST_1732 Tobacco sperm cell cDNA library Nicotiana tabacum cDNA 5', mRNA sequence
scaffold1013_contigs=9	575138	gi|302587062|gb|HO222461.1|HO222461	614	85.21	480	0.08	78.18	65	6	136944	137420	61	537	8e-134	488	NTSP_EST_0359 Tobacco sperm cell cDNA library Nicotiana tabacum cDNA 5', mRNA sequence
scaffold1013_contigs=9	575138	gi|309371983|gb|HO843389.1|HO843389	595	85.21	480	0.08	80.67	65	6	136944	137420	59	535	8e-134	488	NT2C-EST-0435 Tobacco two-celled proembryo cDNA library Nicotiana tabacum cDNA 5', mRNA sequence
scaffold1013_contigs=9	575138	gi|309372440|gb|HO843846.1|HO843846	605	85.42	480	0.08	79.34	64	6	136944	137420	59	535	2e-135	494	NT2C-EST-0892 Tobacco two-celled proembryo cDNA library Nicotiana tabacum cDNA 5', mRNA sequence
scaffold1013_contigs=9	575138	gi|309372505|gb|HO843911.1|HO843911	543	85.24	481	0.08	88.58	63	8	136944	137420	60	536	8e-134	488	NT2C-EST-0957 Tobacco two-celled proembryo cDNA library Nicotiana tabacum cDNA 5', mRNA sequence
scaffold1013_contigs=9	575138	gi|309372744|gb|HO840747.1|HO840747	678	85.42	480	0.08	70.8	64	6	136944	137420	63	539	2e-135	494	NTZC-EST-0149 Tobacco zygote cell cDNA library Nicotiana tabacum cDNA 5', mRNA sequence
scaffold1013_contigs=9	575138	gi|309373107|gb|HO841110.1|HO841110	466	84.98	406	0.07	87.12	57	4	136944	137347	60	463	7e-110	409	NTZC-EST-0512 Tobacco zygote cell cDNA library Nicotiana tabacum cDNA 5', mRNA sequence
scaffold1013_contigs=9	575138	gi|309373506|gb|HO841509.1|HO841509	701	85	480	0.08	68.47	66	6	136944	137420	66	542	4e-132	483	NTZC-EST-0911 Tobacco zygote cell cDNA library Nicotiana tabacum cDNA 5', mRNA sequence
scaffold1013_contigs=9	575138	gi|309373717|gb|HO841720.1|HO841720	707	85.21	480	0.08	67.89	65	6	136944	137420	65	541	8e-134	488	NTZC-EST-1122 Tobacco zygote cell cDNA library Nicotiana tabacum cDNA 5', mRNA sequence
scaffold1013_contigs=9	575138	gi|309373806|gb|HO841809.1|HO841809	651	84.65	482	0.08	74.04	65	9	136944	137420	60	537	8e-129	472	NTZC-EST-1211 Tobacco zygote cell cDNA library Nicotiana tabacum cDNA 5', mRNA sequence
scaffold1013_contigs=9	575138	gi|309373979|gb|HO841982.1|HO841982	440	84.07	383	0.07	87.05	56	5	136944	137323	60	440	1e-96	364	NTZC-EST-1384 Tobacco zygote cell cDNA library Nicotiana tabacum cDNA 5', mRNA sequence
scaffold1013_contigs=9	575138	gi|309374065|gb|HO842068.1|HO842068	516	84.82	481	0.08	93.22	66	7	136944	137420	32	509	2e-130	477	NTZC-EST-1470 Tobacco zygote cell cDNA library Nicotiana tabacum cDNA 5', mRNA sequence
scaffold1013_contigs=9	575138	gi|309375557|gb|HO844334.1|HO844334	598	85.42	480	0.08	80.27	64	6	136944	137420	60	536	5e-136	496	NT2C-EST-1380 Tobacco two-celled proembryo cDNA library Nicotiana tabacum cDNA 5', mRNA sequence
scaffold1013_contigs=9	575138	gi|309375599|gb|HO844376.1|HO844376	652	85.21	480	0.08	73.62	65	6	136944	137420	64	540	8e-134	488	NT2C-EST-1422 Tobacco two-celled proembryo cDNA library Nicotiana tabacum cDNA 5', mRNA sequence
scaffold1013_contigs=9	575138	gi|309375662|gb|HO844439.1|HO844439	624	85.21	480	0.08	76.92	65	6	136944	137420	59	535	8e-134	488	NT2C-EST-1485 Tobacco two-celled proembryo cDNA library Nicotiana tabacum cDNA 5', mRNA sequence
scaffold1013_contigs=9	575138	gi|309375803|gb|HO844580.1|HO844580	509	85.19	439	0.08	86.25	61	4	136944	137380	57	493	1e-121	448	NT2C-EST-1626 Tobacco two-celled proembryo cDNA library Nicotiana tabacum cDNA 5', mRNA sequence
scaffold1013_contigs=9	575138	gi|309377927|gb|HO846704.1|HO846704	590	85.21	480	0.08	81.36	65	6	136944	137420	60	536	8e-134	488	NTEC-EST-1601 Tobacco egg cell cDNA library Nicotiana tabacum cDNA 5', mRNA sequence
scaffold1013_contigs=9	575138	gi|310831628|gb|GT270874.1|GT270874	373	86.97	307	0.05	82.31	36	4	136944	137248	63	367	7e-90	342	TOBSSHAC085C two celled proembryo suppression subtractive cDNA library Nicotiana tabacum cDNA, mRNA sequence
scaffold1013_contigs=9	575138	gi|310831755|gb|GT271169.1|GT271169	377	86.97	307	0.05	81.43	36	4	136944	137248	311	7	7e-90	342	TOBSSHAC380C two celled proembryo suppression subtractive cDNA library Nicotiana tabacum cDNA, mRNA sequence
scaffold1013_contigs=9	575138	gi|311120725|gb|HS081068.1|HS081068	611	85.21	480	0.08	78.56	66	5	136944	137420	61	538	2e-134	490	nta0781 Tobacco cultivar SR1 apical cell cDNA library Nicotiana tabacum cDNA, mRNA sequence
scaffold1013_contigs=9	575138	gi|311120726|gb|HS081069.1|HS081069	620	85.42	480	0.08	77.42	65	5	136944	137420	61	538	5e-136	496	nta0782 Tobacco cultivar SR1 apical cell cDNA library Nicotiana tabacum cDNA, mRNA sequence
scaffold1013_contigs=9	575138	gi|311121630|gb|HS081973.1|HS081973	418	87.29	354	0.06	84.69	39	6	136944	137293	67	418	4e-107	399	nta1687 Tobacco cultivar SR1 apical cell cDNA library Nicotiana tabacum cDNA, mRNA sequence
scaffold1013_contigs=9	575138	gi|311123851|gb|HS083822.1|HS083822	656	85	480	0.08	73.17	67	5	136944	137420	57	534	1e-132	484	ntb0763 Tobacco cultivar SR1 basal cell cDNA library Nicotiana tabacum cDNA, mRNA sequence
scaffold1013_contigs=9	575138	gi|311123852|gb|HS083823.1|HS083823	634	85.03	481	0.08	75.87	65	7	136944	137420	56	533	1e-132	484	ntb0764 Tobacco cultivar SR1 basal cell cDNA library Nicotiana tabacum cDNA, mRNA sequence
scaffold1013_contigs=9	575138	gi|311125250|gb|HS085177.1|HS085177	657	85.65	481	0.08	73.21	62	7	136944	137420	67	544	1e-137	501	ntb2118 Tobacco cultivar SR1 basal cell cDNA library Nicotiana tabacum cDNA, mRNA sequence
scaffold1013_contigs=9	575138	gi|357430554|gb|JG449973.1|JG449973	399	86.97	307	0.05	76.94	36	4	136944	137248	89	393	7e-90	342	TOBSSHZyS173C Nicotiana tabacum petit havana SR1 zygote suppression subtractive cDNA library (against symmetric two-celled embryo) Nicotiana tabacum cDNA, mRNA sequence
scaffold1013_contigs=9	575138	gi|76867679|gb|DV158672.1|DV158672	780	82.83	600	0.1	76.92	88	13	122272	122865	598	8	2e-144	523	KG9B.004E12F.050721T7 KG9B Nicotiana tabacum cDNA clone KG9B.004E12, mRNA sequence
scaffold1013_contigs=9	575138	gi|76867872|gb|DV158865.1|DV158865	873	83.23	823	0.14	94.27	118	20	122645	123457	873	61	0	737	KG9B.004M21F.050721T7 KG9B Nicotiana tabacum cDNA clone KG9B.004M21, mRNA sequence
scaffold1013_contigs=9	575138	gi|76868006|gb|DV158999.1|DV158999	788	85.59	479	0.08	60.79	65	4	136944	137420	76	552	4e-137	499	KG9B.005C15F.050721T7 KG9B Nicotiana tabacum cDNA clone KG9B.005C15, mRNA sequence
scaffold1013_contigs=9	575138	gi|76871648|gb|DV162640.1|DV162640	830	82.56	648	0.11	78.07	98	13	122272	122913	648	10	2e-154	556	KP1B.001L14F.050628T7 KP1B Nicotiana tabacum cDNA clone KP1B.001L14, mRNA sequence
scaffold1013_contigs=9	575138	gi|83417063|gb|DV999057.1|DV999057	933	82.4	915	0.16	98.07	135	26	122363	123264	919	18	0	774	KL4B.100O13F.050922T7 KL4B Nicotiana tabacum cDNA clone KL4B.100O13, mRNA sequence
scaffold1013_contigs=9	575138	gi|83420328|gb|DW002322.1|DW002322	640	85.39	479	0.08	74.84	66	4	136944	137420	54	530	2e-135	494	KR3B.102J11F.051107T7 KR3B Nicotiana tabacum cDNA clone KR3B.102J11, mRNA sequence
scaffold1013_contigs=9	575138	gi|83420352|gb|DW002346.1|DW002346	668	85.39	479	0.08	71.71	66	4	136944	137420	54	530	2e-135	494	KR3B.102K12F.051107T7 KR3B Nicotiana tabacum cDNA clone KR3B.102K12, mRNA sequence
scaffold1013_contigs=9	575138	gi|83420894|gb|DW002888.1|DW002888	678	86.04	480	0.08	70.8	61	6	136944	137420	56	532	2e-140	510	KR3B.104D14F.051108T7 KR3B Nicotiana tabacum cDNA clone KR3B.104D14, mRNA sequence
scaffold1013_contigs=9	575138	gi|83421409|gb|DW003403.1|DW003403	698	85.59	479	0.08	68.62	65	4	136944	137420	54	530	4e-137	499	KR3B.105L02F.051109T7 KR3B Nicotiana tabacum cDNA clone KR3B.105L02, mRNA sequence
scaffold1013_contigs=9	575138	gi|83422509|gb|DW004503.1|DW004503	620	85.39	479	0.08	77.26	66	4	136944	137420	62	538	2e-135	494	KR3B.108P10F.051110T7 KR3B Nicotiana tabacum cDNA clone KR3B.108P10, mRNA sequence
scaffold1013_contigs=9	575138	gi|83422536|gb|DW004530.1|DW004530	644	85.59	479	0.08	74.38	65	4	136944	137420	58	534	4e-137	499	KR3B.109A13F.051111T7 KR3B Nicotiana tabacum cDNA clone KR3B.109A13, mRNA sequence
scaffold1013_contigs=9	575138	gi|92011470|gb|EB425056.1|EB425056	953	82.16	964	0.17	100	146	26	122371	123321	951	1	0	804	KF8C.102E02F.051214T7 KF8 Nicotiana tabacum cDNA clone KF8C.102E02, mRNA sequence
scaffold1013_contigs=9	575138	gi|92012000|gb|EB425553.1|EB425553	853	83.21	822	0.14	96.37	116	22	122646	123456	853	43	0	734	KF8C.103K10F.051214T7 KF8 Nicotiana tabacum cDNA clone KF8C.103K10, mRNA sequence
scaffold1013_contigs=9	575138	gi|92012156|gb|EB425662.1|EB425662	624	85.03	481	0.08	77.08	64	8	136944	137420	54	530	4e-132	483	KF8C.103P01F.051214T7 KF8 Nicotiana tabacum cDNA clone KF8C.103P01, mRNA sequence
scaffold1013_contigs=9	575138	gi|92026939|gb|EB438644.1|EB438644	855	81.87	822	0.14	96.14	131	18	122645	123457	855	43	0	676	KN6B.101F09F.051230T7 KN6B Nicotiana tabacum cDNA clone KN6B.101F09, mRNA sequence
scaffold1013_contigs=9	575138	gi|92028796|gb|EB440501.1|EB440501	821	81.86	783	0.14	95.37	124	18	122684	123457	816	43	2e-180	643	KN6B.106H14F.060104T7 KN6B Nicotiana tabacum cDNA clone KN6B.106H14, mRNA sequence
scaffold1013_contigs=9	575138	gi|92029236|gb|EB440941.1|EB440941	662	85.59	479	0.08	72.36	65	4	136944	137420	54	530	4e-137	499	KN6B.107L24F.060106T7 KN6B Nicotiana tabacum cDNA clone KN6B.107L24, mRNA sequence
scaffold1013_contigs=9	575138	gi|92030675|gb|EB442380.1|EB442380	869	81.85	832	0.14	95.74	131	20	122636	123457	864	43	0	682	KN6B.113P01F.060127T7 KN6B Nicotiana tabacum cDNA clone KN6B.113P01, mRNA sequence
scaffold1013_contigs=9	575138	gi|92032431|gb|EB444136.1|EB444136	708	85.8	479	0.08	67.66	64	4	136944	137420	58	534	8e-139	505	KR2B.102L17F.051227T7 KR2B Nicotiana tabacum cDNA clone KR2B.102L17, mRNA sequence
scaffold1013_contigs=9	575138	gi|92033333|gb|EB445038.1|EB445038	516	84.34	479	0.08	92.83	71	4	136944	137420	15	491	4e-127	466	KR2B.105N18F.051227T7 KR2B Nicotiana tabacum cDNA clone KR2B.105N18, mRNA sequence
scaffold1013_contigs=9	575138	gi|92033409|gb|EB445114.1|EB445114	668	85.39	479	0.08	71.71	66	4	136944	137420	54	530	2e-135	494	KR2B.107B16F.051229T7 KR2B Nicotiana tabacum cDNA clone KR2B.107B16, mRNA sequence
scaffold1013_contigs=9	575138	gi|92033966|gb|EB445671.1|EB445671	917	82.91	784	0.14	85.5	124	10	122679	123457	917	139	0	697	KR2B.108P09F.051229T7 KR2B Nicotiana tabacum cDNA clone KR2B.108P09, mRNA sequence
scaffold1013_contigs=9	575138	gi|92034161|gb|EB445866.1|EB445866	656	85.83	480	0.08	73.17	62	6	136944	137420	34	510	8e-139	505	KR2B.109J20F.051229T7 KR2B Nicotiana tabacum cDNA clone KR2B.109J20, mRNA sequence
scaffold1013_contigs=9	575138	gi|92035826|gb|EB447531.1|EB447531	683	85.59	479	0.08	70.13	65	4	136944	137420	60	536	4e-137	499	KT7B.100F20F.051010T7 KT7 Nicotiana tabacum cDNA clone KT7B.100F20, mRNA sequence
scaffold1013_contigs=9	575138	gi|92035983|gb|EB447688.1|EB447688	666	85.39	479	0.08	71.92	66	4	136944	137420	60	536	2e-135	494	KT7B.100N12F.051010T7 KT7 Nicotiana tabacum cDNA clone KT7B.100N12, mRNA sequence
scaffold1013_contigs=9	575138	gi|92039277|gb|EB450982.1|EB450982	858	81.96	826	0.14	96.27	130	19	122641	123457	858	43	0	682	KT7C.109E06F.051221T7 KT7 Nicotiana tabacum cDNA clone KT7C.109E06, mRNA sequence
scaffold1013_contigs=9	575138	gi|92039575|gb|EB451280.1|EB451280	821	82.12	783	0.14	95.37	122	18	122684	123457	816	43	0	654	KT7C.110B22F.051221T7 KT7 Nicotiana tabacum cDNA clone KT7C.110B22, mRNA sequence
scaffold1013_contigs=9	575138	gi|92040263|gb|EB451966.1|EB451966	948	83.09	816	0.14	86.08	127	11	122647	123457	948	139	0	732	KT7C.113B02F.051221T7 KT7 Nicotiana tabacum cDNA clone KT7C.113B02, mRNA sequence
scaffold1013_contigs=9	575138	gi|92040527|gb|EB452230.1|EB452230	852	81.95	820	0.14	96.24	129	18	122647	123457	852	43	0	676	KT7C.113O11F.051221T7 KT7 Nicotiana tabacum cDNA clone KT7C.113O11, mRNA sequence
scaffold1013_contigs=9	575138	gi|94324074|gb|EB677676.1|EB677676	557	85.42	480	0.08	86.18	64	6	136944	137420	65	541	2e-135	494	KG9B.102G22F.051126T7 KG9B Nicotiana tabacum cDNA clone KG9B.102G22, mRNA sequence
scaffold1013_contigs=9	575138	gi|94324102|gb|EB677704.1|EB677704	690	85.39	479	0.08	69.42	66	4	136944	137420	76	552	2e-135	494	KG9B.102I03F.051126T7 KG9B Nicotiana tabacum cDNA clone KG9B.102I03, mRNA sequence
scaffold1013_contigs=9	575138	gi|94324360|gb|EB677962.1|EB677962	922	85.39	479	0.08	51.95	65	5	136944	137420	58	533	7e-135	492	KG9B.103D12F.051128T7 KG9B Nicotiana tabacum cDNA clone KG9B.103D12, mRNA sequence
scaffold1013_contigs=9	575138	gi|94329458|gb|EB683060.1|EB683060	765	81.66	758	0.13	99.08	129	10	122342	123094	753	1	8e-174	621	KR3B.111I14F.060119T7 KR3B Nicotiana tabacum cDNA clone KR3B.111I14, mRNA sequence
scaffold1013_contigs=9	575138	gi|94329743|gb|EB683345.1|EB683345	651	85.42	480	0.08	73.73	64	6	136944	137420	29	505	2e-135	494	KR3B.112E23F.060119T7 KR3B Nicotiana tabacum cDNA clone KR3B.112E23, mRNA sequence
scaffold1013_contigs=9	575138	gi|94330369|gb|EB683971.1|EB683971	689	85.83	480	0.08	69.67	62	6	136944	137420	56	532	8e-139	505	KR3B.114A06F.060119T7 KR3B Nicotiana tabacum cDNA clone KR3B.114A06, mRNA sequence
scaffold1015_contigs=8	305121	gi|156677319|gb|AM823022.1|AM823022	571	74.46	509	0.17	89.14	87	39	70264	70751	543	57	3e-41	180	AM823022 seedling library, SL Nicotiana tabacum cDNA clone nt002198067, mRNA sequence
scaffold1015_contigs=8	305121	gi|436393500|gb|JZ124325.1|JZ124325	329	80.59	340	0.11	100	50	13	188875	189209	329	1	8e-62	248	Subs147G1 Tobacco basal resistance related ESTs Nicotiana tabacum cDNA, mRNA sequence
scaffold1021_contigs=20	594608	gi|156685201|gb|AM833947.1|AM833947	514	83.13	332	0.06	64.59	32	14	374505	374817	80	406	2e-71	281	AM833947 seedling library, SL Nicotiana tabacum cDNA clone nt002298021, mRNA sequence
scaffold1021_contigs=20	594608	gi|156700032|gb|AM792080.1|AM792080	312	86.01	193	0.03	61.86	16	7	374648	374834	310	123	6e-46	196	AM792080 COL, cold overnight library Nicotiana tabacum cDNA clone nt006127013, mRNA sequence
scaffold1021_contigs=20	594608	gi|190880653|gb|FG172298.1|FG172298	808	79.36	470	0.08	58.17	81	16	53519	53980	673	212	4e-82	316	AGN_RNC128xd19f1.ab1 AGN_RNC Nicotiana tabacum cDNA 5', mRNA sequence
scaffold1021_contigs=20	594608	gi|254659108|gb|FS393839.1|FS393839	360	80.91	220	0.04	61.11	33	9	43763	43976	263	47	2e-36	165	FS393839 normalized full-length tobacco cDNA library Nicotiana tabacum cDNA clone TBK01A01NGRL0059_1_G11 5', mRNA sequence
scaffold1030_contigs=11	372093	gi|52834509|gb|BP530782.1|BP530782	531	78.03	305	0.08	57.44	43	18	167029	167314	435	136	2e-38	171	BP530782 MAT005 Nicotiana tabacum cDNA clone BY23041, mRNA sequence
scaffold1030_contigs=11	372093	gi|92017249|gb|EB429425.1|EB429425	363	81.87	182	0.05	50.14	19	12	167029	167201	177	1	2e-29	141	KL5B.011K08F.051129T7 KL5B Nicotiana tabacum cDNA clone KL5B.011K08, mRNA sequence
scaffold1034_contigs=4	246333	gi|156677319|gb|AM823022.1|AM823022	571	74.51	514	0.21	90.02	90	38	143442	143935	57	549	5e-43	185	AM823022 seedling library, SL Nicotiana tabacum cDNA clone nt002198067, mRNA sequence
scaffold1035_contigs=10	457324	gi|190821602|gb|FG138441.1|FG138441	800	79.42	695	0.15	86.88	122	21	268704	269389	702	20	7e-129	472	AGN_ELP001xo14f1.ab1 AGN_ELP Nicotiana tabacum cDNA 5', mRNA sequence
scaffold1035_contigs=10	457324	gi|224699247|gb|FG623579.1|FG623579	560	82.17	286	0.06	51.07	38	13	253048	253326	108	387	3e-57	233	TOBESTR027F06 TOBEST cDNA library 1 Nicotiana tabacum cDNA 5', mRNA sequence
scaffold1035_contigs=10	457324	gi|254612830|gb|FS390520.1|FS390520	567	81.82	286	0.06	50.44	39	13	253048	253326	118	397	2e-55	228	FS390520 normalized full-length tobacco cDNA library Nicotiana tabacum cDNA clone TBK01A01NGRL0050_1_E10 5', mRNA sequence
scaffold1035_contigs=10	457324	gi|254623816|gb|FS423777.1|FS423777	532	80.7	285	0.06	53.57	44	11	253048	253326	133	412	2e-50	211	FS423777 normalized full-length tobacco cDNA library Nicotiana tabacum cDNA clone TBK02GR0063_4_D02 5', mRNA sequence
scaffold1035_contigs=10	457324	gi|254631575|gb|FS428746.1|FS428746	553	82.17	286	0.06	51.72	38	13	253048	253326	118	397	3e-57	233	FS428746 normalized full-length tobacco cDNA library Nicotiana tabacum cDNA clone TBK02GR0077_2_G04 5', mRNA sequence
scaffold1035_contigs=10	457324	gi|254636643|gb|FS429927.1|FS429927	394	80.51	277	0.06	70.3	44	10	253048	253319	123	394	3e-48	204	FS429927 normalized full-length tobacco cDNA library Nicotiana tabacum cDNA clone TBK02GR0080_3_G11 5', mRNA sequence
scaffold1035_contigs=10	457324	gi|254644585|gb|FS429392.1|FS429392	356	81.86	226	0.05	63.48	33	8	253048	253269	134	355	4e-42	183	FS429392 normalized full-length tobacco cDNA library Nicotiana tabacum cDNA clone TBK02GR0079_2_A02 5', mRNA sequence
scaffold1035_contigs=10	457324	gi|353224398|gb|JK624200.1|JK624200	793	79.08	736	0.16	92.81	124	27	268969	269689	793	73	4e-131	479	EST037 Root suppression subtractive hybridization cDNA library of Nicotiana tabacum Nicotiana tabacum cDNA clone 3H7, mRNA sequence
scaffold1035_contigs=10	457324	gi|76866586|gb|DV157579.1|DV157579	911	79.07	922	0.2	100	150	39	268350	269251	901	3	1e-165	593	KG9B.001E18F.050628T7 KG9B Nicotiana tabacum cDNA clone KG9B.001E18, mRNA sequence
scaffold1035_contigs=10	457324	gi|76870684|gb|DV161676.1|DV161676	881	79.07	884	0.19	100	149	33	268731	269596	879	14	5e-160	575	KP1B.108N14F.050726T7 KP1B Nicotiana tabacum cDNA clone KP1B.108N14, mRNA sequence
scaffold1035_contigs=10	457324	gi|76870996|gb|DV161988.1|DV161988	850	79.78	836	0.18	98.35	140	26	268668	269491	826	8	1e-161	580	KP1B.109M12F.050727T7 KP1B Nicotiana tabacum cDNA clone KP1B.109M12, mRNA sequence
scaffold1035_contigs=10	457324	gi|92017753|gb|EB429773.1|EB429773	948	78.96	927	0.2	97.78	163	29	268779	269689	933	23	2e-168	603	KL5B.104B20F.060207T7 KL5B Nicotiana tabacum cDNA clone KL5B.104B20, mRNA sequence
scaffold1035_contigs=10	457324	gi|92029102|gb|EB440807.1|EB440807	785	80.42	771	0.17	98.22	131	20	268731	269491	784	24	2e-158	569	KN6B.107F22F.060106T7 KN6B Nicotiana tabacum cDNA clone KN6B.107F22, mRNA sequence
scaffold1035_contigs=10	457324	gi|94326115|gb|EB679717.1|EB679717	915	78.3	931	0.2	100	159	39	268281	269191	913	6	1e-155	560	KL4B.102A19F.051125T7 KL4B Nicotiana tabacum cDNA clone KL4B.102A19, mRNA sequence
scaffold1035_contigs=10	457324	gi|94328432|gb|EB682034.1|EB682034	860	79.5	834	0.18	96.98	139	29	268779	269596	833	16	1e-156	564	KP1B.111E23F.060116T7 KP1B Nicotiana tabacum cDNA clone KP1B.111E23, mRNA sequence
scaffold1037_contigs=11	521513	gi|190732327|gb|FG167360.1|FG167360	885	80.14	841	0.16	95.03	128	39	458774	459598	43	860	6e-165	592	AGN_RNC007xa06f1.ab1 AGN_RNC Nicotiana tabacum cDNA 5', mRNA sequence
scaffold1037_contigs=11	521513	gi|92011546|gb|EB425132.1|EB425132	891	79.25	911	0.17	100	149	40	458951	459841	1	891	3e-167	599	KF8C.102H13F.051214T7 KF8 Nicotiana tabacum cDNA clone KF8C.102H13, mRNA sequence
scaffold1037_contigs=11	521513	gi|92036889|gb|EB448594.1|EB448594	871	80.94	876	0.17	100	131	36	458687	459544	2	859	0	660	KT7B.114G24F.060127T7 KT7 Nicotiana tabacum cDNA clone KT7B.114G24, mRNA sequence
scaffold1040_contigs=3	318573	gi|190786121|gb|FG134130.1|FG134130	845	79.43	598	0.19	70.77	98	23	89329	89921	246	823	2e-107	399	AGN_ELP015xh13f1.ab1 AGN_ELP Nicotiana tabacum cDNA 5', mRNA sequence
scaffold1040_contigs=3	318573	gi|190817614|gb|FG149931.1|FG149931	792	80.13	463	0.15	58.46	79	13	89329	89786	325	779	2e-87	333	AGN_RNC114xo21f1.ab1 AGN_RNC Nicotiana tabacum cDNA 5', mRNA sequence
scaffold1040_contigs=3	318573	gi|190826664|gb|FG161940.1|FG161940	864	80.32	569	0.18	65.86	97	13	89360	89922	14	573	2e-112	416	AGN_RNC017xm22f1.ab1 AGN_RNC Nicotiana tabacum cDNA 5', mRNA sequence
scaffold1040_contigs=3	318573	gi|254626134|gb|FS406637.1|FS406637	654	80.9	377	0.12	57.65	66	6	89329	89702	281	654	4e-75	292	FS406637 normalized full-length tobacco cDNA library Nicotiana tabacum cDNA clone TBK02GR0016_4_A05 5', mRNA sequence
scaffold1040_contigs=3	318573	gi|254633162|gb|FS438274.1|FS438274	621	80.59	340	0.11	54.75	60	6	89329	89665	285	621	1e-64	257	FS438274 normalized full-length tobacco cDNA library Nicotiana tabacum cDNA clone TBK02GR0103_4_E02 5', mRNA sequence
scaffold1042_contigs=14	625190	gi|123222281|gb|EH622272.1|EH622272	692	79.21	356	0.06	51.45	68	6	606009	606361	528	176	8e-60	243	CHO_SL013xo02f1.ab1 CHO_SL Nicotiana tabacum cDNA, mRNA sequence
scaffold1042_contigs=14	625190	gi|156677319|gb|AM823022.1|AM823022	571	75.25	497	0.08	87.04	80	39	615221	615696	549	75	6e-46	196	AM823022 seedling library, SL Nicotiana tabacum cDNA clone nt002198067, mRNA sequence
scaffold1042_contigs=14	625190	gi|156681631|gb|AM831591.1|AM831591	444	79.33	358	0.06	80.63	68	6	606009	606363	48	402	6e-61	246	AM831591 DL, diurnal library Nicotiana tabacum cDNA clone nt005241015, mRNA sequence
scaffold1044_contigs=3	142562	gi|156677319|gb|AM823022.1|AM823022	571	75.16	463	0.32	81.09	78	33	114194	114637	117	561	1e-42	183	AM823022 seedling library, SL Nicotiana tabacum cDNA clone nt002198067, mRNA sequence
scaffold1045_contigs=9	516749	gi|154845027|gb|EV849904.1|EV849904	390	75.66	226	0.04	57.95	39	13	242561	242778	368	151	1e-16	99	FSI_32 flooding-treated Nicotiana tabacum cDNA library Nicotiana tabacum cDNA, mRNA sequence
scaffold1045_contigs=9	516749	gi|156659278|gb|AM822673.1|AM822673	579	98.5	334	0.06	57.69	5	0	406786	407119	348	15	2e-164	590	AM822673 seedling library, SL Nicotiana tabacum cDNA clone nt002266085, mRNA sequence
scaffold1045_contigs=9	516749	gi|156699872|gb|AM807218.1|AM807218	521	85.71	266	0.05	51.06	32	6	406789	407051	255	517	6e-70	276	AM807218 DL, diurnal library Nicotiana tabacum cDNA clone nt005058065, mRNA sequence
scaffold1045_contigs=9	516749	gi|310831691|gb|GT270993.1|GT270993	538	99.27	273	0.05	50.74	2	0	406854	407126	8	280	2e-135	494	TOBSSHAC204C two celled proembryo suppression subtractive cDNA library Nicotiana tabacum cDNA, mRNA sequence
scaffold1045_contigs=9	516749	gi|311122734|gb|HS082661.1|HS082661	242	98	200	0.04	82.64	3	1	406786	406984	38	237	5e-91	346	nta2375 Tobacco cultivar SR1 apical cell cDNA library Nicotiana tabacum cDNA, mRNA sequence
scaffold1045_contigs=9	516749	gi|357429423|gb|JG448842.1|JG448842	222	97.97	148	0.03	66.67	3	0	406786	406933	49	196	2e-64	257	TOBSSHATCE273C Nicotiana tabacum petit havana SR1 asymmetric two-celled proembryo suppression subtractive cDNA library Nicotiana tabacum cDNA, mRNA sequence
scaffold1045_contigs=9	516749	gi|357429572|gb|JG448991.1|JG448991	250	94.59	148	0.03	59.2	8	0	406786	406933	175	28	5e-56	230	TOBSSHATCE422C Nicotiana tabacum petit havana SR1 asymmetric two-celled proembryo suppression subtractive cDNA library Nicotiana tabacum cDNA, mRNA sequence
scaffold1045_contigs=9	516749	gi|357429573|gb|JG448992.1|JG448992	250	94.59	148	0.03	59.2	8	0	406786	406933	175	28	5e-56	230	TOBSSHATCE423C Nicotiana tabacum petit havana SR1 asymmetric two-celled proembryo suppression subtractive cDNA library Nicotiana tabacum cDNA, mRNA sequence
scaffold1045_contigs=9	516749	gi|357429870|gb|JG449289.1|JG449289	167	97.81	137	0.03	82.04	3	0	406813	406949	167	31	3e-58	237	TOBSSHSTCE295C Nicotiana tabacum petit havana SR1 symmetric two-celled proembryo suppression subtractive cDNA library Nicotiana tabacum cDNA, mRNA sequence
scaffold1045_contigs=9	516749	gi|51454665|gb|CV016313.1|CV016313	343	75.76	198	0.04	57.73	34	11	242587	242777	63	253	3e-13	87.9	tbt_004541 Normalized Nicotiana tabacum cDNA library Nicotiana tabacum cDNA clone tbt_004541 5', mRNA sequence
scaffold1045_contigs=9	516749	gi|92024389|gb|EB436094.1|EB436094	389	75.66	226	0.04	58.1	39	13	242561	242778	19	236	1e-16	99	BL12.100F09F.060308T7 BL12 Nicotiana tabacum cDNA clone BL12.100F09, mRNA sequence
scaffold1045_contigs=9	516749	gi|92024445|gb|EB436150.1|EB436150	377	74.78	226	0.04	59.95	41	13	242561	242778	15	232	3e-13	87.9	BL12.100I01F.060308T7 BL12 Nicotiana tabacum cDNA clone BL12.100I01, mRNA sequence
scaffold1045_contigs=9	516749	gi|92024916|gb|EB436621.1|EB436621	451	74.78	226	0.04	50.11	41	13	242561	242778	52	269	3e-13	87.9	BL12.101O09F.060309T7 BL12 Nicotiana tabacum cDNA clone BL12.101O09, mRNA sequence
scaffold1045_contigs=9	516749	gi|92025930|gb|EB437635.1|EB437635	419	75.22	226	0.04	53.94	40	13	242561	242778	23	240	7e-15	93.5	BL12.001C22F.060117T7 BL12 Nicotiana tabacum cDNA clone BL12.001C22, mRNA sequence
scaffold1050_contigs=5	168614	gi|156700464|gb|AM795477.1|AM795477	505	81.84	347	0.21	68.71	45	18	117681	118018	3	340	2e-70	276	AM795477 COL, cold overnight library Nicotiana tabacum cDNA clone nt006144050, mRNA sequence
scaffold1050_contigs=5	168614	gi|190725183|gb|FG181062.1|FG181062	670	80.24	668	0.4	99.7	96	28	117330	117982	24	670	9e-129	470	AGN_PNL203cf1_c6.trimmed.seq AGN_PNL Nicotiana tabacum cDNA 5', mRNA sequence
scaffold1050_contigs=5	168614	gi|190760632|gb|FG169798.1|FG169798	908	79.61	878	0.52	96.7	120	49	117079	117936	22	860	2e-160	575	AGN_RNC003xn03f1.ab1 AGN_RNC Nicotiana tabacum cDNA 5', mRNA sequence
scaffold1050_contigs=5	168614	gi|190778342|gb|FG199286.1|FG199286	717	83.86	700	0.42	97.63	97	15	116796	117487	20	711	0	652	AGN_PNL228cf1_c4.trimmed.seq AGN_PNL Nicotiana tabacum cDNA 5', mRNA sequence
scaffold1050_contigs=5	168614	gi|190872547|gb|FG198197.1|FG198197	758	81.08	724	0.43	95.51	108	27	117222	117929	39	749	3e-153	551	AGN_PNL227af1_b12.trimmed.seq AGN_PNL Nicotiana tabacum cDNA 5', mRNA sequence
scaffold1050_contigs=5	168614	gi|32026870|gb|BP192518.1|BP192518	400	82.83	367	0.22	91.75	53	10	116838	117199	1	362	1e-83	320	BP192518 Nicotiana tabacum BY-2 Nicotiana tabacum cDNA clone ai5, mRNA sequence
scaffold1050_contigs=5	168614	gi|76870815|gb|DV161807.1|DV161807	816	80.93	839	0.5	100	120	32	117195	118016	1	816	5e-176	627	KP1B.109D23F.050727T7 KP1B Nicotiana tabacum cDNA clone KP1B.109D23, mRNA sequence
scaffold1050_contigs=5	168614	gi|92029805|gb|EB441510.1|EB441510	916	80.99	826	0.49	90.17	117	32	117210	118018	6	808	8e-174	619	KN6B.109G06F.060106T7 KN6B Nicotiana tabacum cDNA clone KN6B.109G06, mRNA sequence
scaffold1051_contigs=2	150873	gi|190716362|gb|FG191690.1|FG191690	732	84.28	407	0.27	55.6	52	12	30331	30731	551	151	8e-104	387	AGN_PNL218af1_g10.trimmed.seq AGN_PNL Nicotiana tabacum cDNA 5', mRNA sequence
scaffold1053_contigs=5	437462	gi|154845027|gb|EV849904.1|EV849904	390	78.12	224	0.05	57.44	37	12	142727	142944	151	368	1e-26	132	FSI_32 flooding-treated Nicotiana tabacum cDNA library Nicotiana tabacum cDNA, mRNA sequence
scaffold1053_contigs=5	437462	gi|156683374|gb|AM823382.1|AM823382	496	79.62	314	0.07	63.31	50	14	98920	99226	124	430	4e-51	213	AM823382 seedling library, SL Nicotiana tabacum cDNA clone nt002154081, mRNA sequence
scaffold1053_contigs=5	437462	gi|156685218|gb|AM833964.1|AM833964	485	80.25	314	0.07	64.74	48	14	98920	99226	480	174	2e-54	224	AM833964 seedling library, SL Nicotiana tabacum cDNA clone nt002112038, mRNA sequence
scaffold1053_contigs=5	437462	gi|156687177|gb|AM829969.1|AM829969	541	80.57	314	0.07	58.04	47	14	98920	99226	14	320	4e-56	230	AM829969 seedling library, SL Nicotiana tabacum cDNA clone nt002294044, mRNA sequence
scaffold1053_contigs=5	437462	gi|156696995|gb|AM801515.1|AM801515	67	91.49	47	0.01	70.15	2	2	142753	142798	67	22	5e-06	63.9	AM801515 COL, cold overnight library Nicotiana tabacum cDNA clone nt006056095, mRNA sequence
scaffold1053_contigs=5	437462	gi|190783816|gb|FG156494.1|FG156494	831	75.7	539	0.12	64.86	91	33	260358	260875	829	310	3e-57	233	AGN_RNC027xc05r1.ab1 AGN_RNC Nicotiana tabacum cDNA 3', mRNA sequence
scaffold1053_contigs=5	437462	gi|190799370|gb|FG168747.1|FG168747	786	74.53	534	0.12	67.94	88	41	260362	260875	708	203	7e-44	189	AGN_RNC005xn15r1.ab1 AGN_RNC Nicotiana tabacum cDNA 3', mRNA sequence
scaffold1053_contigs=5	437462	gi|51454665|gb|CV016313.1|CV016313	343	76.99	239	0.05	69.68	38	17	142724	142956	256	29	3e-23	121	tbt_004541 Normalized Nicotiana tabacum cDNA library Nicotiana tabacum cDNA clone tbt_004541 5', mRNA sequence
scaffold1053_contigs=5	437462	gi|51456393|gb|CV018041.1|CV018041	282	78.22	225	0.05	79.79	36	13	142727	142944	219	1	1e-26	132	tbt_004170 Normalized Nicotiana tabacum cDNA library Nicotiana tabacum cDNA clone tbt_004170 5', mRNA sequence
scaffold1053_contigs=5	437462	gi|51462425|gb|CV020917.1|CV020917	356	76.69	236	0.05	66.29	41	14	142727	142956	267	40	1e-22	119	tbt_006133 Normalized Nicotiana tabacum cDNA library Nicotiana tabacum cDNA clone tbt_006133 5', mRNA sequence
scaffold1053_contigs=5	437462	gi|52838287|gb|BP534560.1|BP534560	561	75.17	451	0.1	80.39	76	32	260446	260875	15	450	4e-41	180	BP534560 MAT005 Nicotiana tabacum cDNA clone BY33141, mRNA sequence
scaffold1053_contigs=5	437462	gi|92024389|gb|EB436094.1|EB436094	389	78.12	224	0.05	57.58	37	12	142727	142944	236	19	1e-26	132	BL12.100F09F.060308T7 BL12 Nicotiana tabacum cDNA clone BL12.100F09, mRNA sequence
scaffold1053_contigs=5	437462	gi|92025930|gb|EB437635.1|EB437635	419	77.68	224	0.05	53.46	38	12	142727	142944	240	23	6e-25	126	BL12.001C22F.060117T7 BL12 Nicotiana tabacum cDNA clone BL12.001C22, mRNA sequence
scaffold1053_contigs=5	437462	gi|94324266|gb|EB677868.1|EB677868	815	76.37	546	0.12	66.99	92	30	260350	260875	10	538	5e-65	259	KG9B.102P08F.051126T7 KG9B Nicotiana tabacum cDNA clone KG9B.102P08, mRNA sequence
scaffold1053_contigs=5	437462	gi|94325421|gb|EB679023.1|EB679023	873	76.82	578	0.13	66.21	97	33	260319	260875	55	616	2e-74	291	KG9B.106C02F.051129T7 KG9B Nicotiana tabacum cDNA clone KG9B.106C02, mRNA sequence
scaffold1055_contigs=9	383534	gi|123210836|gb|EH616215.1|EH616215	414	82.81	285	0.07	68.84	45	4	134530	134812	8	290	8e-63	252	EST_FLW005xl09f1.ab1 EST_FLW Nicotiana tabacum cDNA, mRNA sequence
scaffold1055_contigs=9	383534	gi|190781445|gb|FG152293.1|FG152293	560	82.41	290	0.08	51.79	45	6	134530	134816	509	223	1e-61	248	AGN_RNC108xc10r1.ab1 AGN_RNC Nicotiana tabacum cDNA 3', mRNA sequence
scaffold1055_contigs=9	383534	gi|224699013|gb|FG632025.1|FG632025	548	83.04	289	0.08	52.74	45	4	134530	134816	72	358	5e-65	259	TOBESTR129A04 TOBEST cDNA library 1 Nicotiana tabacum cDNA 5', mRNA sequence
scaffold1055_contigs=9	383534	gi|224703442|gb|FG627836.1|FG627836	479	82.76	290	0.08	60.54	44	6	134530	134816	37	323	2e-63	254	TOBESTR077B02 TOBEST cDNA library 1 Nicotiana tabacum cDNA 5', mRNA sequence
scaffold1055_contigs=9	383534	gi|224707317|gb|FG630066.1|FG630066	518	82.76	290	0.08	55.98	44	6	134530	134816	60	346	2e-63	254	TOBESTR103C01 TOBEST cDNA library 1 Nicotiana tabacum cDNA 5', mRNA sequence
scaffold1055_contigs=9	383534	gi|254612701|gb|FS375241.1|FS375241	504	83.04	289	0.08	57.34	45	4	134530	134816	65	351	5e-65	259	FS375241 normalized full-length tobacco cDNA library Nicotiana tabacum cDNA clone TBK01A01NGRL0007_1_E03 5', mRNA sequence
scaffold1055_contigs=9	383534	gi|254617301|gb|FS375888.1|FS375888	242	82.87	181	0.05	74.79	29	2	134530	134709	61	240	1e-35	161	FS375888 normalized full-length tobacco cDNA library Nicotiana tabacum cDNA clone TBK01A01NGRL0009_1_A01 5', mRNA sequence
scaffold1055_contigs=9	383534	gi|254618282|gb|FS391371.1|FS391371	362	82.76	290	0.08	80.11	44	6	134530	134816	61	347	2e-63	254	FS391371 normalized full-length tobacco cDNA library Nicotiana tabacum cDNA clone TBK01A01NGRL0052_2_G08 5', mRNA sequence
scaffold1055_contigs=9	383534	gi|254622377|gb|FS406595.1|FS406595	487	82.76	290	0.08	59.55	44	6	134530	134816	61	347	2e-63	254	FS406595 normalized full-length tobacco cDNA library Nicotiana tabacum cDNA clone TBK02GR0016_3_E09 5', mRNA sequence
scaffold1055_contigs=9	383534	gi|254631244|gb|FS428415.1|FS428415	435	80.2	293	0.08	67.36	49	8	134530	134816	61	350	1e-50	211	FS428415 normalized full-length tobacco cDNA library Nicotiana tabacum cDNA clone TBK02GR0076_3_B07 5', mRNA sequence
scaffold1055_contigs=9	383534	gi|254637383|gb|FS433092.1|FS433092	435	82.37	295	0.08	67.82	46	6	134530	134821	61	352	8e-63	252	FS433092 normalized full-length tobacco cDNA library Nicotiana tabacum cDNA clone TBK02GR0089_3_D11 5', mRNA sequence
scaffold1055_contigs=9	383534	gi|254640565|gb|FS392199.1|FS392199	548	82.76	290	0.08	52.92	44	6	134530	134816	61	347	2e-63	254	FS392199 normalized full-length tobacco cDNA library Nicotiana tabacum cDNA clone TBK01A01NGRL0054_3_F09 5', mRNA sequence
scaffold1055_contigs=9	383534	gi|254643532|gb|FS387787.1|FS387787	542	83.04	289	0.08	53.32	45	4	134530	134816	112	398	5e-65	259	FS387787 normalized full-length tobacco cDNA library Nicotiana tabacum cDNA clone TBK01A01NGRL0042_3_F07 5', mRNA sequence
scaffold1055_contigs=9	383534	gi|254649050|gb|FS377461.1|FS377461	311	79.37	252	0.07	81.03	46	6	134530	134778	61	309	6e-39	172	FS377461 normalized full-length tobacco cDNA library Nicotiana tabacum cDNA clone TBK01A01NGRL0013_4_A09 5', mRNA sequence
scaffold1055_contigs=9	383534	gi|309375947|gb|HO844724.1|HO844724	468	82.35	289	0.08	61.75	47	4	134530	134816	60	346	1e-61	248	NT2C-EST-1770 Tobacco two-celled proembryo cDNA library Nicotiana tabacum cDNA 5', mRNA sequence
scaffold1055_contigs=9	383534	gi|311121956|gb|HS082299.1|HS082299	551	83.04	289	0.08	52.45	45	4	134530	134816	59	345	5e-65	259	nta2013 Tobacco cultivar SR1 apical cell cDNA library Nicotiana tabacum cDNA, mRNA sequence
scaffold1055_contigs=9	383534	gi|51462489|gb|CV020981.1|CV020981	407	80	295	0.08	72.48	46	13	134530	134816	94	383	6e-49	206	tbt_007812 Normalized Nicotiana tabacum cDNA library Nicotiana tabacum cDNA clone tbt_007812 5', mRNA sequence
scaffold1064_contigs=7	197906	gi|292658679|gb|GO308212.1|GO308212	588	74.6	315	0.16	53.57	61	19	41209	41513	574	269	1e-23	121	0ED05 Subtracted cDNA library of transgenic and wild type tobacco Nicotiana tabacum cDNA, mRNA sequence
scaffold1070_contigs=2	138646	gi|190738839|gb|FG137837.1|FG137837	898	80.58	618	0.45	68.82	94	26	16060	16668	235	835	7e-124	453	AGN_ELP003xo12f1.ab1 AGN_ELP Nicotiana tabacum cDNA 5', mRNA sequence
scaffold1070_contigs=2	138646	gi|190738950|gb|FG173954.1|FG173954	696	80.25	633	0.46	90.95	105	20	9413	10035	5	627	2e-125	459	AGN_RNC125xd04f1.ab1 AGN_RNC Nicotiana tabacum cDNA 5', mRNA sequence
scaffold1070_contigs=2	138646	gi|190807130|gb|FG144861.1|FG144861	802	77.23	549	0.4	68.45	83	41	16060	16596	265	783	1e-72	283	AGN_RPC014xo20f1.ab1 AGN_RPC Nicotiana tabacum cDNA 5', mRNA sequence
scaffold1070_contigs=2	138646	gi|190815337|gb|FG145553.1|FG145553	873	80.47	599	0.43	68.61	88	28	16060	16647	228	808	3e-117	431	AGN_RPC012xj21f1.ab1 AGN_RPC Nicotiana tabacum cDNA 5', mRNA sequence
scaffold1070_contigs=2	138646	gi|76868925|gb|DV159918.1|DV159918	845	80.83	527	0.38	62.37	83	18	16060	16577	328	845	4e-107	398	KP1B.101M02F.050722T7 KP1B Nicotiana tabacum cDNA clone KP1B.101M02, mRNA sequence
scaffold1070_contigs=2	138646	gi|92023229|gb|EB434934.1|EB434934	212	93.81	113	0.08	53.3	7	0	136352	136464	68	180	8e-39	171	TL13.108L13F.060315T7 TL13 Nicotiana tabacum cDNA clone TL13.108L13, mRNA sequence
scaffold1070_contigs=2	138646	gi|92037326|gb|EB449031.1|EB449031	536	80.51	508	0.37	94.78	81	18	16060	16558	38	536	6e-100	374	KT7C.101L03F.051216T7 KT7 Nicotiana tabacum cDNA clone KT7C.101L03, mRNA sequence
scaffold1071_contigs=7	247528	gi|123212118|gb|EH617183.1|EH617183	824	83.77	733	0.3	88.96	98	21	127513	128237	105	824	0	675	CHO_SL005xl04f1.ab1 CHO_SL Nicotiana tabacum cDNA, mRNA sequence
scaffold1071_contigs=7	247528	gi|123212177|gb|EH617226.1|EH617226	805	83.12	711	0.29	88.32	105	15	127513	128216	95	797	4e-178	634	CHO_SL006xc11f1.ab1 CHO_SL Nicotiana tabacum cDNA, mRNA sequence
scaffold1071_contigs=7	247528	gi|123212199|gb|EH617248.1|EH617248	789	82.98	711	0.29	90.11	100	21	127513	128216	85	781	1e-174	623	CHO_SL006xi03f1.ab1 CHO_SL Nicotiana tabacum cDNA, mRNA sequence
scaffold1071_contigs=7	247528	gi|123212495|gb|EH617529.1|EH617529	725	84.96	645	0.26	88.97	77	20	127531	128166	92	725	1e-178	636	CHO_SL010xc23f1.ab1 CHO_SL Nicotiana tabacum cDNA, mRNA sequence
scaffold1071_contigs=7	247528	gi|123212727|gb|EH617696.1|EH617696	819	82.85	723	0.29	88.28	106	18	127513	128226	106	819	2e-177	632	CHO_SL010xh05f1.ab1 CHO_SL Nicotiana tabacum cDNA, mRNA sequence
scaffold1071_contigs=7	247528	gi|123212780|gb|EH617737.1|EH617737	805	83.03	713	0.29	88.57	104	17	127513	128216	101	805	6e-177	630	CHO_SL010xp09f1.ab1 CHO_SL Nicotiana tabacum cDNA, mRNA sequence
scaffold1071_contigs=7	247528	gi|123212794|gb|EH617746.1|EH617746	796	82.77	714	0.29	89.7	105	17	127513	128216	82	787	3e-174	621	CHO_SL010xb14f1.ab1 CHO_SL Nicotiana tabacum cDNA, mRNA sequence
scaffold1071_contigs=7	247528	gi|123217706|gb|EH618499.1|EH618499	812	83.18	737	0.3	90.76	107	17	127513	128240	84	812	0	658	CHO_SL012xd17f1.ab1 CHO_SL Nicotiana tabacum cDNA, mRNA sequence
scaffold1071_contigs=7	247528	gi|123218550|gb|EH619127.1|EH619127	756	83.66	759	0.31	100	108	16	127514	128264	6	756	0	701	CHO_SL017xl23f1.ab1 CHO_SL Nicotiana tabacum cDNA, mRNA sequence
scaffold1071_contigs=7	247528	gi|123218565|gb|EH619141.1|EH619141	778	83.85	780	0.32	100	110	16	127514	128285	6	777	0	728	CHO_SL017xp19f1.ab1 CHO_SL Nicotiana tabacum cDNA, mRNA sequence
scaffold1071_contigs=7	247528	gi|123218716|gb|EH619274.1|EH619274	769	84.56	693	0.28	90.12	86	20	127531	128213	88	769	0	667	CHO_SL018xk23f1.ab1 CHO_SL Nicotiana tabacum cDNA, mRNA sequence
scaffold1071_contigs=7	247528	gi|123218777|gb|EH619321.1|EH619321	782	84.6	695	0.28	88.87	89	18	127531	128215	96	782	0	675	CHO_SL018xe24f1.ab1 CHO_SL Nicotiana tabacum cDNA, mRNA sequence
scaffold1071_contigs=7	247528	gi|123219308|gb|EH619774.1|EH619774	832	83.2	750	0.3	90.14	108	18	127513	128254	93	832	0	671	CHO_SL022xa04f1.ab1 CHO_SL Nicotiana tabacum cDNA, mRNA sequence
scaffold1071_contigs=7	247528	gi|123220727|gb|EH621037.1|EH621037	843	83.29	838	0.34	99.41	125	15	127711	128541	14	843	0	758	CHO_SL008xd03f1.ab1 CHO_SL Nicotiana tabacum cDNA, mRNA sequence
scaffold1071_contigs=7	247528	gi|123220733|gb|EH621041.1|EH621041	863	84.61	851	0.34	98.61	111	20	127840	128681	10	849	0	828	CHO_SL008xd11f1.ab1 CHO_SL Nicotiana tabacum cDNA, mRNA sequence
scaffold1071_contigs=7	247528	gi|123220853|gb|EH621144.1|EH621144	869	83.21	780	0.32	89.76	111	20	127513	128283	88	856	0	697	CHO_SL008xh12f1.ab1 CHO_SL Nicotiana tabacum cDNA, mRNA sequence
scaffold1071_contigs=7	247528	gi|123220856|gb|EH621147.1|EH621147	848	83.39	843	0.34	99.41	125	15	127711	128546	11	845	0	767	CHO_SL008xh18f1.ab1 CHO_SL Nicotiana tabacum cDNA, mRNA sequence
scaffold1071_contigs=7	247528	gi|123221296|gb|EH621554.1|EH621554	855	82.8	837	0.34	97.89	120	24	127513	128336	30	855	0	726	CHO_SL025xm11f1.ab1 CHO_SL Nicotiana tabacum cDNA, mRNA sequence
scaffold1071_contigs=7	247528	gi|123223886|gb|EH623203.1|EH623203	843	83.42	766	0.31	90.87	109	18	127513	128270	88	843	0	695	CHO_SL023xd14f1.ab1 CHO_SL Nicotiana tabacum cDNA, mRNA sequence
scaffold1071_contigs=7	247528	gi|123224894|gb|EH623829.1|EH623829	844	83.12	776	0.31	91.94	112	19	127513	128279	77	842	0	689	CHO_SL016xh16f1.ab1 CHO_SL Nicotiana tabacum cDNA, mRNA sequence
scaffold1071_contigs=7	247528	gi|123224899|gb|EH623834.1|EH623834	858	82.99	782	0.32	91.14	105	28	127513	128279	87	855	0	682	CHO_SL016xj10f1.ab1 CHO_SL Nicotiana tabacum cDNA, mRNA sequence
scaffold1071_contigs=7	247528	gi|123224940|gb|EH623861.1|EH623861	840	83.09	769	0.31	91.55	112	18	127513	128271	80	840	0	684	CHO_SL016xn20f1.ab1 CHO_SL Nicotiana tabacum cDNA, mRNA sequence
scaffold1071_contigs=7	247528	gi|123224962|gb|EH623878.1|EH623878	810	83.19	714	0.29	88.15	102	17	127513	128216	94	799	3e-179	638	CHO_SL019xa07f1.ab1 CHO_SL Nicotiana tabacum cDNA, mRNA sequence
scaffold1071_contigs=7	247528	gi|123224981|gb|EH623894.1|EH623894	790	83.97	711	0.29	90	98	16	127513	128215	88	790	0	667	CHO_SL019xe13f1.ab1 CHO_SL Nicotiana tabacum cDNA, mRNA sequence
scaffold1071_contigs=7	247528	gi|123224996|gb|EH623906.1|EH623906	803	82.59	741	0.3	92.28	107	22	127513	128240	72	803	4e-178	634	CHO_SL019xg19f1.ab1 CHO_SL Nicotiana tabacum cDNA, mRNA sequence
scaffold1071_contigs=7	247528	gi|123225068|gb|EH623941.1|EH623941	842	82.18	769	0.31	91.33	111	26	127513	128264	74	833	3e-179	638	CHO_SL019xa10f1.ab1 CHO_SL Nicotiana tabacum cDNA, mRNA sequence
scaffold1071_contigs=7	247528	gi|190715373|gb|FG142970.1|FG142970	908	83.64	819	0.33	90.2	110	24	127513	128324	101	902	0	749	AGN_RPC020xg14f1.ab1 AGN_RPC Nicotiana tabacum cDNA 5', mRNA sequence
scaffold1071_contigs=7	247528	gi|190715378|gb|FG146503.1|FG146503	896	83.31	815	0.33	90.96	111	25	127513	128320	100	896	0	728	AGN_RPC009xb08f1.ab1 AGN_RPC Nicotiana tabacum cDNA 5', mRNA sequence
scaffold1071_contigs=7	247528	gi|190715396|gb|FG149103.1|FG149103	880	82.4	875	0.35	99.43	129	25	127699	128567	22	877	0	739	AGN_RNC116xn21f1.ab1 AGN_RNC Nicotiana tabacum cDNA 5', mRNA sequence
scaffold1071_contigs=7	247528	gi|190716259|gb|FG148022.1|FG148022	888	82.54	865	0.35	97.41	123	28	127513	128368	43	888	0	736	AGN_RPC003xg21f1.ab1 AGN_RPC Nicotiana tabacum cDNA 5', mRNA sequence
scaffold1071_contigs=7	247528	gi|190716668|gb|FG142688.1|FG142688	896	83.15	819	0.33	91.41	111	27	127513	128324	76	874	0	723	AGN_RPC021xb03f1.ab1 AGN_RPC Nicotiana tabacum cDNA 5', mRNA sequence
scaffold1071_contigs=7	247528	gi|190720932|gb|FG142734.1|FG142734	899	82.45	815	0.33	90.66	109	34	127513	128320	112	899	0	682	AGN_RPC021xj05f1.ab1 AGN_RPC Nicotiana tabacum cDNA 5', mRNA sequence
scaffold1071_contigs=7	247528	gi|190720938|gb|FG143054.1|FG143054	911	83.17	820	0.33	90.01	105	32	127513	128324	107	901	0	719	AGN_RPC020xj05f1.ab1 AGN_RPC Nicotiana tabacum cDNA 5', mRNA sequence
scaffold1071_contigs=7	247528	gi|190722389|gb|FG148540.1|FG148540	893	84.41	821	0.33	91.94	107	21	127513	128324	16	824	0	787	AGN_RPC002xh18f1.ab1 AGN_RPC Nicotiana tabacum cDNA 5', mRNA sequence
scaffold1071_contigs=7	247528	gi|190722756|gb|FG143874.1|FG143874	877	82.2	809	0.33	92.25	111	33	127513	128314	95	877	0	665	AGN_RPC017xm03f1.ab1 AGN_RPC Nicotiana tabacum cDNA 5', mRNA sequence
scaffold1071_contigs=7	247528	gi|190723112|gb|FG140833.1|FG140833	870	83.92	821	0.33	94.37	106	26	127513	128324	62	865	0	761	AGN_ELP020xb10f1.ab1 AGN_ELP Nicotiana tabacum cDNA 5', mRNA sequence
scaffold1071_contigs=7	247528	gi|190723873|gb|FG148596.1|FG148596	767	82.81	768	0.31	100	115	17	127756	128516	8	765	0	671	AGN_RPC001xe09f1.ab1 AGN_RPC Nicotiana tabacum cDNA 5', mRNA sequence
scaffold1071_contigs=7	247528	gi|190724576|gb|FG141607.1|FG141607	916	83.78	820	0.33	89.52	106	27	127513	128324	93	893	0	752	AGN_RPC024xk05f1.ab1 AGN_RPC Nicotiana tabacum cDNA 5', mRNA sequence
scaffold1071_contigs=7	247528	gi|190725206|gb|FG191446.1|FG191446	798	84.25	711	0.29	89.1	98	14	127513	128216	90	793	0	680	AGN_PNL217df1_a9.trimmed.seq AGN_PNL Nicotiana tabacum cDNA 5', mRNA sequence
scaffold1071_contigs=7	247528	gi|190725319|gb|FG141304.1|FG141304	881	82.46	804	0.32	91.26	112	28	127513	128308	99	881	0	676	AGN_RPC025xo05f1.ab1 AGN_RPC Nicotiana tabacum cDNA 5', mRNA sequence
scaffold1071_contigs=7	247528	gi|190725336|gb|FG143853.1|FG143853	898	83.78	820	0.33	91.31	107	26	127513	128324	88	889	0	754	AGN_RPC017xg19f1.ab1 AGN_RPC Nicotiana tabacum cDNA 5', mRNA sequence
scaffold1071_contigs=7	247528	gi|190729814|gb|FG143863.1|FG143863	889	82.9	813	0.33	91.45	115	24	127513	128318	94	889	0	710	AGN_RPC017xk01f1.ab1 AGN_RPC Nicotiana tabacum cDNA 5', mRNA sequence
scaffold1071_contigs=7	247528	gi|190730292|gb|FG143879.1|FG143879	909	83.66	820	0.33	90.21	107	27	127513	128324	101	901	0	747	AGN_RPC017xm13f1.ab1 AGN_RPC Nicotiana tabacum cDNA 5', mRNA sequence
scaffold1071_contigs=7	247528	gi|190730294|gb|FG143881.1|FG143881	894	82.91	819	0.33	91.61	111	29	127513	128324	88	884	0	710	AGN_RPC017xm19f1.ab1 AGN_RPC Nicotiana tabacum cDNA 5', mRNA sequence
scaffold1071_contigs=7	247528	gi|190730296|gb|FG145667.1|FG145667	904	83.76	819	0.33	90.6	112	21	127513	128324	89	893	0	756	AGN_RPC011xa21f1.ab1 AGN_RPC Nicotiana tabacum cDNA 5', mRNA sequence
scaffold1071_contigs=7	247528	gi|190731207|gb|FG135776.1|FG135776	847	83.17	820	0.33	96.81	113	25	127513	128324	37	839	0	726	AGN_ELP010xj22f1.ab1 AGN_ELP Nicotiana tabacum cDNA 5', mRNA sequence
scaffold1071_contigs=7	247528	gi|190731225|gb|FG141356.1|FG141356	819	84.01	713	0.29	87.06	90	24	127513	128216	75	772	0	664	AGN_RPC025xi02f1.ab1 AGN_RPC Nicotiana tabacum cDNA 5', mRNA sequence
scaffold1071_contigs=7	247528	gi|190731735|gb|FG145714.1|FG145714	864	84.39	820	0.33	94.91	110	18	127513	128324	19	828	0	789	AGN_RPC011xk11f1.ab1 AGN_RPC Nicotiana tabacum cDNA 5', mRNA sequence
scaffold1071_contigs=7	247528	gi|190732198|gb|FG143931.1|FG143931	917	82.78	819	0.33	89.31	115	25	127513	128324	106	905	0	708	AGN_RPC017xg22f1.ab1 AGN_RPC Nicotiana tabacum cDNA 5', mRNA sequence
scaffold1071_contigs=7	247528	gi|190732282|gb|FG156449.1|FG156449	818	83.46	780	0.32	95.35	110	19	127513	128285	50	817	0	708	AGN_RNC027xe23f1.ab1 AGN_RNC Nicotiana tabacum cDNA 5', mRNA sequence
scaffold1071_contigs=7	247528	gi|190733666|gb|FG142181.1|FG142181	897	83.52	819	0.33	91.3	110	25	127513	128324	93	893	0	741	AGN_RPC023xn02f1.ab1 AGN_RPC Nicotiana tabacum cDNA 5', mRNA sequence
scaffold1071_contigs=7	247528	gi|190734119|gb|FG137754.1|FG137754	891	82.8	808	0.33	90.68	110	29	127513	128313	106	891	0	695	AGN_ELP003xm21f1.ab1 AGN_ELP Nicotiana tabacum cDNA 5', mRNA sequence
scaffold1071_contigs=7	247528	gi|190738251|gb|FG135201.1|FG135201	882	82.57	809	0.33	91.72	112	28	127513	128313	95	882	0	686	AGN_ELP011xo21f1.ab1 AGN_ELP Nicotiana tabacum cDNA 5', mRNA sequence
scaffold1071_contigs=7	247528	gi|190738552|gb|FG137825.1|FG137825	907	82.91	819	0.33	90.3	112	28	127513	128324	97	894	0	712	AGN_ELP003xm04f1.ab1 AGN_ELP Nicotiana tabacum cDNA 5', mRNA sequence
scaffold1071_contigs=7	247528	gi|190740741|gb|FG146553.1|FG146553	916	83.39	819	0.33	89.41	112	24	127513	128324	98	899	0	737	AGN_RPC009xl20f1.ab1 AGN_RPC Nicotiana tabacum cDNA 5', mRNA sequence
scaffold1071_contigs=7	247528	gi|190742348|gb|FG147456.1|FG147456	874	82.56	780	0.32	89.24	108	28	127513	128283	101	861	0	662	AGN_RPC005xi15f1.ab1 AGN_RPC Nicotiana tabacum cDNA 5', mRNA sequence
scaffold1071_contigs=7	247528	gi|190742639|gb|FG146596.1|FG146596	909	83.58	816	0.33	89.77	109	25	127513	128320	93	891	0	741	AGN_RPC008xe17f1.ab1 AGN_RPC Nicotiana tabacum cDNA 5', mRNA sequence
scaffold1071_contigs=7	247528	gi|190743183|gb|FG200799.1|FG200799	731	85.21	629	0.25	86.05	75	17	127531	128150	107	726	6e-177	630	AGN_PNL230cf1_g3.trimmed.seq AGN_PNL Nicotiana tabacum cDNA 5', mRNA sequence
scaffold1071_contigs=7	247528	gi|190743204|gb|FG136138.1|FG136138	900	82.8	814	0.33	90.44	112	27	127513	128318	107	900	0	702	AGN_ELP009xp08f1.ab1 AGN_ELP Nicotiana tabacum cDNA 5', mRNA sequence
scaffold1071_contigs=7	247528	gi|190743225|gb|FG143373.1|FG143373	906	83.41	820	0.33	90.51	107	29	127513	128324	106	904	0	734	AGN_RPC019xj17f1.ab1 AGN_RPC Nicotiana tabacum cDNA 5', mRNA sequence
scaffold1071_contigs=7	247528	gi|190743530|gb|FG132881.1|FG132881	858	82.69	774	0.31	90.21	110	24	127513	128279	102	858	0	665	AGN_ELP019xn19f1.ab1 AGN_ELP Nicotiana tabacum cDNA 5', mRNA sequence
scaffold1071_contigs=7	247528	gi|190746461|gb|FG146229.1|FG146229	908	82.91	819	0.33	90.2	112	28	127513	128324	106	903	0	712	AGN_RPC010xj20f1.ab1 AGN_RPC Nicotiana tabacum cDNA 5', mRNA sequence
scaffold1071_contigs=7	247528	gi|190746806|gb|FG142459.1|FG142459	884	83.01	830	0.34	93.89	113	28	127513	128335	73	881	0	726	AGN_RPC022xf16f1.ab1 AGN_RPC Nicotiana tabacum cDNA 5', mRNA sequence
scaffold1071_contigs=7	247528	gi|190747079|gb|FG136989.1|FG136989	773	83.84	687	0.28	88.87	88	23	127513	128191	94	765	2e-177	632	AGN_ELP006xn19f1.ab1 AGN_ELP Nicotiana tabacum cDNA 5', mRNA sequence
scaffold1071_contigs=7	247528	gi|190747130|gb|FG148370.1|FG148370	911	82.94	815	0.33	89.46	111	28	127513	128320	106	899	0	710	AGN_RPC002xe14f1.ab1 AGN_RPC Nicotiana tabacum cDNA 5', mRNA sequence
scaffold1071_contigs=7	247528	gi|190747132|gb|FG148372.1|FG148372	882	83.86	818	0.33	92.74	106	26	127513	128322	58	857	0	756	AGN_RPC002xe18f1.ab1 AGN_RPC Nicotiana tabacum cDNA 5', mRNA sequence
scaffold1071_contigs=7	247528	gi|190747278|gb|FG142277.1|FG142277	855	83.58	749	0.3	87.6	105	18	127513	128254	99	836	0	686	AGN_RPC022xo09f1.ab1 AGN_RPC Nicotiana tabacum cDNA 5', mRNA sequence
scaffold1071_contigs=7	247528	gi|190748429|gb|FG146276.1|FG146276	860	83.18	755	0.31	87.79	105	22	127508	128255	92	831	0	671	AGN_RPC009xc17f1.ab1 AGN_RPC Nicotiana tabacum cDNA 5', mRNA sequence
scaffold1071_contigs=7	247528	gi|190748888|gb|FG179812.1|FG179812	751	84.15	675	0.27	89.88	93	14	127513	128180	76	743	3e-180	641	AGN_PNL201df1_f1.trimmed.seq AGN_PNL Nicotiana tabacum cDNA 5', mRNA sequence
scaffold1071_contigs=7	247528	gi|190749058|gb|FG137035.1|FG137035	905	83.25	830	0.34	91.71	112	26	127513	128335	94	903	0	737	AGN_ELP006xh18f1.ab1 AGN_ELP Nicotiana tabacum cDNA 5', mRNA sequence
scaffold1071_contigs=7	247528	gi|190750737|gb|FG139522.1|FG139522	884	83.09	816	0.33	92.31	106	32	127513	128320	93	884	0	713	AGN_ELP024xf09f1.ab1 AGN_ELP Nicotiana tabacum cDNA 5', mRNA sequence
scaffold1071_contigs=7	247528	gi|190751463|gb|FG142462.1|FG142462	901	83.41	820	0.33	91.01	107	29	127513	128324	92	890	0	734	AGN_RPC022xf22f1.ab1 AGN_RPC Nicotiana tabacum cDNA 5', mRNA sequence
scaffold1071_contigs=7	247528	gi|190751852|gb|FG137924.1|FG137924	885	83.73	830	0.34	93.79	114	21	127513	128335	50	865	0	765	AGN_ELP003xd14f1.ab1 AGN_ELP Nicotiana tabacum cDNA 5', mRNA sequence
scaffold1071_contigs=7	247528	gi|190753912|gb|FG142519.1|FG142519	861	82.28	779	0.31	90.48	107	31	127513	128283	92	847	0	645	AGN_RPC021xa09f1.ab1 AGN_RPC Nicotiana tabacum cDNA 5', mRNA sequence
scaffold1071_contigs=7	247528	gi|190756190|gb|FG147268.1|FG147268	906	82.78	819	0.33	90.4	112	29	127513	128324	100	896	0	704	AGN_RPC006xd17f1.ab1 AGN_RPC Nicotiana tabacum cDNA 5', mRNA sequence
scaffold1071_contigs=7	247528	gi|190756229|gb|FG156427.1|FG156427	850	83.9	801	0.32	94.24	108	21	127513	128303	60	849	0	745	AGN_RNC027xa15f1.ab1 AGN_RNC Nicotiana tabacum cDNA 5', mRNA sequence
scaffold1071_contigs=7	247528	gi|190757651|gb|FG147293.1|FG147293	920	83.29	820	0.33	89.13	105	32	127513	128324	115	910	0	726	AGN_RPC006xj11f1.ab1 AGN_RPC Nicotiana tabacum cDNA 5', mRNA sequence
scaffold1071_contigs=7	247528	gi|190758097|gb|FG147525.1|FG147525	865	83.39	819	0.33	94.68	111	25	127513	128324	48	848	0	736	AGN_RPC005xi06f1.ab1 AGN_RPC Nicotiana tabacum cDNA 5', mRNA sequence
scaffold1071_contigs=7	247528	gi|190760404|gb|FG187525.1|FG187525	750	84.15	675	0.27	90	93	14	127513	128180	75	742	3e-180	641	AGN_PNL212bf1_h8.trimmed.seq AGN_PNL Nicotiana tabacum cDNA 5', mRNA sequence
scaffold1071_contigs=7	247528	gi|190762392|gb|FG135578.1|FG135578	849	84	750	0.3	88.34	100	20	127513	128254	92	829	0	702	AGN_ELP010xe14f1.ab1 AGN_ELP Nicotiana tabacum cDNA 5', mRNA sequence
scaffold1071_contigs=7	247528	gi|190762995|gb|FG144757.1|FG144757	887	82.91	819	0.33	92.33	115	24	127513	128324	79	879	0	713	AGN_RPC014xk21f1.ab1 AGN_RPC Nicotiana tabacum cDNA 5', mRNA sequence
scaffold1071_contigs=7	247528	gi|190763000|gb|FG144762.1|FG144762	897	83.54	820	0.33	91.42	105	30	127513	128324	65	862	0	739	AGN_RPC014xm07f1.ab1 AGN_RPC Nicotiana tabacum cDNA 5', mRNA sequence
scaffold1071_contigs=7	247528	gi|190763333|gb|FG144787.1|FG144787	872	81.89	795	0.32	91.17	110	34	127513	128300	105	872	9e-180	640	AGN_RPC014xa12f1.ab1 AGN_RPC Nicotiana tabacum cDNA 5', mRNA sequence
scaffold1071_contigs=7	247528	gi|190764532|gb|FG168402.1|FG168402	907	83.29	820	0.33	90.41	107	30	127513	128324	99	896	0	728	AGN_RNC005xo07f1.ab1 AGN_RNC Nicotiana tabacum cDNA 5', mRNA sequence
scaffold1071_contigs=7	247528	gi|190765167|gb|FG144191.1|FG144191	870	82.98	811	0.33	93.22	112	25	127513	128314	77	870	0	710	AGN_RPC016xc16f1.ab1 AGN_RPC Nicotiana tabacum cDNA 5', mRNA sequence
scaffold1071_contigs=7	247528	gi|190766526|gb|FG132925.1|FG132925	853	83.6	750	0.3	87.92	100	23	127513	128254	78	812	0	682	AGN_ELP019xh02f1.ab1 AGN_ELP Nicotiana tabacum cDNA 5', mRNA sequence
scaffold1071_contigs=7	247528	gi|190767111|gb|FG146170.1|FG146170	885	83.05	820	0.33	92.66	105	34	127513	128324	88	881	0	713	AGN_RPC010xl09f1.ab1 AGN_RPC Nicotiana tabacum cDNA 5', mRNA sequence
scaffold1071_contigs=7	247528	gi|190769681|gb|FG139644.1|FG139644	896	82.5	863	0.35	96.32	126	25	127688	128543	14	858	0	734	AGN_ELP024xl06f1.ab1 AGN_ELP Nicotiana tabacum cDNA 5', mRNA sequence
scaffold1071_contigs=7	247528	gi|190769707|gb|FG147638.1|FG147638	892	82.82	815	0.33	91.37	111	28	127513	128320	100	892	0	702	AGN_RPC005xp15f1.ab1 AGN_RPC Nicotiana tabacum cDNA 5', mRNA sequence
scaffold1071_contigs=7	247528	gi|190770201|gb|FG147668.1|FG147668	925	83.94	853	0.34	92.22	113	24	127513	128357	85	921	0	795	AGN_RPC005xf16f1.ab1 AGN_RPC Nicotiana tabacum cDNA 5', mRNA sequence
scaffold1071_contigs=7	247528	gi|190771159|gb|FG142832.1|FG142832	908	83.27	819	0.33	90.2	111	26	127513	128324	99	898	0	730	AGN_RPC021xl14f1.ab1 AGN_RPC Nicotiana tabacum cDNA 5', mRNA sequence
scaffold1071_contigs=7	247528	gi|190771198|gb|FG142721.1|FG142721	908	83.03	819	0.33	90.2	111	28	127513	128324	95	892	0	717	AGN_RPC021xh01f1.ab1 AGN_RPC Nicotiana tabacum cDNA 5', mRNA sequence
scaffold1071_contigs=7	247528	gi|190774696|gb|FG141920.1|FG141920	886	83.27	819	0.33	92.44	113	23	127513	128324	68	869	0	732	AGN_RPC023xe21f1.ab1 AGN_RPC Nicotiana tabacum cDNA 5', mRNA sequence
scaffold1071_contigs=7	247528	gi|190774961|gb|FG141935.1|FG141935	898	83.52	819	0.33	91.2	109	26	127513	128323	88	888	0	741	AGN_RPC023xi07f1.ab1 AGN_RPC Nicotiana tabacum cDNA 5', mRNA sequence
scaffold1071_contigs=7	247528	gi|190775090|gb|FG186031.1|FG186031	795	84.26	794	0.32	99.87	109	16	127514	128299	10	795	0	760	AGN_PNL210bf1_f4.trimmed.seq AGN_PNL Nicotiana tabacum cDNA 5', mRNA sequence
scaffold1071_contigs=7	247528	gi|190777463|gb|FG141957.1|FG141957	896	82.78	819	0.33	91.41	110	31	127513	128324	94	888	0	702	AGN_RPC023xm09f1.ab1 AGN_RPC Nicotiana tabacum cDNA 5', mRNA sequence
scaffold1071_contigs=7	247528	gi|190777744|gb|FG145084.1|FG145084	886	82.67	831	0.34	93.79	115	28	127513	128335	70	879	0	710	AGN_RPC013xk23f1.ab1 AGN_RPC Nicotiana tabacum cDNA 5', mRNA sequence
scaffold1071_contigs=7	247528	gi|190779749|gb|FG148693.1|FG148693	728	84.11	661	0.27	90.8	90	15	127513	128165	75	728	3e-175	625	AGN_RPC001xj21f1.ab1 AGN_RPC Nicotiana tabacum cDNA 5', mRNA sequence
scaffold1071_contigs=7	247528	gi|190781406|gb|FG148722.1|FG148722	776	83.67	686	0.28	88.4	95	17	127513	128191	83	758	6e-177	630	AGN_RPC001xd22f1.ab1 AGN_RPC Nicotiana tabacum cDNA 5', mRNA sequence
scaffold1071_contigs=7	247528	gi|190781410|gb|FG148726.1|FG148726	810	83.04	749	0.3	92.47	107	20	127513	128254	75	810	0	662	AGN_RPC001xf08f1.ab1 AGN_RPC Nicotiana tabacum cDNA 5', mRNA sequence
scaffold1071_contigs=7	247528	gi|190781735|gb|FG134629.1|FG134629	862	82.69	797	0.32	92.46	112	26	127513	128299	82	862	0	684	AGN_ELP013xg12f1.ab1 AGN_ELP Nicotiana tabacum cDNA 5', mRNA sequence
scaffold1071_contigs=7	247528	gi|190781864|gb|FG137613.1|FG137613	816	84.13	712	0.29	87.25	91	22	127513	128216	103	800	0	669	AGN_ELP004xb24f1.ab1 AGN_ELP Nicotiana tabacum cDNA 5', mRNA sequence
scaffold1071_contigs=7	247528	gi|190781866|gb|FG137615.1|FG137615	805	82.91	749	0.3	93.04	106	22	127513	128253	71	805	0	654	AGN_ELP004xd04f1.ab1 AGN_ELP Nicotiana tabacum cDNA 5', mRNA sequence
scaffold1071_contigs=7	247528	gi|190782213|gb|FG186346.1|FG186346	795	84.51	710	0.29	89.31	94	16	127513	128214	94	795	0	688	AGN_PNL210df1_b4.trimmed.seq AGN_PNL Nicotiana tabacum cDNA 5', mRNA sequence
scaffold1071_contigs=7	247528	gi|190783428|gb|FG144304.1|FG144304	774	83.87	713	0.29	92.12	89	26	127513	128216	79	774	0	656	AGN_RPC016xn21f1.ab1 AGN_RPC Nicotiana tabacum cDNA 5', mRNA sequence
scaffold1071_contigs=7	247528	gi|190783706|gb|FG145432.1|FG145432	898	82.91	819	0.33	91.2	108	31	127513	128324	100	893	0	708	AGN_RPC012xa24f1.ab1 AGN_RPC Nicotiana tabacum cDNA 5', mRNA sequence
scaffold1071_contigs=7	247528	gi|190784022|gb|FG145450.1|FG145450	905	83.29	820	0.33	90.61	109	28	127513	128324	96	895	0	730	AGN_RPC012xg04f1.ab1 AGN_RPC Nicotiana tabacum cDNA 5', mRNA sequence
scaffold1071_contigs=7	247528	gi|190784305|gb|FG141121.1|FG141121	870	83.21	816	0.33	93.79	104	33	127513	128320	80	870	0	717	AGN_RPC027xj17f1.ab1 AGN_RPC Nicotiana tabacum cDNA 5', mRNA sequence
scaffold1071_contigs=7	247528	gi|190784327|gb|FG145459.1|FG145459	857	82.9	854	0.35	99.65	119	27	127521	128366	23	857	0	743	AGN_RPC012xg22f1.ab1 AGN_RPC Nicotiana tabacum cDNA 5', mRNA sequence
scaffold1071_contigs=7	247528	gi|190785353|gb|FG148133.1|FG148133	835	82.88	777	0.31	93.05	106	27	127513	128279	69	828	0	673	AGN_RPC003xd05f1.ab1 AGN_RPC Nicotiana tabacum cDNA 5', mRNA sequence
scaffold1071_contigs=7	247528	gi|190785362|gb|FG144348.1|FG144348	912	83.15	819	0.33	89.8	114	24	127513	128324	97	898	0	726	AGN_RPC016xj14f1.ab1 AGN_RPC Nicotiana tabacum cDNA 5', mRNA sequence
scaffold1071_contigs=7	247528	gi|190785368|gb|FG147792.1|FG147792	876	83.09	822	0.33	93.84	111	28	127513	128324	69	872	0	723	AGN_RPC004xa20f1.ab1 AGN_RPC Nicotiana tabacum cDNA 5', mRNA sequence
scaffold1071_contigs=7	247528	gi|190785643|gb|FG145471.1|FG145471	892	83.54	820	0.33	91.93	106	29	127513	128324	80	878	0	739	AGN_RPC012xi24f1.ab1 AGN_RPC Nicotiana tabacum cDNA 5', mRNA sequence
scaffold1071_contigs=7	247528	gi|190785659|gb|FG138257.1|FG138257	872	83.29	808	0.33	92.66	103	32	127513	128311	88	872	0	715	AGN_ELP002xn10f1.ab1 AGN_ELP Nicotiana tabacum cDNA 5', mRNA sequence
scaffold1071_contigs=7	247528	gi|190785995|gb|FG147817.1|FG147817	864	81.83	820	0.33	94.91	118	31	127513	128321	65	864	0	660	AGN_RPC004xg08f1.ab1 AGN_RPC Nicotiana tabacum cDNA 5', mRNA sequence
scaffold1071_contigs=7	247528	gi|190786314|gb|FG147832.1|FG147832	913	83.43	821	0.33	89.92	110	26	127513	128324	106	909	0	739	AGN_RPC004xi24f1.ab1 AGN_RPC Nicotiana tabacum cDNA 5', mRNA sequence
scaffold1071_contigs=7	247528	gi|190786577|gb|FG144287.1|FG144287	876	83.58	810	0.33	92.47	110	23	127513	128314	64	858	0	737	AGN_RPC016xj11f1.ab1 AGN_RPC Nicotiana tabacum cDNA 5', mRNA sequence
scaffold1071_contigs=7	247528	gi|190786601|gb|FG142849.1|FG142849	782	82.49	811	0.33	100	97	44	127636	128438	5	778	0	669	AGN_RPC021xp04f1.ab1 AGN_RPC Nicotiana tabacum cDNA 5', mRNA sequence
scaffold1071_contigs=7	247528	gi|190786876|gb|FG136378.1|FG136378	881	82.84	810	0.33	91.94	113	26	127513	128313	89	881	0	702	AGN_ELP008xp15f1.ab1 AGN_ELP Nicotiana tabacum cDNA 5', mRNA sequence
scaffold1071_contigs=7	247528	gi|190786910|gb|FG134658.1|FG134658	761	83.83	674	0.27	88.57	91	18	127513	128180	82	743	3e-175	625	AGN_ELP013xm10f1.ab1 AGN_ELP Nicotiana tabacum cDNA 5', mRNA sequence
scaffold1071_contigs=7	247528	gi|190787301|gb|FG134674.1|FG134674	812	84.43	713	0.29	87.81	94	17	127513	128216	85	789	0	686	AGN_ELP013xb17f1.ab1 AGN_ELP Nicotiana tabacum cDNA 5', mRNA sequence
scaffold1071_contigs=7	247528	gi|190790828|gb|FG143133.1|FG143133	896	83.41	880	0.36	98.21	114	32	127513	128383	17	873	0	787	AGN_RPC020xl08f1.ab1 AGN_RPC Nicotiana tabacum cDNA 5', mRNA sequence
scaffold1071_contigs=7	247528	gi|190793632|gb|FG146305.1|FG146305	903	83.15	819	0.33	90.7	110	28	127513	128324	98	895	0	723	AGN_RPC009xi17f1.ab1 AGN_RPC Nicotiana tabacum cDNA 5', mRNA sequence
scaffold1071_contigs=7	247528	gi|190793639|gb|FG147958.1|FG147958	909	84	819	0.33	90.1	111	20	127513	128324	90	895	0	769	AGN_RPC004xj20f1.ab1 AGN_RPC Nicotiana tabacum cDNA 5', mRNA sequence
scaffold1071_contigs=7	247528	gi|190797859|gb|FG136424.1|FG136424	872	82.95	780	0.32	89.45	113	20	127513	128285	100	866	0	686	AGN_ELP008xj18f1.ab1 AGN_ELP Nicotiana tabacum cDNA 5', mRNA sequence
scaffold1071_contigs=7	247528	gi|190797873|gb|FG144476.1|FG144476	913	83.1	852	0.34	93.32	117	27	127513	128356	72	904	0	750	AGN_RPC015xe10f1.ab1 AGN_RPC Nicotiana tabacum cDNA 5', mRNA sequence
scaffold1071_contigs=7	247528	gi|190797879|gb|FG146380.1|FG146380	902	82.97	816	0.33	90.47	107	32	127513	128320	111	902	0	708	AGN_RPC009xg18f1.ab1 AGN_RPC Nicotiana tabacum cDNA 5', mRNA sequence
scaffold1071_contigs=7	247528	gi|190798337|gb|FG146394.1|FG146394	915	83.39	819	0.33	89.51	111	25	127513	128324	85	885	0	736	AGN_RPC009xi24f1.ab1 AGN_RPC Nicotiana tabacum cDNA 5', mRNA sequence
scaffold1071_contigs=7	247528	gi|190799701|gb|FG199648.1|FG199648	711	84.68	692	0.28	97.33	94	12	127703	128388	15	700	0	680	AGN_PNL229af1_c6.trimmed.seq AGN_PNL Nicotiana tabacum cDNA 5', mRNA sequence
scaffold1071_contigs=7	247528	gi|190799746|gb|FG136798.1|FG136798	890	82.35	816	0.33	91.69	111	33	127513	128320	100	890	0	678	AGN_ELP006xi05f1.ab1 AGN_ELP Nicotiana tabacum cDNA 5', mRNA sequence
scaffold1071_contigs=7	247528	gi|190799768|gb|FG145840.1|FG145840	898	83.44	815	0.33	90.76	112	23	127513	128320	100	898	0	736	AGN_RPC011xf19f1.ab1 AGN_RPC Nicotiana tabacum cDNA 5', mRNA sequence
scaffold1071_contigs=7	247528	gi|190799801|gb|FG146407.1|FG146407	909	83.41	820	0.33	90.21	105	31	127513	128324	105	901	0	732	AGN_RPC009xm10f1.ab1 AGN_RPC Nicotiana tabacum cDNA 5', mRNA sequence
scaffold1071_contigs=7	247528	gi|190800257|gb|FG144514.1|FG144514	905	83.54	820	0.33	90.61	107	28	127513	128324	80	879	0	741	AGN_RPC015xm02f1.ab1 AGN_RPC Nicotiana tabacum cDNA 5', mRNA sequence
scaffold1071_contigs=7	247528	gi|190802799|gb|FG189512.1|FG189512	763	84.19	664	0.27	87.02	89	16	127513	128168	100	755	6e-177	630	AGN_PNL215af1_h11.trimmed.seq AGN_PNL Nicotiana tabacum cDNA 5', mRNA sequence
scaffold1071_contigs=7	247528	gi|190803006|gb|FG141407.1|FG141407	879	83.05	820	0.33	93.29	107	32	127513	128324	68	863	0	715	AGN_RPC025xd11f1.ab1 AGN_RPC Nicotiana tabacum cDNA 5', mRNA sequence
scaffold1071_contigs=7	247528	gi|190805828|gb|FG142604.1|FG142604	827	83.42	808	0.33	97.7	110	24	127672	128471	1	792	0	728	AGN_RPC021xa12f1.ab1 AGN_RPC Nicotiana tabacum cDNA 5', mRNA sequence
scaffold1071_contigs=7	247528	gi|190806263|gb|FG144604.1|FG144604	911	83.86	830	0.34	91.11	113	21	127513	128335	80	895	0	771	AGN_RPC015xn11f1.ab1 AGN_RPC Nicotiana tabacum cDNA 5', mRNA sequence
scaffold1071_contigs=7	247528	gi|190806727|gb|FG141463.1|FG141463	912	83.17	820	0.33	89.91	105	33	127513	128324	93	887	0	719	AGN_RPC025xn19f1.ab1 AGN_RPC Nicotiana tabacum cDNA 5', mRNA sequence
scaffold1071_contigs=7	247528	gi|190806732|gb|FG144626.1|FG144626	902	83.33	816	0.33	90.47	107	29	127513	128320	108	902	0	726	AGN_RPC015xb24f1.ab1 AGN_RPC Nicotiana tabacum cDNA 5', mRNA sequence
scaffold1071_contigs=7	247528	gi|190806734|gb|FG144628.1|FG144628	897	82.17	791	0.32	88.18	108	33	127513	128294	102	868	0	649	AGN_RPC015xd04f1.ab1 AGN_RPC Nicotiana tabacum cDNA 5', mRNA sequence
scaffold1071_contigs=7	247528	gi|190807023|gb|FG196564.1|FG196564	769	84.73	655	0.26	85.18	81	18	127531	128175	111	756	3e-179	638	AGN_PNL224df1_b10.trimmed.seq AGN_PNL Nicotiana tabacum cDNA 5', mRNA sequence
scaffold1071_contigs=7	247528	gi|190808479|gb|FG144876.1|FG144876	913	82.98	840	0.34	92	120	23	127651	128483	22	845	0	737	AGN_RPC014xd07f1.ab1 AGN_RPC Nicotiana tabacum cDNA 5', mRNA sequence
scaffold1071_contigs=7	247528	gi|190808494|gb|FG142987.1|FG142987	847	83.66	759	0.31	89.61	102	22	127513	128263	92	836	0	695	AGN_RPC020xk08f1.ab1 AGN_RPC Nicotiana tabacum cDNA 5', mRNA sequence
scaffold1071_contigs=7	247528	gi|190808821|gb|FG144884.1|FG144884	887	83.41	820	0.33	92.45	103	33	127513	128324	88	882	0	730	AGN_RPC014xd23f1.ab1 AGN_RPC Nicotiana tabacum cDNA 5', mRNA sequence
scaffold1071_contigs=7	247528	gi|190812970|gb|FG146588.1|FG146588	881	82.81	803	0.32	91.15	112	24	127513	128306	91	876	0	695	AGN_RPC008xc15f1.ab1 AGN_RPC Nicotiana tabacum cDNA 5', mRNA sequence
scaffold1071_contigs=7	247528	gi|190814349|gb|FG136603.1|FG136603	877	82.97	816	0.33	93.04	105	34	127513	128320	88	877	0	706	AGN_ELP007xo20f1.ab1 AGN_ELP Nicotiana tabacum cDNA 5', mRNA sequence
scaffold1071_contigs=7	247528	gi|190814791|gb|FG141507.1|FG141507	841	83.27	753	0.3	89.54	104	22	127513	128255	85	825	0	673	AGN_RPC025xh10f1.ab1 AGN_RPC Nicotiana tabacum cDNA 5', mRNA sequence
scaffold1071_contigs=7	247528	gi|190817746|gb|FG145567.1|FG145567	882	82.54	819	0.33	92.86	107	36	127513	128324	80	869	0	688	AGN_RPC012xn07f1.ab1 AGN_RPC Nicotiana tabacum cDNA 5', mRNA sequence
scaffold1071_contigs=7	247528	gi|190819360|gb|FG140940.1|FG140940	892	83.54	820	0.33	91.93	108	27	127513	128324	80	880	0	741	AGN_RPC027xe17f1.ab1 AGN_RPC Nicotiana tabacum cDNA 5', mRNA sequence
scaffold1071_contigs=7	247528	gi|190819362|gb|FG140942.1|FG140942	879	83.54	820	0.33	93.29	107	28	127513	128324	69	868	0	741	AGN_RPC027xe21f1.ab1 AGN_RPC Nicotiana tabacum cDNA 5', mRNA sequence
scaffold1071_contigs=7	247528	gi|190821993|gb|FG142881.1|FG142881	824	83.74	812	0.33	98.54	106	26	127521	128324	15	808	0	745	AGN_RPC020xe05f1.ab1 AGN_RPC Nicotiana tabacum cDNA 5', mRNA sequence
scaffold1071_contigs=7	247528	gi|190827343|gb|FG144755.1|FG144755	889	82.68	820	0.33	92.24	112	29	127513	128324	92	889	0	701	AGN_RPC014xk17f1.ab1 AGN_RPC Nicotiana tabacum cDNA 5', mRNA sequence
scaffold1071_contigs=7	247528	gi|190828719|gb|FG141425.1|FG141425	922	83.39	819	0.33	88.83	110	25	127513	128324	94	893	0	736	AGN_RPC025xh07f1.ab1 AGN_RPC Nicotiana tabacum cDNA 5', mRNA sequence
scaffold1071_contigs=7	247528	gi|190828747|gb|FG141601.1|FG141601	896	83.05	820	0.33	91.52	112	26	127513	128324	89	889	0	719	AGN_RPC024xi17f1.ab1 AGN_RPC Nicotiana tabacum cDNA 5', mRNA sequence
scaffold1071_contigs=7	247528	gi|190829170|gb|FG144783.1|FG144783	931	83.25	830	0.34	89.15	112	26	127513	128335	101	910	0	737	AGN_RPC014xa04f1.ab1 AGN_RPC Nicotiana tabacum cDNA 5', mRNA sequence
scaffold1071_contigs=7	247528	gi|190829533|gb|FG132944.1|FG132944	885	83.09	810	0.33	91.53	108	29	127513	128314	95	883	0	710	AGN_ELP019xj20f1.ab1 AGN_ELP Nicotiana tabacum cDNA 5', mRNA sequence
scaffold1071_contigs=7	247528	gi|190829564|gb|FG147365.1|FG147365	869	82.2	826	0.33	95.05	109	38	127513	128331	75	869	0	676	AGN_RPC006xj06f1.ab1 AGN_RPC Nicotiana tabacum cDNA 5', mRNA sequence
scaffold1071_contigs=7	247528	gi|190829978|gb|FG147379.1|FG147379	803	83.44	767	0.31	95.52	103	24	127513	128271	52	802	0	691	AGN_RPC006xl14f1.ab1 AGN_RPC Nicotiana tabacum cDNA 5', mRNA sequence
scaffold1071_contigs=7	247528	gi|190832224|gb|FG147423.1|FG147423	912	83.78	820	0.33	89.91	108	25	127513	128324	106	908	0	754	AGN_RPC005xc17f1.ab1 AGN_RPC Nicotiana tabacum cDNA 5', mRNA sequence
scaffold1071_contigs=7	247528	gi|190834776|gb|FG147926.1|FG147926	887	84.17	821	0.33	92.56	108	22	127513	128324	67	874	0	776	AGN_RPC004xd12f1.ab1 AGN_RPC Nicotiana tabacum cDNA 5', mRNA sequence
scaffold1071_contigs=7	247528	gi|190834788|gb|FG146740.1|FG146740	884	82.7	821	0.33	92.87	112	29	127513	128324	80	879	0	702	AGN_RPC008xh09f1.ab1 AGN_RPC Nicotiana tabacum cDNA 5', mRNA sequence
scaffold1071_contigs=7	247528	gi|190835128|gb|FG141757.1|FG141757	793	84.13	712	0.29	89.79	94	19	127513	128216	73	773	0	671	AGN_RPC024xf19f1.ab1 AGN_RPC Nicotiana tabacum cDNA 5', mRNA sequence
scaffold1071_contigs=7	247528	gi|190835267|gb|FG137695.1|FG137695	906	83.15	819	0.33	90.4	110	28	127513	128324	98	895	0	723	AGN_ELP003xc11f1.ab1 AGN_ELP Nicotiana tabacum cDNA 5', mRNA sequence
scaffold1071_contigs=7	247528	gi|190836501|gb|FG141770.1|FG141770	907	83.41	820	0.33	90.41	106	29	127513	128324	81	878	0	734	AGN_RPC024xj01f1.ab1 AGN_RPC Nicotiana tabacum cDNA 5', mRNA sequence
scaffold1071_contigs=7	247528	gi|190836863|gb|FG135079.1|FG135079	915	82.93	820	0.33	89.62	113	26	127513	128324	105	905	0	713	AGN_ELP012xj10f1.ab1 AGN_ELP Nicotiana tabacum cDNA 5', mRNA sequence
scaffold1071_contigs=7	247528	gi|190837266|gb|FG148529.1|FG148529	900	83.12	853	0.34	94.78	109	35	127513	128357	70	895	0	745	AGN_RPC002xf14f1.ab1 AGN_RPC Nicotiana tabacum cDNA 5', mRNA sequence
scaffold1071_contigs=7	247528	gi|190838571|gb|FG135605.1|FG135605	865	83.49	830	0.34	95.95	116	21	127513	128335	29	844	0	754	AGN_ELP010xi22f1.ab1 AGN_ELP Nicotiana tabacum cDNA 5', mRNA sequence
scaffold1071_contigs=7	247528	gi|190838963|gb|FG144313.1|FG144313	886	83.78	820	0.33	92.55	105	28	127513	128324	75	874	0	752	AGN_RPC016xb10f1.ab1 AGN_RPC Nicotiana tabacum cDNA 5', mRNA sequence
scaffold1071_contigs=7	247528	gi|190838974|gb|FG145212.1|FG145212	910	83.05	820	0.33	90.11	105	34	127513	128324	88	881	0	713	AGN_RPC013xh07f1.ab1 AGN_RPC Nicotiana tabacum cDNA 5', mRNA sequence
scaffold1071_contigs=7	247528	gi|190848346|gb|FG146122.1|FG146122	874	83.27	831	0.34	95.08	111	28	127513	128335	61	871	0	739	AGN_RPC010xb15f1.ab1 AGN_RPC Nicotiana tabacum cDNA 5', mRNA sequence
scaffold1071_contigs=7	247528	gi|190849366|gb|FG148336.1|FG148336	869	81.97	782	0.32	89.99	111	30	127513	128285	89	849	1e-178	636	AGN_RPC002xm23f1.ab1 AGN_RPC Nicotiana tabacum cDNA 5', mRNA sequence
scaffold1071_contigs=7	247528	gi|190849733|gb|FG146129.1|FG146129	881	83.07	815	0.33	92.51	105	33	127513	128319	92	881	0	710	AGN_RPC010xd11f1.ab1 AGN_RPC Nicotiana tabacum cDNA 5', mRNA sequence
scaffold1071_contigs=7	247528	gi|190850294|gb|FG145679.1|FG145679	893	83.56	827	0.33	92.61	111	25	127513	128331	60	869	0	750	AGN_RPC011xe03f1.ab1 AGN_RPC Nicotiana tabacum cDNA 5', mRNA sequence
scaffold1071_contigs=7	247528	gi|190852680|gb|FG145691.1|FG145691	880	82.46	798	0.32	90.68	114	26	127513	128302	101	880	0	675	AGN_RPC011xg07f1.ab1 AGN_RPC Nicotiana tabacum cDNA 5', mRNA sequence
scaffold1071_contigs=7	247528	gi|190852912|gb|FG146174.1|FG146174	895	82.68	820	0.33	91.62	114	28	127513	128324	85	884	0	702	AGN_RPC010xl17f1.ab1 AGN_RPC Nicotiana tabacum cDNA 5', mRNA sequence
scaffold1071_contigs=7	247528	gi|190853305|gb|FG133663.1|FG133663	896	82.72	816	0.33	91.07	110	31	127513	128321	105	896	0	697	AGN_ELP016xi15f1.ab1 AGN_ELP Nicotiana tabacum cDNA 5', mRNA sequence
scaffold1071_contigs=7	247528	gi|190855200|gb|FG135124.1|FG135124	902	83.15	819	0.33	90.8	112	26	127513	128324	101	900	0	725	AGN_ELP011xc01f1.ab1 AGN_ELP Nicotiana tabacum cDNA 5', mRNA sequence
scaffold1071_contigs=7	247528	gi|190856720|gb|FG148449.1|FG148449	908	83.21	816	0.33	89.87	111	25	127513	128320	111	908	0	725	AGN_RPC002xf09f1.ab1 AGN_RPC Nicotiana tabacum cDNA 5', mRNA sequence
scaffold1071_contigs=7	247528	gi|190857147|gb|FG134513.1|FG134513	896	82.91	819	0.33	91.41	111	28	127513	128324	93	889	0	710	AGN_ELP014xh18f1.ab1 AGN_ELP Nicotiana tabacum cDNA 5', mRNA sequence
scaffold1071_contigs=7	247528	gi|190858666|gb|FG142033.1|FG142033	909	83.05	820	0.33	90.21	106	33	127513	128324	113	907	0	713	AGN_RPC023xm22f1.ab1 AGN_RPC Nicotiana tabacum cDNA 5', mRNA sequence
scaffold1071_contigs=7	247528	gi|190858708|gb|FG148479.1|FG148479	890	84.15	820	0.33	92.13	109	21	127513	128324	80	886	0	774	AGN_RPC002xl11f1.ab1 AGN_RPC Nicotiana tabacum cDNA 5', mRNA sequence
scaffold1071_contigs=7	247528	gi|190861654|gb|FG137009.1|FG137009	901	83.88	819	0.33	90.9	111	21	127513	128324	82	886	0	761	AGN_ELP006xd04f1.ab1 AGN_ELP Nicotiana tabacum cDNA 5', mRNA sequence
scaffold1071_contigs=7	247528	gi|190861659|gb|FG137014.1|FG137014	883	83.17	820	0.33	92.87	106	32	127513	128324	86	881	0	721	AGN_ELP006xd14f1.ab1 AGN_ELP Nicotiana tabacum cDNA 5', mRNA sequence
scaffold1071_contigs=7	247528	gi|190862151|gb|FG145077.1|FG145077	899	83.52	819	0.33	91.1	110	25	127513	128324	90	890	0	741	AGN_RPC013xk07f1.ab1 AGN_RPC Nicotiana tabacum cDNA 5', mRNA sequence
scaffold1071_contigs=7	247528	gi|190864114|gb|FG145545.1|FG145545	907	83.39	819	0.33	90.3	110	26	127513	128324	92	891	0	736	AGN_RPC012xj05f1.ab1 AGN_RPC Nicotiana tabacum cDNA 5', mRNA sequence
scaffold1071_contigs=7	247528	gi|190866662|gb|FG143341.1|FG143341	872	82.73	863	0.35	98.97	121	28	127515	128369	9	851	0	743	AGN_RPC019xf01f1.ab1 AGN_RPC Nicotiana tabacum cDNA 5', mRNA sequence
scaffold1071_contigs=7	247528	gi|190869845|gb|FG140380.1|FG140380	790	84.34	709	0.29	89.75	85	25	127531	128231	90	780	0	671	AGN_ELP021xe10f1.ab1 AGN_ELP Nicotiana tabacum cDNA 5', mRNA sequence
scaffold1071_contigs=7	247528	gi|190869864|gb|FG135301.1|FG135301	863	83.46	804	0.32	93.16	107	26	127513	128308	70	855	0	725	AGN_ELP011xd01f1.ab1 AGN_ELP Nicotiana tabacum cDNA 5', mRNA sequence
scaffold1071_contigs=7	247528	gi|190870675|gb|FG194410.1|FG194410	795	84.29	700	0.28	88.05	94	16	127513	128204	104	795	0	669	AGN_PNL221df1_f1.trimmed.seq AGN_PNL Nicotiana tabacum cDNA 5', mRNA sequence
scaffold1071_contigs=7	247528	gi|190872001|gb|FG155648.1|FG155648	852	83.54	711	0.29	83.45	98	19	127513	128216	97	795	0	647	AGN_RNC030xp03f1.ab1 AGN_RNC Nicotiana tabacum cDNA 5', mRNA sequence
scaffold1071_contigs=7	247528	gi|190872626|gb|FG143493.1|FG143493	843	83.27	753	0.3	89.32	97	28	127513	128255	91	824	0	665	AGN_RPC018xa07f1.ab1 AGN_RPC Nicotiana tabacum cDNA 5', mRNA sequence
scaffold1071_contigs=7	247528	gi|190872952|gb|FG143510.1|FG143510	879	83.33	804	0.32	91.47	107	27	127513	128308	93	877	0	717	AGN_RPC018xc21f1.ab1 AGN_RPC Nicotiana tabacum cDNA 5', mRNA sequence
scaffold1071_contigs=7	247528	gi|190873588|gb|FG138617.1|FG138617	877	82.66	819	0.33	93.39	108	34	127513	128324	70	861	0	695	AGN_ELP001xn24f1.ab1 AGN_ELP Nicotiana tabacum cDNA 5', mRNA sequence
scaffold1071_contigs=7	247528	gi|190874549|gb|FG145232.1|FG145232	920	82.41	881	0.36	95.76	119	33	127513	128386	62	913	0	736	AGN_RPC013xl07f1.ab1 AGN_RPC Nicotiana tabacum cDNA 5', mRNA sequence
scaffold1071_contigs=7	247528	gi|190875883|gb|FG139025.1|FG139025	908	83.37	848	0.34	93.39	107	33	127531	128369	85	907	0	754	AGN_ELP025xi21f1.ab1 AGN_ELP Nicotiana tabacum cDNA 5', mRNA sequence
scaffold1071_contigs=7	247528	gi|190876342|gb|FG145283.1|FG145283	902	82.89	818	0.33	90.69	106	32	127513	128322	81	872	0	704	AGN_RPC013xf14f1.ab1 AGN_RPC Nicotiana tabacum cDNA 5', mRNA sequence
scaffold1071_contigs=7	247528	gi|190876760|gb|FG138712.1|FG138712	905	83.64	819	0.33	90.5	111	23	127513	128324	89	891	0	749	AGN_ELP026xo15f1.ab1 AGN_ELP Nicotiana tabacum cDNA 5', mRNA sequence
scaffold1071_contigs=7	247528	gi|190878841|gb|FG137208.1|FG137208	899	83.39	819	0.33	91.1	111	25	127513	128324	93	893	0	736	AGN_ELP005xk22f1.ab1 AGN_ELP Nicotiana tabacum cDNA 5', mRNA sequence
scaffold1071_contigs=7	247528	gi|190878850|gb|FG147717.1|FG147717	847	83.2	845	0.34	99.76	113	28	127546	128383	19	841	0	747	AGN_RPC005xp08f1.ab1 AGN_RPC Nicotiana tabacum cDNA 5', mRNA sequence
scaffold1071_contigs=7	247528	gi|190878853|gb|FG143590.1|FG143590	876	83.54	820	0.33	93.61	107	28	127513	128324	75	874	0	741	AGN_RPC018xc24f1.ab1 AGN_RPC Nicotiana tabacum cDNA 5', mRNA sequence
scaffold1071_contigs=7	247528	gi|190879255|gb|FG147730.1|FG147730	859	83.49	830	0.34	96.62	115	21	127513	128335	26	840	0	754	AGN_RPC004xc01f1.ab1 AGN_RPC Nicotiana tabacum cDNA 5', mRNA sequence
scaffold1071_contigs=7	247528	gi|190879277|gb|FG147108.1|FG147108	871	82.93	779	0.31	89.44	108	25	127513	128283	67	828	0	678	AGN_RPC006xa09f1.ab1 AGN_RPC Nicotiana tabacum cDNA 5', mRNA sequence
scaffold1071_contigs=7	247528	gi|190880047|gb|FG145966.1|FG145966	914	83.29	826	0.33	90.37	113	25	127513	128331	100	907	0	737	AGN_RPC011xp06f1.ab1 AGN_RPC Nicotiana tabacum cDNA 5', mRNA sequence
scaffold1071_contigs=7	247528	gi|190880085|gb|FG148742.1|FG148742	780	83.83	674	0.27	86.41	91	18	127513	128180	91	752	3e-175	625	AGN_RPC001xl04f1.ab1 AGN_RPC Nicotiana tabacum cDNA 5', mRNA sequence
scaffold1071_contigs=7	247528	gi|190880923|gb|FG147112.1|FG147112	880	83.66	820	0.33	93.18	106	28	127513	128324	55	854	0	747	AGN_RPC006xc05f1.ab1 AGN_RPC Nicotiana tabacum cDNA 5', mRNA sequence
scaffold1071_contigs=7	247528	gi|190881811|gb|FG144676.1|FG144676	897	82.94	809	0.33	90.19	110	27	127513	128313	109	897	0	704	AGN_RPC015xn02f1.ab1 AGN_RPC Nicotiana tabacum cDNA 5', mRNA sequence
scaffold1071_contigs=7	247528	gi|190882081|gb|FG187444.1|FG187444	725	84.21	722	0.29	99.59	100	14	127563	128277	11	725	0	689	AGN_PNL212bf1_a6.trimmed.seq AGN_PNL Nicotiana tabacum cDNA 5', mRNA sequence
scaffold1071_contigs=7	247528	gi|190882314|gb|FG142096.1|FG142096	821	83.93	834	0.34	100	108	25	127618	128443	6	821	0	774	AGN_RPC023xl07f1.ab1 AGN_RPC Nicotiana tabacum cDNA 5', mRNA sequence
scaffold1071_contigs=7	247528	gi|190882316|gb|FG145452.1|FG145452	866	83.9	820	0.33	94.69	108	24	127513	128324	20	823	0	761	AGN_RPC012xg08f1.ab1 AGN_RPC Nicotiana tabacum cDNA 5', mRNA sequence
scaffold1071_contigs=7	247528	gi|190882538|gb|FG187461.1|FG187461	721	85.21	629	0.25	87.24	75	17	127531	128150	98	717	2e-177	632	AGN_PNL212bf1_c10.trimmed.seq AGN_PNL Nicotiana tabacum cDNA 5', mRNA sequence
scaffold1071_contigs=7	247528	gi|190883614|gb|FG140728.1|FG140728	808	83.29	712	0.29	88.12	100	19	127513	128216	90	790	3e-179	638	AGN_ELP020xm14f1.ab1 AGN_ELP Nicotiana tabacum cDNA 5', mRNA sequence
scaffold1071_contigs=7	247528	gi|190883625|gb|FG142411.1|FG142411	891	82.7	815	0.33	91.47	109	32	127513	128320	102	891	0	695	AGN_RPC022xl19f1.ab1 AGN_RPC Nicotiana tabacum cDNA 5', mRNA sequence
scaffold1071_contigs=7	247528	gi|190884389|gb|FG143529.1|FG143529	890	82.7	815	0.33	91.57	111	29	127513	128320	99	890	0	697	AGN_RPC018xg19f1.ab1 AGN_RPC Nicotiana tabacum cDNA 5', mRNA sequence
scaffold1071_contigs=7	247528	gi|190885019|gb|FG141011.1|FG141011	876	82.9	778	0.31	88.81	111	22	127513	128282	98	861	0	680	AGN_RPC027xc14f1.ab1 AGN_RPC Nicotiana tabacum cDNA 5', mRNA sequence
scaffold1071_contigs=7	247528	gi|190885040|gb|FG145348.1|FG145348	881	82.91	831	0.34	94.32	116	26	127513	128335	62	874	0	725	AGN_RPC012xa23f1.ab1 AGN_RPC Nicotiana tabacum cDNA 5', mRNA sequence
scaffold1071_contigs=7	247528	gi|190885315|gb|FG144131.1|FG144131	883	83.15	807	0.33	91.39	113	23	127513	128311	92	883	0	715	AGN_RPC016xe09f1.ab1 AGN_RPC Nicotiana tabacum cDNA 5', mRNA sequence
scaffold1071_contigs=7	247528	gi|190885598|gb|FG139806.1|FG139806	797	83.66	704	0.28	88.33	96	19	127513	128209	86	777	0	645	AGN_ELP023xm14f1.ab1 AGN_ELP Nicotiana tabacum cDNA 5', mRNA sequence
scaffold1071_contigs=7	247528	gi|190885646|gb|FG143716.1|FG143716	851	82.1	810	0.33	95.18	110	35	127513	128315	70	851	0	660	AGN_RPC018xn01f1.ab1 AGN_RPC Nicotiana tabacum cDNA 5', mRNA sequence
scaffold1071_contigs=7	247528	gi|190885712|gb|FG171474.1|FG171474	826	84.54	789	0.32	95.52	100	21	127531	128309	50	826	0	761	AGN_RNC129xe01f1.ab1 AGN_RNC Nicotiana tabacum cDNA 5', mRNA sequence
scaffold1071_contigs=7	247528	gi|190886159|gb|FG139831.1|FG139831	767	83.99	687	0.28	89.57	90	20	127513	128191	93	767	3e-180	641	AGN_ELP023xd17f1.ab1 AGN_ELP Nicotiana tabacum cDNA 5', mRNA sequence
scaffold1071_contigs=7	247528	gi|299791184|gb|HO059615.1|HO059615	1588	83.16	1188	0.48	74.81	174	26	127513	128685	136	1312	0	1062	NTAT331 Nicotiana tabacum supression subtractive hybridization library Nicotiana tabacum cDNA, mRNA sequence
scaffold1071_contigs=7	247528	gi|76867138|gb|DV158131.1|DV158131	893	85.06	803	0.32	89.92	102	17	127531	128324	99	892	0	802	KG9B.002M19F.050720T7 KG9B Nicotiana tabacum cDNA clone KG9B.002M19, mRNA sequence
scaffold1071_contigs=7	247528	gi|76870136|gb|DV161128.1|DV161128	927	84.53	834	0.34	89.97	110	19	127513	128337	101	924	0	808	KP1B.107D03F.050726T7 KP1B Nicotiana tabacum cDNA clone KP1B.107D03, mRNA sequence
scaffold1071_contigs=7	247528	gi|76870780|gb|DV161772.1|DV161772	962	84.64	866	0.35	90.02	115	18	127513	128369	97	953	0	846	KP1B.109C04F.050727T7 KP1B Nicotiana tabacum cDNA clone KP1B.109C04, mRNA sequence
scaffold1071_contigs=7	247528	gi|76871080|gb|DV162072.1|DV162072	912	84.74	819	0.33	89.8	109	16	127513	128323	102	912	0	806	KP1B.110A12F.050727T7 KP1B Nicotiana tabacum cDNA clone KP1B.110A12, mRNA sequence
scaffold1071_contigs=7	247528	gi|83418742|gb|DW000736.1|DW000736	853	84.29	751	0.3	88.04	102	16	127513	128255	100	842	0	719	KL4B.108M02F.051105T7 KL4B Nicotiana tabacum cDNA clone KL4B.108M02, mRNA sequence
scaffold1071_contigs=7	247528	gi|83419085|gb|DW001079.1|DW001079	875	84.25	781	0.32	89.26	107	16	127513	128285	101	873	0	747	KL4B.110B01F.051106T7 KL4B Nicotiana tabacum cDNA clone KL4B.110B01, mRNA sequence
scaffold1071_contigs=7	247528	gi|92013937|gb|EB426998.1|EB426998	834	83.36	757	0.31	90.77	110	16	127513	128261	86	834	0	686	KF8C.108L20F.051215T7 KF8 Nicotiana tabacum cDNA clone KF8C.108L20, mRNA sequence
scaffold1071_contigs=7	247528	gi|92014373|gb|EB427403.1|EB427403	911	83.78	820	0.33	90.01	117	16	127513	128324	99	910	0	763	KF8C.109P02F.051215T7 KF8 Nicotiana tabacum cDNA clone KF8C.109P02, mRNA sequence
scaffold1071_contigs=7	247528	gi|92014665|gb|EB427682.1|EB427682	847	83.68	760	0.31	89.73	108	16	127513	128264	94	845	0	702	KF8C.110M03F.051216T7 KF8 Nicotiana tabacum cDNA clone KF8C.110M03, mRNA sequence
scaffold1071_contigs=7	247528	gi|92016302|gb|EB428730.1|EB428730	896	83.86	818	0.33	91.29	116	16	127513	128322	87	896	0	765	KF8B.202C07F.060124T7 KF8 Nicotiana tabacum cDNA clone KF8B.202C07, mRNA sequence
scaffold1071_contigs=7	247528	gi|92016474|gb|EB428850.1|EB428850	785	84.25	711	0.29	90.57	94	18	127513	128214	84	785	0	676	KF8B.202I03F.060124T7 KF8 Nicotiana tabacum cDNA clone KF8B.202I03, mRNA sequence
scaffold1071_contigs=7	247528	gi|92026521|gb|EB438226.1|EB438226	790	83.03	713	0.29	90.25	103	18	127513	128216	87	790	6e-177	630	KN6B.100D04F.051019T7 KN6B Nicotiana tabacum cDNA clone KN6B.100D04, mRNA sequence
scaffold1071_contigs=7	247528	gi|92026670|gb|EB438375.1|EB438375	885	83.75	806	0.33	91.07	115	16	127513	128310	88	885	0	749	KN6B.100J18F.051019T7 KN6B Nicotiana tabacum cDNA clone KN6B.100J18, mRNA sequence
scaffold1071_contigs=7	247528	gi|92028641|gb|EB440346.1|EB440346	787	83.07	709	0.29	90.09	105	15	127513	128214	87	787	6e-177	630	KN6B.106A09F.060104T7 KN6B Nicotiana tabacum cDNA clone KN6B.106A09, mRNA sequence
scaffold1071_contigs=7	247528	gi|92029902|gb|EB441607.1|EB441607	791	84.09	704	0.28	89	98	14	127513	128209	95	791	0	667	KN6B.109K13F.060106T7 KN6B Nicotiana tabacum cDNA clone KN6B.109K13, mRNA sequence
scaffold1071_contigs=7	247528	gi|92029972|gb|EB441677.1|EB441677	854	84	750	0.3	87.82	106	14	127513	128255	100	842	0	708	KN6B.109N20F.060106T7 KN6B Nicotiana tabacum cDNA clone KN6B.109N20, mRNA sequence
scaffold1071_contigs=7	247528	gi|92030308|gb|EB442013.1|EB442013	887	83.81	809	0.33	91.21	115	16	127513	128313	87	887	0	754	KN6B.110N08F.060106T7 KN6B Nicotiana tabacum cDNA clone KN6B.110N08, mRNA sequence
scaffold1071_contigs=7	247528	gi|92030325|gb|EB442030.1|EB442030	885	84.28	795	0.32	89.83	108	17	127513	128299	100	885	0	760	KN6B.110O06F.060106T7 KN6B Nicotiana tabacum cDNA clone KN6B.110O06, mRNA sequence
scaffold1071_contigs=7	247528	gi|92031219|gb|EB442924.1|EB442924	867	84.38	781	0.32	90.08	106	16	127513	128285	93	865	0	752	KN6B.115I23F.060127T7 KN6B Nicotiana tabacum cDNA clone KN6B.115I23, mRNA sequence
scaffold1071_contigs=7	247528	gi|92034460|gb|EB446165.1|EB446165	886	84.34	792	0.32	89.39	108	16	127513	128296	103	886	0	761	KR2B.110J23F.051229T7 KR2B Nicotiana tabacum cDNA clone KR2B.110J23, mRNA sequence
scaffold1071_contigs=7	247528	gi|92035973|gb|EB447678.1|EB447678	956	84.64	866	0.35	90.59	115	18	127513	128369	91	947	0	846	KT7B.100N01F.051010T7 KT7 Nicotiana tabacum cDNA clone KT7B.100N01, mRNA sequence
scaffold1071_contigs=7	247528	gi|92036979|gb|EB448684.1|EB448684	744	84.65	645	0.26	86.69	85	14	127513	128150	103	740	6e-177	630	KT7B.114L07F.060127T7 KT7 Nicotiana tabacum cDNA clone KT7B.114L07, mRNA sequence
scaffold1071_contigs=7	247528	gi|92037044|gb|EB448749.1|EB448749	839	83.55	760	0.31	90.58	109	16	127513	128264	86	837	0	697	KT7B.114O05F.060127T7 KT7 Nicotiana tabacum cDNA clone KT7B.114O05, mRNA sequence
scaffold1071_contigs=7	247528	gi|92040209|gb|EB451912.1|EB451912	987	84.32	740	0.3	74.97	106	10	127952	128686	12	746	0	715	KT7C.112O12F.051221T7 KT7 Nicotiana tabacum cDNA clone KT7C.112O12, mRNA sequence
scaffold1071_contigs=7	247528	gi|94326312|gb|EB679914.1|EB679914	926	84.63	833	0.34	89.96	111	17	127513	128337	100	923	0	813	KL4B.102J14F.051125T7 KL4B Nicotiana tabacum cDNA clone KL4B.102J14, mRNA sequence
scaffold1071_contigs=7	247528	gi|94327934|gb|EB681536.1|EB681536	876	84.25	781	0.32	89.16	107	16	127513	128285	103	875	0	747	KL4B.113M17F.060131T7 KL4B Nicotiana tabacum cDNA clone KL4B.113M17, mRNA sequence
scaffold1071_contigs=7	247528	gi|94328383|gb|EB681985.1|EB681985	911	84.72	818	0.33	89.79	109	16	127513	128322	102	911	0	804	KP1B.111C17F.060116T7 KP1B Nicotiana tabacum cDNA clone KP1B.111C17, mRNA sequence
scaffold1071_contigs=7	247528	gi|94328405|gb|EB682007.1|EB682007	885	84.22	792	0.32	89.49	109	16	127513	128296	102	885	0	756	KP1B.111D17F.060116T7 KP1B Nicotiana tabacum cDNA clone KP1B.111D17, mRNA sequence
scaffold1071_contigs=7	247528	gi|94328910|gb|EB682512.1|EB682512	869	84.13	775	0.31	89.18	107	16	127513	128279	100	866	0	736	KP1B.112N10F.060117T7 KP1B Nicotiana tabacum cDNA clone KP1B.112N10, mRNA sequence
scaffold1076_contigs=5	199778	gi|52831575|gb|BP527848.1|BP527848	589	94.4	518	0.26	87.95	26	3	33290	33805	520	4	0	793	BP527848 MAT001 Nicotiana tabacum cDNA clone BY12664, mRNA sequence
scaffold1083_contigs=11	435429	gi|156638224|gb|AM785131.1|AM785131	207	80.37	107	0.02	51.69	19	2	32599	32704	1	106	5e-11	80.5	AM785131 seedling library, SL Nicotiana tabacum cDNA clone nt002284076, mRNA sequence
scaffold1083_contigs=11	435429	gi|311125288|gb|HS085215.1|HS085215	655	77.73	503	0.12	76.79	89	22	173337	173827	521	30	2e-73	287	ntb2156 Tobacco cultivar SR1 basal cell cDNA library Nicotiana tabacum cDNA, mRNA sequence
scaffold1084_contigs=1	126343	gi|190824275|gb|FG160694.1|FG160694	850	75.1	510	0.4	60	84	42	114469	114958	771	285	4e-47	198	AGN_RNC019xc19r1.ab1 AGN_RNC Nicotiana tabacum cDNA 3', mRNA sequence
scaffold1098_contigs=4	73703	gi|156677319|gb|AM823022.1|AM823022	571	76.37	419	0.57	73.38	65	31	3761	4162	117	518	3e-46	195	AM823022 seedling library, SL Nicotiana tabacum cDNA clone nt002198067, mRNA sequence
scaffold1098_contigs=4	73703	gi|156677319|gb|AM823022.1|AM823022	571	76.07	351	0.48	61.47	58	24	4172	4509	224	561	1e-35	159	AM823022 seedling library, SL Nicotiana tabacum cDNA clone nt002198067, mRNA sequence
scaffold1103_contigs=14	509225	gi|156665897|gb|AM791526.1|AM791526	560	79.66	349	0.07	62.32	54	16	386547	386887	360	21	1e-57	235	AM791526 COL, cold overnight library Nicotiana tabacum cDNA clone nt006169057, mRNA sequence
scaffold1103_contigs=14	509225	gi|190137571|gb|FG637450.1|FG637450	734	77.21	746	0.15	100	140	30	374562	375292	1	731	6e-110	409	TT-30_E07 Samsun trichome library Nicotiana tabacum cDNA, mRNA sequence
scaffold1103_contigs=14	509225	gi|190873727|gb|FG156594.1|FG156594	761	80.04	451	0.09	59.26	70	19	386547	386987	611	171	4e-82	316	AGN_RNC027xk14f1.ab1 AGN_RNC Nicotiana tabacum cDNA 5', mRNA sequence
scaffold1103_contigs=14	509225	gi|224705575|gb|FG628402.1|FG628402	470	72.73	253	0.05	53.83	56	10	471374	471621	405	161	9e-09	73.1	TOBESTR084B04 TOBEST cDNA library 1 Nicotiana tabacum cDNA 5', mRNA sequence
scaffold1103_contigs=14	509225	gi|254600731|gb|FS395402.1|FS395402	460	79.34	334	0.07	72.61	65	4	374480	374811	114	445	1e-56	231	FS395402 normalized full-length tobacco cDNA library Nicotiana tabacum cDNA clone TBK01A01NGRL0063_3_C10 5', mRNA sequence
scaffold1103_contigs=14	509225	gi|92028389|gb|EB440094.1|EB440094	864	75.62	730	0.14	84.49	132	45	386203	386909	713	7	3e-83	320	KN6B.105F03F.060104T7 KN6B Nicotiana tabacum cDNA clone KN6B.105F03, mRNA sequence
scaffold1104_contigs=13	578340	gi|254619747|gb|FS375620.1|FS375620	388	82.35	221	0.04	56.96	32	6	155991	156206	167	385	1e-42	185	FS375620 normalized full-length tobacco cDNA library Nicotiana tabacum cDNA clone TBK01A01NGRL0008_2_A06 5', mRNA sequence
scaffold1104_contigs=13	578340	gi|254629370|gb|FS411971.1|FS411971	632	79.6	402	0.07	63.61	70	12	45419	45814	229	624	2e-70	278	FS411971 normalized full-length tobacco cDNA library Nicotiana tabacum cDNA clone TBK02GR0031_2_D02 5', mRNA sequence
scaffold1107_contigs=16	540545	gi|190810905|gb|FG157114.1|FG157114	889	83.62	458	0.08	51.52	65	10	180074	180526	691	239	8e-114	422	AGN_RNC026xo10f1.ab1 AGN_RNC Nicotiana tabacum cDNA 5', mRNA sequence
scaffold1107_contigs=16	540545	gi|254602338|gb|FS388994.1|FS388994	365	83.77	191	0.04	52.33	30	1	383845	384034	240	50	5e-41	180	FS388994 normalized full-length tobacco cDNA library Nicotiana tabacum cDNA clone TBK01A01NGRL0045_4_G11 5', mRNA sequence
scaffold1107_contigs=16	540545	gi|254614281|gb|FS384703.1|FS384703	361	83.77	191	0.04	52.91	30	1	383845	384034	240	50	5e-41	180	FS384703 normalized full-length tobacco cDNA library Nicotiana tabacum cDNA clone TBK01A01NGRL0034_1_H01 5', mRNA sequence
scaffold1107_contigs=16	540545	gi|311125380|gb|HS085307.1|HS085307	88	98.7	77	0.01	87.5	1	0	124736	124812	3	79	3e-28	137	ntb2248 Tobacco cultivar SR1 basal cell cDNA library Nicotiana tabacum cDNA, mRNA sequence
scaffold1107_contigs=16	540545	gi|51456165|gb|CV017813.1|CV017813	290	82.81	192	0.04	66.21	26	7	383845	384031	219	30	2e-36	165	tbt_008695 Normalized Nicotiana tabacum cDNA library Nicotiana tabacum cDNA clone tbt_008695 5', mRNA sequence
scaffold1107_contigs=16	540545	gi|51457501|gb|CV019149.1|CV019149	199	80.21	192	0.04	96.48	30	7	383847	384034	199	12	3e-28	137	tbt_008288 Normalized Nicotiana tabacum cDNA library Nicotiana tabacum cDNA clone tbt_008288 5', mRNA sequence
scaffold1107_contigs=16	540545	gi|51461584|gb|CV020076.1|CV020076	347	82.29	192	0.04	55.33	31	3	383845	384034	231	41	5e-36	163	tbt_006008 Normalized Nicotiana tabacum cDNA library Nicotiana tabacum cDNA clone tbt_006008 5', mRNA sequence
scaffold1107_contigs=16	540545	gi|52836133|gb|BP532406.1|BP532406	364	83.77	191	0.04	52.47	30	1	383845	384034	195	5	5e-41	180	BP532406 MAT005 Nicotiana tabacum cDNA clone BY27202, mRNA sequence
scaffold1107_contigs=16	540545	gi|92021479|gb|EB433190.1|EB433190	154	83.33	150	0.03	97.4	15	10	448104	448248	152	8	6e-26	130	TL13.102F20F.060313T7 TL13 Nicotiana tabacum cDNA clone TL13.102F20, mRNA sequence
scaffold1107_contigs=16	540545	gi|94324123|gb|EB677725.1|EB677725	838	83.87	527	0.1	62.89	67	16	445832	446351	11	526	3e-133	486	KG9B.102I24F.051126T7 KG9B Nicotiana tabacum cDNA clone KG9B.102I24, mRNA sequence
scaffold1108_contigs=23	1331147	gi|123223886|gb|EH623203.1|EH623203	843	77.75	746	0.06	88.49	135	30	261609	262340	818	90	1e-115	429	CHO_SL023xd14f1.ab1 CHO_SL Nicotiana tabacum cDNA, mRNA sequence
scaffold1108_contigs=23	1331147	gi|123224182|gb|EH623382.1|EH623382	790	85.61	410	0.03	51.9	49	10	973076	973480	405	1	2e-113	422	CHO_SL014xg06f1.ab1 CHO_SL Nicotiana tabacum cDNA, mRNA sequence
scaffold1108_contigs=23	1331147	gi|123224466|gb|EH623545.1|EH623545	820	85.62	744	0.06	90.73	83	23	973076	973807	733	2	0	760	CHO_SL014xh18f1.ab1 CHO_SL Nicotiana tabacum cDNA, mRNA sequence
scaffold1108_contigs=23	1331147	gi|123224981|gb|EH623894.1|EH623894	790	78.01	714	0.05	90.38	128	28	261641	262340	788	90	2e-113	422	CHO_SL019xe13f1.ab1 CHO_SL Nicotiana tabacum cDNA, mRNA sequence
scaffold1108_contigs=23	1331147	gi|124124591|gb|EH664093.1|EH664093	791	82.9	696	0.05	87.99	82	35	973622	974294	695	14	1e-165	595	6.2B12 Transformed tobacco Lambda Zap II library Nicotiana tabacum cDNA 5', mRNA sequence
scaffold1108_contigs=23	1331147	gi|156682383|gb|AM835888.1|AM835888	502	85.54	401	0.03	79.88	48	10	973076	973471	398	3	4e-110	411	AM835888 seedling library, SL Nicotiana tabacum cDNA clone nt002060071, mRNA sequence
scaffold1108_contigs=23	1331147	gi|190135162|gb|FG634631.1|FG634631	750	85.31	749	0.06	99.87	93	17	973264	974004	750	11	0	767	TT-33_N05 tobacco leaf library Nicotiana tabacum cDNA, mRNA sequence
scaffold1108_contigs=23	1331147	gi|190140491|gb|FG639047.1|FG639047	762	84.82	415	0.03	54.46	57	6	974503	974914	758	347	3e-111	414	TT-13_K22 Burley21 trichome library Nicotiana tabacum cDNA, mRNA sequence
scaffold1108_contigs=23	1331147	gi|190715373|gb|FG142970.1|FG142970	908	77.06	824	0.06	90.75	151	37	261531	262340	902	103	6e-119	440	AGN_RPC020xg14f1.ab1 AGN_RPC Nicotiana tabacum cDNA 5', mRNA sequence
scaffold1108_contigs=23	1331147	gi|190715378|gb|FG146503.1|FG146503	896	76.85	812	0.06	90.62	149	37	261543	262340	888	102	2e-113	422	AGN_RPC009xb08f1.ab1 AGN_RPC Nicotiana tabacum cDNA 5', mRNA sequence
scaffold1108_contigs=23	1331147	gi|190716668|gb|FG142688.1|FG142688	896	77.09	812	0.06	90.62	147	38	261543	262340	864	78	9e-117	433	AGN_RPC021xb03f1.ab1 AGN_RPC Nicotiana tabacum cDNA 5', mRNA sequence
scaffold1108_contigs=23	1331147	gi|190720932|gb|FG142734.1|FG142734	899	77.45	745	0.06	82.87	135	31	261610	262340	839	114	3e-111	414	AGN_RPC021xj05f1.ab1 AGN_RPC Nicotiana tabacum cDNA 5', mRNA sequence
scaffold1108_contigs=23	1331147	gi|190721011|gb|FG174849.1|FG174849	775	81.65	594	0.04	76.65	94	14	261167	261755	158	741	1e-130	479	AGN_RNC123xi22r1.ab1 AGN_RNC Nicotiana tabacum cDNA 3', mRNA sequence
scaffold1108_contigs=23	1331147	gi|190722756|gb|FG143874.1|FG143874	877	77.56	731	0.05	83.35	132	31	261624	262340	809	97	1e-110	412	AGN_RPC017xm03f1.ab1 AGN_RPC Nicotiana tabacum cDNA 5', mRNA sequence
scaffold1108_contigs=23	1331147	gi|190724638|gb|FG154343.1|FG154343	752	82.01	606	0.05	80.59	93	15	261167	261766	151	746	3e-137	501	AGN_RNC104xj10r1.ab1 AGN_RNC Nicotiana tabacum cDNA 3', mRNA sequence
scaffold1108_contigs=23	1331147	gi|190725206|gb|FG191446.1|FG191446	798	78.12	713	0.05	89.35	129	26	261641	262340	790	92	4e-115	427	AGN_PNL217df1_a9.trimmed.seq AGN_PNL Nicotiana tabacum cDNA 5', mRNA sequence
scaffold1108_contigs=23	1331147	gi|190730294|gb|FG143881.1|FG143881	894	77.88	746	0.06	83.45	135	29	261609	262340	819	90	7e-118	436	AGN_RPC017xm19f1.ab1 AGN_RPC Nicotiana tabacum cDNA 5', mRNA sequence
scaffold1108_contigs=23	1331147	gi|190730296|gb|FG145667.1|FG145667	904	77.55	824	0.06	91.15	150	34	261531	262340	893	91	3e-126	464	AGN_RPC011xa21f1.ab1 AGN_RPC Nicotiana tabacum cDNA 5', mRNA sequence
scaffold1108_contigs=23	1331147	gi|190730477|gb|FG183905.1|FG183905	642	82.51	549	0.04	85.51	84	11	261167	261709	98	640	2e-128	472	AGN_PNL207br1_e12.trimmed.seq AGN_PNL Nicotiana tabacum cDNA 3', mRNA sequence
scaffold1108_contigs=23	1331147	gi|190732239|gb|FG147522.1|FG147522	869	83.94	878	0.07	100	113	28	973812	974683	869	14	0	815	AGN_RPC005xg22f1.ab1 AGN_RPC Nicotiana tabacum cDNA 5', mRNA sequence
scaffold1108_contigs=23	1331147	gi|190732282|gb|FG156449.1|FG156449	818	77.35	786	0.06	96.09	145	32	261569	262340	818	52	3e-117	435	AGN_RNC027xe23f1.ab1 AGN_RNC Nicotiana tabacum cDNA 5', mRNA sequence
scaffold1108_contigs=23	1331147	gi|190732320|gb|FG167353.1|FG167353	859	83.02	701	0.05	81.61	88	29	973076	973769	183	859	5e-169	606	AGN_RNC007xo11r1.ab1 AGN_RNC Nicotiana tabacum cDNA 3', mRNA sequence
scaffold1108_contigs=23	1331147	gi|190733666|gb|FG142181.1|FG142181	897	77.34	812	0.06	90.52	146	37	261543	262340	882	95	1e-120	446	AGN_RPC023xn02f1.ab1 AGN_RPC Nicotiana tabacum cDNA 5', mRNA sequence
scaffold1108_contigs=23	1331147	gi|190733683|gb|FG145738.1|FG145738	918	81.14	875	0.07	95.32	127	38	261444	262306	885	37	0	667	AGN_RPC011xa06f1.ab1 AGN_RPC Nicotiana tabacum cDNA 5', mRNA sequence
scaffold1108_contigs=23	1331147	gi|190734119|gb|FG137754.1|FG137754	891	77.58	745	0.06	83.61	135	30	261610	262340	834	108	2e-113	422	AGN_ELP003xm21f1.ab1 AGN_ELP Nicotiana tabacum cDNA 5', mRNA sequence
scaffold1108_contigs=23	1331147	gi|190738552|gb|FG137825.1|FG137825	907	77.84	731	0.05	80.6	132	29	261624	262340	813	99	2e-114	425	AGN_ELP003xm04f1.ab1 AGN_ELP Nicotiana tabacum cDNA 5', mRNA sequence
scaffold1108_contigs=23	1331147	gi|190738806|gb|FG201110.1|FG201110	780	86.62	740	0.06	94.87	86	13	973578	974311	758	26	0	806	AGN_PNL231af1_b5.trimmed.seq AGN_PNL Nicotiana tabacum cDNA 5', mRNA sequence
scaffold1108_contigs=23	1331147	gi|190740741|gb|FG146553.1|FG146553	916	77.41	788	0.06	86.03	144	32	261567	262340	867	100	2e-118	438	AGN_RPC009xl20f1.ab1 AGN_RPC Nicotiana tabacum cDNA 5', mRNA sequence
scaffold1108_contigs=23	1331147	gi|190742418|gb|FG162678.1|FG162678	859	81.36	676	0.05	78.7	107	18	261167	261835	167	830	9e-147	532	AGN_RNC016xn15r1.ab1 AGN_RNC Nicotiana tabacum cDNA 3', mRNA sequence
scaffold1108_contigs=23	1331147	gi|190743783|gb|FG202794.1|FG202794	693	85.66	530	0.04	76.48	66	10	973076	973600	169	693	9e-152	549	AGN_PNL233br1_a3.trimmed.seq AGN_PNL Nicotiana tabacum cDNA 3', mRNA sequence
scaffold1108_contigs=23	1331147	gi|190746461|gb|FG146229.1|FG146229	908	76.84	803	0.06	88.44	150	35	261551	262340	887	108	7e-113	420	AGN_RPC010xj20f1.ab1 AGN_RPC Nicotiana tabacum cDNA 5', mRNA sequence
scaffold1108_contigs=23	1331147	gi|190746528|gb|FG165150.1|FG165150	899	81.5	692	0.05	76.97	109	18	261167	261850	153	833	2e-152	551	AGN_RNC011xi19r1.ab1 AGN_RNC Nicotiana tabacum cDNA 3', mRNA sequence
scaffold1108_contigs=23	1331147	gi|190746806|gb|FG142459.1|FG142459	884	77.35	799	0.06	90.38	146	33	261556	262340	852	75	6e-119	440	AGN_RPC022xf16f1.ab1 AGN_RPC Nicotiana tabacum cDNA 5', mRNA sequence
scaffold1108_contigs=23	1331147	gi|190747130|gb|FG148370.1|FG148370	911	77.03	788	0.06	86.5	144	35	261567	262340	872	108	3e-112	418	AGN_RPC002xe14f1.ab1 AGN_RPC Nicotiana tabacum cDNA 5', mRNA sequence
scaffold1108_contigs=23	1331147	gi|190747278|gb|FG142277.1|FG142277	855	77.72	745	0.06	87.13	135	29	261610	262340	828	101	4e-115	427	AGN_RPC022xo09f1.ab1 AGN_RPC Nicotiana tabacum cDNA 5', mRNA sequence
scaffold1108_contigs=23	1331147	gi|190749058|gb|FG137035.1|FG137035	905	77.88	746	0.06	82.43	135	29	261609	262340	825	96	7e-118	436	AGN_ELP006xh18f1.ab1 AGN_ELP Nicotiana tabacum cDNA 5', mRNA sequence
scaffold1108_contigs=23	1331147	gi|190749175|gb|FG164376.1|FG164376	837	81.36	676	0.05	80.76	105	20	261167	261835	158	819	3e-146	531	AGN_RNC013xp07r1.ab1 AGN_RNC Nicotiana tabacum cDNA 3', mRNA sequence
scaffold1108_contigs=23	1331147	gi|190751852|gb|FG137924.1|FG137924	885	77.38	831	0.06	93.9	154	33	261524	262340	862	52	1e-125	462	AGN_ELP003xd14f1.ab1 AGN_ELP Nicotiana tabacum cDNA 5', mRNA sequence
scaffold1108_contigs=23	1331147	gi|190752023|gb|FG182996.1|FG182996	660	82.54	567	0.04	85.91	87	11	261167	261727	100	660	2e-133	488	AGN_PNL206ar1_e7.trimmed.seq AGN_PNL Nicotiana tabacum cDNA 3', mRNA sequence
scaffold1108_contigs=23	1331147	gi|190753561|gb|FG146066.1|FG146066	706	84.81	724	0.05	100	86	24	973297	974014	706	1	0	706	AGN_RPC010xe18f1.ab1 AGN_RPC Nicotiana tabacum cDNA 5', mRNA sequence
scaffold1108_contigs=23	1331147	gi|190756190|gb|FG147268.1|FG147268	906	77.72	745	0.06	82.23	135	29	261610	262340	829	102	4e-115	427	AGN_RPC006xd17f1.ab1 AGN_RPC Nicotiana tabacum cDNA 5', mRNA sequence
scaffold1108_contigs=23	1331147	gi|190757986|gb|FG168585.1|FG168585	826	81.18	680	0.05	82.32	106	21	261167	261839	148	812	4e-145	527	AGN_RNC005xi20r1.ab1 AGN_RNC Nicotiana tabacum cDNA 3', mRNA sequence
scaffold1108_contigs=23	1331147	gi|190758097|gb|FG147525.1|FG147525	865	77.22	812	0.06	93.87	148	35	261543	262340	838	50	6e-119	440	AGN_RPC005xi06f1.ab1 AGN_RPC Nicotiana tabacum cDNA 5', mRNA sequence
scaffold1108_contigs=23	1331147	gi|190762840|gb|FG139534.1|FG139534	886	84.38	666	0.05	75.17	80	23	973076	973735	236	883	9e-177	632	AGN_ELP024xh09f1.ab1 AGN_ELP Nicotiana tabacum cDNA 5', mRNA sequence
scaffold1108_contigs=23	1331147	gi|190764376|gb|FG173624.1|FG173624	717	85.34	689	0.05	96.09	87	14	973722	974401	717	34	0	701	AGN_RNC125xk13f1.ab1 AGN_RNC Nicotiana tabacum cDNA 5', mRNA sequence
scaffold1108_contigs=23	1331147	gi|190766604|gb|FG184012.1|FG184012	651	88.86	359	0.03	55.15	34	6	469997	470352	88	443	7e-118	436	AGN_PNL207cf1_f4.trimmed.seq AGN_PNL Nicotiana tabacum cDNA 5', mRNA sequence
scaffold1108_contigs=23	1331147	gi|190769707|gb|FG147638.1|FG147638	892	77.98	704	0.05	78.92	128	26	261650	262340	791	102	9e-112	416	AGN_RPC005xp15f1.ab1 AGN_RPC Nicotiana tabacum cDNA 5', mRNA sequence
scaffold1108_contigs=23	1331147	gi|190771159|gb|FG142832.1|FG142832	908	77.41	788	0.06	86.78	142	35	261567	262340	866	101	7e-118	436	AGN_RPC021xl14f1.ab1 AGN_RPC Nicotiana tabacum cDNA 5', mRNA sequence
scaffold1108_contigs=23	1331147	gi|190771198|gb|FG142721.1|FG142721	908	77.16	788	0.06	86.78	143	35	261567	262340	861	97	6e-114	424	AGN_RPC021xh01f1.ab1 AGN_RPC Nicotiana tabacum cDNA 5', mRNA sequence
scaffold1108_contigs=23	1331147	gi|190772724|gb|FG171851.1|FG171851	821	81.38	650	0.05	79.17	106	14	261167	261809	177	818	9e-142	516	AGN_RNC129xp07r1.ab1 AGN_RNC Nicotiana tabacum cDNA 3', mRNA sequence
scaffold1108_contigs=23	1331147	gi|190774494|gb|FG176982.1|FG176982	852	81.6	674	0.05	79.11	106	17	261167	261833	163	825	1e-149	542	AGN_RNC119xc14r1.ab1 AGN_RNC Nicotiana tabacum cDNA 3', mRNA sequence
scaffold1108_contigs=23	1331147	gi|190774696|gb|FG141920.1|FG141920	886	77.66	788	0.06	88.94	145	30	261567	262340	840	70	3e-122	451	AGN_RPC023xe21f1.ab1 AGN_RPC Nicotiana tabacum cDNA 5', mRNA sequence
scaffold1108_contigs=23	1331147	gi|190777463|gb|FG141957.1|FG141957	896	78.01	705	0.05	78.68	128	26	261648	262340	785	96	3e-112	418	AGN_RPC023xm09f1.ab1 AGN_RPC Nicotiana tabacum cDNA 5', mRNA sequence
scaffold1108_contigs=23	1331147	gi|190778248|gb|FG186585.1|FG186585	744	86.5	726	0.05	97.58	84	14	973578	974296	740	22	0	785	AGN_PNL211af1_g12.trimmed.seq AGN_PNL Nicotiana tabacum cDNA 5', mRNA sequence
scaffold1108_contigs=23	1331147	gi|190780223|gb|FG186318.1|FG186318	691	82.47	599	0.04	86.69	93	11	261167	261759	99	691	3e-141	514	AGN_PNL210cr1_h1.trimmed.seq AGN_PNL Nicotiana tabacum cDNA 3', mRNA sequence
scaffold1108_contigs=23	1331147	gi|190781735|gb|FG134629.1|FG134629	862	77.24	791	0.06	91.76	141	38	261567	262340	852	84	4e-115	427	AGN_ELP013xg12f1.ab1 AGN_ELP Nicotiana tabacum cDNA 5', mRNA sequence
scaffold1108_contigs=23	1331147	gi|190783706|gb|FG145432.1|FG145432	898	77.61	746	0.06	83.07	135	31	261609	262340	829	102	6e-114	424	AGN_RPC012xa24f1.ab1 AGN_RPC Nicotiana tabacum cDNA 5', mRNA sequence
scaffold1108_contigs=23	1331147	gi|190783723|gb|FG142763.1|FG142763	848	82.15	605	0.05	71.34	95	11	261167	261766	245	841	5e-139	507	AGN_RPC021xn23f1.ab1 AGN_RPC Nicotiana tabacum cDNA 5', mRNA sequence
scaffold1108_contigs=23	1331147	gi|190785362|gb|FG144348.1|FG144348	912	77.26	787	0.06	86.29	147	31	261567	262340	866	99	9e-117	433	AGN_RPC016xj14f1.ab1 AGN_RPC Nicotiana tabacum cDNA 5', mRNA sequence
scaffold1108_contigs=23	1331147	gi|190785368|gb|FG147792.1|FG147792	876	77.03	801	0.06	91.44	147	35	261556	262340	850	71	2e-114	425	AGN_RPC004xa20f1.ab1 AGN_RPC Nicotiana tabacum cDNA 5', mRNA sequence
scaffold1108_contigs=23	1331147	gi|190786314|gb|FG147832.1|FG147832	913	76.88	826	0.06	90.47	151	39	261531	262340	909	108	3e-116	431	AGN_RPC004xi24f1.ab1 AGN_RPC Nicotiana tabacum cDNA 5', mRNA sequence
scaffold1108_contigs=23	1331147	gi|190791207|gb|FG138253.1|FG138253	874	80.82	834	0.06	95.42	130	30	261519	262340	874	59	4e-175	627	AGN_ELP002xl18f1.ab1 AGN_ELP Nicotiana tabacum cDNA 5', mRNA sequence
scaffold1108_contigs=23	1331147	gi|190793632|gb|FG146305.1|FG146305	903	77.88	737	0.06	81.62	132	30	261618	262340	819	100	1e-115	429	AGN_RPC009xi17f1.ab1 AGN_RPC Nicotiana tabacum cDNA 5', mRNA sequence
scaffold1108_contigs=23	1331147	gi|190793639|gb|FG147958.1|FG147958	909	77.67	824	0.06	90.65	150	33	261531	262340	895	92	2e-128	472	AGN_RPC004xj20f1.ab1 AGN_RPC Nicotiana tabacum cDNA 5', mRNA sequence
scaffold1108_contigs=23	1331147	gi|190795320|gb|FG199616.1|FG199616	703	82.51	549	0.04	78.09	84	11	261167	261709	159	701	2e-128	472	AGN_PNL228dr1_h7.trimmed.seq AGN_PNL Nicotiana tabacum cDNA 3', mRNA sequence
scaffold1108_contigs=23	1331147	gi|190797859|gb|FG136424.1|FG136424	872	77.61	746	0.06	85.55	136	30	261609	262340	830	102	6e-114	424	AGN_ELP008xj18f1.ab1 AGN_ELP Nicotiana tabacum cDNA 5', mRNA sequence
scaffold1108_contigs=23	1331147	gi|190797873|gb|FG144476.1|FG144476	913	77.54	788	0.06	86.31	145	31	261567	262340	843	74	1e-120	446	AGN_RPC015xe10f1.ab1 AGN_RPC Nicotiana tabacum cDNA 5', mRNA sequence
scaffold1108_contigs=23	1331147	gi|190798337|gb|FG146394.1|FG146394	915	77.34	812	0.06	88.74	146	37	261543	262340	874	87	1e-120	446	AGN_RPC009xi24f1.ab1 AGN_RPC Nicotiana tabacum cDNA 5', mRNA sequence
scaffold1108_contigs=23	1331147	gi|190799746|gb|FG136798.1|FG136798	890	77.98	704	0.05	79.1	128	26	261650	262340	791	102	9e-112	416	AGN_ELP006xi05f1.ab1 AGN_ELP Nicotiana tabacum cDNA 5', mRNA sequence
scaffold1108_contigs=23	1331147	gi|190799768|gb|FG145840.1|FG145840	898	77.54	788	0.06	87.75	144	31	261567	262340	870	102	4e-120	444	AGN_RPC011xf19f1.ab1 AGN_RPC Nicotiana tabacum cDNA 5', mRNA sequence
scaffold1108_contigs=23	1331147	gi|190806263|gb|FG144604.1|FG144604	911	77.62	831	0.06	91.22	152	33	261524	262340	892	82	5e-129	473	AGN_RPC015xn11f1.ab1 AGN_RPC Nicotiana tabacum cDNA 5', mRNA sequence
scaffold1108_contigs=23	1331147	gi|190812562|gb|FG134867.1|FG134867	888	84.79	631	0.05	71.06	74	21	973076	973700	235	849	3e-171	614	AGN_ELP012xa16f1.ab1 AGN_ELP Nicotiana tabacum cDNA 5', mRNA sequence
scaffold1108_contigs=23	1331147	gi|190815175|gb|FG138353.1|FG138353	848	84.67	848	0.06	100	98	32	973520	974360	831	9	0	817	AGN_ELP001xo21f1.ab1 AGN_ELP Nicotiana tabacum cDNA 5', mRNA sequence
scaffold1108_contigs=23	1331147	gi|190817348|gb|FG158026.1|FG158026	819	81.33	675	0.05	82.42	101	23	261167	261835	148	803	1e-144	525	AGN_RNC024xi03r1.ab1 AGN_RNC Nicotiana tabacum cDNA 3', mRNA sequence
scaffold1108_contigs=23	1331147	gi|190817746|gb|FG145567.1|FG145567	882	77.89	701	0.05	79.48	128	26	261653	262340	768	82	4e-110	411	AGN_RPC012xn07f1.ab1 AGN_RPC Nicotiana tabacum cDNA 5', mRNA sequence
scaffold1108_contigs=23	1331147	gi|190820214|gb|FG160392.1|FG160392	906	81.11	736	0.06	81.24	114	24	261167	261895	142	859	9e-157	566	AGN_RNC020xb19r1.ab1 AGN_RNC Nicotiana tabacum cDNA 3', mRNA sequence
scaffold1108_contigs=23	1331147	gi|190821602|gb|FG138441.1|FG138441	800	86.03	716	0.05	89.5	82	18	973588	974296	721	17	0	752	AGN_ELP001xo14f1.ab1 AGN_ELP Nicotiana tabacum cDNA 5', mRNA sequence
scaffold1108_contigs=23	1331147	gi|190823750|gb|FG137100.1|FG137100	896	84.79	861	0.06	96.09	107	24	973682	974537	862	21	0	843	AGN_ELP005xe03f1.ab1 AGN_ELP Nicotiana tabacum cDNA 5', mRNA sequence
scaffold1108_contigs=23	1331147	gi|190828384|gb|FG159060.1|FG159060	892	81.81	874	0.07	97.98	127	32	261373	262237	853	3	0	704	AGN_RNC022xm01f1.ab1 AGN_RNC Nicotiana tabacum cDNA 5', mRNA sequence
scaffold1108_contigs=23	1331147	gi|190828719|gb|FG141425.1|FG141425	922	77.09	812	0.06	88.07	147	37	261543	262340	882	96	9e-117	433	AGN_RPC025xh07f1.ab1 AGN_RPC Nicotiana tabacum cDNA 5', mRNA sequence
scaffold1108_contigs=23	1331147	gi|190829127|gb|FG139650.1|FG139650	871	83.26	478	0.04	54.88	65	15	974443	974914	814	346	2e-114	425	AGN_ELP024xl18f1.ab1 AGN_ELP Nicotiana tabacum cDNA 5', mRNA sequence
scaffold1108_contigs=23	1331147	gi|190829170|gb|FG144783.1|FG144783	931	77.09	812	0.06	87.22	148	37	261543	262340	890	103	3e-117	435	AGN_RPC014xa04f1.ab1 AGN_RPC Nicotiana tabacum cDNA 5', mRNA sequence
scaffold1108_contigs=23	1331147	gi|190829564|gb|FG147365.1|FG147365	869	78.98	628	0.05	72.27	112	19	261723	262340	694	77	4e-110	411	AGN_RPC006xj06f1.ab1 AGN_RPC Nicotiana tabacum cDNA 5', mRNA sequence
scaffold1108_contigs=23	1331147	gi|190830043|gb|FG159120.1|FG159120	850	81.66	676	0.05	79.53	105	18	261167	261835	154	817	4e-150	544	AGN_RNC022xm01r1.ab1 AGN_RNC Nicotiana tabacum cDNA 3', mRNA sequence
scaffold1108_contigs=23	1331147	gi|190834090|gb|FG169144.1|FG169144	839	81.66	676	0.05	80.57	104	19	261167	261835	148	810	4e-150	544	AGN_RNC004xe06r1.ab1 AGN_RNC Nicotiana tabacum cDNA 3', mRNA sequence
scaffold1108_contigs=23	1331147	gi|190834471|gb|FG153256.1|FG153256	846	81.51	676	0.05	79.91	108	16	261167	261835	148	813	5e-149	540	AGN_RNC106xo04r1.ab1 AGN_RNC Nicotiana tabacum cDNA 3', mRNA sequence
scaffold1108_contigs=23	1331147	gi|190835180|gb|FG167347.1|FG167347	826	81.36	676	0.05	81.84	106	19	261167	261835	149	811	9e-147	532	AGN_RNC007xm15r1.ab1 AGN_RNC Nicotiana tabacum cDNA 3', mRNA sequence
scaffold1108_contigs=23	1331147	gi|190835267|gb|FG137695.1|FG137695	906	77.61	746	0.06	82.34	135	30	261609	262340	827	100	6e-114	424	AGN_ELP003xc11f1.ab1 AGN_ELP Nicotiana tabacum cDNA 5', mRNA sequence
scaffold1108_contigs=23	1331147	gi|190836524|gb|FG146769.1|FG146769	890	81.15	833	0.06	93.6	128	29	261520	262340	872	57	1e-179	641	AGN_RPC008xn13f1.ab1 AGN_RPC Nicotiana tabacum cDNA 5', mRNA sequence
scaffold1108_contigs=23	1331147	gi|190838571|gb|FG135605.1|FG135605	865	77.66	788	0.06	91.1	146	29	261567	262340	802	31	7e-123	453	AGN_ELP010xi22f1.ab1 AGN_ELP Nicotiana tabacum cDNA 5', mRNA sequence
scaffold1108_contigs=23	1331147	gi|190838694|gb|FG163842.1|FG163842	910	85.67	872	0.07	95.82	99	26	973434	974296	877	23	0	894	AGN_RNC014xf24f1.ab1 AGN_RNC Nicotiana tabacum cDNA 5', mRNA sequence
scaffold1108_contigs=23	1331147	gi|190838976|gb|FG133468.1|FG133468	860	84.95	857	0.06	99.65	104	25	973297	974146	853	15	0	845	AGN_ELP017xd21f1.ab1 AGN_ELP Nicotiana tabacum cDNA 5', mRNA sequence
scaffold1108_contigs=23	1331147	gi|190844563|gb|FG163910.1|FG163910	909	84.46	547	0.04	60.18	63	22	973076	973617	352	881	7e-143	520	AGN_RNC014xf24r1.ab1 AGN_RNC Nicotiana tabacum cDNA 3', mRNA sequence
scaffold1108_contigs=23	1331147	gi|190844749|gb|FG198832.1|FG198832	749	82.48	588	0.04	78.5	91	11	261167	261748	168	749	2e-138	505	AGN_PNL227dr1_b8.trimmed.seq AGN_PNL Nicotiana tabacum cDNA 3', mRNA sequence
scaffold1108_contigs=23	1331147	gi|190844794|gb|FG135114.1|FG135114	877	81.62	604	0.05	68.87	86	25	1324975	1325566	106	696	4e-130	477	AGN_ELP011xa01f1.ab1 AGN_ELP Nicotiana tabacum cDNA 5', mRNA sequence
scaffold1108_contigs=23	1331147	gi|190848346|gb|FG146122.1|FG146122	874	77.06	824	0.06	94.28	150	38	261531	262340	861	63	2e-118	438	AGN_RPC010xb15f1.ab1 AGN_RPC Nicotiana tabacum cDNA 5', mRNA sequence
scaffold1108_contigs=23	1331147	gi|190852912|gb|FG146174.1|FG146174	895	77.75	746	0.06	83.35	135	30	261609	262340	815	87	1e-115	429	AGN_RPC010xl17f1.ab1 AGN_RPC Nicotiana tabacum cDNA 5', mRNA sequence
scaffold1108_contigs=23	1331147	gi|190853305|gb|FG133663.1|FG133663	896	77.75	746	0.06	83.26	134	31	261609	262340	834	107	1e-115	429	AGN_ELP016xi15f1.ab1 AGN_ELP Nicotiana tabacum cDNA 5', mRNA sequence
scaffold1108_contigs=23	1331147	gi|190855200|gb|FG135124.1|FG135124	902	77.22	799	0.06	88.58	146	34	261556	262340	879	103	3e-117	435	AGN_ELP011xc01f1.ab1 AGN_ELP Nicotiana tabacum cDNA 5', mRNA sequence
scaffold1108_contigs=23	1331147	gi|190856720|gb|FG148449.1|FG148449	908	76.84	816	0.06	89.87	152	36	261539	262340	905	113	2e-114	425	AGN_RPC002xf09f1.ab1 AGN_RPC Nicotiana tabacum cDNA 5', mRNA sequence
scaffold1108_contigs=23	1331147	gi|190857147|gb|FG134513.1|FG134513	896	77.16	788	0.06	87.95	142	36	261567	262340	858	95	6e-114	424	AGN_ELP014xh18f1.ab1 AGN_ELP Nicotiana tabacum cDNA 5', mRNA sequence
scaffold1108_contigs=23	1331147	gi|190858813|gb|FG155194.1|FG155194	848	85.9	837	0.06	98.7	97	21	973469	974296	848	24	0	872	AGN_RNC211xm23f1.ab1 AGN_RNC Nicotiana tabacum cDNA 5', mRNA sequence
scaffold1108_contigs=23	1331147	gi|190861654|gb|FG137009.1|FG137009	901	77.31	824	0.06	91.45	152	34	261531	262340	886	84	7e-123	453	AGN_ELP006xd04f1.ab1 AGN_ELP Nicotiana tabacum cDNA 5', mRNA sequence
scaffold1108_contigs=23	1331147	gi|190862151|gb|FG145077.1|FG145077	899	76.82	824	0.06	91.66	152	37	261531	262340	890	92	4e-115	427	AGN_RPC013xk07f1.ab1 AGN_RPC Nicotiana tabacum cDNA 5', mRNA sequence
scaffold1108_contigs=23	1331147	gi|190863732|gb|FG179320.1|FG179320	720	82.33	600	0.05	83.33	94	11	261167	261760	125	718	1e-140	512	AGN_PNL201ar1_b8.trimmed.seq AGN_PNL Nicotiana tabacum cDNA 3', mRNA sequence
scaffold1108_contigs=23	1331147	gi|190864114|gb|FG145545.1|FG145545	907	77.45	785	0.06	86.55	143	33	261570	262340	858	94	2e-118	438	AGN_RPC012xj05f1.ab1 AGN_RPC Nicotiana tabacum cDNA 5', mRNA sequence
scaffold1108_contigs=23	1331147	gi|190866660|gb|FG143339.1|FG143339	897	81.34	584	0.04	65.11	73	34	974334	974914	896	346	2e-119	442	AGN_RPC019xd21f1.ab1 AGN_RPC Nicotiana tabacum cDNA 5', mRNA sequence
scaffold1108_contigs=23	1331147	gi|190868594|gb|FG199734.1|FG199734	745	82.33	600	0.05	80.54	94	11	261167	261760	152	745	4e-140	510	AGN_PNL229ar1_b9.trimmed.seq AGN_PNL Nicotiana tabacum cDNA 3', mRNA sequence
scaffold1108_contigs=23	1331147	gi|190869868|gb|FG135305.1|FG135305	919	84.33	702	0.05	76.39	81	27	973076	973770	239	918	0	660	AGN_ELP011xd09f1.ab1 AGN_ELP Nicotiana tabacum cDNA 5', mRNA sequence
scaffold1108_contigs=23	1331147	gi|190870020|gb|FG180630.1|FG180630	708	82.28	587	0.04	82.91	92	11	261167	261747	128	708	3e-136	497	AGN_PNL202dr1_d7.trimmed.seq AGN_PNL Nicotiana tabacum cDNA 3', mRNA sequence
scaffold1108_contigs=23	1331147	gi|190870886|gb|FG202699.1|FG202699	668	85.38	650	0.05	97.31	85	10	973812	974456	667	23	0	665	AGN_PNL233bf1_a3.trimmed.seq AGN_PNL Nicotiana tabacum cDNA 5', mRNA sequence
scaffold1108_contigs=23	1331147	gi|190871273|gb|FG143435.1|FG143435	934	82.33	645	0.05	69.06	86	27	974274	974914	889	269	2e-147	534	AGN_RPC019xf22f1.ab1 AGN_RPC Nicotiana tabacum cDNA 5', mRNA sequence
scaffold1108_contigs=23	1331147	gi|190876336|gb|FG139039.1|FG139039	896	85.44	570	0.04	63.62	67	16	973076	973639	277	836	1e-160	579	AGN_ELP025xm07f1.ab1 AGN_ELP Nicotiana tabacum cDNA 5', mRNA sequence
scaffold1108_contigs=23	1331147	gi|190876760|gb|FG138712.1|FG138712	905	77.18	824	0.06	91.05	151	36	261531	262340	891	91	1e-120	446	AGN_ELP026xo15f1.ab1 AGN_ELP Nicotiana tabacum cDNA 5', mRNA sequence
scaffold1108_contigs=23	1331147	gi|190878194|gb|FG187737.1|FG187737	729	82.47	599	0.04	82.17	93	11	261167	261759	137	729	3e-141	514	AGN_PNL212cr1_c5.trimmed.seq AGN_PNL Nicotiana tabacum cDNA 3', mRNA sequence
scaffold1108_contigs=23	1331147	gi|190878822|gb|FG139227.1|FG139227	857	87.05	811	0.06	94.63	84	20	973161	973962	817	19	0	896	AGN_ELP025xn21f1.ab1 AGN_ELP Nicotiana tabacum cDNA 5', mRNA sequence
scaffold1108_contigs=23	1331147	gi|190878841|gb|FG137208.1|FG137208	899	77.06	824	0.06	91.66	150	38	261531	262340	893	95	2e-118	438	AGN_ELP005xk22f1.ab1 AGN_ELP Nicotiana tabacum cDNA 5', mRNA sequence
scaffold1108_contigs=23	1331147	gi|190878850|gb|FG147717.1|FG147717	847	77.75	773	0.06	91.26	143	28	261541	262300	784	28	3e-121	448	AGN_RPC005xp08f1.ab1 AGN_RPC Nicotiana tabacum cDNA 5', mRNA sequence
scaffold1108_contigs=23	1331147	gi|190879255|gb|FG147730.1|FG147730	859	77.24	813	0.06	94.64	150	33	261543	262340	820	28	4e-120	444	AGN_RPC004xc01f1.ab1 AGN_RPC Nicotiana tabacum cDNA 5', mRNA sequence
scaffold1108_contigs=23	1331147	gi|190879403|gb|FG187157.1|FG187157	712	82.48	588	0.04	82.58	91	11	261167	261748	126	707	2e-138	505	AGN_PNL211dr1_a10.trimmed.seq AGN_PNL Nicotiana tabacum cDNA 3', mRNA sequence
scaffold1108_contigs=23	1331147	gi|190879957|gb|FG197591.1|FG197591	747	81.85	661	0.05	88.49	106	13	261167	261820	89	742	1e-150	545	AGN_PNL226ar1_f12.trimmed.seq AGN_PNL Nicotiana tabacum cDNA 3', mRNA sequence
scaffold1108_contigs=23	1331147	gi|190881064|gb|FG157833.1|FG157833	790	81.36	676	0.05	85.57	105	20	261167	261835	97	758	3e-146	531	AGN_RNC025xl11r1.ab1 AGN_RNC Nicotiana tabacum cDNA 3', mRNA sequence
scaffold1108_contigs=23	1331147	gi|190882469|gb|FG172353.1|FG172353	809	82.2	618	0.05	76.39	96	13	261167	261778	153	762	7e-143	520	AGN_RNC128xb17r1.ab1 AGN_RNC Nicotiana tabacum cDNA 3', mRNA sequence
scaffold1108_contigs=23	1331147	gi|190883625|gb|FG142411.1|FG142411	891	77.48	746	0.06	83.73	135	31	261609	262340	830	104	9e-112	416	AGN_RPC022xl19f1.ab1 AGN_RPC Nicotiana tabacum cDNA 5', mRNA sequence
scaffold1108_contigs=23	1331147	gi|190884389|gb|FG143529.1|FG143529	890	78.12	713	0.05	80.11	129	26	261641	262340	799	101	4e-115	427	AGN_RPC018xg19f1.ab1 AGN_RPC Nicotiana tabacum cDNA 5', mRNA sequence
scaffold1108_contigs=23	1331147	gi|190884713|gb|FG140997.1|FG140997	619	79.55	626	0.05	100	112	16	261723	262340	618	1	9e-117	433	AGN_RPC027xa08f1.ab1 AGN_RPC Nicotiana tabacum cDNA 5', mRNA sequence
scaffold1108_contigs=23	1331147	gi|190884866|gb|FG174458.1|FG174458	810	82.36	618	0.05	76.3	95	13	261167	261778	167	776	1e-144	525	AGN_RNC124xj11r1.ab1 AGN_RNC Nicotiana tabacum cDNA 3', mRNA sequence
scaffold1108_contigs=23	1331147	gi|190885590|gb|FG134878.1|FG134878	867	81.06	834	0.06	96.19	129	29	261520	262340	848	31	2e-178	638	AGN_ELP012xc16f1.ab1 AGN_ELP Nicotiana tabacum cDNA 5', mRNA sequence
scaffold1108_contigs=23	1331147	gi|190886271|gb|FG172733.1|FG172733	811	80.72	581	0.04	71.64	91	21	35883	36460	249	811	9e-117	433	AGN_RNC127xm13r1.ab1 AGN_RNC Nicotiana tabacum cDNA 3', mRNA sequence
scaffold1108_contigs=23	1331147	gi|254598493|gb|FS399659.1|FS399659	569	88.86	359	0.03	63.09	34	6	469997	470352	78	433	7e-118	436	FS399659 normalized full-length tobacco cDNA library Nicotiana tabacum cDNA clone TBK01A01NGRL0075_3_A04 5', mRNA sequence
scaffold1108_contigs=23	1331147	gi|254598861|gb|FS435917.1|FS435917	551	88.86	359	0.03	65.15	34	6	469997	470352	78	433	7e-118	436	FS435917 normalized full-length tobacco cDNA library Nicotiana tabacum cDNA clone TBK02GR0097_2_E12 5', mRNA sequence
scaffold1108_contigs=23	1331147	gi|254603061|gb|FS409546.1|FS409546	614	88.86	359	0.03	58.47	34	6	469997	470352	78	433	7e-118	436	FS409546 normalized full-length tobacco cDNA library Nicotiana tabacum cDNA clone TBK02GR0024_3_G11 5', mRNA sequence
scaffold1108_contigs=23	1331147	gi|254604247|gb|FS389735.1|FS389735	493	88.86	359	0.03	72.82	34	6	469997	470352	78	433	7e-118	436	FS389735 normalized full-length tobacco cDNA library Nicotiana tabacum cDNA clone TBK01A01NGRL0048_1_A05 5', mRNA sequence
scaffold1108_contigs=23	1331147	gi|254606174|gb|FS427813.1|FS427813	566	89.14	359	0.03	63.43	33	6	469997	470352	84	439	2e-119	442	FS427813 normalized full-length tobacco cDNA library Nicotiana tabacum cDNA clone TBK02GR0074_4_F08 5', mRNA sequence
scaffold1108_contigs=23	1331147	gi|254607820|gb|FS375024.1|FS375024	624	88.86	359	0.03	57.53	34	6	469997	470352	78	433	7e-118	436	FS375024 normalized full-length tobacco cDNA library Nicotiana tabacum cDNA clone TBK01A01NGRL0006_3_A12 5', mRNA sequence
scaffold1108_contigs=23	1331147	gi|254609127|gb|FS409768.1|FS409768	629	88.86	359	0.03	57.07	34	6	469997	470352	80	435	7e-118	436	FS409768 normalized full-length tobacco cDNA library Nicotiana tabacum cDNA clone TBK02GR0025_2_C10 5', mRNA sequence
scaffold1108_contigs=23	1331147	gi|254609507|gb|FS414528.1|FS414528	628	88.86	359	0.03	57.17	34	6	469997	470352	79	434	7e-118	436	FS414528 normalized full-length tobacco cDNA library Nicotiana tabacum cDNA clone TBK02GR0038_2_B08 5', mRNA sequence
scaffold1108_contigs=23	1331147	gi|254611863|gb|FS400766.1|FS400766	372	87.43	366	0.03	98.39	38	8	973578	973938	10	372	3e-111	414	FS400766 normalized full-length tobacco cDNA library Nicotiana tabacum cDNA clone TBK01A01NGRL0078_3_H01 5', mRNA sequence
scaffold1108_contigs=23	1331147	gi|254611979|gb|FS405677.1|FS405677	688	88.3	359	0.03	52.18	36	6	469997	470352	276	631	2e-114	425	FS405677 normalized full-length tobacco cDNA library Nicotiana tabacum cDNA clone TBK02GR0014_1_F07 5', mRNA sequence
scaffold1108_contigs=23	1331147	gi|254611999|gb|FS405697.1|FS405697	686	88.61	360	0.03	52.48	34	7	469997	470352	78	434	3e-116	431	FS405697 normalized full-length tobacco cDNA library Nicotiana tabacum cDNA clone TBK02GR0014_1_H03 5', mRNA sequence
scaffold1108_contigs=23	1331147	gi|254617593|gb|FS386092.1|FS386092	624	88.86	359	0.03	57.53	34	6	469997	470352	78	433	7e-118	436	FS386092 normalized full-length tobacco cDNA library Nicotiana tabacum cDNA clone TBK01A01NGRL0038_1_C05 5', mRNA sequence
scaffold1108_contigs=23	1331147	gi|254618581|gb|FS436677.1|FS436677	600	88.61	360	0.03	60	33	8	469997	470352	78	433	3e-116	431	FS436677 normalized full-length tobacco cDNA library Nicotiana tabacum cDNA clone TBK02GR0099_2_G11 5', mRNA sequence
scaffold1108_contigs=23	1331147	gi|254619619|gb|FS436378.1|FS436378	653	88.86	359	0.03	54.98	34	6	469997	470352	85	440	7e-118	436	FS436378 normalized full-length tobacco cDNA library Nicotiana tabacum cDNA clone TBK02GR0098_3_E09 5', mRNA sequence
scaffold1108_contigs=23	1331147	gi|254624040|gb|FS391617.1|FS391617	562	88.86	359	0.03	63.88	34	6	469997	470352	161	516	7e-118	436	FS391617 normalized full-length tobacco cDNA library Nicotiana tabacum cDNA clone TBK01A01NGRL0053_1_D11 5', mRNA sequence
scaffold1108_contigs=23	1331147	gi|254628139|gb|FS386551.1|FS386551	607	89.14	359	0.03	59.14	33	6	469997	470352	84	439	2e-119	442	FS386551 normalized full-length tobacco cDNA library Nicotiana tabacum cDNA clone TBK01A01NGRL0039_2_C11 5', mRNA sequence
scaffold1108_contigs=23	1331147	gi|254630801|gb|FS397328.1|FS397328	488	88.86	359	0.03	73.57	34	6	469997	470352	78	433	7e-118	436	FS397328 normalized full-length tobacco cDNA library Nicotiana tabacum cDNA clone TBK01A01NGRL0068_4_B04 5', mRNA sequence
scaffold1108_contigs=23	1331147	gi|254631156|gb|FS428327.1|FS428327	624	88.86	359	0.03	57.53	34	6	469997	470352	80	435	7e-118	436	FS428327 normalized full-length tobacco cDNA library Nicotiana tabacum cDNA clone TBK02GR0076_2_C03 5', mRNA sequence
scaffold1108_contigs=23	1331147	gi|254632370|gb|FS421184.1|FS421184	642	88.86	359	0.03	55.92	34	6	469997	470352	91	446	7e-118	436	FS421184 normalized full-length tobacco cDNA library Nicotiana tabacum cDNA clone TBK02GR0056_3_F03 5', mRNA sequence
scaffold1108_contigs=23	1331147	gi|254638083|gb|FS402776.1|FS402776	586	88.86	359	0.03	61.26	34	6	469997	470352	78	433	7e-118	436	FS402776 normalized full-length tobacco cDNA library Nicotiana tabacum cDNA clone TBK02GR0006_2_B01 5', mRNA sequence
scaffold1108_contigs=23	1331147	gi|254638445|gb|FS411297.1|FS411297	655	89.14	359	0.03	54.81	33	6	469997	470352	84	439	2e-119	442	FS411297 normalized full-length tobacco cDNA library Nicotiana tabacum cDNA clone TBK02GR0029_3_A10 5', mRNA sequence
scaffold1108_contigs=23	1331147	gi|254638599|gb|FS411451.1|FS411451	552	88.61	360	0.03	65.22	33	8	469997	470352	78	433	3e-116	431	FS411451 normalized full-length tobacco cDNA library Nicotiana tabacum cDNA clone TBK02GR0029_4_G01 5', mRNA sequence
scaffold1108_contigs=23	1331147	gi|254639675|gb|FS386929.1|FS386929	514	88.86	359	0.03	69.84	34	6	469997	470352	78	433	7e-118	436	FS386929 normalized full-length tobacco cDNA library Nicotiana tabacum cDNA clone TBK01A01NGRL0040_2_C12 5', mRNA sequence
scaffold1108_contigs=23	1331147	gi|254640389|gb|FS412546.1|FS412546	623	88.86	359	0.03	57.62	34	6	469997	470352	78	433	7e-118	436	FS412546 normalized full-length tobacco cDNA library Nicotiana tabacum cDNA clone TBK02GR0032_4_D11 5', mRNA sequence
scaffold1108_contigs=23	1331147	gi|254641071|gb|FS412330.1|FS412330	481	88.86	359	0.03	74.64	34	6	469997	470352	78	433	7e-118	436	FS412330 normalized full-length tobacco cDNA library Nicotiana tabacum cDNA clone TBK02GR0032_2_B08 5', mRNA sequence
scaffold1108_contigs=23	1331147	gi|254641814|gb|FS397629.1|FS397629	563	89.14	359	0.03	63.77	33	6	469997	470352	84	439	2e-119	442	FS397629 normalized full-length tobacco cDNA library Nicotiana tabacum cDNA clone TBK01A01NGRL0069_3_C11 5', mRNA sequence
scaffold1108_contigs=23	1331147	gi|254642338|gb|FS402603.1|FS402603	626	88.86	359	0.03	57.35	34	6	469997	470352	79	434	7e-118	436	FS402603 normalized full-length tobacco cDNA library Nicotiana tabacum cDNA clone TBK02GR0005_4_B07 5', mRNA sequence
scaffold1108_contigs=23	1331147	gi|254643612|gb|FS387867.1|FS387867	472	88.86	359	0.03	76.06	34	6	469997	470352	78	433	7e-118	436	FS387867 normalized full-length tobacco cDNA library Nicotiana tabacum cDNA clone TBK01A01NGRL0042_4_E12 5', mRNA sequence
scaffold1108_contigs=23	1331147	gi|254645143|gb|FS425989.1|FS425989	555	88.86	359	0.03	64.68	34	6	469997	470352	79	434	7e-118	436	FS425989 normalized full-length tobacco cDNA library Nicotiana tabacum cDNA clone TBK02GR0069_4_F09 5', mRNA sequence
scaffold1108_contigs=23	1331147	gi|254645250|gb|FS426096.1|FS426096	602	88.86	359	0.03	59.63	34	6	469997	470352	78	433	7e-118	436	FS426096 normalized full-length tobacco cDNA library Nicotiana tabacum cDNA clone TBK02GR0070_1_H01 5', mRNA sequence
scaffold1108_contigs=23	1331147	gi|254646958|gb|FS398230.1|FS398230	605	88.86	359	0.03	59.34	34	6	469997	470352	77	432	7e-118	436	FS398230 normalized full-length tobacco cDNA library Nicotiana tabacum cDNA clone TBK01A01NGRL0071_2_B03 5', mRNA sequence
scaffold1108_contigs=23	1331147	gi|254647474|gb|FS437815.1|FS437815	493	89.14	359	0.03	72.82	33	6	469997	470352	86	441	2e-119	442	FS437815 normalized full-length tobacco cDNA library Nicotiana tabacum cDNA clone TBK02GR0102_3_D11 5', mRNA sequence
scaffold1108_contigs=23	1331147	gi|254650832|gb|FS408604.1|FS408604	669	88.86	359	0.03	53.66	34	6	469997	470352	79	434	7e-118	436	FS408604 normalized full-length tobacco cDNA library Nicotiana tabacum cDNA clone TBK02GR0022_1_C10 5', mRNA sequence
scaffold1108_contigs=23	1331147	gi|254652833|gb|FS426845.1|FS426845	575	88.86	359	0.03	62.43	34	6	469997	470352	85	440	7e-118	436	FS426845 normalized full-length tobacco cDNA library Nicotiana tabacum cDNA clone TBK02GR0072_2_A03 5', mRNA sequence
scaffold1108_contigs=23	1331147	gi|254652900|gb|FS430892.1|FS430892	545	89.14	359	0.03	65.87	33	6	469997	470352	86	441	2e-119	442	FS430892 normalized full-length tobacco cDNA library Nicotiana tabacum cDNA clone TBK02GR0083_2_E06 5', mRNA sequence
scaffold1108_contigs=23	1331147	gi|254652926|gb|FS435245.1|FS435245	622	88.86	359	0.03	57.72	34	6	469997	470352	78	433	7e-118	436	FS435245 normalized full-length tobacco cDNA library Nicotiana tabacum cDNA clone TBK02GR0095_3_A02 5', mRNA sequence
scaffold1108_contigs=23	1331147	gi|254653007|gb|FS435326.1|FS435326	569	88.86	359	0.03	63.09	34	6	469997	470352	78	433	7e-118	436	FS435326 normalized full-length tobacco cDNA library Nicotiana tabacum cDNA clone TBK02GR0095_3_G12 5', mRNA sequence
scaffold1108_contigs=23	1331147	gi|254653251|gb|FS413846.1|FS413846	607	88.86	359	0.03	59.14	34	6	469997	470352	85	440	7e-118	436	FS413846 normalized full-length tobacco cDNA library Nicotiana tabacum cDNA clone TBK02GR0036_2_E09 5', mRNA sequence
scaffold1108_contigs=23	1331147	gi|254657126|gb|FS431415.1|FS431415	624	89.14	359	0.03	57.53	33	6	469997	470352	84	439	2e-119	442	FS431415 normalized full-length tobacco cDNA library Nicotiana tabacum cDNA clone TBK02GR0084_4_E05 5', mRNA sequence
scaffold1108_contigs=23	1331147	gi|254657341|gb|FS435800.1|FS435800	706	88.86	359	0.03	50.85	34	6	469997	470352	78	433	7e-118	436	FS435800 normalized full-length tobacco cDNA library Nicotiana tabacum cDNA clone TBK02GR0097_1_C07 5', mRNA sequence
scaffold1108_contigs=23	1331147	gi|254658190|gb|FS388322.1|FS388322	466	88.52	357	0.03	76.61	34	7	469997	470349	84	437	2e-114	425	FS388322 normalized full-length tobacco cDNA library Nicotiana tabacum cDNA clone TBK01A01NGRL0044_1_E05 5', mRNA sequence
scaffold1108_contigs=23	1331147	gi|254658338|gb|FS388470.1|FS388470	625	88.86	359	0.03	57.44	34	6	469997	470352	78	433	7e-118	436	FS388470 normalized full-length tobacco cDNA library Nicotiana tabacum cDNA clone TBK01A01NGRL0044_3_B04 5', mRNA sequence
scaffold1108_contigs=23	1331147	gi|254659144|gb|FS430641.1|FS430641	529	88.86	359	0.03	67.86	34	6	469997	470352	79	434	7e-118	436	FS430641 normalized full-length tobacco cDNA library Nicotiana tabacum cDNA clone TBK02GR0082_3_F08 5', mRNA sequence
scaffold1108_contigs=23	1331147	gi|254659658|gb|FS408623.1|FS408623	631	88.86	359	0.03	56.89	34	6	469997	470352	78	433	7e-118	436	FS408623 normalized full-length tobacco cDNA library Nicotiana tabacum cDNA clone TBK02GR0022_1_E07 5', mRNA sequence
scaffold1108_contigs=23	1331147	gi|292658563|gb|GO308096.1|GO308096	793	85.6	771	0.06	97.23	103	8	973878	974644	788	22	0	802	0CB03 Subtracted cDNA library of transgenic and wild type tobacco Nicotiana tabacum cDNA, mRNA sequence
scaffold1108_contigs=23	1331147	gi|309373486|gb|HO841489.1|HO841489	680	86.09	683	0.05	100	81	14	973324	973999	680	5	0	723	NTZC-EST-0891 Tobacco zygote cell cDNA library Nicotiana tabacum cDNA 5', mRNA sequence
scaffold1108_contigs=23	1331147	gi|309374716|gb|HO842719.1|HO842719	559	86.43	501	0.04	89.62	57	11	973076	973571	497	3	2e-148	538	NTZC-EST-2121 Tobacco zygote cell cDNA library Nicotiana tabacum cDNA 5', mRNA sequence
scaffold1108_contigs=23	1331147	gi|311121869|gb|HS082212.1|HS082212	395	85.97	392	0.03	99.24	51	4	974462	974851	390	1	9e-112	416	nta1926 Tobacco cultivar SR1 apical cell cDNA library Nicotiana tabacum cDNA, mRNA sequence
scaffold1108_contigs=23	1331147	gi|311122533|gb|HS082460.1|HS082460	710	87.57	716	0.05	100	70	18	973176	973881	708	2	0	811	nta2174 Tobacco cultivar SR1 apical cell cDNA library Nicotiana tabacum cDNA, mRNA sequence
scaffold1108_contigs=23	1331147	gi|311125322|gb|HS085249.1|HS085249	588	86.63	591	0.04	100	64	15	973380	973962	586	3	1e-179	641	ntb2190 Tobacco cultivar SR1 basal cell cDNA library Nicotiana tabacum cDNA, mRNA sequence
scaffold1108_contigs=23	1331147	gi|353224398|gb|JK624200.1|JK624200	793	83.48	775	0.06	97.73	112	16	973878	974644	788	22	0	708	EST037 Root suppression subtractive hybridization cDNA library of Nicotiana tabacum Nicotiana tabacum cDNA clone 3H7, mRNA sequence
scaffold1108_contigs=23	1331147	gi|52837290|gb|BP533563.1|BP533563	467	84.89	470	0.04	100	63	8	973088	973553	466	1	3e-127	468	BP533563 MAT005 Nicotiana tabacum cDNA clone BY30254, mRNA sequence
scaffold1108_contigs=23	1331147	gi|76866586|gb|DV157579.1|DV157579	911	85.98	920	0.07	100	107	22	973247	974155	911	3	0	965	KG9B.001E18F.050628T7 KG9B Nicotiana tabacum cDNA clone KG9B.001E18, mRNA sequence
scaffold1108_contigs=23	1331147	gi|76866658|gb|DV157651.1|DV157651	810	85.83	635	0.05	78.4	76	14	973076	973703	628	1	0	662	KG9B.001H21F.050628T7 KG9B Nicotiana tabacum cDNA clone KG9B.001H21, mRNA sequence
scaffold1108_contigs=23	1331147	gi|76867067|gb|DV158060.1|DV158060	762	86.09	539	0.04	70.73	61	14	973076	973607	537	6	2e-157	568	KG9B.002J17F.050720T7 KG9B Nicotiana tabacum cDNA clone KG9B.002J17, mRNA sequence
scaffold1108_contigs=23	1331147	gi|76867710|gb|DV158703.1|DV158703	761	86.09	539	0.04	70.83	61	14	973076	973607	537	6	2e-157	568	KG9B.004F19F.050721T7 KG9B Nicotiana tabacum cDNA clone KG9B.004F19, mRNA sequence
scaffold1108_contigs=23	1331147	gi|76867872|gb|DV158865.1|DV158865	873	81.39	822	0.06	94.16	129	24	261531	262340	873	64	0	649	KG9B.004M21F.050721T7 KG9B Nicotiana tabacum cDNA clone KG9B.004M21, mRNA sequence
scaffold1108_contigs=23	1331147	gi|76867880|gb|DV158873.1|DV158873	891	86.11	857	0.06	96.18	97	21	973076	973921	846	1	0	904	KG9B.004N05F.050721T7 KG9B Nicotiana tabacum cDNA clone KG9B.004N05, mRNA sequence
scaffold1108_contigs=23	1331147	gi|76869550|gb|DV160542.1|DV160542	925	86.33	761	0.06	82.27	82	21	973076	973825	763	14	0	809	KP1B.103I10F.050725T7 KP1B Nicotiana tabacum cDNA clone KP1B.103I10, mRNA sequence
scaffold1108_contigs=23	1331147	gi|76870049|gb|DV161041.1|DV161041	792	85.71	588	0.04	74.24	72	12	973076	973657	582	1	4e-170	610	KP1B.104O23F.050725T7 KP1B Nicotiana tabacum cDNA clone KP1B.104O23, mRNA sequence
scaffold1108_contigs=23	1331147	gi|76870684|gb|DV161676.1|DV161676	881	84.51	891	0.07	100	118	20	973633	974513	881	1	0	863	KP1B.108N14F.050726T7 KP1B Nicotiana tabacum cDNA clone KP1B.108N14, mRNA sequence
scaffold1108_contigs=23	1331147	gi|76870756|gb|DV161748.1|DV161748	939	86.02	944	0.07	100	116	16	973578	974513	936	1	0	998	KP1B.109B02F.050727T7 KP1B Nicotiana tabacum cDNA clone KP1B.109B02, mRNA sequence
scaffold1108_contigs=23	1331147	gi|76870996|gb|DV161988.1|DV161988	850	85.8	859	0.06	100	102	20	973553	974401	850	2	0	893	KP1B.109M12F.050727T7 KP1B Nicotiana tabacum cDNA clone KP1B.109M12, mRNA sequence
scaffold1108_contigs=23	1331147	gi|83417063|gb|DV999057.1|DV999057	933	81.29	930	0.07	99.68	152	21	261249	262167	919	1	0	734	KL4B.100O13F.050922T7 KL4B Nicotiana tabacum cDNA clone KL4B.100O13, mRNA sequence
scaffold1108_contigs=23	1331147	gi|83417202|gb|DV999196.1|DV999196	811	85.93	540	0.04	66.58	62	14	973076	973608	533	1	3e-156	564	KL4B.101F08F.051103T7 KL4B Nicotiana tabacum cDNA clone KL4B.101F08, mRNA sequence
scaffold1108_contigs=23	1331147	gi|92011470|gb|EB425056.1|EB425056	953	82.26	930	0.07	97.59	145	20	261288	262207	920	1	0	785	KF8C.102E02F.051214T7 KF8 Nicotiana tabacum cDNA clone KF8C.102E02, mRNA sequence
scaffold1108_contigs=23	1331147	gi|92012000|gb|EB425553.1|EB425553	853	81.36	821	0.06	96.25	129	24	261532	262340	853	45	0	647	KF8C.103K10F.051214T7 KF8 Nicotiana tabacum cDNA clone KF8C.103K10, mRNA sequence
scaffold1108_contigs=23	1331147	gi|92013369|gb|EB426614.1|EB426614	795	79.57	788	0.06	99.12	119	40	287832	288598	2	768	1e-144	525	KF8C.106J18F.051215T7 KF8 Nicotiana tabacum cDNA clone KF8C.106J18, mRNA sequence
scaffold1108_contigs=23	1331147	gi|92013369|gb|EB426614.1|EB426614	795	78.92	797	0.06	100	126	40	276340	277115	777	2	7e-138	503	KF8C.106J18F.051215T7 KF8 Nicotiana tabacum cDNA clone KF8C.106J18, mRNA sequence
scaffold1108_contigs=23	1331147	gi|92017753|gb|EB429773.1|EB429773	948	84.82	955	0.07	100	125	20	973670	974614	946	2	0	942	KL5B.104B20F.060207T7 KL5B Nicotiana tabacum cDNA clone KL5B.104B20, mRNA sequence
scaffold1108_contigs=23	1331147	gi|92019706|gb|EB431468.1|EB431468	878	86.27	881	0.07	100	103	17	973125	973996	876	5	0	941	KL5B.113J24F.060217T7 KL5B Nicotiana tabacum cDNA clone KL5B.113J24, mRNA sequence
scaffold1108_contigs=23	1331147	gi|92023814|gb|EB435519.1|EB435519	687	85.96	456	0.03	66.38	54	10	973076	973526	451	1	1e-130	479	TL13.111F13F.060320T7 TL13 Nicotiana tabacum cDNA clone TL13.111F13, mRNA sequence
scaffold1108_contigs=23	1331147	gi|92025690|gb|EB437395.1|EB437395	802	84.75	446	0.03	55.61	62	6	974472	974914	797	355	2e-119	442	BL12.104H04F.060309T7 BL12 Nicotiana tabacum cDNA clone BL12.104H04, mRNA sequence
scaffold1108_contigs=23	1331147	gi|92029102|gb|EB440807.1|EB440807	785	85.59	777	0.06	98.98	94	18	973634	974401	785	18	0	798	KN6B.107F22F.060106T7 KN6B Nicotiana tabacum cDNA clone KN6B.107F22, mRNA sequence
scaffold1108_contigs=23	1331147	gi|92029902|gb|EB441607.1|EB441607	791	78.19	706	0.05	89.25	128	25	261648	262340	789	97	4e-115	427	KN6B.109K13F.060106T7 KN6B Nicotiana tabacum cDNA clone KN6B.109K13, mRNA sequence
scaffold1108_contigs=23	1331147	gi|92029972|gb|EB441677.1|EB441677	854	78.04	765	0.06	89.58	140	27	261590	262340	852	102	5e-124	457	KN6B.109N20F.060106T7 KN6B Nicotiana tabacum cDNA clone KN6B.109N20, mRNA sequence
scaffold1108_contigs=23	1331147	gi|92033499|gb|EB445204.1|EB445204	600	91.59	333	0.03	55.5	25	3	714383	714713	154	485	5e-124	457	KR2B.107G11F.051229T7 KR2B Nicotiana tabacum cDNA clone KR2B.107G11, mRNA sequence
scaffold1108_contigs=23	1331147	gi|92034241|gb|EB445946.1|EB445946	868	85.88	878	0.07	100	104	20	973108	973975	868	1	0	917	KR2B.109O14F.051229T7 KR2B Nicotiana tabacum cDNA clone KR2B.109O14, mRNA sequence
scaffold1108_contigs=23	1331147	gi|92038926|gb|EB450631.1|EB450631	858	86.39	867	0.07	100	100	18	973287	974144	858	1	0	931	KT7C.108E10F.051219T7 KT7 Nicotiana tabacum cDNA clone KT7C.108E10, mRNA sequence
scaffold1108_contigs=23	1331147	gi|94325257|gb|EB678859.1|EB678859	800	85.07	442	0.03	55.25	60	6	974472	974910	795	357	1e-120	446	KG9B.105L01F.051128T7 KG9B Nicotiana tabacum cDNA clone KG9B.105L01, mRNA sequence
scaffold1108_contigs=23	1331147	gi|94325983|gb|EB679585.1|EB679585	722	85.97	720	0.05	99.72	83	18	973076	973786	711	1	0	754	KG9B.107K20F.060120T7 KG9B Nicotiana tabacum cDNA clone KG9B.107K20, mRNA sequence
scaffold1108_contigs=23	1331147	gi|94326115|gb|EB679717.1|EB679717	915	85.95	925	0.07	100	110	20	973186	974100	915	1	0	970	KL4B.102A19F.051125T7 KL4B Nicotiana tabacum cDNA clone KL4B.102A19, mRNA sequence
scaffold1108_contigs=23	1331147	gi|94328432|gb|EB682034.1|EB682034	860	84.74	865	0.06	100	112	20	973659	974513	857	3	0	848	KP1B.111E23F.060116T7 KP1B Nicotiana tabacum cDNA clone KP1B.111E23, mRNA sequence
scaffold1108_contigs=23	1331147	gi|94328983|gb|EB682585.1|EB682585	931	83.8	926	0.07	99.46	132	18	973773	974689	931	15	0	863	KP1B.113B07F.060117T7 KP1B Nicotiana tabacum cDNA clone KP1B.113B07, mRNA sequence
scaffold1108_contigs=23	1331147	gi|94329986|gb|EB683588.1|EB683588	676	86.62	456	0.03	67.46	51	10	973076	973526	451	1	1e-135	496	KR3B.112P16F.060119T7 KR3B Nicotiana tabacum cDNA clone KR3B.112P16, mRNA sequence
scaffold1108_contigs=23	1331147	gi|94330564|gb|EB684166.1|EB684166	750	85.79	598	0.04	79.73	71	14	973076	973666	591	1	2e-173	621	KR3B.114K14F.060119T7 KR3B Nicotiana tabacum cDNA clone KR3B.114K14, mRNA sequence
scaffold1109_contigs=8	638316	gi|190733938|gb|FG190819.1|FG190819	655	82.9	421	0.07	64.27	64	8	631715	632131	177	593	3e-99	374	AGN_PNL216dr1_c2.trimmed.seq AGN_PNL Nicotiana tabacum cDNA 3', mRNA sequence
scaffold1109_contigs=8	638316	gi|190870626|gb|FG190726.1|FG190726	739	83.14	421	0.07	56.97	63	8	631715	632131	623	207	2e-100	377	AGN_PNL216df1_c2.trimmed.seq AGN_PNL Nicotiana tabacum cDNA 5', mRNA sequence
scaffold1109_contigs=8	638316	gi|224697194|gb|FG625684.1|FG625684	588	83.14	421	0.07	71.6	63	8	631715	632131	471	55	2e-100	377	TOBESTR051F11 TOBEST cDNA library 1 Nicotiana tabacum cDNA 5', mRNA sequence
scaffold1109_contigs=8	638316	gi|224699031|gb|FG624403.1|FG624403	655	81.94	371	0.06	56.64	59	8	631715	632081	367	1	3e-79	307	TOBESTR036H03 TOBEST cDNA library 1 Nicotiana tabacum cDNA 5', mRNA sequence
scaffold1109_contigs=8	638316	gi|254602806|gb|FS405210.1|FS405210	632	83.66	355	0.06	56.17	50	8	631781	632131	632	282	2e-85	327	FS405210 normalized full-length tobacco cDNA library Nicotiana tabacum cDNA clone TBK02GR0012_4_F01 5', mRNA sequence
scaffold1109_contigs=8	638316	gi|254621359|gb|FS390950.1|FS390950	644	83.38	367	0.06	56.99	53	8	631769	632131	644	282	5e-87	333	FS390950 normalized full-length tobacco cDNA library Nicotiana tabacum cDNA clone TBK01A01NGRL0051_2_C02 5', mRNA sequence
scaffold1109_contigs=8	638316	gi|254624156|gb|FS391733.1|FS391733	635	84.03	382	0.06	60.16	53	8	631754	632131	628	251	2e-95	361	FS391733 normalized full-length tobacco cDNA library Nicotiana tabacum cDNA clone TBK01A01NGRL0053_2_F11 5', mRNA sequence
scaffold1109_contigs=8	638316	gi|51461816|gb|CV020308.1|CV020308	484	83.96	268	0.04	55.37	38	5	631715	631980	277	13	1e-62	252	tbt_004830 Normalized Nicotiana tabacum cDNA library Nicotiana tabacum cDNA clone tbt_004830 5', mRNA sequence
scaffold1109_contigs=8	638316	gi|83417145|gb|DV999139.1|DV999139	663	83.29	401	0.06	60.48	59	8	631735	632131	663	267	6e-96	363	KL4B.101C16F.051103T7 KL4B Nicotiana tabacum cDNA clone KL4B.101C16, mRNA sequence
scaffold1109_contigs=8	638316	gi|83419378|gb|DW001372.1|DW001372	830	82.9	421	0.07	50.72	64	8	631715	632131	696	280	1e-98	372	KL4B.110P20F.051106T7 KL4B Nicotiana tabacum cDNA clone KL4B.110P20, mRNA sequence
scaffold1109_contigs=8	638316	gi|92035953|gb|EB447658.1|EB447658	828	83.14	421	0.07	50.85	63	8	631715	632131	693	277	2e-100	377	KT7B.100M03F.051010T7 KT7 Nicotiana tabacum cDNA clone KT7B.100M03, mRNA sequence
scaffold1109_contigs=8	638316	gi|94326458|gb|EB680060.1|EB680060	803	82.94	422	0.07	52.55	62	10	631715	632131	667	251	1e-98	372	KL4B.102P23F.051125T7 KL4B Nicotiana tabacum cDNA clone KL4B.102P23, mRNA sequence
scaffold1109_contigs=8	638316	gi|94326929|gb|EB680531.1|EB680531	842	82.9	421	0.07	50	64	8	631715	632131	707	291	1e-98	372	KL4B.107I22F.051126T7 KL4B Nicotiana tabacum cDNA clone KL4B.107I22, mRNA sequence
scaffold1109_contigs=8	638316	gi|94327245|gb|EB680847.1|EB680847	817	83.14	421	0.07	51.53	63	8	631715	632131	681	265	2e-100	377	KL4B.111I23F.060128T7 KL4B Nicotiana tabacum cDNA clone KL4B.111I23, mRNA sequence
scaffold1109_contigs=8	638316	gi|94327525|gb|EB681127.1|EB681127	773	83.37	421	0.07	54.46	62	8	631715	632131	680	264	5e-102	383	KL4B.112H08F.060131T7 KL4B Nicotiana tabacum cDNA clone KL4B.112H08, mRNA sequence
scaffold1109_contigs=8	638316	gi|94327529|gb|EB681131.1|EB681131	679	83.1	420	0.07	61.86	63	8	631716	632131	679	264	8e-100	375	KL4B.112H15F.060131T7 KL4B Nicotiana tabacum cDNA clone KL4B.112H15, mRNA sequence
scaffold1113_contigs=8	214317	gi|156697848|gb|AM814357.1|AM814357	397	80.08	236	0.11	59.45	27	15	125725	125945	167	397	1e-34	158	AM814357 COL, cold overnight library Nicotiana tabacum cDNA clone nt006039077, mRNA sequence
scaffold1113_contigs=8	214317	gi|92021841|gb|EB433552.1|EB433552	494	81.79	280	0.13	56.68	37	12	130610	130882	36	308	4e-54	222	TL13.103H10F.060313T7 TL13 Nicotiana tabacum cDNA clone TL13.103H10, mRNA sequence
scaffold1113_contigs=8	214317	gi|92023425|gb|EB435130.1|EB435130	342	79.62	260	0.12	76.02	37	14	130631	130882	1	252	4e-39	172	TL13.109I07F.060320T7 TL13 Nicotiana tabacum cDNA clone TL13.109I07, mRNA sequence
scaffold1120_contigs=1	1345	gi|123209087|gb|EH614995.1|EH614995	165	94.95	99	7.36	60	4	1	315	413	5	102	8e-36	154	EST_CSP013xg04f1.ab1 EST_CSP Nicotiana tabacum cDNA, mRNA sequence
scaffold1120_contigs=1	1345	gi|83419214|gb|DW001208.1|DW001208	152	94.12	119	8.85	78.29	6	1	294	412	3	120	1e-43	180	KL4B.110H10F.051106T7 KL4B Nicotiana tabacum cDNA clone KL4B.110H10, mRNA sequence
scaffold1120_contigs=1	1345	gi|83419214|gb|DW001208.1|DW001208	152	97.53	81	6.02	53.29	2	0	812	892	3	83	2e-31	139	KL4B.110H10F.051106T7 KL4B Nicotiana tabacum cDNA clone KL4B.110H10, mRNA sequence
scaffold1120_contigs=1	1345	gi|92035617|gb|EB447322.1|EB447322	113	94.69	113	8.4	100	5	1	291	402	1	113	6e-42	174	KR2B.115K17F.051230T7 KR2B Nicotiana tabacum cDNA clone KR2B.115K17, mRNA sequence
scaffold1120_contigs=1	1345	gi|92035617|gb|EB447322.1|EB447322	113	96.47	85	6.32	75.22	2	1	809	892	1	85	2e-31	139	KR2B.115K17F.051230T7 KR2B Nicotiana tabacum cDNA clone KR2B.115K17, mRNA sequence
scaffold1125_contigs=3	125424	gi|190734017|gb|FG198022.1|FG198022	777	81.63	762	0.61	98.07	124	16	20617	21370	24	777	2e-173	617	AGN_PNL226df1_c3.trimmed.seq AGN_PNL Nicotiana tabacum cDNA 5', mRNA sequence
scaffold1126_contigs=23	1177464	gi|105629952|gb|DR752082.1|DR752082	687	85.26	380	0.03	55.31	42	13	1169209	1169581	398	26	1e-100	379	pJGJ341 Fluorescent differential display amplification products Nicotiana tabacum cDNA clone pJGJ341 similar to Methionine synthase-like, mRNA sequence
scaffold1126_contigs=23	1177464	gi|190721100|gb|FG193385.1|FG193385	695	85.41	377	0.03	54.24	49	6	1169207	1169580	265	638	6e-103	387	AGN_PNL220br1_d11.trimmed.seq AGN_PNL Nicotiana tabacum cDNA 3', mRNA sequence
scaffold1126_contigs=23	1177464	gi|190724443|gb|FG181032.1|FG181032	653	85.41	377	0.03	57.73	49	6	1169207	1169580	248	621	6e-103	387	AGN_PNL203br1_h9.trimmed.seq AGN_PNL Nicotiana tabacum cDNA 3', mRNA sequence
scaffold1126_contigs=23	1177464	gi|190730162|gb|FG197951.1|FG197951	707	86.13	375	0.03	53.04	48	4	1169208	1169580	216	588	2e-107	401	AGN_PNL226cr1_e2.trimmed.seq AGN_PNL Nicotiana tabacum cDNA 3', mRNA sequence
scaffold1126_contigs=23	1177464	gi|190731056|gb|FG194468.1|FG194468	675	85.41	377	0.03	55.85	49	6	1169207	1169580	232	605	6e-103	387	AGN_PNL221dr1_c10.trimmed.seq AGN_PNL Nicotiana tabacum cDNA 3', mRNA sequence
scaffold1126_contigs=23	1177464	gi|190731431|gb|FG183933.1|FG183933	710	86.13	375	0.03	52.82	48	4	1169208	1169580	172	544	2e-107	401	AGN_PNL207br1_g6.trimmed.seq AGN_PNL Nicotiana tabacum cDNA 3', mRNA sequence
scaffold1126_contigs=23	1177464	gi|190737567|gb|FG182646.1|FG182646	746	85.41	377	0.03	50.54	49	6	1169207	1169580	231	604	6e-103	387	AGN_PNL205cr1_f4.trimmed.seq AGN_PNL Nicotiana tabacum cDNA 3', mRNA sequence
scaffold1126_contigs=23	1177464	gi|190743438|gb|FG197072.1|FG197072	656	86.13	375	0.03	57.16	48	4	1169208	1169580	203	575	2e-107	401	AGN_PNL225br1_g3.trimmed.seq AGN_PNL Nicotiana tabacum cDNA 3', mRNA sequence
scaffold1126_contigs=23	1177464	gi|190750593|gb|FG184609.1|FG184609	698	85.41	377	0.03	54.01	49	6	1169207	1169580	179	552	6e-103	387	AGN_PNL208br1_b7.trimmed.seq AGN_PNL Nicotiana tabacum cDNA 3', mRNA sequence
scaffold1126_contigs=23	1177464	gi|190760999|gb|FG152841.1|FG152841	661	85.49	379	0.03	57.34	43	11	1169209	1169581	164	536	2e-102	385	AGN_RNC107xb03r1.ab1 AGN_RNC Nicotiana tabacum cDNA 3', mRNA sequence
scaffold1126_contigs=23	1177464	gi|190766604|gb|FG184012.1|FG184012	651	88.58	359	0.03	55.15	35	6	1172743	1173098	443	88	3e-116	431	AGN_PNL207cf1_f4.trimmed.seq AGN_PNL Nicotiana tabacum cDNA 5', mRNA sequence
scaffold1126_contigs=23	1177464	gi|190766989|gb|FG185702.1|FG185702	739	86.13	375	0.03	50.74	48	4	1169208	1169580	192	564	2e-107	401	AGN_PNL209dr1_b1.trimmed.seq AGN_PNL Nicotiana tabacum cDNA 3', mRNA sequence
scaffold1126_contigs=23	1177464	gi|190771052|gb|FG191532.1|FG191532	594	85.41	377	0.03	63.47	49	6	1169207	1169580	190	563	6e-103	387	AGN_PNL217dr1_a2.trimmed.seq AGN_PNL Nicotiana tabacum cDNA 3', mRNA sequence
scaffold1126_contigs=23	1177464	gi|190771088|gb|FG194902.1|FG194902	746	85.19	378	0.03	50.67	46	10	1169209	1169581	234	606	1e-100	379	AGN_PNL222br1_h4.trimmed.seq AGN_PNL Nicotiana tabacum cDNA 3', mRNA sequence
scaffold1126_contigs=23	1177464	gi|190772557|gb|FG191553.1|FG191553	691	86.13	375	0.03	54.27	48	4	1169208	1169580	162	534	2e-107	401	AGN_PNL217dr1_c12.trimmed.seq AGN_PNL Nicotiana tabacum cDNA 3', mRNA sequence
scaffold1126_contigs=23	1177464	gi|190772909|gb|FG202504.1|FG202504	695	85.49	379	0.03	54.53	43	11	1169209	1169581	222	594	2e-102	385	AGN_PNL232dr1_h6.trimmed.seq AGN_PNL Nicotiana tabacum cDNA 3', mRNA sequence
scaffold1126_contigs=23	1177464	gi|190774542|gb|FG181112.1|FG181112	696	85.41	377	0.03	54.17	49	6	1169207	1169580	290	663	6e-103	387	AGN_PNL203cf1_h10.trimmed.seq AGN_PNL Nicotiana tabacum cDNA 5', mRNA sequence
scaffold1126_contigs=23	1177464	gi|190787121|gb|FG193100.1|FG193100	685	86.31	358	0.03	52.26	41	8	1172743	1173096	394	41	8e-102	383	AGN_PNL220af1_b5.trimmed.seq AGN_PNL Nicotiana tabacum cDNA 5', mRNA sequence
scaffold1126_contigs=23	1177464	gi|190790580|gb|FG180808.1|FG180808	709	86.13	375	0.03	52.89	48	4	1169208	1169580	167	539	2e-107	401	AGN_PNL203ar1_d9.trimmed.seq AGN_PNL Nicotiana tabacum cDNA 3', mRNA sequence
scaffold1126_contigs=23	1177464	gi|190793427|gb|FG193174.1|FG193174	615	85.41	377	0.03	61.3	49	6	1169207	1169580	164	537	6e-103	387	AGN_PNL220ar1_a11.trimmed.seq AGN_PNL Nicotiana tabacum cDNA 3', mRNA sequence
scaffold1126_contigs=23	1177464	gi|190793818|gb|FG193189.1|FG193189	702	86.93	375	0.03	53.42	45	4	1169208	1169580	212	584	2e-112	418	AGN_PNL220ar1_b5.trimmed.seq AGN_PNL Nicotiana tabacum cDNA 3', mRNA sequence
scaffold1126_contigs=23	1177464	gi|190793930|gb|FG202283.1|FG202283	653	85.41	377	0.03	57.73	49	6	1169207	1169580	272	645	6e-103	387	AGN_PNL232cr1_d5.trimmed.seq AGN_PNL Nicotiana tabacum cDNA 3', mRNA sequence
scaffold1126_contigs=23	1177464	gi|190797794|gb|FG199937.1|FG199937	719	85.41	377	0.03	52.43	49	6	1169207	1169580	242	615	6e-103	387	AGN_PNL229br1_d12.trimmed.seq AGN_PNL Nicotiana tabacum cDNA 3', mRNA sequence
scaffold1126_contigs=23	1177464	gi|190800057|gb|FG196864.1|FG196864	753	85.41	377	0.03	50.07	49	6	1169207	1169580	244	617	6e-103	387	AGN_PNL225ar1_e1.trimmed.seq AGN_PNL Nicotiana tabacum cDNA 3', mRNA sequence
scaffold1126_contigs=23	1177464	gi|190802776|gb|FG184744.1|FG184744	681	86.31	358	0.03	52.57	41	8	1172743	1173096	452	99	8e-102	383	AGN_PNL208cf1_f3.trimmed.seq AGN_PNL Nicotiana tabacum cDNA 5', mRNA sequence
scaffold1126_contigs=23	1177464	gi|190809041|gb|FG190245.1|FG190245	739	86.13	375	0.03	50.74	48	4	1169208	1169580	148	520	2e-107	401	AGN_PNL216ar1_a4.trimmed.seq AGN_PNL Nicotiana tabacum cDNA 3', mRNA sequence
scaffold1126_contigs=23	1177464	gi|190822152|gb|FG181199.1|FG181199	737	85.41	377	0.03	51.15	49	6	1169207	1169580	203	576	6e-103	387	AGN_PNL203cr1_h5.trimmed.seq AGN_PNL Nicotiana tabacum cDNA 3', mRNA sequence
scaffold1126_contigs=23	1177464	gi|190831661|gb|FG193974.1|FG193974	737	85.41	377	0.03	51.15	49	6	1169207	1169580	259	632	6e-103	387	AGN_PNL221ar1_g4.trimmed.seq AGN_PNL Nicotiana tabacum cDNA 3', mRNA sequence
scaffold1126_contigs=23	1177464	gi|190838548|gb|FG203009.1|FG203009	646	85.41	377	0.03	58.36	49	6	1169207	1169580	237	610	6e-103	387	AGN_PNL233cr1_c9.trimmed.seq AGN_PNL Nicotiana tabacum cDNA 3', mRNA sequence
scaffold1126_contigs=23	1177464	gi|190852669|gb|FG183841.1|FG183841	707	86.13	375	0.03	53.04	48	4	1169208	1169580	269	641	2e-107	401	AGN_PNL207bf1_g6.trimmed.seq AGN_PNL Nicotiana tabacum cDNA 5', mRNA sequence
scaffold1126_contigs=23	1177464	gi|190854557|gb|FG195042.1|FG195042	736	85.41	377	0.03	51.22	49	6	1169207	1169580	275	648	6e-103	387	AGN_PNL222cr1_d4.trimmed.seq AGN_PNL Nicotiana tabacum cDNA 3', mRNA sequence
scaffold1126_contigs=23	1177464	gi|190856833|gb|FG156284.1|FG156284	739	86.7	376	0.03	50.88	44	6	1169208	1169580	162	534	1e-110	412	AGN_RNC029xn21r1.ab1 AGN_RNC Nicotiana tabacum cDNA 3', mRNA sequence
scaffold1126_contigs=23	1177464	gi|190863489|gb|FG197928.1|FG197928	735	85.41	377	0.03	51.29	49	6	1169207	1169580	251	624	6e-103	387	AGN_PNL226cr1_c2.trimmed.seq AGN_PNL Nicotiana tabacum cDNA 3', mRNA sequence
scaffold1126_contigs=23	1177464	gi|190863803|gb|FG184812.1|FG184812	728	85.49	379	0.03	52.06	43	11	1169209	1169581	223	595	2e-102	385	AGN_PNL208cr1_d3.trimmed.seq AGN_PNL Nicotiana tabacum cDNA 3', mRNA sequence
scaffold1126_contigs=23	1177464	gi|190868933|gb|FG190681.1|FG190681	691	85.41	377	0.03	54.56	49	6	1169207	1169580	259	632	6e-103	387	AGN_PNL216cr1_g3.trimmed.seq AGN_PNL Nicotiana tabacum cDNA 3', mRNA sequence
scaffold1126_contigs=23	1177464	gi|190871222|gb|FG203226.1|FG203226	726	85.41	377	0.03	51.93	49	6	1169207	1169580	171	544	6e-103	387	AGN_PNL233dr1_f9.trimmed.seq AGN_PNL Nicotiana tabacum cDNA 3', mRNA sequence
scaffold1126_contigs=23	1177464	gi|190872135|gb|FG190976.1|FG190976	705	85.41	377	0.03	53.48	49	6	1169207	1169580	171	544	6e-103	387	AGN_PNL217ar1_a1.trimmed.seq AGN_PNL Nicotiana tabacum cDNA 3', mRNA sequence
scaffold1126_contigs=23	1177464	gi|190876578|gb|FG179713.1|FG179713	739	86.13	375	0.03	50.74	48	4	1169208	1169580	219	591	2e-107	401	AGN_PNL201cr1_e2.trimmed.seq AGN_PNL Nicotiana tabacum cDNA 3', mRNA sequence
scaffold1126_contigs=23	1177464	gi|190879527|gb|FG196645.1|FG196645	682	85.41	377	0.03	55.28	49	6	1169207	1169580	253	626	6e-103	387	AGN_PNL224dr1_a10.trimmed.seq AGN_PNL Nicotiana tabacum cDNA 3', mRNA sequence
scaffold1126_contigs=23	1177464	gi|190882521|gb|FG186833.1|FG186833	703	85.41	377	0.03	53.63	49	6	1169207	1169580	220	593	6e-103	387	AGN_PNL211br1_d5.trimmed.seq AGN_PNL Nicotiana tabacum cDNA 3', mRNA sequence
scaffold1126_contigs=23	1177464	gi|224698919|gb|FG624393.1|FG624393	611	86.31	358	0.03	58.59	41	8	1172743	1173096	416	63	8e-102	383	TOBESTR036G04 TOBEST cDNA library 1 Nicotiana tabacum cDNA 5', mRNA sequence
scaffold1126_contigs=23	1177464	gi|254598479|gb|FS399645.1|FS399645	564	87.43	358	0.03	63.48	37	8	1172743	1173096	441	88	2e-108	405	FS399645 normalized full-length tobacco cDNA library Nicotiana tabacum cDNA clone TBK01A01NGRL0075_2_G12 5', mRNA sequence
scaffold1126_contigs=23	1177464	gi|254598493|gb|FS399659.1|FS399659	569	88.58	359	0.03	63.09	35	6	1172743	1173098	433	78	3e-116	431	FS399659 normalized full-length tobacco cDNA library Nicotiana tabacum cDNA clone TBK01A01NGRL0075_3_A04 5', mRNA sequence
scaffold1126_contigs=23	1177464	gi|254598861|gb|FS435917.1|FS435917	551	88.58	359	0.03	65.15	35	6	1172743	1173098	433	78	3e-116	431	FS435917 normalized full-length tobacco cDNA library Nicotiana tabacum cDNA clone TBK02GR0097_2_E12 5', mRNA sequence
scaffold1126_contigs=23	1177464	gi|254601266|gb|FS379315.1|FS379315	574	87.43	358	0.03	62.37	37	8	1172743	1173096	441	88	2e-108	405	FS379315 normalized full-length tobacco cDNA library Nicotiana tabacum cDNA clone TBK01A01NGRL0019_1_E08 5', mRNA sequence
scaffold1126_contigs=23	1177464	gi|254603061|gb|FS409546.1|FS409546	614	88.58	359	0.03	58.47	35	6	1172743	1173098	433	78	3e-116	431	FS409546 normalized full-length tobacco cDNA library Nicotiana tabacum cDNA clone TBK02GR0024_3_G11 5', mRNA sequence
scaffold1126_contigs=23	1177464	gi|254603212|gb|FS383793.1|FS383793	575	87.15	358	0.03	62.26	38	8	1172743	1173096	441	88	8e-107	399	FS383793 normalized full-length tobacco cDNA library Nicotiana tabacum cDNA clone TBK01A01NGRL0031_3_H10 5', mRNA sequence
scaffold1126_contigs=23	1177464	gi|254603932|gb|FS418741.1|FS418741	494	87.43	358	0.03	72.47	37	8	1172743	1173096	441	88	2e-108	405	FS418741 normalized full-length tobacco cDNA library Nicotiana tabacum cDNA clone TBK02GR0049_4_C12 5', mRNA sequence
scaffold1126_contigs=23	1177464	gi|254604125|gb|FS384571.1|FS384571	609	87.43	358	0.03	58.78	37	8	1172743	1173096	441	88	2e-108	405	FS384571 normalized full-length tobacco cDNA library Nicotiana tabacum cDNA clone TBK01A01NGRL0033_4_D03 5', mRNA sequence
scaffold1126_contigs=23	1177464	gi|254604247|gb|FS389735.1|FS389735	493	88.58	359	0.03	72.82	35	6	1172743	1173098	433	78	3e-116	431	FS389735 normalized full-length tobacco cDNA library Nicotiana tabacum cDNA clone TBK01A01NGRL0048_1_A05 5', mRNA sequence
scaffold1126_contigs=23	1177464	gi|254606174|gb|FS427813.1|FS427813	566	88.02	359	0.03	63.43	37	6	1172743	1173098	439	84	6e-113	420	FS427813 normalized full-length tobacco cDNA library Nicotiana tabacum cDNA clone TBK02GR0074_4_F08 5', mRNA sequence
scaffold1126_contigs=23	1177464	gi|254606307|gb|FS374624.1|FS374624	573	87.43	358	0.03	62.48	37	8	1172743	1173096	441	88	2e-108	405	FS374624 normalized full-length tobacco cDNA library Nicotiana tabacum cDNA clone TBK01A01NGRL0005_2_E11 5', mRNA sequence
scaffold1126_contigs=23	1177464	gi|254607285|gb|FS390719.1|FS390719	637	86.31	358	0.03	56.2	41	8	1172743	1173096	447	94	8e-102	383	FS390719 normalized full-length tobacco cDNA library Nicotiana tabacum cDNA clone TBK01A01NGRL0050_3_F11 5', mRNA sequence
scaffold1126_contigs=23	1177464	gi|254607820|gb|FS375024.1|FS375024	624	88.58	359	0.03	57.53	35	6	1172743	1173098	433	78	3e-116	431	FS375024 normalized full-length tobacco cDNA library Nicotiana tabacum cDNA clone TBK01A01NGRL0006_3_A12 5', mRNA sequence
scaffold1126_contigs=23	1177464	gi|254609127|gb|FS409768.1|FS409768	629	88.58	359	0.03	57.07	35	6	1172743	1173098	435	80	3e-116	431	FS409768 normalized full-length tobacco cDNA library Nicotiana tabacum cDNA clone TBK02GR0025_2_C10 5', mRNA sequence
scaffold1126_contigs=23	1177464	gi|254609175|gb|FS414201.1|FS414201	597	87.43	358	0.03	59.97	37	8	1172743	1173096	441	88	2e-108	405	FS414201 normalized full-length tobacco cDNA library Nicotiana tabacum cDNA clone TBK02GR0037_2_F03 5', mRNA sequence
scaffold1126_contigs=23	1177464	gi|254609507|gb|FS414528.1|FS414528	628	88.58	359	0.03	57.17	35	6	1172743	1173098	434	79	3e-116	431	FS414528 normalized full-length tobacco cDNA library Nicotiana tabacum cDNA clone TBK02GR0038_2_B08 5', mRNA sequence
scaffold1126_contigs=23	1177464	gi|254610666|gb|FS409834.1|FS409834	585	87.43	358	0.03	61.2	37	8	1172743	1173096	441	88	2e-108	405	FS409834 normalized full-length tobacco cDNA library Nicotiana tabacum cDNA clone TBK02GR0025_3_A07 5', mRNA sequence
scaffold1126_contigs=23	1177464	gi|254611979|gb|FS405677.1|FS405677	688	88.02	359	0.03	52.18	37	6	1172743	1173098	631	276	6e-113	420	FS405677 normalized full-length tobacco cDNA library Nicotiana tabacum cDNA clone TBK02GR0014_1_F07 5', mRNA sequence
scaffold1126_contigs=23	1177464	gi|254611999|gb|FS405697.1|FS405697	686	88.33	360	0.03	52.48	35	7	1172743	1173098	434	78	1e-114	425	FS405697 normalized full-length tobacco cDNA library Nicotiana tabacum cDNA clone TBK02GR0014_1_H03 5', mRNA sequence
scaffold1126_contigs=23	1177464	gi|254613199|gb|FS419295.1|FS419295	575	87.43	358	0.03	62.26	37	8	1172743	1173096	442	89	2e-108	405	FS419295 normalized full-length tobacco cDNA library Nicotiana tabacum cDNA clone TBK02GR0051_2_D03 5', mRNA sequence
scaffold1126_contigs=23	1177464	gi|254614131|gb|FS400569.1|FS400569	608	86.31	358	0.03	58.88	41	8	1172743	1173096	450	97	8e-102	383	FS400569 normalized full-length tobacco cDNA library Nicotiana tabacum cDNA clone TBK01A01NGRL0078_1_E10 5', mRNA sequence
scaffold1126_contigs=23	1177464	gi|254614317|gb|FS384739.1|FS384739	496	87.43	358	0.03	72.18	37	8	1172743	1173096	441	88	2e-108	405	FS384739 normalized full-length tobacco cDNA library Nicotiana tabacum cDNA clone TBK01A01NGRL0034_2_C02 5', mRNA sequence
scaffold1126_contigs=23	1177464	gi|254614549|gb|FS390013.1|FS390013	573	86.31	358	0.03	62.48	41	8	1172743	1173096	441	88	8e-102	383	FS390013 normalized full-length tobacco cDNA library Nicotiana tabacum cDNA clone TBK01A01NGRL0048_4_A04 5', mRNA sequence
scaffold1126_contigs=23	1177464	gi|254615535|gb|FS385100.1|FS385100	596	87.19	359	0.03	60.23	37	9	1172743	1173096	442	88	8e-107	399	FS385100 normalized full-length tobacco cDNA library Nicotiana tabacum cDNA clone TBK01A01NGRL0035_2_C03 5', mRNA sequence
scaffold1126_contigs=23	1177464	gi|254617593|gb|FS386092.1|FS386092	624	88.58	359	0.03	57.53	35	6	1172743	1173098	433	78	3e-116	431	FS386092 normalized full-length tobacco cDNA library Nicotiana tabacum cDNA clone TBK01A01NGRL0038_1_C05 5', mRNA sequence
scaffold1126_contigs=23	1177464	gi|254618581|gb|FS436677.1|FS436677	600	88.33	360	0.03	60	34	8	1172743	1173098	433	78	1e-114	425	FS436677 normalized full-length tobacco cDNA library Nicotiana tabacum cDNA clone TBK02GR0099_2_G11 5', mRNA sequence
scaffold1126_contigs=23	1177464	gi|254619176|gb|FS386298.1|FS386298	521	87.43	358	0.03	68.71	37	8	1172743	1173096	441	88	2e-108	405	FS386298 normalized full-length tobacco cDNA library Nicotiana tabacum cDNA clone TBK01A01NGRL0038_3_E07 5', mRNA sequence
scaffold1126_contigs=23	1177464	gi|254619619|gb|FS436378.1|FS436378	653	87.74	359	0.03	54.98	38	6	1172743	1173098	440	85	3e-111	414	FS436378 normalized full-length tobacco cDNA library Nicotiana tabacum cDNA clone TBK02GR0098_3_E09 5', mRNA sequence
scaffold1126_contigs=23	1177464	gi|254622119|gb|FS396226.1|FS396226	559	87.43	358	0.03	64.04	37	8	1172743	1173096	441	88	2e-108	405	FS396226 normalized full-length tobacco cDNA library Nicotiana tabacum cDNA clone TBK01A01NGRL0065_4_C03 5', mRNA sequence
scaffold1126_contigs=23	1177464	gi|254624040|gb|FS391617.1|FS391617	562	87.74	359	0.03	63.88	38	6	1172743	1173098	516	161	3e-111	414	FS391617 normalized full-length tobacco cDNA library Nicotiana tabacum cDNA clone TBK01A01NGRL0053_1_D11 5', mRNA sequence
scaffold1126_contigs=23	1177464	gi|254625292|gb|FS432997.1|FS432997	675	86.31	358	0.03	53.04	41	8	1172743	1173096	441	88	8e-102	383	FS432997 normalized full-length tobacco cDNA library Nicotiana tabacum cDNA clone TBK02GR0089_2_D05 5', mRNA sequence
scaffold1126_contigs=23	1177464	gi|254626730|gb|FS402416.1|FS402416	655	87.43	358	0.03	54.66	37	8	1172743	1173096	439	86	2e-108	405	FS402416 normalized full-length tobacco cDNA library Nicotiana tabacum cDNA clone TBK02GR0005_2_B10 5', mRNA sequence
scaffold1126_contigs=23	1177464	gi|254628139|gb|FS386551.1|FS386551	607	88.02	359	0.03	59.14	37	6	1172743	1173098	439	84	6e-113	420	FS386551 normalized full-length tobacco cDNA library Nicotiana tabacum cDNA clone TBK01A01NGRL0039_2_C11 5', mRNA sequence
scaffold1126_contigs=23	1177464	gi|254630801|gb|FS397328.1|FS397328	488	88.58	359	0.03	73.57	35	6	1172743	1173098	433	78	3e-116	431	FS397328 normalized full-length tobacco cDNA library Nicotiana tabacum cDNA clone TBK01A01NGRL0068_4_B04 5', mRNA sequence
scaffold1126_contigs=23	1177464	gi|254630949|gb|FS424316.1|FS424316	629	87.43	358	0.03	56.92	37	8	1172743	1173096	441	88	2e-108	405	FS424316 normalized full-length tobacco cDNA library Nicotiana tabacum cDNA clone TBK02GR0065_2_C09 5', mRNA sequence
scaffold1126_contigs=23	1177464	gi|254631156|gb|FS428327.1|FS428327	624	88.58	359	0.03	57.53	35	6	1172743	1173098	435	80	3e-116	431	FS428327 normalized full-length tobacco cDNA library Nicotiana tabacum cDNA clone TBK02GR0076_2_C03 5', mRNA sequence
scaffold1126_contigs=23	1177464	gi|254632115|gb|FS416958.1|FS416958	658	87.43	358	0.03	54.41	37	8	1172743	1173096	441	88	2e-108	405	FS416958 normalized full-length tobacco cDNA library Nicotiana tabacum cDNA clone TBK02GR0044_4_G05 5', mRNA sequence
scaffold1126_contigs=23	1177464	gi|254632370|gb|FS421184.1|FS421184	642	88.58	359	0.03	55.92	35	6	1172743	1173098	446	91	3e-116	431	FS421184 normalized full-length tobacco cDNA library Nicotiana tabacum cDNA clone TBK02GR0056_3_F03 5', mRNA sequence
scaffold1126_contigs=23	1177464	gi|254635261|gb|FS425461.1|FS425461	499	87.43	358	0.03	71.74	37	8	1172743	1173096	437	84	2e-108	405	FS425461 normalized full-length tobacco cDNA library Nicotiana tabacum cDNA clone TBK02GR0068_2_G09 5', mRNA sequence
scaffold1126_contigs=23	1177464	gi|254635668|gb|FS392320.1|FS392320	581	87.43	358	0.03	61.62	37	8	1172743	1173096	439	86	2e-108	405	FS392320 normalized full-length tobacco cDNA library Nicotiana tabacum cDNA clone TBK01A01NGRL0055_1_A01 5', mRNA sequence
scaffold1126_contigs=23	1177464	gi|254637488|gb|FS433197.1|FS433197	624	87.43	358	0.03	57.37	37	8	1172743	1173096	441	88	2e-108	405	FS433197 normalized full-length tobacco cDNA library Nicotiana tabacum cDNA clone TBK02GR0089_4_E12 5', mRNA sequence
scaffold1126_contigs=23	1177464	gi|254638083|gb|FS402776.1|FS402776	586	88.58	359	0.03	61.26	35	6	1172743	1173098	433	78	3e-116	431	FS402776 normalized full-length tobacco cDNA library Nicotiana tabacum cDNA clone TBK02GR0006_2_B01 5', mRNA sequence
scaffold1126_contigs=23	1177464	gi|254638445|gb|FS411297.1|FS411297	655	88.02	359	0.03	54.81	37	6	1172743	1173098	439	84	6e-113	420	FS411297 normalized full-length tobacco cDNA library Nicotiana tabacum cDNA clone TBK02GR0029_3_A10 5', mRNA sequence
scaffold1126_contigs=23	1177464	gi|254638599|gb|FS411451.1|FS411451	552	88.33	360	0.03	65.22	34	8	1172743	1173098	433	78	1e-114	425	FS411451 normalized full-length tobacco cDNA library Nicotiana tabacum cDNA clone TBK02GR0029_4_G01 5', mRNA sequence
scaffold1126_contigs=23	1177464	gi|254639451|gb|FS429502.1|FS429502	664	87.43	358	0.03	53.92	37	8	1172743	1173096	441	88	2e-108	405	FS429502 normalized full-length tobacco cDNA library Nicotiana tabacum cDNA clone TBK02GR0079_3_B07 5', mRNA sequence
scaffold1126_contigs=23	1177464	gi|254639675|gb|FS386929.1|FS386929	514	88.58	359	0.03	69.84	35	6	1172743	1173098	433	78	3e-116	431	FS386929 normalized full-length tobacco cDNA library Nicotiana tabacum cDNA clone TBK01A01NGRL0040_2_C12 5', mRNA sequence
scaffold1126_contigs=23	1177464	gi|254640148|gb|FS392112.1|FS392112	451	87.43	358	0.03	79.38	37	8	1172743	1173096	441	88	2e-108	405	FS392112 normalized full-length tobacco cDNA library Nicotiana tabacum cDNA clone TBK01A01NGRL0054_2_G01 5', mRNA sequence
scaffold1126_contigs=23	1177464	gi|254640389|gb|FS412546.1|FS412546	623	88.58	359	0.03	57.62	35	6	1172743	1173098	433	78	3e-116	431	FS412546 normalized full-length tobacco cDNA library Nicotiana tabacum cDNA clone TBK02GR0032_4_D11 5', mRNA sequence
scaffold1126_contigs=23	1177464	gi|254640758|gb|FS429831.1|FS429831	513	87.43	358	0.03	69.79	37	8	1172743	1173096	441	88	2e-108	405	FS429831 normalized full-length tobacco cDNA library Nicotiana tabacum cDNA clone TBK02GR0080_2_G03 5', mRNA sequence
scaffold1126_contigs=23	1177464	gi|254641071|gb|FS412330.1|FS412330	481	88.58	359	0.03	74.64	35	6	1172743	1173098	433	78	3e-116	431	FS412330 normalized full-length tobacco cDNA library Nicotiana tabacum cDNA clone TBK02GR0032_2_B08 5', mRNA sequence
scaffold1126_contigs=23	1177464	gi|254641814|gb|FS397629.1|FS397629	563	88.02	359	0.03	63.77	37	6	1172743	1173098	439	84	6e-113	420	FS397629 normalized full-length tobacco cDNA library Nicotiana tabacum cDNA clone TBK01A01NGRL0069_3_C11 5', mRNA sequence
scaffold1126_contigs=23	1177464	gi|254641900|gb|FS402495.1|FS402495	633	87.43	358	0.03	56.56	37	8	1172743	1173096	441	88	2e-108	405	FS402495 normalized full-length tobacco cDNA library Nicotiana tabacum cDNA clone TBK02GR0005_3_A07 5', mRNA sequence
scaffold1126_contigs=23	1177464	gi|254642338|gb|FS402603.1|FS402603	626	88.58	359	0.03	57.35	35	6	1172743	1173098	434	79	3e-116	431	FS402603 normalized full-length tobacco cDNA library Nicotiana tabacum cDNA clone TBK02GR0005_4_B07 5', mRNA sequence
scaffold1126_contigs=23	1177464	gi|254643062|gb|FS412795.1|FS412795	574	87.43	358	0.03	62.37	37	8	1172743	1173096	441	88	2e-108	405	FS412795 normalized full-length tobacco cDNA library Nicotiana tabacum cDNA clone TBK02GR0033_3_B01 5', mRNA sequence
scaffold1126_contigs=23	1177464	gi|254643155|gb|FS412888.1|FS412888	596	87.43	358	0.03	60.07	37	8	1172743	1173096	441	88	2e-108	405	FS412888 normalized full-length tobacco cDNA library Nicotiana tabacum cDNA clone TBK02GR0033_4_B03 5', mRNA sequence
scaffold1126_contigs=23	1177464	gi|254643612|gb|FS387867.1|FS387867	472	88.58	359	0.03	76.06	35	6	1172743	1173098	433	78	3e-116	431	FS387867 normalized full-length tobacco cDNA library Nicotiana tabacum cDNA clone TBK01A01NGRL0042_4_E12 5', mRNA sequence
scaffold1126_contigs=23	1177464	gi|254645143|gb|FS425989.1|FS425989	555	88.58	359	0.03	64.68	35	6	1172743	1173098	434	79	3e-116	431	FS425989 normalized full-length tobacco cDNA library Nicotiana tabacum cDNA clone TBK02GR0069_4_F09 5', mRNA sequence
scaffold1126_contigs=23	1177464	gi|254645250|gb|FS426096.1|FS426096	602	88.58	359	0.03	59.63	35	6	1172743	1173098	433	78	3e-116	431	FS426096 normalized full-length tobacco cDNA library Nicotiana tabacum cDNA clone TBK02GR0070_1_H01 5', mRNA sequence
scaffold1126_contigs=23	1177464	gi|254646958|gb|FS398230.1|FS398230	605	88.58	359	0.03	59.34	35	6	1172743	1173098	432	77	3e-116	431	FS398230 normalized full-length tobacco cDNA library Nicotiana tabacum cDNA clone TBK01A01NGRL0071_2_B03 5', mRNA sequence
scaffold1126_contigs=23	1177464	gi|254647325|gb|FS437776.1|FS437776	621	86.19	362	0.03	58.29	41	9	1172743	1173099	512	155	8e-102	383	FS437776 normalized full-length tobacco cDNA library Nicotiana tabacum cDNA clone TBK02GR0102_3_A06 5', mRNA sequence
scaffold1126_contigs=23	1177464	gi|254647474|gb|FS437815.1|FS437815	493	88.02	359	0.03	72.82	37	6	1172743	1173098	441	86	6e-113	420	FS437815 normalized full-length tobacco cDNA library Nicotiana tabacum cDNA clone TBK02GR0102_3_D11 5', mRNA sequence
scaffold1126_contigs=23	1177464	gi|254647820|gb|FS382640.1|FS382640	578	87.43	358	0.03	61.94	37	8	1172743	1173096	393	40	2e-108	405	FS382640 normalized full-length tobacco cDNA library Nicotiana tabacum cDNA clone TBK01A01NGRL0028_2_H03 5', mRNA sequence
scaffold1126_contigs=23	1177464	gi|254648889|gb|FS377300.1|FS377300	419	87.83	345	0.03	82.34	36	6	1172757	1173098	419	78	8e-107	399	FS377300 normalized full-length tobacco cDNA library Nicotiana tabacum cDNA clone TBK01A01NGRL0013_2_B11 5', mRNA sequence
scaffold1126_contigs=23	1177464	gi|254649504|gb|FS430453.1|FS430453	461	87.08	356	0.03	77.22	37	9	1172746	1173096	439	88	4e-105	394	FS430453 normalized full-length tobacco cDNA library Nicotiana tabacum cDNA clone TBK02GR0082_1_E09 5', mRNA sequence
scaffold1126_contigs=23	1177464	gi|254650832|gb|FS408604.1|FS408604	669	88.58	359	0.03	53.66	35	6	1172743	1173098	434	79	3e-116	431	FS408604 normalized full-length tobacco cDNA library Nicotiana tabacum cDNA clone TBK02GR0022_1_C10 5', mRNA sequence
scaffold1126_contigs=23	1177464	gi|254652036|gb|FS387482.1|FS387482	600	87.43	358	0.03	59.67	37	8	1172743	1173096	439	86	2e-108	405	FS387482 normalized full-length tobacco cDNA library Nicotiana tabacum cDNA clone TBK01A01NGRL0041_4_C07 5', mRNA sequence
scaffold1126_contigs=23	1177464	gi|254652833|gb|FS426845.1|FS426845	575	87.74	359	0.03	62.43	38	6	1172743	1173098	440	85	3e-111	414	FS426845 normalized full-length tobacco cDNA library Nicotiana tabacum cDNA clone TBK02GR0072_2_A03 5', mRNA sequence
scaffold1126_contigs=23	1177464	gi|254652900|gb|FS430892.1|FS430892	545	88.02	359	0.03	65.87	37	6	1172743	1173098	441	86	6e-113	420	FS430892 normalized full-length tobacco cDNA library Nicotiana tabacum cDNA clone TBK02GR0083_2_E06 5', mRNA sequence
scaffold1126_contigs=23	1177464	gi|254652926|gb|FS435245.1|FS435245	622	88.58	359	0.03	57.72	35	6	1172743	1173098	433	78	3e-116	431	FS435245 normalized full-length tobacco cDNA library Nicotiana tabacum cDNA clone TBK02GR0095_3_A02 5', mRNA sequence
scaffold1126_contigs=23	1177464	gi|254653007|gb|FS435326.1|FS435326	569	88.58	359	0.03	63.09	35	6	1172743	1173098	433	78	3e-116	431	FS435326 normalized full-length tobacco cDNA library Nicotiana tabacum cDNA clone TBK02GR0095_3_G12 5', mRNA sequence
scaffold1126_contigs=23	1177464	gi|254653251|gb|FS413846.1|FS413846	607	87.74	359	0.03	59.14	38	6	1172743	1173098	440	85	3e-111	414	FS413846 normalized full-length tobacco cDNA library Nicotiana tabacum cDNA clone TBK02GR0036_2_E09 5', mRNA sequence
scaffold1126_contigs=23	1177464	gi|254654126|gb|FS377972.1|FS377972	524	86.31	358	0.03	68.32	41	8	1172743	1173096	447	94	8e-102	383	FS377972 normalized full-length tobacco cDNA library Nicotiana tabacum cDNA clone TBK01A01NGRL0015_1_E08 5', mRNA sequence
scaffold1126_contigs=23	1177464	gi|254655671|gb|FS388178.1|FS388178	542	86.31	358	0.03	66.05	41	8	1172743	1173096	441	88	8e-102	383	FS388178 normalized full-length tobacco cDNA library Nicotiana tabacum cDNA clone TBK01A01NGRL0043_4_A01 5', mRNA sequence
scaffold1126_contigs=23	1177464	gi|254657126|gb|FS431415.1|FS431415	624	88.02	359	0.03	57.53	37	6	1172743	1173098	439	84	6e-113	420	FS431415 normalized full-length tobacco cDNA library Nicotiana tabacum cDNA clone TBK02GR0084_4_E05 5', mRNA sequence
scaffold1126_contigs=23	1177464	gi|254657341|gb|FS435800.1|FS435800	706	88.58	359	0.03	50.85	35	6	1172743	1173098	433	78	3e-116	431	FS435800 normalized full-length tobacco cDNA library Nicotiana tabacum cDNA clone TBK02GR0097_1_C07 5', mRNA sequence
scaffold1126_contigs=23	1177464	gi|254657966|gb|FS422699.1|FS422699	638	87.43	358	0.03	56.11	37	8	1172743	1173096	441	88	2e-108	405	FS422699 normalized full-length tobacco cDNA library Nicotiana tabacum cDNA clone TBK02GR0060_4_E03 5', mRNA sequence
scaffold1126_contigs=23	1177464	gi|254658190|gb|FS388322.1|FS388322	466	87.75	351	0.03	75.32	36	7	1172752	1173098	431	84	6e-108	403	FS388322 normalized full-length tobacco cDNA library Nicotiana tabacum cDNA clone TBK01A01NGRL0044_1_E05 5', mRNA sequence
scaffold1126_contigs=23	1177464	gi|254658338|gb|FS388470.1|FS388470	625	88.58	359	0.03	57.44	35	6	1172743	1173098	433	78	3e-116	431	FS388470 normalized full-length tobacco cDNA library Nicotiana tabacum cDNA clone TBK01A01NGRL0044_3_B04 5', mRNA sequence
scaffold1126_contigs=23	1177464	gi|254659144|gb|FS430641.1|FS430641	529	88.58	359	0.03	67.86	35	6	1172743	1173098	434	79	3e-116	431	FS430641 normalized full-length tobacco cDNA library Nicotiana tabacum cDNA clone TBK02GR0082_3_F08 5', mRNA sequence
scaffold1126_contigs=23	1177464	gi|254659658|gb|FS408623.1|FS408623	631	88.58	359	0.03	56.89	35	6	1172743	1173098	433	78	3e-116	431	FS408623 normalized full-length tobacco cDNA library Nicotiana tabacum cDNA clone TBK02GR0022_1_E07 5', mRNA sequence
scaffold1126_contigs=23	1177464	gi|254662287|gb|FS434946.1|FS434946	595	87.43	358	0.03	60.17	37	8	1172743	1173096	441	88	2e-108	405	FS434946 normalized full-length tobacco cDNA library Nicotiana tabacum cDNA clone TBK02GR0094_3_G09 5', mRNA sequence
scaffold1126_contigs=23	1177464	gi|309374005|gb|HO842008.1|HO842008	626	85.49	379	0.03	60.54	43	11	1169209	1169581	566	194	2e-102	385	NTZC-EST-1410 Tobacco zygote cell cDNA library Nicotiana tabacum cDNA 5', mRNA sequence
scaffold1126_contigs=23	1177464	gi|76869919|gb|DV160911.1|DV160911	744	86.93	375	0.03	50.4	45	4	1169208	1169580	508	136	2e-112	418	KP1B.104I21F.050725T7 KP1B Nicotiana tabacum cDNA clone KP1B.104I21, mRNA sequence
scaffold1126_contigs=23	1177464	gi|83421682|gb|DW003676.1|DW003676	711	86.93	375	0.03	52.74	45	4	1169208	1169580	560	188	2e-112	418	KR3B.106I11F.051109T7 KR3B Nicotiana tabacum cDNA clone KR3B.106I11, mRNA sequence
scaffold1126_contigs=23	1177464	gi|92036977|gb|EB448682.1|EB448682	616	87.43	358	0.03	58.12	37	8	1172743	1173096	440	87	2e-108	405	KT7B.114L04F.060127T7 KT7 Nicotiana tabacum cDNA clone KT7B.114L04, mRNA sequence
scaffold1126_contigs=23	1177464	gi|92038249|gb|EB449954.1|EB449954	748	86.93	375	0.03	50.13	45	4	1169208	1169580	686	314	2e-112	418	KT7C.105E24F.051219T7 KT7 Nicotiana tabacum cDNA clone KT7C.105E24, mRNA sequence
scaffold1132_contigs=4	114036	gi|156677319|gb|AM823022.1|AM823022	571	74.84	457	0.4	80.04	67	42	19097	19529	549	117	1e-36	163	AM823022 seedling library, SL Nicotiana tabacum cDNA clone nt002198067, mRNA sequence
scaffold1132_contigs=4	114036	gi|156678588|gb|AM835409.1|AM835409	62	100	33	0.03	53.23	0	0	51947	51979	6	38	4e-06	62.1	AM835409 COL, cold overnight library Nicotiana tabacum cDNA clone nt006189033, mRNA sequence
scaffold1132_contigs=4	114036	gi|156678588|gb|AM835409.1|AM835409	62	100	33	0.03	53.23	0	0	51947	51979	13	45	4e-06	62.1	AM835409 COL, cold overnight library Nicotiana tabacum cDNA clone nt006189033, mRNA sequence
scaffold1132_contigs=4	114036	gi|156678588|gb|AM835409.1|AM835409	62	100	33	0.03	53.23	0	0	51947	51979	20	52	4e-06	62.1	AM835409 COL, cold overnight library Nicotiana tabacum cDNA clone nt006189033, mRNA sequence
scaffold1132_contigs=4	114036	gi|156678588|gb|AM835409.1|AM835409	62	100	33	0.03	53.23	0	0	51947	51979	27	59	4e-06	62.1	AM835409 COL, cold overnight library Nicotiana tabacum cDNA clone nt006189033, mRNA sequence
scaffold1132_contigs=4	114036	gi|156678588|gb|AM835409.1|AM835409	62	100	31	0.03	50	0	0	51949	51979	1	31	6e-05	58.4	AM835409 COL, cold overnight library Nicotiana tabacum cDNA clone nt006189033, mRNA sequence
scaffold1133_contigs=5	506095	gi|292658641|gb|GO308174.1|GO308174	573	78.76	579	0.11	100	95	27	368338	368902	1	565	5e-96	363	0DF02 Subtracted cDNA library of transgenic and wild type tobacco Nicotiana tabacum cDNA, mRNA sequence
scaffold1139_contigs=15	335924	gi|156665939|gb|AM791568.1|AM791568	176	92.52	107	0.03	60.8	8	0	59743	59849	107	1	2e-33	154	AM791568 seedling library, SL Nicotiana tabacum cDNA clone nt002239009, mRNA sequence
scaffold1139_contigs=15	335924	gi|309374904|gb|HO842907.1|HO842907	130	83.02	106	0.03	81.54	13	4	43614	43717	1	103	2e-14	91.6	NTZC-EST-2309 Tobacco zygote cell cDNA library Nicotiana tabacum cDNA 5', mRNA sequence
scaffold1139_contigs=15	335924	gi|309374904|gb|HO842907.1|HO842907	130	84.38	96	0.03	73.85	10	4	42553	42646	11	103	6e-14	89.8	NTZC-EST-2309 Tobacco zygote cell cDNA library Nicotiana tabacum cDNA 5', mRNA sequence
scaffold1148_contigs=4	144427	gi|190723694|gb|FG181003.1|FG181003	665	79.13	484	0.34	72.78	87	14	76770	77246	665	189	2e-84	322	AGN_PNL203br1_f2.trimmed.seq AGN_PNL Nicotiana tabacum cDNA 3', mRNA sequence
scaffold1148_contigs=4	144427	gi|190829784|gb|FG161314.1|FG161314	823	78.69	563	0.39	68.41	96	22	76695	77246	743	194	8e-94	353	AGN_RNC018xm23r1.ab1 AGN_RNC Nicotiana tabacum cDNA 3', mRNA sequence
scaffold1149_contigs=12	299567	gi|190730407|gb|FG166966.1|FG166966	834	81.76	828	0.28	99.28	124	27	41171	41987	5	816	0	667	AGN_RNC008xd09f1.ab1 AGN_RNC Nicotiana tabacum cDNA 5', mRNA sequence
scaffold1149_contigs=12	299567	gi|190738519|gb|FG201099.1|FG201099	766	81.88	745	0.25	97.26	115	20	41171	41905	26	760	9e-171	610	AGN_PNL231af1_a5.trimmed.seq AGN_PNL Nicotiana tabacum cDNA 5', mRNA sequence
scaffold1149_contigs=12	299567	gi|190742353|gb|FG148917.1|FG148917	882	81.14	827	0.28	93.76	124	31	41171	41987	43	847	5e-178	634	AGN_RNC116xc04f1.ab1 AGN_RNC Nicotiana tabacum cDNA 5', mRNA sequence
scaffold1149_contigs=12	299567	gi|190763036|gb|FG173592.1|FG173592	782	77.46	692	0.23	88.49	113	40	144525	145197	774	107	1e-99	374	AGN_RNC125xe09f1.ab1 AGN_RNC Nicotiana tabacum cDNA 5', mRNA sequence
scaffold1149_contigs=12	299567	gi|190770151|gb|FG142776.1|FG142776	834	80.89	832	0.28	99.76	121	36	41171	41991	24	828	4e-174	621	AGN_RPC021xb10f1.ab1 AGN_RPC Nicotiana tabacum cDNA 5', mRNA sequence
scaffold1149_contigs=12	299567	gi|190785657|gb|FG138255.1|FG138255	893	80.65	827	0.28	92.61	118	40	41171	41987	77	871	2e-168	603	AGN_ELP002xn06f1.ab1 AGN_ELP Nicotiana tabacum cDNA 5', mRNA sequence
scaffold1149_contigs=12	299567	gi|190793959|gb|FG134474.1|FG134474	872	81.49	740	0.25	84.86	116	20	41171	41904	104	828	4e-164	588	AGN_ELP014xp17f1.ab1 AGN_ELP Nicotiana tabacum cDNA 5', mRNA sequence
scaffold1149_contigs=12	299567	gi|190794188|gb|FG191148.1|FG191148	346	81.76	340	0.11	98.27	58	4	41397	41734	7	344	8e-72	281	AGN_PNL217bf1_g8.trimmed.seq AGN_PNL Nicotiana tabacum cDNA 5', mRNA sequence
scaffold1149_contigs=12	299567	gi|190795058|gb|FG177451.1|FG177451	800	77.51	698	0.23	87.25	115	39	144525	145204	777	104	8e-102	381	AGN_RNC118xm06f1.ab1 AGN_RNC Nicotiana tabacum cDNA 5', mRNA sequence
scaffold1149_contigs=12	299567	gi|190797833|gb|FG141692.1|FG141692	578	80.51	590	0.2	100	91	22	41203	41784	5	578	8e-117	431	AGN_RPC024xi18f1.ab1 AGN_RPC Nicotiana tabacum cDNA 5', mRNA sequence
scaffold1149_contigs=12	299567	gi|190821673|gb|FG155374.1|FG155374	793	75.65	616	0.21	77.68	94	54	144525	145123	207	783	5e-64	255	AGN_RNC030xc09r1.ab1 AGN_RNC Nicotiana tabacum cDNA 3', mRNA sequence
scaffold1149_contigs=12	299567	gi|190858736|gb|FG150259.1|FG150259	716	80.89	675	0.23	94.27	107	22	41171	41834	53	716	3e-141	512	AGN_RNC114xb06f1.ab1 AGN_RNC Nicotiana tabacum cDNA 5', mRNA sequence
scaffold1149_contigs=12	299567	gi|190881916|gb|FG166397.1|FG166397	796	75.16	475	0.16	59.67	78	38	144525	144985	329	777	2e-43	187	AGN_RNC009xk12r1.ab1 AGN_RNC Nicotiana tabacum cDNA 3', mRNA sequence
scaffold1149_contigs=12	299567	gi|190885870|gb|FG133660.1|FG133660	894	80.58	865	0.29	96.76	128	39	41253	42107	58	892	7e-177	630	AGN_ELP016xi09f1.ab1 AGN_ELP Nicotiana tabacum cDNA 5', mRNA sequence
scaffold1149_contigs=12	299567	gi|224707880|gb|FG630428.1|FG630428	421	80.74	244	0.08	57.96	37	9	95232	95470	369	131	8e-42	182	TOBESTR107D06 TOBEST cDNA library 1 Nicotiana tabacum cDNA 5', mRNA sequence
scaffold1149_contigs=12	299567	gi|254612857|gb|FS390547.1|FS390547	545	81.41	511	0.17	93.76	81	14	41171	41674	42	545	5e-109	405	FS390547 normalized full-length tobacco cDNA library Nicotiana tabacum cDNA clone TBK01A01NGRL0050_1_H02 5', mRNA sequence
scaffold1149_contigs=12	299567	gi|254627038|gb|FS411701.1|FS411701	440	81.82	242	0.08	55	33	10	100024	100258	379	142	4e-45	193	FS411701 normalized full-length tobacco cDNA library Nicotiana tabacum cDNA clone TBK02GR0030_3_D09 5', mRNA sequence
scaffold1149_contigs=12	299567	gi|254633888|gb|FS420358.1|FS420358	616	82.03	523	0.17	84.9	83	10	41171	41689	99	614	2e-118	436	FS420358 normalized full-length tobacco cDNA library Nicotiana tabacum cDNA clone TBK02GR0054_2_D06 5', mRNA sequence
scaffold1149_contigs=12	299567	gi|254640781|gb|FS429854.1|FS429854	622	82.32	543	0.18	87.3	87	8	41171	41710	83	619	3e-126	462	FS429854 normalized full-length tobacco cDNA library Nicotiana tabacum cDNA clone TBK02GR0080_3_A02 5', mRNA sequence
scaffold1149_contigs=12	299567	gi|254659029|gb|FS393760.1|FS393760	614	81.64	572	0.19	93.16	89	16	41171	41734	43	606	1e-125	460	FS393760 normalized full-length tobacco cDNA library Nicotiana tabacum cDNA clone TBK01A01NGRL0058_4_H11 5', mRNA sequence
scaffold1149_contigs=12	299567	gi|254659852|gb|FS413393.1|FS413393	569	81.64	523	0.17	91.92	81	15	41171	41685	54	569	2e-113	420	FS413393 normalized full-length tobacco cDNA library Nicotiana tabacum cDNA clone TBK02GR0035_1_E11 5', mRNA sequence
scaffold1149_contigs=12	299567	gi|92029641|gb|EB441346.1|EB441346	863	81.93	819	0.27	94.9	126	22	41171	41978	56	863	0	673	KN6B.108O22F.060106T7 KN6B Nicotiana tabacum cDNA clone KN6B.108O22, mRNA sequence
scaffold1149_contigs=12	299567	gi|92037035|gb|EB448740.1|EB448740	739	81.64	730	0.24	98.78	114	20	41171	41890	15	734	4e-164	588	KT7B.114N19F.060127T7 KT7 Nicotiana tabacum cDNA clone KT7B.114N19, mRNA sequence
scaffold1150_contigs=3	188165	gi|306412274|gb|HO664026.1|HO664026	809	81.98	505	0.27	62.42	77	14	148273	148770	300	797	1e-112	416	gzyksnj3-B166 Normalized cDNA Library Tobacco Leaves and Flowers Nicotiana tabacum cDNA clone B166 similar to similar to Nicotiana attenuata mitogen-activated protein kinase Naf3 mRNA, mRNA sequence
scaffold1153_contigs=2	254557	gi|156677319|gb|AM823022.1|AM823022	571	73.51	302	0.12	52.89	56	24	236205	236494	116	405	3e-15	93.5	AM823022 seedling library, SL Nicotiana tabacum cDNA clone nt002198067, mRNA sequence
scaffold1153_contigs=2	254557	gi|190824144|gb|FG138905.1|FG138905	892	75.86	671	0.26	75.22	127	34	105193	105851	199	846	3e-80	309	AGN_ELP026xf02f1.ab1 AGN_ELP Nicotiana tabacum cDNA 5', mRNA sequence
scaffold1153_contigs=2	254557	gi|254608592|gb|FS410116.1|FS410116	624	77.75	409	0.16	65.54	71	20	105193	105591	212	610	2e-57	233	FS410116 normalized full-length tobacco cDNA library Nicotiana tabacum cDNA clone TBK02GR0026_2_B05 5', mRNA sequence
scaffold1153_contigs=2	254557	gi|254632748|gb|FS425136.1|FS425136	332	79.31	203	0.08	61.14	32	10	109466	109662	96	294	2e-27	134	FS425136 normalized full-length tobacco cDNA library Nicotiana tabacum cDNA clone TBK02GR0067_3_C11 5', mRNA sequence
scaffold1157_contigs=12	381279	gi|33667619|gb|BQ843147.1|BQ843147	252	81.29	171	0.04	67.86	24	8	337425	337589	1	169	1e-26	132	ID_770 Subtracted cDNA library from tobacco BY-2 infected with Agrobacterium tumifaciens Nicotiana tabacum cDNA clone ID_770, mRNA sequence
scaffold1157_contigs=12	381279	gi|33667619|gb|BQ843147.1|BQ843147	252	81.88	138	0.04	54.76	23	2	329718	329854	33	169	1e-21	115	ID_770 Subtracted cDNA library from tobacco BY-2 infected with Agrobacterium tumifaciens Nicotiana tabacum cDNA clone ID_770, mRNA sequence
scaffold1165_contigs=35	298768	gi|156677319|gb|AM823022.1|AM823022	571	75.06	401	0.13	70.23	62	32	49520	49900	549	167	7e-33	152	AM823022 seedling library, SL Nicotiana tabacum cDNA clone nt002198067, mRNA sequence
scaffold1170_contigs=2	10057	gi|32876133|gb|BP133248.1|BP133248	568	80.07	306	3.04	53.87	34	19	3113	3407	128	417	6e-50	204	BP133248 MAT001 Nicotiana tabacum cDNA clone BY5487, mRNA sequence
scaffold1170_contigs=2	10057	gi|52836102|gb|BP532375.1|BP532375	375	82.51	223	2.22	59.47	26	11	3194	3407	369	151	8e-44	183	BP532375 MAT005 Nicotiana tabacum cDNA clone BY27171, mRNA sequence
scaffold1170_contigs=2	10057	gi|92020367|gb|EB432096.1|EB432096	441	81.1	291	2.89	65.99	29	17	3126	3407	438	165	1e-51	209	KL5B.116E12F.060217T7 KL5B Nicotiana tabacum cDNA clone KL5B.116E12, mRNA sequence
scaffold1170_contigs=2	10057	gi|92020564|gb|EB432283.1|EB432283	441	81.1	291	2.89	65.99	29	17	3126	3407	438	165	1e-51	209	KL5B.117B13F.060217T7 KL5B Nicotiana tabacum cDNA clone KL5B.117B13, mRNA sequence
scaffold1170_contigs=2	10057	gi|92020568|gb|EB432287.1|EB432287	568	81.58	304	3.02	53.52	30	17	3113	3407	451	165	4e-57	228	KL5B.117B17F.060217T7 KL5B Nicotiana tabacum cDNA clone KL5B.117B17, mRNA sequence
scaffold1170_contigs=2	10057	gi|92021884|gb|EB433595.1|EB433595	568	81.58	304	3.02	53.52	30	17	3113	3407	451	165	4e-57	228	TL13.103J18F.060313T7 TL13 Nicotiana tabacum cDNA clone TL13.103J18, mRNA sequence
scaffold1172_contigs=7	279620	gi|156675433|gb|AM806401.1|AM806401	469	84.25	362	0.13	77.19	47	10	121219	121575	93	449	9e-91	344	AM806401 COL, cold overnight library Nicotiana tabacum cDNA clone nt006042083, mRNA sequence
scaffold1172_contigs=7	279620	gi|156706795|gb|AM792707.1|AM792707	520	84.53	362	0.13	69.62	46	10	121219	121575	133	489	2e-92	350	AM792707 COL, cold overnight library Nicotiana tabacum cDNA clone nt006174063, mRNA sequence
scaffold1172_contigs=7	279620	gi|190723057|gb|FG133046.1|FG133046	875	81.65	643	0.23	73.49	108	10	21385	22022	172	809	3e-145	525	AGN_ELP018xo13f1.ab1 AGN_ELP Nicotiana tabacum cDNA 5', mRNA sequence
scaffold1172_contigs=7	279620	gi|190743554|gb|FG148971.1|FG148971	864	80.83	767	0.27	88.77	124	23	21385	22144	49	799	7e-162	580	AGN_RNC116xo14f1.ab1 AGN_RNC Nicotiana tabacum cDNA 5', mRNA sequence
scaffold1172_contigs=7	279620	gi|190751453|gb|FG134628.1|FG134628	756	82.17	572	0.2	75.66	91	11	21385	21951	135	700	7e-132	481	AGN_ELP013xg10f1.ab1 AGN_ELP Nicotiana tabacum cDNA 5', mRNA sequence
scaffold1172_contigs=7	279620	gi|190755354|gb|FG173469.1|FG173469	698	84.49	361	0.13	51.72	46	10	121219	121575	296	650	7e-92	348	AGN_RNC126xh02f1.ab1 AGN_RNC Nicotiana tabacum cDNA 5', mRNA sequence
scaffold1172_contigs=7	279620	gi|190756082|gb|FG174243.1|FG174243	918	81.4	656	0.23	71.46	108	14	21385	22034	189	836	1e-144	523	AGN_RNC124xe18f1.ab1 AGN_RNC Nicotiana tabacum cDNA 5', mRNA sequence
scaffold1172_contigs=7	279620	gi|190772807|gb|FG192689.1|FG192689	720	81.94	659	0.24	91.53	110	9	21385	22038	66	720	2e-152	549	AGN_PNL219br1_f2.trimmed.seq AGN_PNL Nicotiana tabacum cDNA 3', mRNA sequence
scaffold1172_contigs=7	279620	gi|190779883|gb|FG183092.1|FG183092	702	84.53	362	0.13	51.57	46	10	121219	121575	241	597	2e-92	350	AGN_PNL206bf1_f10.trimmed.seq AGN_PNL Nicotiana tabacum cDNA 5', mRNA sequence
scaffold1172_contigs=7	279620	gi|190880880|gb|FG137175.1|FG137175	884	80.72	747	0.27	84.5	122	22	21385	22124	142	873	2e-156	562	AGN_ELP005xe12f1.ab1 AGN_ELP Nicotiana tabacum cDNA 5', mRNA sequence
scaffold1172_contigs=7	279620	gi|190884695|gb|FG134835.1|FG134835	900	80.9	759	0.27	84.33	123	22	21385	22135	156	900	2e-161	579	AGN_ELP012xk07f1.ab1 AGN_ELP Nicotiana tabacum cDNA 5', mRNA sequence
scaffold1172_contigs=7	279620	gi|254602008|gb|FS389428.1|FS389428	527	85.08	362	0.13	68.69	44	10	121219	121575	70	426	9e-96	361	FS389428 normalized full-length tobacco cDNA library Nicotiana tabacum cDNA clone TBK01A01NGRL0047_1_G01 5', mRNA sequence
scaffold1172_contigs=7	279620	gi|254612052|gb|FS405750.1|FS405750	684	82.93	492	0.18	71.93	77	7	21385	21872	195	683	2e-118	436	FS405750 normalized full-length tobacco cDNA library Nicotiana tabacum cDNA clone TBK02GR0014_2_D08 5', mRNA sequence
scaffold1172_contigs=7	279620	gi|254616192|gb|FS423949.1|FS423949	612	82.28	429	0.15	70.1	68	8	21385	21809	185	609	7e-97	364	FS423949 normalized full-length tobacco cDNA library Nicotiana tabacum cDNA clone TBK02GR0064_2_C05 5', mRNA sequence
scaffold1172_contigs=7	279620	gi|254620822|gb|FS401298.1|FS401298	587	82.19	393	0.14	66.95	63	7	21385	21773	187	576	7e-87	331	FS401298 normalized full-length tobacco cDNA library Nicotiana tabacum cDNA clone TBK02GR0002_2_A05 5', mRNA sequence
scaffold1172_contigs=7	279620	gi|254629306|gb|FS411907.1|FS411907	632	82.77	447	0.16	70.73	70	7	21385	21827	186	629	3e-105	392	FS411907 normalized full-length tobacco cDNA library Nicotiana tabacum cDNA clone TBK02GR0031_1_F06 5', mRNA sequence
scaffold1172_contigs=7	279620	gi|254634689|gb|FS417290.1|FS417290	587	81.86	408	0.15	69.51	66	8	21385	21788	183	586	2e-88	337	FS417290 normalized full-length tobacco cDNA library Nicotiana tabacum cDNA clone TBK02GR0045_4_D09 5', mRNA sequence
scaffold1172_contigs=7	279620	gi|254640691|gb|FS412276.1|FS412276	670	82.55	487	0.17	72.69	76	9	21385	21866	185	667	2e-113	420	FS412276 normalized full-length tobacco cDNA library Nicotiana tabacum cDNA clone TBK02GR0032_1_E11 5', mRNA sequence
scaffold1172_contigs=7	279620	gi|254647491|gb|FS437832.1|FS437832	552	81.08	370	0.13	67.03	62	8	21385	21749	185	551	4e-74	289	FS437832 normalized full-length tobacco cDNA library Nicotiana tabacum cDNA clone TBK02GR0102_3_F07 5', mRNA sequence
scaffold1172_contigs=7	279620	gi|254651613|gb|FS382415.1|FS382415	541	82.01	339	0.12	62.66	54	7	21385	21719	185	520	7e-72	281	FS382415 normalized full-length tobacco cDNA library Nicotiana tabacum cDNA clone TBK01A01NGRL0027_4_D02 5', mRNA sequence
scaffold1172_contigs=7	279620	gi|254652348|gb|FS422390.1|FS422390	633	82.43	535	0.19	84.52	86	8	21385	21914	93	624	9e-126	460	FS422390 normalized full-length tobacco cDNA library Nicotiana tabacum cDNA clone TBK02GR0060_1_A09 5', mRNA sequence
scaffold1172_contigs=7	279620	gi|254652407|gb|FS422449.1|FS422449	580	82.19	393	0.14	67.76	63	7	21385	21773	187	576	7e-87	331	FS422449 normalized full-length tobacco cDNA library Nicotiana tabacum cDNA clone TBK02GR0060_1_G05 5', mRNA sequence
scaffold1172_contigs=7	279620	gi|254653369|gb|FS431209.1|FS431209	436	79.76	247	0.09	56.65	40	9	21385	21623	189	433	2e-38	171	FS431209 normalized full-length tobacco cDNA library Nicotiana tabacum cDNA clone TBK02GR0084_2_B06 5', mRNA sequence
scaffold1172_contigs=7	279620	gi|254654384|gb|FS383079.1|FS383079	484	80.61	294	0.11	60.74	50	7	21385	21674	194	484	2e-53	220	FS383079 normalized full-length tobacco cDNA library Nicotiana tabacum cDNA clone TBK01A01NGRL0029_3_G11 5', mRNA sequence
scaffold1172_contigs=7	279620	gi|254658268|gb|FS388400.1|FS388400	487	78.84	293	0.1	60.16	53	9	21385	21672	199	487	5e-44	189	FS388400 normalized full-length tobacco cDNA library Nicotiana tabacum cDNA clone TBK01A01NGRL0044_2_D01 5', mRNA sequence
scaffold1172_contigs=7	279620	gi|32871239|gb|BP128354.1|BP128354	610	80.3	462	0.17	75.74	78	13	21385	21839	132	587	7e-92	348	BP128354 MAT001 Nicotiana tabacum cDNA clone BY131, mRNA sequence
scaffold1172_contigs=7	279620	gi|32871240|gb|BP128355.1|BP128355	594	82.57	459	0.16	77.27	73	7	21385	21839	132	587	7e-107	398	BP128355 MAT001 Nicotiana tabacum cDNA clone BY131, mRNA sequence
scaffold1175_contigs=16	684857	gi|156645572|gb|AM780406.1|AM780406	545	82.77	354	0.05	64.95	55	6	37948	38298	545	195	2e-80	311	AM780406 seedling library, SL Nicotiana tabacum cDNA clone nt002023070, mRNA sequence
scaffold1175_contigs=16	684857	gi|156677319|gb|AM823022.1|AM823022	571	75.2	512	0.07	89.67	90	35	504453	504946	549	57	3e-49	207	AM823022 seedling library, SL Nicotiana tabacum cDNA clone nt002198067, mRNA sequence
scaffold1175_contigs=16	684857	gi|156677319|gb|AM823022.1|AM823022	571	74.9	478	0.07	83.71	79	37	25664	26121	62	518	7e-41	180	AM823022 seedling library, SL Nicotiana tabacum cDNA clone nt002198067, mRNA sequence
scaffold1175_contigs=16	684857	gi|156705930|gb|AM800138.1|AM800138	409	79.53	337	0.05	82.4	51	18	359550	359877	409	82	3e-54	224	AM800138 DL, diurnal library Nicotiana tabacum cDNA clone nt005078003, mRNA sequence
scaffold1175_contigs=16	684857	gi|190136674|gb|FG637723.1|FG637723	661	82.83	501	0.07	75.79	74	12	37804	38298	1	495	1e-118	438	TT-34_A07 Samsun trichome library Nicotiana tabacum cDNA, mRNA sequence
scaffold1175_contigs=16	684857	gi|190145218|gb|FG644206.1|FG644206	546	82.31	520	0.08	95.24	78	14	37665	38177	1	513	1e-118	438	TT-18_P21 K326 late senescent leaf library Nicotiana tabacum cDNA, mRNA sequence
scaffold1175_contigs=16	684857	gi|32877943|gb|BP135058.1|BP135058	686	78.24	409	0.06	59.62	63	26	359481	359877	684	290	1e-58	239	BP135058 MAT001 Nicotiana tabacum cDNA clone BY7529, mRNA sequence
scaffold1175_contigs=16	684857	gi|92017902|gb|EB429919.1|EB429919	149	88.51	87	0.01	58.39	8	2	367549	367633	23	109	4e-18	104	KL5B.104M17F.060207T7 KL5B Nicotiana tabacum cDNA clone KL5B.104M17, mRNA sequence
scaffold1175_contigs=16	684857	gi|92020314|gb|EB432043.1|EB432043	149	88.51	87	0.01	58.39	8	2	367549	367633	23	109	4e-18	104	KL5B.116A23F.060217T7 KL5B Nicotiana tabacum cDNA clone KL5B.116A23, mRNA sequence
scaffold1175_contigs=16	684857	gi|92020757|gb|EB432469.1|EB432469	142	87.36	87	0.01	61.27	9	2	367549	367633	16	102	2e-16	99	KL5B.117M14F.060217T7 KL5B Nicotiana tabacum cDNA clone KL5B.117M14, mRNA sequence
scaffold1175_contigs=16	684857	gi|92020847|gb|EB432559.1|EB432559	147	88.51	87	0.01	59.18	8	2	367549	367633	21	107	4e-18	104	KL5B.118C04F.060217T7 KL5B Nicotiana tabacum cDNA clone KL5B.118C04, mRNA sequence
scaffold1175_contigs=16	684857	gi|92020868|gb|EB432580.1|EB432580	150	88.51	87	0.01	58	8	2	367549	367633	24	110	4e-18	104	KL5B.118D10F.060217T7 KL5B Nicotiana tabacum cDNA clone KL5B.118D10, mRNA sequence
scaffold1175_contigs=16	684857	gi|92021008|gb|EB432720.1|EB432720	146	86.36	88	0.01	60.27	8	4	367549	367633	20	106	9e-15	93.5	KL5B.118M15F.060217T7 KL5B Nicotiana tabacum cDNA clone KL5B.118M15, mRNA sequence
scaffold1175_contigs=16	684857	gi|92021323|gb|EB433034.1|EB433034	134	87.14	70	0.01	52.24	7	2	367552	367619	63	132	3e-10	78.7	TL13.101O03F.060313T7 TL13 Nicotiana tabacum cDNA clone TL13.101O03, mRNA sequence
scaffold1175_contigs=16	684857	gi|92021621|gb|EB433332.1|EB433332	153	88.37	86	0.01	56.21	8	2	367549	367632	68	153	2e-17	102	TL13.102M16F.060313T7 TL13 Nicotiana tabacum cDNA clone TL13.102M16, mRNA sequence
scaffold1175_contigs=16	684857	gi|92021919|gb|EB433630.1|EB433630	153	88.37	86	0.01	56.21	8	2	367549	367632	68	153	2e-17	102	TL13.103L13F.060313T7 TL13 Nicotiana tabacum cDNA clone TL13.103L13, mRNA sequence
scaffold1175_contigs=16	684857	gi|92023662|gb|EB435367.1|EB435367	151	88.51	87	0.01	57.62	8	2	367549	367633	62	148	4e-18	104	TL13.110J09F.060320T7 TL13 Nicotiana tabacum cDNA clone TL13.110J09, mRNA sequence
scaffold1175_contigs=16	684857	gi|92023835|gb|EB435540.1|EB435540	149	88.51	87	0.01	58.39	8	2	367549	367633	23	109	4e-18	104	TL13.111G19F.060320T7 TL13 Nicotiana tabacum cDNA clone TL13.111G19, mRNA sequence
scaffold1175_contigs=16	684857	gi|92024334|gb|EB436039.1|EB436039	158	88.51	87	0.01	55.06	8	2	367549	367633	16	102	4e-18	104	BL12.100C20F.060308T7 BL12 Nicotiana tabacum cDNA clone BL12.100C20, mRNA sequence
scaffold1178_contigs=24	666827	gi|156683803|gb|AM841489.1|AM841489	367	90.26	195	0.03	53.13	10	7	600479	600667	62	253	6e-61	246	AM841489 DL, diurnal library Nicotiana tabacum cDNA clone nt005066088, mRNA sequence
scaffold1178_contigs=24	666827	gi|357429536|gb|JG448955.1|JG448955	387	88.77	276	0.04	71.32	23	6	600503	600773	353	81	2e-86	331	TOBSSHATCE386C Nicotiana tabacum petit havana SR1 asymmetric two-celled proembryo suppression subtractive cDNA library Nicotiana tabacum cDNA, mRNA sequence
scaffold1179_contigs=8	402504	gi|156677319|gb|AM823022.1|AM823022	571	74.9	522	0.13	91.42	88	40	322910	323410	62	561	1e-46	198	AM823022 seedling library, SL Nicotiana tabacum cDNA clone nt002198067, mRNA sequence
scaffold1181_contigs=35	1207511	gi|156648336|gb|AM840382.1|AM840382	398	77.51	209	0.02	52.51	33	13	146126	146327	30	231	1e-20	113	AM840382 COL, cold overnight library Nicotiana tabacum cDNA clone nt006079082, mRNA sequence
scaffold1181_contigs=35	1207511	gi|156688163|gb|AM818443.1|AM818443	480	85.98	271	0.02	56.46	37	1	366724	366993	380	110	2e-73	289	AM818443 seedling library, SL Nicotiana tabacum cDNA clone nt002257004, mRNA sequence
scaffold1181_contigs=35	1207511	gi|156700430|gb|AM795443.1|AM795443	508	83.8	358	0.03	70.47	29	8	337051	337390	53	399	1e-80	313	AM795443 seedling library, SL Nicotiana tabacum cDNA clone nt002336095, mRNA sequence
scaffold1181_contigs=35	1207511	gi|224703722|gb|FG629902.1|FG629902	446	78.17	449	0.04	100	82	16	308849	309289	1	441	2e-68	272	TOBESTR101B10 TOBEST cDNA library 1 Nicotiana tabacum cDNA 5', mRNA sequence
scaffold1181_contigs=35	1207511	gi|254598373|gb|FS394762.1|FS394762	538	85.66	272	0.02	50.56	36	3	366724	366993	527	257	9e-72	283	FS394762 normalized full-length tobacco cDNA library Nicotiana tabacum cDNA clone TBK01A01NGRL0061_3_G10 5', mRNA sequence
scaffold1181_contigs=35	1207511	gi|309371856|gb|HO843262.1|HO843262	199	85.22	203	0.02	100	16	12	677373	677569	199	5	1e-45	196	NT2C-EST-0308 Tobacco two-celled proembryo cDNA library Nicotiana tabacum cDNA 5', mRNA sequence
scaffold1181_contigs=35	1207511	gi|310832153|gb|GT271167.1|GT271167	195	85.71	98	0.01	50.26	12	2	367712	367808	127	31	3e-17	102	TOBSSHAC378C two celled proembryo suppression subtractive cDNA library Nicotiana tabacum cDNA, mRNA sequence
scaffold1181_contigs=35	1207511	gi|92040060|gb|EB451763.1|EB451763	378	82.29	192	0.02	50.79	24	9	947335	947521	9	195	6e-34	158	KT7C.112H21F.051221T7 KT7 Nicotiana tabacum cDNA clone KT7C.112H21, mRNA sequence
scaffold1182_contigs=8	485349	gi|123209424|gb|EH615193.1|EH615193	654	79.52	459	0.09	70.18	68	21	110647	111089	490	42	3e-78	303	EST_FLW001xa09f1.ab1 EST_FLW Nicotiana tabacum cDNA, mRNA sequence
scaffold1182_contigs=8	485349	gi|123209450|gb|EH615213.1|EH615213	651	79.74	459	0.09	70.51	67	21	110647	111089	485	37	6e-80	309	EST_FLW001xe05f1.ab1 EST_FLW Nicotiana tabacum cDNA, mRNA sequence
scaffold1182_contigs=8	485349	gi|123209492|gb|EH615244.1|EH615244	767	79.52	459	0.09	59.84	68	21	110647	111089	484	36	3e-78	303	EST_FLW001xk01f1.ab1 EST_FLW Nicotiana tabacum cDNA, mRNA sequence
scaffold1182_contigs=8	485349	gi|156647282|gb|AM847082.1|AM847082	563	78.79	429	0.09	76.2	64	20	110632	111043	145	563	5e-66	263	AM847082 COL, cold overnight library Nicotiana tabacum cDNA clone nt006124036, mRNA sequence
scaffold1182_contigs=8	485349	gi|156678588|gb|AM835409.1|AM835409	62	100	32	0.01	51.61	0	0	337868	337899	37	6	7e-05	60.2	AM835409 COL, cold overnight library Nicotiana tabacum cDNA clone nt006189033, mRNA sequence
scaffold1182_contigs=8	485349	gi|156678588|gb|AM835409.1|AM835409	62	100	32	0.01	51.61	0	0	337868	337899	44	13	7e-05	60.2	AM835409 COL, cold overnight library Nicotiana tabacum cDNA clone nt006189033, mRNA sequence
scaffold1182_contigs=8	485349	gi|156678588|gb|AM835409.1|AM835409	62	100	32	0.01	51.61	0	0	337868	337899	51	20	7e-05	60.2	AM835409 COL, cold overnight library Nicotiana tabacum cDNA clone nt006189033, mRNA sequence
scaffold1182_contigs=8	485349	gi|156678588|gb|AM835409.1|AM835409	62	100	32	0.01	51.61	0	0	337868	337899	58	27	7e-05	60.2	AM835409 COL, cold overnight library Nicotiana tabacum cDNA clone nt006189033, mRNA sequence
scaffold1182_contigs=8	485349	gi|190137723|gb|FG635412.1|FG635412	658	79.83	476	0.1	72.34	67	22	110632	111089	523	59	3e-83	320	TT-02_I03 Samsun trichome library Nicotiana tabacum cDNA, mRNA sequence
scaffold1182_contigs=8	485349	gi|190138623|gb|FG635712.1|FG635712	653	79.83	476	0.1	72.89	67	22	110632	111089	523	59	3e-83	320	TT-06_C10 Samsun trichome library Nicotiana tabacum cDNA, mRNA sequence
scaffold1182_contigs=8	485349	gi|190147101|gb|FG645361.1|FG645361	678	79.52	459	0.09	67.7	68	21	110647	111089	491	43	3e-78	303	TT-49_B23 K326 late senescent leaf library Nicotiana tabacum cDNA, mRNA sequence
scaffold1182_contigs=8	485349	gi|190764723|gb|FG172143.1|FG172143	673	79.74	459	0.09	68.2	67	21	110647	111089	477	29	6e-80	309	AGN_RNC128xc08f1.ab1 AGN_RNC Nicotiana tabacum cDNA 5', mRNA sequence
scaffold1182_contigs=8	485349	gi|190815293|gb|FG172225.1|FG172225	595	79.74	459	0.09	77.14	67	21	110647	111089	119	567	6e-80	309	AGN_RNC128xc08r1.ab1 AGN_RNC Nicotiana tabacum cDNA 3', mRNA sequence
scaffold1182_contigs=8	485349	gi|190878111|gb|FG152141.1|FG152141	844	79.52	459	0.09	54.38	68	21	110647	111089	476	28	3e-78	303	AGN_RNC108xi21f1.ab1 AGN_RNC Nicotiana tabacum cDNA 5', mRNA sequence
scaffold1182_contigs=8	485349	gi|190879734|gb|FG152197.1|FG152197	771	77.99	427	0.09	55.38	67	22	110647	111058	302	716	6e-60	243	AGN_RNC108xi21r1.ab1 AGN_RNC Nicotiana tabacum cDNA 3', mRNA sequence
scaffold1182_contigs=8	485349	gi|224702933|gb|FG626094.1|FG626094	592	79.74	459	0.09	77.53	67	21	110647	111089	480	32	6e-80	309	TOBESTR056D05 TOBEST cDNA library 1 Nicotiana tabacum cDNA 5', mRNA sequence
scaffold1182_contigs=8	485349	gi|254611770|gb|FS400673.1|FS400673	527	79.83	476	0.1	90.32	67	22	110632	111089	516	52	3e-83	320	FS400673 normalized full-length tobacco cDNA library Nicotiana tabacum cDNA clone TBK01A01NGRL0078_2_G06 5', mRNA sequence
scaffold1182_contigs=8	485349	gi|254612356|gb|FS375092.1|FS375092	478	79.56	450	0.09	94.14	66	21	110656	111089	475	36	1e-76	298	FS375092 normalized full-length tobacco cDNA library Nicotiana tabacum cDNA clone TBK01A01NGRL0006_3_G11 5', mRNA sequence
scaffold1182_contigs=8	485349	gi|254612440|gb|FS385486.1|FS385486	616	79.74	459	0.09	74.51	67	21	110647	111089	487	39	6e-80	309	FS385486 normalized full-length tobacco cDNA library Nicotiana tabacum cDNA clone TBK01A01NGRL0036_2_D12 5', mRNA sequence
scaffold1182_contigs=8	485349	gi|254619535|gb|FS436294.1|FS436294	592	79.74	459	0.09	77.53	67	21	110647	111089	486	38	6e-80	309	FS436294 normalized full-length tobacco cDNA library Nicotiana tabacum cDNA clone TBK02GR0098_2_F06 5', mRNA sequence
scaffold1182_contigs=8	485349	gi|254631994|gb|FS407583.1|FS407583	587	79.62	476	0.1	81.09	68	22	110632	111089	516	52	1e-81	315	FS407583 normalized full-length tobacco cDNA library Nicotiana tabacum cDNA clone TBK02GR0019_2_C05 5', mRNA sequence
scaffold1182_contigs=8	485349	gi|254639591|gb|FS412400.1|FS412400	540	79.74	459	0.09	85	67	21	110647	111089	487	39	6e-80	309	FS412400 normalized full-length tobacco cDNA library Nicotiana tabacum cDNA clone TBK02GR0032_2_H07 5', mRNA sequence
scaffold1182_contigs=8	485349	gi|254642308|gb|FS402573.1|FS402573	633	79.83	476	0.1	75.2	67	22	110632	111089	516	52	3e-83	320	FS402573 normalized full-length tobacco cDNA library Nicotiana tabacum cDNA clone TBK02GR0005_3_H01 5', mRNA sequence
scaffold1182_contigs=8	485349	gi|254659703|gb|FS408668.1|FS408668	611	79.74	459	0.09	75.12	67	21	110647	111089	495	47	6e-80	309	FS408668 normalized full-length tobacco cDNA library Nicotiana tabacum cDNA clone TBK02GR0022_2_A07 5', mRNA sequence
scaffold1182_contigs=8	485349	gi|254661613|gb|FS404320.1|FS404320	507	77.27	462	0.1	91.12	66	33	110656	111089	502	52	1e-57	235	FS404320 normalized full-length tobacco cDNA library Nicotiana tabacum cDNA clone TBK02GR0010_3_A06 5', mRNA sequence
scaffold1182_contigs=8	485349	gi|306412115|gb|HO663867.1|HO663867	667	79.57	460	0.09	68.97	66	23	110647	111089	486	38	3e-78	303	gzyksnj3-A007 Normalized cDNA Library Tobacco Leaves and Flowers Nicotiana tabacum cDNA clone A007 similar to similar to Vitis vinifera hypothetical protein, mRNA sequence
scaffold1182_contigs=8	485349	gi|309372189|gb|HO843595.1|HO843595	637	79.52	459	0.09	72.06	68	21	110647	111089	495	47	3e-78	303	NT2C-EST-0641 Tobacco two-celled proembryo cDNA library Nicotiana tabacum cDNA 5', mRNA sequence
scaffold1182_contigs=8	485349	gi|309372221|gb|HO843627.1|HO843627	612	80.04	476	0.1	77.78	66	22	110632	111089	523	59	6e-85	326	NT2C-EST-0673 Tobacco two-celled proembryo cDNA library Nicotiana tabacum cDNA 5', mRNA sequence
scaffold1182_contigs=8	485349	gi|309372327|gb|HO843733.1|HO843733	654	79.62	476	0.1	72.78	68	22	110632	111089	515	51	1e-81	315	NT2C-EST-0779 Tobacco two-celled proembryo cDNA library Nicotiana tabacum cDNA 5', mRNA sequence
scaffold1182_contigs=8	485349	gi|309373033|gb|HO841036.1|HO841036	679	79.83	476	0.1	70.1	67	22	110632	111089	524	60	3e-83	320	NTZC-EST-0438 Tobacco zygote cell cDNA library Nicotiana tabacum cDNA 5', mRNA sequence
scaffold1182_contigs=8	485349	gi|309374063|gb|HO842066.1|HO842066	605	79.83	476	0.1	78.68	67	22	110632	111089	523	59	3e-83	320	NTZC-EST-1468 Tobacco zygote cell cDNA library Nicotiana tabacum cDNA 5', mRNA sequence
scaffold1182_contigs=8	485349	gi|309375485|gb|HO844262.1|HO844262	654	79.52	459	0.09	70.18	68	21	110647	111089	487	39	3e-78	303	NT2C-EST-1308 Tobacco two-celled proembryo cDNA library Nicotiana tabacum cDNA 5', mRNA sequence
scaffold1182_contigs=8	485349	gi|309375969|gb|HO844746.1|HO844746	627	79.74	459	0.09	73.21	67	21	110647	111089	495	47	6e-80	309	NT2C-EST-1792 Tobacco two-celled proembryo cDNA library Nicotiana tabacum cDNA 5', mRNA sequence
scaffold1182_contigs=8	485349	gi|309376483|gb|HO845260.1|HO845260	572	80.17	459	0.09	80.24	65	21	110647	111089	494	46	3e-83	320	NTEC-EST-0157 Tobacco egg cell cDNA library Nicotiana tabacum cDNA 5', mRNA sequence
scaffold1182_contigs=8	485349	gi|309376575|gb|HO845352.1|HO845352	653	79.41	476	0.1	72.89	69	22	110632	111089	523	59	6e-80	309	NTEC-EST-0249 Tobacco egg cell cDNA library Nicotiana tabacum cDNA 5', mRNA sequence
scaffold1182_contigs=8	485349	gi|309376594|gb|HO845371.1|HO845371	658	80.17	459	0.09	69.76	65	21	110647	111089	494	46	3e-83	320	NTEC-EST-0268 Tobacco egg cell cDNA library Nicotiana tabacum cDNA 5', mRNA sequence
scaffold1182_contigs=8	485349	gi|309377606|gb|HO846383.1|HO846383	604	79.21	457	0.09	75.66	69	21	110647	111087	493	47	2e-75	294	NTEC-EST-1280 Tobacco egg cell cDNA library Nicotiana tabacum cDNA 5', mRNA sequence
scaffold1182_contigs=8	485349	gi|310832030|gb|GT270928.1|GT270928	507	77.32	313	0.06	61.74	47	19	110647	110944	304	1	5e-36	163	TOBSSHAC139C two celled proembryo suppression subtractive cDNA library Nicotiana tabacum cDNA, mRNA sequence
scaffold1182_contigs=8	485349	gi|310832193|gb|GT271265.1|GT271265	430	76.22	328	0.07	76.28	51	21	110632	110942	320	3	1e-31	148	TOBSSHBC091C two celled proembryo suppression subtractive cDNA library Nicotiana tabacum cDNA, mRNA sequence
scaffold1182_contigs=8	485349	gi|311120518|gb|HS080861.1|HS080861	612	79.52	459	0.09	75	68	21	110647	111089	488	40	3e-78	303	nta0574 Tobacco cultivar SR1 apical cell cDNA library Nicotiana tabacum cDNA, mRNA sequence
scaffold1182_contigs=8	485349	gi|311120519|gb|HS080862.1|HS080862	619	79.74	459	0.09	74.15	67	21	110647	111089	497	49	6e-80	309	nta0575 Tobacco cultivar SR1 apical cell cDNA library Nicotiana tabacum cDNA, mRNA sequence
scaffold1182_contigs=8	485349	gi|311122352|gb|HS080679.1|HS080679	617	79.62	476	0.1	77.15	68	22	110632	111089	518	54	1e-81	315	nta0392 Tobacco cultivar SR1 apical cell cDNA library Nicotiana tabacum cDNA, mRNA sequence
scaffold1182_contigs=8	485349	gi|311122354|gb|HS080681.1|HS080681	531	79.62	476	0.1	89.64	68	22	110632	111089	527	63	1e-81	315	nta0394 Tobacco cultivar SR1 apical cell cDNA library Nicotiana tabacum cDNA, mRNA sequence
scaffold1182_contigs=8	485349	gi|311123931|gb|HS083902.1|HS083902	581	79.24	419	0.09	72.12	63	19	110647	111050	412	3	3e-68	270	ntb0843 Tobacco cultivar SR1 basal cell cDNA library Nicotiana tabacum cDNA, mRNA sequence
scaffold1182_contigs=8	485349	gi|311123932|gb|HS083903.1|HS083903	640	79.74	459	0.09	71.72	67	21	110647	111089	492	44	6e-80	309	ntb0844 Tobacco cultivar SR1 basal cell cDNA library Nicotiana tabacum cDNA, mRNA sequence
scaffold1182_contigs=8	485349	gi|311125176|gb|HS085103.1|HS085103	592	79.74	464	0.1	78.38	65	22	110632	111077	453	1	6e-80	309	ntb2044 Tobacco cultivar SR1 basal cell cDNA library Nicotiana tabacum cDNA, mRNA sequence
scaffold1182_contigs=8	485349	gi|311125380|gb|HS085307.1|HS085307	88	98.7	77	0.02	87.5	1	0	133692	133768	3	79	3e-28	137	ntb2248 Tobacco cultivar SR1 basal cell cDNA library Nicotiana tabacum cDNA, mRNA sequence
scaffold1182_contigs=8	485349	gi|33667356|gb|BQ842884.1|BQ842884	455	78.84	293	0.06	64.4	39	18	110647	110924	167	451	6e-40	176	ID_197 Subtracted cDNA library from tobacco BY-2 infected with Agrobacterium tumifaciens Nicotiana tabacum cDNA clone ID_197 similar to Acc# AAD13388; Ribosomal protein L27a [Petunia x hybrida] (E value: 6E-42), mRNA sequence
scaffold1182_contigs=8	485349	gi|51454689|gb|CV016337.1|CV016337	481	79.11	450	0.09	93.56	67	22	110656	111089	481	43	1e-72	285	tbt_002488 Normalized Nicotiana tabacum cDNA library Nicotiana tabacum cDNA clone tbt_002488 5', mRNA sequence
scaffold1182_contigs=8	485349	gi|51455308|gb|CV016956.1|CV016956	325	78.98	176	0.04	54.15	27	9	110632	110801	232	61	2e-20	111	tbt_007712 Normalized Nicotiana tabacum cDNA library Nicotiana tabacum cDNA clone tbt_007712 5', mRNA sequence
scaffold1182_contigs=8	485349	gi|51456464|gb|CV018112.1|CV018112	501	75.33	458	0.09	91.42	65	38	110656	111073	499	50	2e-40	178	tbt_010874 Normalized Nicotiana tabacum cDNA library Nicotiana tabacum cDNA clone tbt_010874 5', mRNA sequence
scaffold1182_contigs=8	485349	gi|51463183|gb|CV021675.1|CV021675	359	74.86	358	0.07	99.72	57	27	110673	111007	348	1	1e-26	132	tbt_001472 Normalized Nicotiana tabacum cDNA library Nicotiana tabacum cDNA clone tbt_001472 5', mRNA sequence
scaffold1182_contigs=8	485349	gi|52834630|gb|BP530903.1|BP530903	506	79.24	419	0.09	82.81	63	19	110647	111050	411	2	3e-68	270	BP530903 MAT005 Nicotiana tabacum cDNA clone BY23168, mRNA sequence
scaffold1182_contigs=8	485349	gi|52838796|gb|BP535069.1|BP535069	535	78.66	464	0.1	86.73	68	26	110646	111089	468	16	5e-71	279	BP535069 MAT005 Nicotiana tabacum cDNA clone BY34280, mRNA sequence
scaffold1182_contigs=8	485349	gi|76867687|gb|DV158680.1|DV158680	657	79.83	476	0.1	72.45	67	22	110632	111089	516	52	3e-83	320	KG9B.004E20F.050721T7 KG9B Nicotiana tabacum cDNA clone KG9B.004E20, mRNA sequence
scaffold1182_contigs=8	485349	gi|94324105|gb|EB677707.1|EB677707	737	79.83	476	0.1	64.59	67	22	110632	111089	571	107	3e-83	320	KG9B.102I06F.051126T7 KG9B Nicotiana tabacum cDNA clone KG9B.102I06, mRNA sequence
scaffold1182_contigs=8	485349	gi|94325197|gb|EB678799.1|EB678799	636	79.74	464	0.1	72.96	65	22	110632	111077	469	17	6e-80	309	KG9B.105I07F.051128T7 KG9B Nicotiana tabacum cDNA clone KG9B.105I07, mRNA sequence
scaffold1183_contigs=24	787938	gi|190781810|gb|FG154772.1|FG154772	762	79.95	409	0.05	53.67	75	6	270794	271197	636	230	3e-75	294	AGN_RNC103xn20f1.ab1 AGN_RNC Nicotiana tabacum cDNA 5', mRNA sequence
scaffold1183_contigs=24	787938	gi|190797450|gb|FG168722.1|FG168722	799	78.92	446	0.06	55.82	84	9	270758	271197	280	721	3e-75	294	AGN_RNC005xj01r1.ab1 AGN_RNC Nicotiana tabacum cDNA 3', mRNA sequence
scaffold1183_contigs=24	787938	gi|190815291|gb|FG168647.1|FG168647	849	79.15	446	0.06	52.53	84	8	270758	271197	660	218	6e-77	300	AGN_RNC005xj01f1.ab1 AGN_RNC Nicotiana tabacum cDNA 5', mRNA sequence
scaffold1183_contigs=24	787938	gi|190831942|gb|FG174733.1|FG174733	790	79.35	402	0.05	50.89	75	7	270758	271154	303	701	1e-69	276	AGN_RNC123xk21r1.ab1 AGN_RNC Nicotiana tabacum cDNA 3', mRNA sequence
scaffold1183_contigs=24	787938	gi|190861769|gb|FG174670.1|FG174670	827	79.15	446	0.06	53.93	84	8	270758	271197	681	239	6e-77	300	AGN_RNC123xk21f1.ab1 AGN_RNC Nicotiana tabacum cDNA 5', mRNA sequence
scaffold1183_contigs=24	787938	gi|254599422|gb|FS423185.1|FS423185	544	77.81	356	0.05	65.44	56	17	548848	549185	120	470	2e-46	198	FS423185 normalized full-length tobacco cDNA library Nicotiana tabacum cDNA clone TBK02GR0062_1_G12 5', mRNA sequence
scaffold1183_contigs=24	787938	gi|254629588|gb|FS416564.1|FS416564	615	78.9	583	0.07	94.8	87	31	15698	16256	6	576	7e-96	363	FS416564 normalized full-length tobacco cDNA library Nicotiana tabacum cDNA clone TBK02GR0043_4_E05 5', mRNA sequence
scaffold1183_contigs=24	787938	gi|254632176|gb|FS420990.1|FS420990	544	78.37	356	0.05	65.44	54	17	548848	549185	50	400	1e-49	209	FS420990 normalized full-length tobacco cDNA library Nicotiana tabacum cDNA clone TBK02GR0056_1_D04 5', mRNA sequence
scaffold1183_contigs=24	787938	gi|254639897|gb|FS429622.1|FS429622	605	82.11	313	0.04	51.74	50	6	270888	271197	585	276	8e-66	263	FS429622 normalized full-length tobacco cDNA library Nicotiana tabacum cDNA clone TBK02GR0079_4_D10 5', mRNA sequence
scaffold1183_contigs=24	787938	gi|254649692|gb|FS377572.1|FS377572	650	77.53	356	0.05	54.77	56	18	548848	549185	137	486	1e-44	193	FS377572 normalized full-length tobacco cDNA library Nicotiana tabacum cDNA clone TBK01A01NGRL0014_1_C04 5', mRNA sequence
scaffold1183_contigs=24	787938	gi|254653571|gb|FS435467.1|FS435467	554	76.72	408	0.05	73.65	75	18	270821	271216	551	152	3e-50	211	FS435467 normalized full-length tobacco cDNA library Nicotiana tabacum cDNA clone TBK02GR0096_1_D09 5', mRNA sequence
scaffold1183_contigs=24	787938	gi|254659313|gb|FS430810.1|FS430810	664	79.95	394	0.05	59.34	72	6	270809	271197	661	270	6e-72	283	FS430810 normalized full-length tobacco cDNA library Nicotiana tabacum cDNA clone TBK02GR0083_1_F04 5', mRNA sequence
scaffold1183_contigs=24	787938	gi|51457670|gb|CV019318.1|CV019318	309	81.14	281	0.04	90.94	45	8	631079	631355	4	280	2e-52	219	tbt_003424 Normalized Nicotiana tabacum cDNA library Nicotiana tabacum cDNA clone tbt_003424 5', mRNA sequence
scaffold1183_contigs=24	787938	gi|83418197|gb|DW000191.1|DW000191	886	79.15	446	0.06	50.34	84	8	270758	271197	710	268	6e-77	300	KL4B.105B22F.051104T7 KL4B Nicotiana tabacum cDNA clone KL4B.105B22, mRNA sequence
scaffold1183_contigs=24	787938	gi|92017823|gb|EB429840.1|EB429840	559	81.17	377	0.05	67.44	61	10	630984	631355	43	414	3e-75	294	KL5B.104G10F.060207T7 KL5B Nicotiana tabacum cDNA clone KL5B.104G10, mRNA sequence
scaffold1183_contigs=24	787938	gi|92019586|gb|EB431356.1|EB431356	737	80.9	377	0.05	51.15	62	10	630984	631355	252	623	1e-73	289	KL5B.113B20F.060217T7 KL5B Nicotiana tabacum cDNA clone KL5B.113B20, mRNA sequence
scaffold1183_contigs=24	787938	gi|92021107|gb|EB432818.1|EB432818	728	81.17	377	0.05	51.79	61	10	630984	631355	194	565	3e-75	294	TL13.101C11F.060313T7 TL13 Nicotiana tabacum cDNA clone TL13.101C11, mRNA sequence
scaffold1183_contigs=24	787938	gi|92022353|gb|EB434058.1|EB434058	457	82.37	312	0.04	68.27	51	4	631046	631355	4	313	2e-67	268	TL13.105P12F.060313T7 TL13 Nicotiana tabacum cDNA clone TL13.105P12, mRNA sequence
scaffold1183_contigs=24	787938	gi|92024921|gb|EB436626.1|EB436626	306	85.54	166	0.02	54.25	24	0	631190	631355	1	166	4e-39	174	BL12.101O14F.060309T7 BL12 Nicotiana tabacum cDNA clone BL12.101O14, mRNA sequence
scaffold1183_contigs=24	787938	gi|92025712|gb|EB437417.1|EB437417	713	80.95	378	0.05	53.02	61	11	630984	631355	178	550	1e-73	289	BL12.104I12F.060309T7 BL12 Nicotiana tabacum cDNA clone BL12.104I12, mRNA sequence
scaffold1183_contigs=24	787938	gi|92026847|gb|EB438552.1|EB438552	770	76.64	441	0.06	57.27	82	19	270788	271216	602	171	4e-54	224	KN6B.101B13F.051230T7 KN6B Nicotiana tabacum cDNA clone KN6B.101B13, mRNA sequence
scaffold1183_contigs=24	787938	gi|94328358|gb|EB681960.1|EB681960	609	81.17	377	0.05	61.9	61	10	630984	631355	93	464	3e-75	294	KP1B.111B11F.060116T7 KP1B Nicotiana tabacum cDNA clone KP1B.111B11, mRNA sequence
scaffold1183_contigs=24	787938	gi|94328502|gb|EB682104.1|EB682104	113	96.83	63	0.01	55.75	2	0	353267	353329	63	1	1e-18	106	KP1B.111I18F.060116T7 KP1B Nicotiana tabacum cDNA clone KP1B.111I18, mRNA sequence
scaffold1184_contigs=2	157906	gi|123224992|gb|EH623902.1|EH623902	408	83.29	407	0.26	99.75	58	10	109556	109957	408	7	1e-97	366	CHO_SL019xg07f1.ab1 CHO_SL Nicotiana tabacum cDNA, mRNA sequence
scaffold1184_contigs=2	157906	gi|123225193|gb|EH624019.1|EH624019	374	83.91	379	0.24	100	47	12	109556	109927	374	3	1e-92	350	CHO_SL019xf07f1.ab1 CHO_SL Nicotiana tabacum cDNA, mRNA sequence
scaffold1184_contigs=2	157906	gi|123225236|gb|EH624035.1|EH624035	400	82.51	406	0.26	100	59	12	109556	109955	400	1	1e-91	346	CHO_SL019xl15f1.ab1 CHO_SL Nicotiana tabacum cDNA, mRNA sequence
scaffold1184_contigs=2	157906	gi|156690822|gb|AM816141.1|AM816141	419	83.4	241	0.15	57.52	28	12	109417	109651	141	375	2e-51	213	AM816141 COL, cold overnight library Nicotiana tabacum cDNA clone nt006229066, mRNA sequence
scaffold1184_contigs=2	157906	gi|156699258|gb|AM820142.1|AM820142	469	83.11	444	0.28	94.67	63	12	109559	109996	469	32	5e-106	394	AM820142 DL, diurnal library Nicotiana tabacum cDNA clone nt005219094, mRNA sequence
scaffold1184_contigs=2	157906	gi|190715782|gb|FG138664.1|FG138664	887	85.78	865	0.55	97.52	93	29	109701	110559	847	7	0	889	AGN_ELP026xg07f1.ab1 AGN_ELP Nicotiana tabacum cDNA 5', mRNA sequence
scaffold1184_contigs=2	157906	gi|190723114|gb|FG140835.1|FG140835	804	84.01	788	0.5	98.01	102	24	110200	110980	772	2	0	736	AGN_ELP020xb14f1.ab1 AGN_ELP Nicotiana tabacum cDNA 5', mRNA sequence
scaffold1184_contigs=2	157906	gi|190723137|gb|FG147328.1|FG147328	816	84.4	782	0.5	95.83	91	31	109847	110621	777	20	0	739	AGN_RPC006xb10f1.ab1 AGN_RPC Nicotiana tabacum cDNA 5', mRNA sequence
scaffold1184_contigs=2	157906	gi|190723428|gb|FG133060.1|FG133060	908	81.74	909	0.58	100	127	39	110220	111121	905	29	0	723	AGN_ELP018xc10f1.ab1 AGN_ELP Nicotiana tabacum cDNA 5', mRNA sequence
scaffold1184_contigs=2	157906	gi|190723760|gb|FG199522.1|FG199522	751	85.69	734	0.46	97.74	95	10	109821	110549	749	21	0	765	AGN_PNL228df1_h4.trimmed.seq AGN_PNL Nicotiana tabacum cDNA 5', mRNA sequence
scaffold1184_contigs=2	157906	gi|190724517|gb|FG199553.1|FG199553	698	84.44	540	0.34	77.36	62	20	109417	109945	169	697	1e-141	512	AGN_PNL228dr1_c11.trimmed.seq AGN_PNL Nicotiana tabacum cDNA 3', mRNA sequence
scaffold1184_contigs=2	157906	gi|190729759|gb|FG133364.1|FG133364	813	81.97	699	0.44	85.98	101	25	110046	110738	680	1	8e-159	569	AGN_ELP017xa02f1.ab1 AGN_ELP Nicotiana tabacum cDNA 5', mRNA sequence
scaffold1184_contigs=2	157906	gi|190730727|gb|FG135758.1|FG135758	907	81.4	914	0.58	100	134	35	109866	110771	905	20	0	713	AGN_ELP010xh08f1.ab1 AGN_ELP Nicotiana tabacum cDNA 5', mRNA sequence
scaffold1184_contigs=2	157906	gi|190731523|gb|FG194472.1|FG194472	713	82.91	585	0.37	82.05	82	16	109421	109996	134	709	5e-141	510	AGN_PNL221dr1_c3.trimmed.seq AGN_PNL Nicotiana tabacum cDNA 3', mRNA sequence
scaffold1184_contigs=2	157906	gi|190737410|gb|FG152675.1|FG152675	792	82.14	532	0.34	67.17	73	19	109421	109943	241	759	9e-119	436	AGN_RNC107xg20f1.ab1 AGN_RNC Nicotiana tabacum cDNA 5', mRNA sequence
scaffold1184_contigs=2	157906	gi|190737832|gb|FG135763.1|FG135763	875	83.37	884	0.56	100	116	30	110150	111026	874	15	0	789	AGN_ELP010xh20f1.ab1 AGN_ELP Nicotiana tabacum cDNA 5', mRNA sequence
scaffold1184_contigs=2	157906	gi|190739095|gb|FG201427.1|FG201427	756	82.55	619	0.39	81.88	88	18	109421	110029	138	746	5e-146	527	AGN_PNL231br1_g10.trimmed.seq AGN_PNL Nicotiana tabacum cDNA 3', mRNA sequence
scaffold1184_contigs=2	157906	gi|190739267|gb|FG137404.1|FG137404	810	83.08	792	0.5	97.78	113	21	110338	111121	780	2	0	701	AGN_ELP004xg15f1.ab1 AGN_ELP Nicotiana tabacum cDNA 5', mRNA sequence
scaffold1184_contigs=2	157906	gi|190740424|gb|FG143291.1|FG143291	902	84.32	842	0.53	93.35	107	24	109701	110537	835	14	0	800	AGN_RPC019xi24f1.ab1 AGN_RPC Nicotiana tabacum cDNA 5', mRNA sequence
scaffold1184_contigs=2	157906	gi|190742794|gb|FG194159.1|FG194159	628	82.6	500	0.32	79.62	71	14	109421	109912	132	623	5e-116	427	AGN_PNL221br1_h10.trimmed.seq AGN_PNL Nicotiana tabacum cDNA 3', mRNA sequence
scaffold1184_contigs=2	157906	gi|190743028|gb|FG162707.1|FG162707	866	84.61	864	0.55	99.77	107	26	110055	110911	864	20	0	835	AGN_RNC016xd24f1.ab1 AGN_RNC Nicotiana tabacum cDNA 5', mRNA sequence
scaffold1184_contigs=2	157906	gi|190743197|gb|FG202776.1|FG202776	724	85.25	705	0.45	97.38	90	14	110088	110785	722	25	0	713	AGN_PNL233bf1_g8.trimmed.seq AGN_PNL Nicotiana tabacum cDNA 5', mRNA sequence
scaffold1184_contigs=2	157906	gi|190743378|gb|FG189453.1|FG189453	732	86.68	713	0.45	97.4	83	12	109833	110539	731	25	0	780	AGN_PNL215af1_c10.trimmed.seq AGN_PNL Nicotiana tabacum cDNA 5', mRNA sequence
scaffold1184_contigs=2	157906	gi|190746516|gb|FG150682.1|FG150682	759	84.88	774	0.49	100	90	27	109844	110610	754	1	0	756	AGN_RNC112xd17f1.ab1 AGN_RNC Nicotiana tabacum cDNA 5', mRNA sequence
scaffold1184_contigs=2	157906	gi|190748411|gb|FG138462.1|FG138462	808	82.62	817	0.52	100	109	33	109878	110686	808	17	0	691	AGN_ELP001xd13f1.ab1 AGN_ELP Nicotiana tabacum cDNA 5', mRNA sequence
scaffold1184_contigs=2	157906	gi|190748728|gb|FG137018.1|FG137018	893	82.96	845	0.54	94.62	122	22	110304	111139	841	10	0	743	AGN_ELP006xd22f1.ab1 AGN_ELP Nicotiana tabacum cDNA 5', mRNA sequence
scaffold1184_contigs=2	157906	gi|190751541|gb|FG171772.1|FG171772	834	85.56	852	0.54	100	96	27	109716	110561	831	1	0	867	AGN_RNC129xl15f1.ab1 AGN_RNC Nicotiana tabacum cDNA 5', mRNA sequence
scaffold1184_contigs=2	157906	gi|190755726|gb|FG134354.1|FG134354	899	82.79	854	0.54	94.99	117	30	110065	110907	852	18	0	736	AGN_ELP014xi16f1.ab1 AGN_ELP Nicotiana tabacum cDNA 5', mRNA sequence
scaffold1184_contigs=2	157906	gi|190770322|gb|FG192394.1|FG192394	769	83.79	759	0.48	98.7	109	14	109812	110563	769	18	0	708	AGN_PNL219af1_d2.trimmed.seq AGN_PNL Nicotiana tabacum cDNA 5', mRNA sequence
scaffold1184_contigs=2	157906	gi|190772596|gb|FG194932.1|FG194932	779	82.04	763	0.48	97.95	123	14	109878	110633	779	24	2e-179	638	AGN_PNL222cf1_c10.trimmed.seq AGN_PNL Nicotiana tabacum cDNA 5', mRNA sequence
scaffold1184_contigs=2	157906	gi|190774814|gb|FG143845.1|FG143845	908	82.94	797	0.5	87.78	113	23	110062	110848	797	14	0	697	AGN_RPC017xg03f1.ab1 AGN_RPC Nicotiana tabacum cDNA 5', mRNA sequence
scaffold1184_contigs=2	157906	gi|190779390|gb|FG139874.1|FG139874	790	82.93	791	0.5	100	113	22	110304	111086	777	1	0	693	AGN_ELP023xn13f1.ab1 AGN_ELP Nicotiana tabacum cDNA 5', mRNA sequence
scaffold1184_contigs=2	157906	gi|190779455|gb|FG152249.1|FG152249	847	84.04	827	0.52	97.64	112	20	109831	110650	823	10	0	778	AGN_RNC108xi10f1.ab1 AGN_RNC Nicotiana tabacum cDNA 5', mRNA sequence
scaffold1184_contigs=2	157906	gi|190779868|gb|FG137569.1|FG137569	785	81.55	802	0.51	100	125	23	109983	110778	785	1	6e-180	640	AGN_ELP004xj15f1.ab1 AGN_ELP Nicotiana tabacum cDNA 5', mRNA sequence
scaffold1184_contigs=2	157906	gi|190780113|gb|FG152278.1|FG152278	882	81.46	879	0.56	99.66	130	32	109968	110836	877	22	0	689	AGN_RNC108xo04f1.ab1 AGN_RNC Nicotiana tabacum cDNA 5', mRNA sequence
scaffold1184_contigs=2	157906	gi|190782314|gb|FG198754.1|FG198754	778	84.11	755	0.48	97.04	102	18	110190	110935	769	24	0	713	AGN_PNL227df1_c8.trimmed.seq AGN_PNL Nicotiana tabacum cDNA 5', mRNA sequence
scaffold1184_contigs=2	157906	gi|190783739|gb|FG144319.1|FG144319	876	81.04	881	0.56	100	136	29	109866	110738	874	17	0	673	AGN_RPC016xd12f1.ab1 AGN_RPC Nicotiana tabacum cDNA 5', mRNA sequence
scaffold1184_contigs=2	157906	gi|190784177|gb|FG134084.1|FG134084	829	81.91	846	0.54	100	127	26	109833	110669	829	1	0	691	AGN_ELP015xm18f1.ab1 AGN_ELP Nicotiana tabacum cDNA 5', mRNA sequence
scaffold1184_contigs=2	157906	gi|190787188|gb|FG198352.1|FG198352	739	82.94	545	0.35	73.75	77	14	109421	109957	200	736	5e-131	477	AGN_PNL227ar1_g6.trimmed.seq AGN_PNL Nicotiana tabacum cDNA 3', mRNA sequence
scaffold1184_contigs=2	157906	gi|190788692|gb|FG139786.1|FG139786	753	82.45	758	0.48	100	108	24	109814	110563	753	13	6e-180	640	AGN_ELP023xi16f1.ab1 AGN_ELP Nicotiana tabacum cDNA 5', mRNA sequence
scaffold1184_contigs=2	157906	gi|190789027|gb|FG136416.1|FG136416	736	84.76	735	0.47	99.86	95	17	109821	110544	733	5	0	721	AGN_ELP008xh24f1.ab1 AGN_ELP Nicotiana tabacum cDNA 5', mRNA sequence
scaffold1184_contigs=2	157906	gi|190793358|gb|FG180834.1|FG180834	711	82.56	493	0.31	69.34	72	14	109518	110003	221	706	2e-114	422	AGN_PNL203ar1_g11.trimmed.seq AGN_PNL Nicotiana tabacum cDNA 3', mRNA sequence
scaffold1184_contigs=2	157906	gi|190793984|gb|FG141635.1|FG141635	874	85.19	871	0.55	99.66	91	37	109701	110565	865	27	0	859	AGN_RPC024xo15f1.ab1 AGN_RPC Nicotiana tabacum cDNA 5', mRNA sequence
scaffold1184_contigs=2	157906	gi|190794440|gb|FG138518.1|FG138518	837	82.84	775	0.49	92.59	112	20	109796	110563	800	40	0	675	AGN_ELP001xn07f1.ab1 AGN_ELP Nicotiana tabacum cDNA 5', mRNA sequence
scaffold1184_contigs=2	157906	gi|190797516|gb|FG176248.1|FG176248	606	82.21	371	0.23	61.22	48	16	109417	109778	362	1	9e-79	303	AGN_RNC120xo21f1.ab1 AGN_RNC Nicotiana tabacum cDNA 5', mRNA sequence
scaffold1184_contigs=2	157906	gi|190799840|gb|FG168766.1|FG168766	865	84.67	809	0.51	93.53	107	17	109831	110632	819	21	0	791	AGN_RNC005xb20f1.ab1 AGN_RNC Nicotiana tabacum cDNA 5', mRNA sequence
scaffold1184_contigs=2	157906	gi|190802537|gb|FG142563.1|FG142563	886	84.82	817	0.52	92.21	104	20	110007	110815	835	31	0	804	AGN_RPC021xi09f1.ab1 AGN_RPC Nicotiana tabacum cDNA 5', mRNA sequence
scaffold1184_contigs=2	157906	gi|190808876|gb|FG167099.1|FG167099	822	84.59	785	0.5	95.5	103	18	109858	110635	777	4	0	763	AGN_RNC008xd12f1.ab1 AGN_RNC Nicotiana tabacum cDNA 5', mRNA sequence
scaffold1184_contigs=2	157906	gi|190809174|gb|FG147589.1|FG147589	825	82.47	850	0.54	100	113	33	109699	110539	825	3	0	712	AGN_RPC005xf09f1.ab1 AGN_RPC Nicotiana tabacum cDNA 5', mRNA sequence
scaffold1184_contigs=2	157906	gi|190814422|gb|FG168920.1|FG168920	881	82.4	835	0.53	94.78	116	31	110046	110870	828	15	0	699	AGN_RNC004xa19f1.ab1 AGN_RNC Nicotiana tabacum cDNA 5', mRNA sequence
scaffold1184_contigs=2	157906	gi|190815229|gb|FG150811.1|FG150811	791	83.42	748	0.47	94.56	108	15	109824	110563	789	50	0	680	AGN_RNC112xd12f1.ab1 AGN_RNC Nicotiana tabacum cDNA 5', mRNA sequence
scaffold1184_contigs=2	157906	gi|190821577|gb|FG139412.1|FG139412	819	83.1	787	0.5	96.09	104	29	109701	110477	788	21	0	689	AGN_ELP024xo21f1.ab1 AGN_ELP Nicotiana tabacum cDNA 5', mRNA sequence
scaffold1184_contigs=2	157906	gi|190821790|gb|FG192486.1|FG192486	679	82.42	495	0.31	72.9	71	14	109421	109907	193	679	3e-113	418	AGN_PNL219ar1_d2.trimmed.seq AGN_PNL Nicotiana tabacum cDNA 3', mRNA sequence
scaffold1184_contigs=2	157906	gi|190821977|gb|FG138863.1|FG138863	849	84.61	838	0.53	98.7	107	22	110105	110936	831	10	0	813	AGN_ELP026xl19f1.ab1 AGN_ELP Nicotiana tabacum cDNA 5', mRNA sequence
scaffold1184_contigs=2	157906	gi|190826706|gb|FG181257.1|FG181257	677	84.51	665	0.42	98.23	89	14	109791	110448	677	20	0	645	AGN_PNL203df1_e5.trimmed.seq AGN_PNL Nicotiana tabacum cDNA 5', mRNA sequence
scaffold1184_contigs=2	157906	gi|190829152|gb|FG147353.1|FG147353	874	83.21	810	0.51	92.68	110	25	109750	110551	795	4	0	719	AGN_RPC006xf22f1.ab1 AGN_RPC Nicotiana tabacum cDNA 5', mRNA sequence
scaffold1184_contigs=2	157906	gi|190835231|gb|FG168992.1|FG168992	838	82.44	746	0.47	89.02	97	32	109417	110148	58	783	2e-174	621	AGN_RNC004xa19r1.ab1 AGN_RNC Nicotiana tabacum cDNA 3', mRNA sequence
scaffold1184_contigs=2	157906	gi|190835268|gb|FG137696.1|FG137696	857	83.63	855	0.54	99.77	116	24	109879	110726	857	20	0	782	AGN_ELP003xc13f1.ab1 AGN_ELP Nicotiana tabacum cDNA 5', mRNA sequence
scaffold1184_contigs=2	157906	gi|190836481|gb|FG135068.1|FG135068	898	84.08	867	0.55	96.55	112	26	109981	110839	869	21	0	813	AGN_ELP012xh12f1.ab1 AGN_ELP Nicotiana tabacum cDNA 5', mRNA sequence
scaffold1184_contigs=2	157906	gi|190845120|gb|FG198843.1|FG198843	744	84.62	598	0.38	80.38	68	22	109417	110002	149	734	6e-160	573	AGN_PNL227dr1_c8.trimmed.seq AGN_PNL Nicotiana tabacum cDNA 3', mRNA sequence
scaffold1184_contigs=2	157906	gi|190847533|gb|FG137943.1|FG137943	870	82.84	851	0.54	97.82	117	29	109831	110672	849	19	0	736	AGN_ELP003xh10f1.ab1 AGN_ELP Nicotiana tabacum cDNA 5', mRNA sequence
scaffold1184_contigs=2	157906	gi|190847975|gb|FG148325.1|FG148325	692	82.62	656	0.42	94.8	97	15	110108	110758	676	33	4e-157	564	AGN_RPC002xk17f1.ab1 AGN_RPC Nicotiana tabacum cDNA 5', mRNA sequence
scaffold1184_contigs=2	157906	gi|190853060|gb|FG135596.1|FG135596	906	81.74	887	0.56	97.9	117	43	109474	110344	871	14	0	699	AGN_ELP010xi04f1.ab1 AGN_ELP Nicotiana tabacum cDNA 5', mRNA sequence
scaffold1184_contigs=2	157906	gi|190853159|gb|FG195025.1|FG195025	774	82.12	643	0.41	83.07	94	19	109421	110053	143	774	4e-147	531	AGN_PNL222cr1_c10.trimmed.seq AGN_PNL Nicotiana tabacum cDNA 3', mRNA sequence
scaffold1184_contigs=2	157906	gi|190854460|gb|FG183870.1|FG183870	662	81.25	496	0.31	74.92	74	18	109472	109959	178	662	1e-102	383	AGN_PNL207br1_b12.trimmed.seq AGN_PNL Nicotiana tabacum cDNA 3', mRNA sequence
scaffold1184_contigs=2	157906	gi|190854808|gb|FG166021.1|FG166021	860	82.77	824	0.52	95.81	105	35	109750	110563	850	54	0	701	AGN_RNC010xh04f1.ab1 AGN_RNC Nicotiana tabacum cDNA 5', mRNA sequence
scaffold1184_contigs=2	157906	gi|190858663|gb|FG142030.1|FG142030	855	82.89	789	0.5	92.28	116	19	110068	110848	781	4	0	691	AGN_RPC023xm14f1.ab1 AGN_RPC Nicotiana tabacum cDNA 5', mRNA sequence
scaffold1184_contigs=2	157906	gi|190859268|gb|FG166092.1|FG166092	887	82.36	720	0.46	81.17	90	35	109417	110124	168	862	2e-165	592	AGN_RNC010xh04r1.ab1 AGN_RNC Nicotiana tabacum cDNA 3', mRNA sequence
scaffold1184_contigs=2	157906	gi|190863406|gb|FG193696.1|FG193696	687	86.03	687	0.44	100	82	14	109933	110612	687	8	0	725	AGN_PNL220df1_f9.trimmed.seq AGN_PNL Nicotiana tabacum cDNA 5', mRNA sequence
scaffold1184_contigs=2	157906	gi|190863525|gb|FG200094.1|FG200094	728	82.78	540	0.34	74.18	77	14	109421	109952	197	728	3e-128	468	AGN_PNL229cr1_a8.trimmed.seq AGN_PNL Nicotiana tabacum cDNA 3', mRNA sequence
scaffold1184_contigs=2	157906	gi|190863595|gb|FG146427.1|FG146427	870	82.84	880	0.56	100	119	32	109681	110551	857	1	0	760	AGN_RPC009xb09f1.ab1 AGN_RPC Nicotiana tabacum cDNA 5', mRNA sequence
scaffold1184_contigs=2	157906	gi|190870863|gb|FG201337.1|FG201337	739	82.89	707	0.45	95.67	109	12	110100	110800	722	22	2e-175	625	AGN_PNL231bf1_g10.trimmed.seq AGN_PNL Nicotiana tabacum cDNA 5', mRNA sequence
scaffold1184_contigs=2	157906	gi|190871593|gb|FG136515.1|FG136515	872	82.81	861	0.55	98.74	116	32	110200	111051	850	13	0	741	AGN_ELP007xm13f1.ab1 AGN_ELP Nicotiana tabacum cDNA 5', mRNA sequence
scaffold1184_contigs=2	157906	gi|190872315|gb|FG153839.1|FG153839	871	83.11	876	0.55	100	115	33	109905	110773	871	22	0	767	AGN_RNC105xf08f1.ab1 AGN_RNC Nicotiana tabacum cDNA 5', mRNA sequence
scaffold1184_contigs=2	157906	gi|190872955|gb|FG148617.1|FG148617	810	81.68	726	0.46	89.63	108	23	110445	111162	810	102	4e-162	580	AGN_RPC001xm09f1.ab1 AGN_RPC Nicotiana tabacum cDNA 5', mRNA sequence
scaffold1184_contigs=2	157906	gi|190873441|gb|FG191035.1|FG191035	717	82.74	533	0.34	74.34	76	14	109421	109945	193	717	5e-126	460	AGN_PNL217ar1_f12.trimmed.seq AGN_PNL Nicotiana tabacum cDNA 3', mRNA sequence
scaffold1184_contigs=2	157906	gi|190876206|gb|FG196958.1|FG196958	730	84.32	727	0.46	99.59	105	9	109572	110294	730	9	0	702	AGN_PNL225bf1_e4.trimmed.seq AGN_PNL Nicotiana tabacum cDNA 5', mRNA sequence
scaffold1184_contigs=2	157906	gi|190876333|gb|FG137124.1|FG137124	736	81.68	595	0.38	80.84	91	18	110046	110634	600	18	1e-131	479	AGN_ELP005xi17f1.ab1 AGN_ELP Nicotiana tabacum cDNA 5', mRNA sequence
scaffold1184_contigs=2	157906	gi|190878029|gb|FG137179.1|FG137179	834	81.7	847	0.54	100	125	29	109938	110773	831	4	0	678	AGN_ELP005xe24f1.ab1 AGN_ELP Nicotiana tabacum cDNA 5', mRNA sequence
scaffold1184_contigs=2	157906	gi|190880474|gb|FG139067.1|FG139067	892	81.49	875	0.55	98.09	126	35	109750	110615	854	7	0	686	AGN_ELP025xa16f1.ab1 AGN_ELP Nicotiana tabacum cDNA 5', mRNA sequence
scaffold1184_contigs=2	157906	gi|190881573|gb|FG172330.1|FG172330	829	85.83	840	0.53	100	96	23	109873	110704	827	3	0	870	AGN_RNC128xl21f1.ab1 AGN_RNC Nicotiana tabacum cDNA 5', mRNA sequence
scaffold1184_contigs=2	157906	gi|190881801|gb|FG142350.1|FG142350	861	84.72	851	0.54	98.84	106	24	110050	110893	855	22	0	830	AGN_RPC022xm22f1.ab1 AGN_RPC Nicotiana tabacum cDNA 5', mRNA sequence
scaffold1184_contigs=2	157906	gi|190882030|gb|FG135665.1|FG135665	858	81.92	852	0.54	99.3	130	24	109872	110716	850	16	0	699	AGN_ELP010xf13f1.ab1 AGN_ELP Nicotiana tabacum cDNA 5', mRNA sequence
scaffold1184_contigs=2	157906	gi|190882283|gb|FG137317.1|FG137317	838	81.5	854	0.54	100	133	25	109954	110800	836	1	0	678	AGN_ELP005xf08f1.ab1 AGN_ELP Nicotiana tabacum cDNA 5', mRNA sequence
scaffold1184_contigs=2	157906	gi|190882737|gb|FG137331.1|FG137331	881	81.44	873	0.55	99.09	127	34	109896	110758	879	32	0	682	AGN_ELP005xh18f1.ab1 AGN_ELP Nicotiana tabacum cDNA 5', mRNA sequence
scaffold1184_contigs=2	157906	gi|190884470|gb|FG150896.1|FG150896	823	82.07	619	0.39	75.21	90	19	109421	110029	174	781	2e-140	508	AGN_RNC112xd12r1.ab1 AGN_RNC Nicotiana tabacum cDNA 3', mRNA sequence
scaffold1184_contigs=2	157906	gi|190884811|gb|FG167995.1|FG167995	842	81.82	715	0.45	84.92	106	22	109421	110125	97	797	1e-161	579	AGN_RNC006xc04r1.ab1 AGN_RNC Nicotiana tabacum cDNA 3', mRNA sequence
scaffold1184_contigs=2	157906	gi|190885735|gb|FG181345.1|FG181345	714	82.64	530	0.34	74.23	76	14	109421	109942	193	714	2e-124	455	AGN_PNL203dr1_e5.trimmed.seq AGN_PNL Nicotiana tabacum cDNA 3', mRNA sequence
scaffold1184_contigs=2	157906	gi|224698317|gb|FG628023.1|FG628023	519	86.07	524	0.33	100	63	10	109880	110398	519	1	2e-154	555	TOBESTR079E02 TOBEST cDNA library 1 Nicotiana tabacum cDNA 5', mRNA sequence
scaffold1184_contigs=2	157906	gi|224698370|gb|FG628040.1|FG628040	457	85.71	462	0.29	100	56	10	109942	110398	457	1	1e-131	479	TOBESTR079G07 TOBEST cDNA library 1 Nicotiana tabacum cDNA 5', mRNA sequence
scaffold1184_contigs=2	157906	gi|224698835|gb|FG623429.1|FG623429	665	83.13	670	0.42	100	99	14	110328	110990	664	2	1e-167	599	TOBESTR025H02 TOBEST cDNA library 1 Nicotiana tabacum cDNA 5', mRNA sequence
scaffold1184_contigs=2	157906	gi|224700592|gb|FG622632.1|FG622632	652	85.11	658	0.42	100	85	13	110242	110893	652	2	0	660	TOBESTR016H08 TOBEST cDNA library 1 Nicotiana tabacum cDNA 5', mRNA sequence
scaffold1184_contigs=2	157906	gi|225901807|gb|FE192512.1|FE192512	213	86.34	183	0.12	85.92	19	6	109777	109956	213	34	6e-46	195	Nt_EST046 subtracted cDNA library of CAP2 expressing N. tabacum Nicotiana tabacum cDNA, mRNA sequence
scaffold1184_contigs=2	157906	gi|292658525|gb|GO308058.1|GO308058	395	88.92	397	0.25	100	40	4	110346	110740	395	1	8e-134	486	0BE04 Subtracted cDNA library of transgenic and wild type tobacco Nicotiana tabacum cDNA, mRNA sequence
scaffold1184_contigs=2	157906	gi|299791195|gb|HO059626.1|HO059626	729	79.63	599	0.38	82.17	69	38	109418	109999	601	39	4e-102	381	NTAT342 Nicotiana tabacum supression subtractive hybridization library Nicotiana tabacum cDNA, mRNA sequence
scaffold1184_contigs=2	157906	gi|309371593|gb|HO842999.1|HO842999	702	82.11	531	0.34	75.64	79	14	109421	109943	523	1	7e-120	440	NT2C-EST-0045 Tobacco two-celled proembryo cDNA library Nicotiana tabacum cDNA 5', mRNA sequence
scaffold1184_contigs=2	157906	gi|309371939|gb|HO843345.1|HO843345	699	83.21	661	0.42	94.56	84	25	109422	110069	648	2	4e-162	580	NT2C-EST-0391 Tobacco two-celled proembryo cDNA library Nicotiana tabacum cDNA 5', mRNA sequence
scaffold1184_contigs=2	157906	gi|309373337|gb|HO841340.1|HO841340	803	84.02	801	0.51	99.75	116	12	110328	111122	802	8	0	760	NTZC-EST-0742 Tobacco zygote cell cDNA library Nicotiana tabacum cDNA 5', mRNA sequence
scaffold1184_contigs=2	157906	gi|309373512|gb|HO841515.1|HO841515	750	84.21	760	0.48	100	100	20	109788	110537	750	1	0	721	NTZC-EST-0917 Tobacco zygote cell cDNA library Nicotiana tabacum cDNA 5', mRNA sequence
scaffold1184_contigs=2	157906	gi|309374266|gb|HO842269.1|HO842269	562	81.87	568	0.36	100	80	21	109579	110134	562	6	7e-125	457	NTZC-EST-1671 Tobacco zygote cell cDNA library Nicotiana tabacum cDNA 5', mRNA sequence
scaffold1184_contigs=2	157906	gi|309374787|gb|HO842790.1|HO842790	614	84.28	598	0.38	97.39	70	22	109417	110002	601	16	1e-156	562	NTZC-EST-2192 Tobacco zygote cell cDNA library Nicotiana tabacum cDNA 5', mRNA sequence
scaffold1184_contigs=2	157906	gi|309375185|gb|HO846990.1|HO846990	612	83.77	616	0.39	100	85	15	110070	110677	611	3	8e-159	569	NTEC-EST-1887 Tobacco egg cell cDNA library Nicotiana tabacum cDNA 5', mRNA sequence
scaffold1184_contigs=2	157906	gi|311121850|gb|HS082193.1|HS082193	388	86.23	363	0.23	93.56	42	8	109671	110029	364	6	9e-104	387	nta1907 Tobacco cultivar SR1 apical cell cDNA library Nicotiana tabacum cDNA, mRNA sequence
scaffold1184_contigs=2	157906	gi|311122462|gb|HS082389.1|HS082389	638	82.59	586	0.37	91.85	83	17	109421	109996	588	12	1e-137	499	nta2103 Tobacco cultivar SR1 apical cell cDNA library Nicotiana tabacum cDNA, mRNA sequence
scaffold1184_contigs=2	157906	gi|311124027|gb|HS083998.1|HS083998	581	82.57	413	0.26	71.08	52	18	109417	109819	410	8	1e-91	346	ntb0939 Tobacco cultivar SR1 basal cell cDNA library Nicotiana tabacum cDNA, mRNA sequence
scaffold1184_contigs=2	157906	gi|311125299|gb|HS085226.1|HS085226	500	83.47	502	0.32	100	71	12	110215	110710	500	5	4e-127	464	ntb2167 Tobacco cultivar SR1 basal cell cDNA library Nicotiana tabacum cDNA, mRNA sequence
scaffold1184_contigs=2	157906	gi|311125369|gb|HS085296.1|HS085296	664	80.94	614	0.39	92.47	86	26	109421	110018	633	35	7e-125	457	ntb2237 Tobacco cultivar SR1 basal cell cDNA library Nicotiana tabacum cDNA, mRNA sequence
scaffold1184_contigs=2	157906	gi|353224458|gb|JK624260.1|JK624260	1214	82.17	1099	0.7	90.53	155	39	109421	110504	38	1110	0	905	EST097 Root suppression subtractive hybridization cDNA library of Nicotiana tabacum Nicotiana tabacum cDNA clone 9A3, mRNA sequence
scaffold1184_contigs=2	157906	gi|357430005|gb|JG449424.1|JG449424	537	81.8	533	0.34	99.26	82	15	109784	110308	530	5	1e-117	433	TOBSSHZyA004C Nicotiana tabacum petit havana SR1 zygote suppression subtractive cDNA library (against asymmetric two-celled embryo) Nicotiana tabacum cDNA, mRNA sequence
scaffold1184_contigs=2	157906	gi|357430056|gb|JG449475.1|JG449475	536	82.41	523	0.33	97.57	80	12	109777	110293	536	20	1e-121	446	TOBSSHZyA055C Nicotiana tabacum petit havana SR1 zygote suppression subtractive cDNA library (against asymmetric two-celled embryo) Nicotiana tabacum cDNA, mRNA sequence
scaffold1184_contigs=2	157906	gi|51457614|gb|CV019262.1|CV019262	396	85.71	392	0.25	98.99	46	10	110017	110403	396	10	2e-109	405	tbt_010036 Normalized Nicotiana tabacum cDNA library Nicotiana tabacum cDNA clone tbt_010036 5', mRNA sequence
scaffold1184_contigs=2	157906	gi|51461648|gb|CV020140.1|CV020140	488	80.15	272	0.17	55.74	48	6	129567	129835	359	91	4e-47	198	tbt_007223 Normalized Nicotiana tabacum cDNA library Nicotiana tabacum cDNA clone tbt_007223 5', mRNA sequence
scaffold1184_contigs=2	157906	gi|76868237|gb|DV159230.1|DV159230	773	83.38	740	0.47	95.73	94	26	109417	110142	725	1	0	658	KG9B.005M19F.050721T7 KG9B Nicotiana tabacum cDNA clone KG9B.005M19, mRNA sequence
scaffold1184_contigs=2	157906	gi|76868692|gb|DV159685.1|DV159685	822	82.2	618	0.39	75.18	88	19	109421	110028	606	1	1e-141	512	KP1B.101B21F.050722T7 KP1B Nicotiana tabacum cDNA clone KP1B.101B21, mRNA sequence
scaffold1184_contigs=2	157906	gi|76868852|gb|DV159845.1|DV159845	949	83.26	920	0.58	96.94	125	27	109472	110375	923	17	0	819	KP1B.101I19F.050722T7 KP1B Nicotiana tabacum cDNA clone KP1B.101I19, mRNA sequence
scaffold1184_contigs=2	157906	gi|76871593|gb|DV162585.1|DV162585	883	85.73	890	0.56	100	113	14	109509	110391	883	1	0	928	KP1B.001J03F.050628T7 KP1B Nicotiana tabacum cDNA clone KP1B.001J03, mRNA sequence
scaffold1184_contigs=2	157906	gi|83418360|gb|DW000354.1|DW000354	914	83.44	924	0.59	100	133	20	109572	110485	914	1	0	841	KL4B.105J11F.051104T7 KL4B Nicotiana tabacum cDNA clone KL4B.105J11, mRNA sequence
scaffold1184_contigs=2	157906	gi|83419779|gb|DW001773.1|DW001773	567	84.13	567	0.36	100	78	12	109824	110384	561	1	2e-149	538	KR3B.101B04F.051107T7 KR3B Nicotiana tabacum cDNA clone KR3B.101B04, mRNA sequence
scaffold1184_contigs=2	157906	gi|83421533|gb|DW003527.1|DW003527	615	82.37	431	0.27	70.08	54	20	109417	109836	420	1	2e-94	355	KR3B.106B06F.051109T7 KR3B Nicotiana tabacum cDNA clone KR3B.106B06, mRNA sequence
scaffold1184_contigs=2	157906	gi|83421604|gb|DW003598.1|DW003598	578	82.22	388	0.25	67.13	50	17	109417	109795	378	1	1e-82	316	KR3B.106E19F.051109T7 KR3B Nicotiana tabacum cDNA clone KR3B.106E19, mRNA sequence
scaffold1184_contigs=2	157906	gi|83422442|gb|DW004436.1|DW004436	920	82.85	927	0.59	100	138	21	109478	110392	920	3	0	811	KR3B.108M15F.051110T7 KR3B Nicotiana tabacum cDNA clone KR3B.108M15, mRNA sequence
scaffold1184_contigs=2	157906	gi|92015555|gb|EB428165.1|EB428165	868	84.68	868	0.55	100	117	16	109596	110455	862	3	0	852	KF8B.200G06F.060128T7 KF8 Nicotiana tabacum cDNA clone KF8B.200G06, mRNA sequence
scaffold1184_contigs=2	157906	gi|92016726|gb|EB429028.1|EB429028	910	81.35	740	0.47	81.32	114	24	109518	110245	734	7	4e-162	580	KL5B.001A13F.050901T7 KL5B Nicotiana tabacum cDNA clone KL5B.001A13, mRNA sequence
scaffold1184_contigs=2	157906	gi|92017417|gb|EB429549.1|EB429549	779	82.55	619	0.39	79.46	88	18	109421	110029	615	7	5e-146	527	KL5B.103C08F.060207T7 KL5B Nicotiana tabacum cDNA clone KL5B.103C08, mRNA sequence
scaffold1184_contigs=2	157906	gi|92017578|gb|EB429655.1|EB429655	689	82.95	434	0.27	62.99	62	12	109518	109945	428	1	4e-102	381	KL5B.103J06F.060207T7 KL5B Nicotiana tabacum cDNA clone KL5B.103J06, mRNA sequence
scaffold1184_contigs=2	157906	gi|92028241|gb|EB439946.1|EB439946	767	82.14	672	0.43	87.61	100	18	109421	110082	662	1	2e-155	558	KN6B.104O14F.060103T7 KN6B Nicotiana tabacum cDNA clone KN6B.104O14, mRNA sequence
scaffold1184_contigs=2	157906	gi|92028976|gb|EB440681.1|EB440681	838	83.12	841	0.53	100	126	16	110154	110986	833	1	0	752	KN6B.107A04F.060106T7 KN6B Nicotiana tabacum cDNA clone KN6B.107A04, mRNA sequence
scaffold1184_contigs=2	157906	gi|92029456|gb|EB441161.1|EB441161	851	84.9	841	0.53	98.82	113	14	110021	110854	851	18	0	837	KN6B.108G05F.060106T7 KN6B Nicotiana tabacum cDNA clone KN6B.108G05, mRNA sequence
scaffold1184_contigs=2	157906	gi|92029949|gb|EB441654.1|EB441654	815	83.35	811	0.51	99.51	117	18	110061	110862	806	5	0	734	KN6B.109M17F.060106T7 KN6B Nicotiana tabacum cDNA clone KN6B.109M17, mRNA sequence
scaffold1184_contigs=2	157906	gi|92030905|gb|EB442610.1|EB442610	398	82.29	401	0.25	100	61	10	110517	110912	396	1	2e-89	339	KN6B.114J15F.060127T7 KN6B Nicotiana tabacum cDNA clone KN6B.114J15, mRNA sequence
scaffold1184_contigs=2	157906	gi|92033614|gb|EB445319.1|EB445319	847	86.77	854	0.54	100	99	14	109801	110647	847	1	0	939	KR2B.107M19F.051229T7 KR2B Nicotiana tabacum cDNA clone KR2B.107M19, mRNA sequence
scaffold1184_contigs=2	157906	gi|92036316|gb|EB448021.1|EB448021	727	81.98	716	0.45	98.49	110	19	109472	110176	708	1	6e-165	590	KT7B.103M14F.060124T7 KT7 Nicotiana tabacum cDNA clone KT7B.103M14, mRNA sequence
scaffold1184_contigs=2	157906	gi|92036411|gb|EB448116.1|EB448116	749	84.4	737	0.47	98.4	103	12	109671	110401	737	7	0	713	KT7B.107A18F.060124T7 KT7 Nicotiana tabacum cDNA clone KT7B.107A18, mRNA sequence
scaffold1184_contigs=2	157906	gi|92037546|gb|EB449251.1|EB449251	858	84.62	865	0.55	100	119	14	109879	110736	858	1	0	848	KT7C.102F04F.051216T7 KT7 Nicotiana tabacum cDNA clone KT7C.102F04, mRNA sequence
scaffold1184_contigs=2	157906	gi|92038283|gb|EB449988.1|EB449988	841	84.71	850	0.54	100	110	20	109680	110519	840	1	0	832	KT7C.105G17F.051219T7 KT7 Nicotiana tabacum cDNA clone KT7C.105G17, mRNA sequence
scaffold1184_contigs=2	157906	gi|92038572|gb|EB450277.1|EB450277	862	84.1	868	0.55	100	120	18	109681	110539	862	4	0	822	KT7C.106E07F.051219T7 KT7 Nicotiana tabacum cDNA clone KT7C.106E07, mRNA sequence
scaffold1184_contigs=2	157906	gi|92039122|gb|EB450827.1|EB450827	848	86.78	855	0.54	100	99	14	109804	110651	848	1	0	941	KT7C.108N14F.051219T7 KT7 Nicotiana tabacum cDNA clone KT7C.108N14, mRNA sequence
scaffold1184_contigs=2	157906	gi|92040161|gb|EB451864.1|EB451864	852	86.85	859	0.54	100	99	14	109800	110651	852	1	0	948	KT7C.112M09F.051221T7 KT7 Nicotiana tabacum cDNA clone KT7C.112M09, mRNA sequence
scaffold1184_contigs=2	157906	gi|92040189|gb|EB451892.1|EB451892	818	85.64	808	0.51	98.78	106	10	109665	110467	805	3	0	841	KT7C.112N14F.051221T7 KT7 Nicotiana tabacum cDNA clone KT7C.112N14, mRNA sequence
scaffold1184_contigs=2	157906	gi|94323695|gb|EB677297.1|EB677297	767	83.38	740	0.47	96.48	94	26	109417	110142	725	1	0	658	KG9B.101F20F.060120T7 KG9B Nicotiana tabacum cDNA clone KG9B.101F20, mRNA sequence
scaffold1184_contigs=2	157906	gi|94324813|gb|EB678415.1|EB678415	777	84.53	569	0.36	73.23	68	18	109417	109975	563	5	1e-151	545	KG9B.104H09F.060120T7 KG9B Nicotiana tabacum cDNA clone KG9B.104H09, mRNA sequence
scaffold1184_contigs=2	157906	gi|94325039|gb|EB678641.1|EB678641	777	82.03	523	0.33	67.31	76	18	109518	110031	514	1	1e-116	429	KG9B.105B14F.051128T7 KG9B Nicotiana tabacum cDNA clone KG9B.105B14, mRNA sequence
scaffold1184_contigs=2	157906	gi|94325378|gb|EB678980.1|EB678980	932	82.23	934	0.59	100	148	18	109938	110862	929	5	0	789	KG9B.106A04F.051129T7 KG9B Nicotiana tabacum cDNA clone KG9B.106A04, mRNA sequence
scaffold1184_contigs=2	157906	gi|94325499|gb|EB679101.1|EB679101	795	86.43	803	0.51	100	93	16	109820	110614	795	1	0	865	KG9B.106F09F.051129T7 KG9B Nicotiana tabacum cDNA clone KG9B.106F09, mRNA sequence
scaffold1184_contigs=2	157906	gi|94325770|gb|EB679372.1|EB679372	848	83.69	515	0.33	60.73	75	9	109509	110018	514	4	5e-131	477	KG9B.107B01F.060120T7 KG9B Nicotiana tabacum cDNA clone KG9B.107B01, mRNA sequence
scaffold1184_contigs=2	157906	gi|94329034|gb|EB682636.1|EB682636	591	82.58	597	0.38	100	92	12	110450	111040	591	1	1e-142	516	KP1B.113D24F.060117T7 KP1B Nicotiana tabacum cDNA clone KP1B.113D24, mRNA sequence
scaffold1184_contigs=2	157906	gi|94329056|gb|EB682658.1|EB682658	893	83.24	901	0.57	100	131	20	110144	111034	891	1	0	809	KP1B.113F02F.060117T7 KP1B Nicotiana tabacum cDNA clone KP1B.113F02, mRNA sequence
scaffold1184_contigs=2	157906	gi|94329103|gb|EB682705.1|EB682705	884	82.17	886	0.56	100	140	18	109907	110783	884	8	0	745	KP1B.113H10F.060117T7 KP1B Nicotiana tabacum cDNA clone KP1B.113H10, mRNA sequence
scaffold1184_contigs=2	157906	gi|94329631|gb|EB683233.1|EB683233	901	81.19	792	0.5	87.9	121	26	109421	110198	778	1	1e-171	612	KR3B.112A03F.060119T7 KR3B Nicotiana tabacum cDNA clone KR3B.112A03, mRNA sequence
scaffold1184_contigs=2	157906	gi|94330106|gb|EB683708.1|EB683708	795	86.44	789	0.5	99.25	95	12	109625	110407	783	1	0	854	KR3B.113E19F.060119T7 KR3B Nicotiana tabacum cDNA clone KR3B.113E19, mRNA sequence
scaffold1184_contigs=2	157906	gi|94330316|gb|EB683918.1|EB683918	535	82.66	444	0.28	82.99	53	22	109417	109848	432	1	2e-99	372	KR3B.113N22F.060119T7 KR3B Nicotiana tabacum cDNA clone KR3B.113N22, mRNA sequence
scaffold1185_contigs=5	184913	gi|156655077|gb|AM810928.1|AM810928	529	87.24	431	0.23	81.47	28	15	1356	1762	528	101	1e-127	466	AM810928 COL, cold overnight library Nicotiana tabacum cDNA clone nt006091071, mRNA sequence
scaffold1186_contigs=6	160772	gi|190137736|gb|FG635425.1|FG635425	762	80.4	403	0.25	52.89	68	10	118388	118783	93	491	2e-76	296	TT-02_K02 Samsun trichome library Nicotiana tabacum cDNA, mRNA sequence
scaffold1186_contigs=6	160772	gi|190143094|gb|FG643694.1|FG643694	646	80.4	403	0.25	62.38	68	10	118388	118783	40	438	2e-76	296	TT-08_P11 K326 late senescent leaf library Nicotiana tabacum cDNA, mRNA sequence
scaffold1186_contigs=6	160772	gi|190790918|gb|FG175691.1|FG175691	622	79.51	405	0.25	65.11	68	14	118388	118783	5	403	7e-70	274	AGN_RNC121xp01f1.ab1 AGN_RNC Nicotiana tabacum cDNA 5', mRNA sequence
scaffold1186_contigs=6	160772	gi|254597758|gb|FS378767.1|FS378767	507	78.87	407	0.25	80.28	68	17	118388	118783	66	465	2e-65	259	FS378767 normalized full-length tobacco cDNA library Nicotiana tabacum cDNA clone TBK01A01NGRL0017_2_G03 5', mRNA sequence
scaffold1186_contigs=6	160772	gi|254603038|gb|FS409523.1|FS409523	598	79.26	405	0.25	67.73	68	15	118388	118783	39	436	3e-68	268	FS409523 normalized full-length tobacco cDNA library Nicotiana tabacum cDNA clone TBK02GR0024_3_E12 5', mRNA sequence
scaffold1186_contigs=6	160772	gi|254646780|gb|FS398162.1|FS398162	375	80	345	0.21	92	58	10	118388	118725	35	375	6e-61	244	FS398162 normalized full-length tobacco cDNA library Nicotiana tabacum cDNA clone TBK01A01NGRL0071_1_C05 5', mRNA sequence
scaffold1186_contigs=6	160772	gi|254650248|gb|FS393098.1|FS393098	359	80.56	324	0.2	90.25	54	8	118388	118705	39	359	7e-60	241	FS393098 normalized full-length tobacco cDNA library Nicotiana tabacum cDNA clone TBK01A01NGRL0057_1_F05 5', mRNA sequence
scaffold1186_contigs=6	160772	gi|309377476|gb|HO846253.1|HO846253	588	80.45	404	0.25	68.71	66	12	118388	118783	95	493	2e-76	296	NTEC-EST-1150 Tobacco egg cell cDNA library Nicotiana tabacum cDNA 5', mRNA sequence
scaffold1186_contigs=6	160772	gi|83420154|gb|DW002148.1|DW002148	569	79.26	405	0.25	71.18	69	14	118388	118783	38	436	3e-68	268	KR3B.102B20F.051107T7 KR3B Nicotiana tabacum cDNA clone KR3B.102B20, mRNA sequence
scaffold1189_contigs=6	233489	gi|156675578|gb|AM808329.1|AM808329	592	87.5	368	0.16	62.16	32	12	135539	135898	501	140	2e-111	412	AM808329 COL, cold overnight library Nicotiana tabacum cDNA clone nt006019038, mRNA sequence
scaffold1189_contigs=6	233489	gi|156707221|gb|AM790475.1|AM790475	425	85.96	349	0.15	82.12	35	12	135558	135898	1	343	8e-96	361	AM790475 COL, cold overnight library Nicotiana tabacum cDNA clone nt006031088, mRNA sequence
scaffold1193_contigs=15	604578	gi|156645572|gb|AM780406.1|AM780406	545	83.8	358	0.06	65.69	48	10	125662	126014	193	545	2e-86	331	AM780406 seedling library, SL Nicotiana tabacum cDNA clone nt002023070, mRNA sequence
scaffold1193_contigs=15	604578	gi|190136674|gb|FG637723.1|FG637723	661	84	500	0.08	75.64	64	16	125662	126153	497	6	4e-127	466	TT-34_A07 Samsun trichome library Nicotiana tabacum cDNA, mRNA sequence
scaffold1193_contigs=15	604578	gi|190145218|gb|FG644206.1|FG644206	546	82.06	524	0.09	95.97	72	22	125785	126297	513	1	2e-115	427	TT-18_P21 K326 late senescent leaf library Nicotiana tabacum cDNA, mRNA sequence
scaffold1193_contigs=15	604578	gi|190725227|gb|FG192065.1|FG192065	776	79.9	771	0.13	99.36	129	26	126041	126798	776	19	7e-150	542	AGN_PNL218cf1_h2.trimmed.seq AGN_PNL Nicotiana tabacum cDNA 5', mRNA sequence
scaffold1193_contigs=15	604578	gi|190729431|gb|FG159054.1|FG159054	905	79.4	903	0.15	99.78	149	36	125919	126807	905	26	3e-168	603	AGN_RNC022xk05f1.ab1 AGN_RNC Nicotiana tabacum cDNA 5', mRNA sequence
scaffold1193_contigs=15	604578	gi|190764363|gb|FG161891.1|FG161891	889	79.33	900	0.15	100	145	39	125849	126733	887	14	2e-165	593	AGN_RNC017xa20f1.ab1 AGN_RNC Nicotiana tabacum cDNA 5', mRNA sequence
scaffold1193_contigs=15	604578	gi|190828929|gb|FG187313.1|FG187313	763	80.08	748	0.12	98.03	123	26	126107	126841	754	20	4e-147	532	AGN_PNL212af1_f4.trimmed.seq AGN_PNL Nicotiana tabacum cDNA 5', mRNA sequence
scaffold1193_contigs=15	604578	gi|190855211|gb|FG138861.1|FG138861	893	78.86	894	0.15	100	149	37	125900	126777	879	10	1e-157	568	AGN_ELP026xl15f1.ab1 AGN_ELP Nicotiana tabacum cDNA 5', mRNA sequence
scaffold1193_contigs=15	604578	gi|254613768|gb|FS431805.1|FS431805	501	81.03	464	0.08	92.61	68	20	126477	126930	1	454	1e-92	351	FS431805 normalized full-length tobacco cDNA library Nicotiana tabacum cDNA clone TBK02GR0085_4_G10 5', mRNA sequence
scaffold1193_contigs=15	604578	gi|309371727|gb|HO843133.1|HO843133	550	78.85	558	0.09	100	94	24	126229	126774	550	5	9e-94	355	NT2C-EST-0179 Tobacco two-celled proembryo cDNA library Nicotiana tabacum cDNA 5', mRNA sequence
scaffold1193_contigs=15	604578	gi|92014672|gb|EB427689.1|EB427689	894	81.03	875	0.14	97.87	132	34	125984	126841	865	8	0	665	KF8C.110M10F.051216T7 KF8 Nicotiana tabacum cDNA clone KF8C.110M10, mRNA sequence
scaffold1193_contigs=15	604578	gi|92015879|gb|EB428396.1|EB428396	923	80.47	932	0.15	100	142	38	125930	126841	919	8	0	676	KF8B.201C21F.060124T7 KF8 Nicotiana tabacum cDNA clone KF8B.201C21, mRNA sequence
scaffold1193_contigs=15	604578	gi|94328558|gb|EB682160.1|EB682160	812	79.49	819	0.14	100	136	32	126128	126930	809	7	3e-153	553	KP1B.111L14F.060116T7 KP1B Nicotiana tabacum cDNA clone KP1B.111L14, mRNA sequence
scaffold1196_contigs=5	263654	gi|28873239|gb|CB329258.1|CB329258	662	80.84	668	0.25	100	107	17	257773	258425	662	1	4e-139	505	Ntsh172/4 Nicotiana tabaccum PCR-based subtractive library Nicotiana tabacum cDNA clone Nt172/4, mRNA sequence
scaffold1196_contigs=5	263654	gi|311125143|gb|HS085070.1|HS085070	634	76.88	372	0.14	58.68	66	16	228607	228962	633	266	3e-45	193	ntb2011 Tobacco cultivar SR1 basal cell cDNA library Nicotiana tabacum cDNA, mRNA sequence
scaffold1196_contigs=5	263654	gi|311125376|gb|HS085303.1|HS085303	659	85.8	338	0.13	51.29	42	6	212732	213066	322	656	1e-93	353	ntb2244 Tobacco cultivar SR1 basal cell cDNA library Nicotiana tabacum cDNA, mRNA sequence
scaffold1196_contigs=5	263654	gi|76869755|gb|DV160747.1|DV160747	794	80.52	616	0.23	77.58	92	26	143647	144248	602	1	7e-122	448	KP1B.104B14F.050725T7 KP1B Nicotiana tabacum cDNA clone KP1B.104B14, mRNA sequence
scaffold1196_contigs=5	263654	gi|83417613|gb|DV999607.1|DV999607	947	81.26	507	0.19	53.54	79	16	143708	144206	503	5	2e-106	396	KL4B.103I04F.051103T7 KL4B Nicotiana tabacum cDNA clone KL4B.103I04, mRNA sequence
scaffold1196_contigs=5	263654	gi|92013559|gb|EB426702.1|EB426702	909	80.84	548	0.21	60.29	88	17	143708	144246	540	1	7e-112	414	KF8C.106N22F.051215T7 KF8 Nicotiana tabacum cDNA clone KF8C.106N22, mRNA sequence
scaffold1196_contigs=5	263654	gi|92038229|gb|EB449934.1|EB449934	520	81.15	382	0.14	73.46	50	20	143647	144017	371	1	2e-73	287	KT7C.105D24F.051219T7 KT7 Nicotiana tabacum cDNA clone KT7C.105D24, mRNA sequence
scaffold1196_contigs=5	263654	gi|94325366|gb|EB678968.1|EB678968	783	81.13	710	0.27	90.68	113	17	257755	258449	42	745	2e-152	549	KG9B.105P15F.051128T7 KG9B Nicotiana tabacum cDNA clone KG9B.105P15, mRNA sequence
scaffold1205_contigs=6	307844	gi|190787060|gb|FG185025.1|FG185025	577	73.88	379	0.12	65.68	80	19	234832	235199	193	563	2e-27	134	AGN_PNL208dr1_g10.trimmed.seq AGN_PNL Nicotiana tabacum cDNA 3', mRNA sequence
scaffold1205_contigs=6	307844	gi|83417529|gb|DV999523.1|DV999523	845	74.56	570	0.19	67.46	113	32	234832	235383	681	126	2e-53	220	KL4B.103E11F.051103T7 KL4B Nicotiana tabacum cDNA clone KL4B.103E11, mRNA sequence
scaffold1205_contigs=6	307844	gi|94326181|gb|EB679783.1|EB679783	789	74.56	570	0.19	72.24	113	32	234832	235383	609	54	2e-53	220	KL4B.102D20F.051125T7 KL4B Nicotiana tabacum cDNA clone KL4B.102D20, mRNA sequence
scaffold1207_contigs=28	761310	gi|190146110|gb|FG644700.1|FG644700	610	77.24	391	0.05	64.1	67	22	756304	756683	380	1	1e-49	209	TT-30_K10 K326 late senescent leaf library Nicotiana tabacum cDNA, mRNA sequence
scaffold1207_contigs=28	761310	gi|190730212|gb|FG200113.1|FG200113	753	77.35	393	0.05	52.19	67	22	756304	756685	361	742	8e-51	213	AGN_PNL229cr1_c4.trimmed.seq AGN_PNL Nicotiana tabacum cDNA 3', mRNA sequence
scaffold1207_contigs=28	761310	gi|190790538|gb|FG161238.1|FG161238	903	76.01	692	0.09	76.63	133	32	756408	757084	786	113	3e-85	327	AGN_RNC018xk21f1.ab1 AGN_RNC Nicotiana tabacum cDNA 5', mRNA sequence
scaffold1207_contigs=28	761310	gi|311125380|gb|HS085307.1|HS085307	88	98.7	77	0.01	87.5	1	0	187046	187122	3	79	5e-28	137	ntb2248 Tobacco cultivar SR1 basal cell cDNA library Nicotiana tabacum cDNA, mRNA sequence
scaffold1209_contigs=7	407629	gi|123207220|gb|EH613779.1|EH613779	344	86.63	202	0.05	58.72	21	6	262757	262955	146	344	9e-53	219	EST_CSP002xg08f1.ab1 EST_CSP Nicotiana tabacum cDNA, mRNA sequence
scaffold1209_contigs=7	407629	gi|156659075|gb|AM820677.1|AM820677	494	88.5	339	0.08	68.62	25	9	327412	327746	362	34	1e-106	398	AM820677 COL, cold overnight library Nicotiana tabacum cDNA clone nt006085063, mRNA sequence
scaffold1209_contigs=7	407629	gi|156659075|gb|AM820677.1|AM820677	494	87.54	321	0.08	64.98	32	8	327081	327396	408	91	1e-96	364	AM820677 COL, cold overnight library Nicotiana tabacum cDNA clone nt006085063, mRNA sequence
scaffold1209_contigs=7	407629	gi|190135714|gb|FG633383.1|FG633383	667	77.29	361	0.09	54.12	62	20	359983	360333	511	161	1e-45	195	TT-23_L05 tobacco leaf library Nicotiana tabacum cDNA, mRNA sequence
scaffold1209_contigs=7	407629	gi|190144958|gb|FG641201.1|FG641201	717	84.12	403	0.1	56.21	54	10	262757	263154	153	550	1e-101	381	TT-25_L15 K326 trichome library Nicotiana tabacum cDNA, mRNA sequence
scaffold1209_contigs=7	407629	gi|190715922|gb|FG191686.1|FG191686	766	83.83	402	0.1	52.48	57	8	262757	263154	145	542	5e-100	375	AGN_PNL218af1_f7.trimmed.seq AGN_PNL Nicotiana tabacum cDNA 5', mRNA sequence
scaffold1209_contigs=7	407629	gi|190716919|gb|FG195711.1|FG195711	700	84.12	403	0.1	57.57	54	10	262757	263154	166	563	1e-101	381	AGN_PNL223cf1_g10.trimmed.seq AGN_PNL Nicotiana tabacum cDNA 5', mRNA sequence
scaffold1209_contigs=7	407629	gi|190723228|gb|FG177991.1|FG177991	610	83.87	403	0.1	66.07	55	10	262757	263154	76	473	5e-100	375	AGN_RNC117xk18f1.ab1 AGN_RNC Nicotiana tabacum cDNA 5', mRNA sequence
scaffold1209_contigs=7	407629	gi|190724987|gb|FG148641.1|FG148641	734	83.87	403	0.1	54.9	55	10	262757	263154	144	541	5e-100	375	AGN_RPC001xg06f1.ab1 AGN_RPC Nicotiana tabacum cDNA 5', mRNA sequence
scaffold1209_contigs=7	407629	gi|190729610|gb|FG190738.1|FG190738	779	88.22	399	0.1	51.22	43	4	262757	263153	195	591	2e-129	473	AGN_PNL216df1_d3.trimmed.seq AGN_PNL Nicotiana tabacum cDNA 5', mRNA sequence
scaffold1209_contigs=7	407629	gi|190733424|gb|FG186549.1|FG186549	673	88.47	399	0.1	59.29	44	2	262757	263154	167	564	1e-131	481	AGN_PNL211af1_d12.trimmed.seq AGN_PNL Nicotiana tabacum cDNA 5', mRNA sequence
scaffold1209_contigs=7	407629	gi|190738710|gb|FG182386.1|FG182386	702	88.22	399	0.1	56.84	43	4	262757	263153	142	538	2e-129	473	AGN_PNL205bf1_h11.trimmed.seq AGN_PNL Nicotiana tabacum cDNA 5', mRNA sequence
scaffold1209_contigs=7	407629	gi|190743232|gb|FG132866.1|FG132866	671	88.47	399	0.1	59.46	44	2	262757	263154	106	503	1e-131	481	AGN_ELP019xl13f1.ab1 AGN_ELP Nicotiana tabacum cDNA 5', mRNA sequence
scaffold1209_contigs=7	407629	gi|190743399|gb|FG194187.1|FG194187	724	84.12	403	0.1	55.66	54	10	262757	263154	150	547	1e-101	381	AGN_PNL221cf1_b4.trimmed.seq AGN_PNL Nicotiana tabacum cDNA 5', mRNA sequence
scaffold1209_contigs=7	407629	gi|190747281|gb|FG184345.1|FG184345	731	84.12	403	0.1	55.13	54	10	262757	263154	159	556	1e-101	381	AGN_PNL208af1_d10.trimmed.seq AGN_PNL Nicotiana tabacum cDNA 5', mRNA sequence
scaffold1209_contigs=7	407629	gi|190757904|gb|FG146081.1|FG146081	642	83.87	403	0.1	62.77	55	10	262757	263154	59	456	5e-100	375	AGN_RPC010xi10f1.ab1 AGN_RPC Nicotiana tabacum cDNA 5', mRNA sequence
scaffold1209_contigs=7	407629	gi|190760401|gb|FG187522.1|FG187522	746	84.12	403	0.1	54.02	54	10	262757	263154	111	508	1e-101	381	AGN_PNL212bf1_h5.trimmed.seq AGN_PNL Nicotiana tabacum cDNA 5', mRNA sequence
scaffold1209_contigs=7	407629	gi|190770660|gb|FG139701.1|FG139701	793	87.97	399	0.1	50.32	43	5	262757	263153	168	563	3e-127	466	AGN_ELP023xg07f1.ab1 AGN_ELP Nicotiana tabacum cDNA 5', mRNA sequence
scaffold1209_contigs=7	407629	gi|190774785|gb|FG176485.1|FG176485	764	88.22	399	0.1	52.23	43	4	262757	263153	123	519	2e-129	473	AGN_RNC120xn01f1.ab1 AGN_RNC Nicotiana tabacum cDNA 5', mRNA sequence
scaffold1209_contigs=7	407629	gi|190777712|gb|FG202585.1|FG202585	676	84.12	403	0.1	59.62	54	10	262757	263154	156	553	1e-101	381	AGN_PNL233af1_g5.trimmed.seq AGN_PNL Nicotiana tabacum cDNA 5', mRNA sequence
scaffold1209_contigs=7	407629	gi|190777715|gb|FG202588.1|FG202588	715	88.22	399	0.1	55.8	43	4	262757	263153	143	539	2e-129	473	AGN_PNL233af1_g8.trimmed.seq AGN_PNL Nicotiana tabacum cDNA 5', mRNA sequence
scaffold1209_contigs=7	407629	gi|190778077|gb|FG145100.1|FG145100	707	81.68	404	0.1	57.14	61	13	262757	263154	181	577	2e-84	324	AGN_RPC013xo11f1.ab1 AGN_RPC Nicotiana tabacum cDNA 5', mRNA sequence
scaffold1209_contigs=7	407629	gi|190779831|gb|FG166755.1|FG166755	791	84.12	403	0.1	50.95	54	10	262757	263154	140	537	1e-101	381	AGN_RNC008xo15f1.ab1 AGN_RNC Nicotiana tabacum cDNA 5', mRNA sequence
scaffold1209_contigs=7	407629	gi|190782069|gb|FG134645.1|FG134645	728	84.12	403	0.1	55.36	54	10	262757	263154	135	532	1e-101	381	AGN_ELP013xi22f1.ab1 AGN_ELP Nicotiana tabacum cDNA 5', mRNA sequence
scaffold1209_contigs=7	407629	gi|190786914|gb|FG134662.1|FG134662	696	84.37	403	0.1	57.9	53	10	262757	263154	141	538	2e-103	387	AGN_ELP013xm18f1.ab1 AGN_ELP Nicotiana tabacum cDNA 5', mRNA sequence
scaffold1209_contigs=7	407629	gi|190790725|gb|FG198409.1|FG198409	720	84.12	403	0.1	55.97	54	10	262757	263154	160	557	1e-101	381	AGN_PNL227bf1_d7.trimmed.seq AGN_PNL Nicotiana tabacum cDNA 5', mRNA sequence
scaffold1209_contigs=7	407629	gi|190801601|gb|FG199151.1|FG199151	764	84.12	403	0.1	52.75	54	10	262757	263154	110	507	1e-101	381	AGN_PNL228bf1_g2.trimmed.seq AGN_PNL Nicotiana tabacum cDNA 5', mRNA sequence
scaffold1209_contigs=7	407629	gi|190802357|gb|FG189492.1|FG189492	712	88.22	399	0.1	56.04	43	4	262757	263153	137	533	2e-129	473	AGN_PNL215af1_f3.trimmed.seq AGN_PNL Nicotiana tabacum cDNA 5', mRNA sequence
scaffold1209_contigs=7	407629	gi|190809146|gb|FG140563.1|FG140563	665	82.84	402	0.1	60.45	61	8	262757	263154	141	538	2e-93	353	AGN_ELP021xp06f1.ab1 AGN_ELP Nicotiana tabacum cDNA 5', mRNA sequence
scaffold1209_contigs=7	407629	gi|190818136|gb|FG184156.1|FG184156	670	84.12	403	0.1	60.15	54	10	262757	263154	161	558	1e-101	381	AGN_PNL207df1_c9.trimmed.seq AGN_PNL Nicotiana tabacum cDNA 5', mRNA sequence
scaffold1209_contigs=7	407629	gi|190818137|gb|FG184157.1|FG184157	642	84.12	403	0.1	62.77	54	10	262757	263154	158	555	1e-101	381	AGN_PNL207df1_d1.trimmed.seq AGN_PNL Nicotiana tabacum cDNA 5', mRNA sequence
scaffold1209_contigs=7	407629	gi|190821967|gb|FG134725.1|FG134725	839	77.1	476	0.12	56.73	76	25	291665	292117	781	316	1e-60	244	AGN_ELP013xd08f1.ab1 AGN_ELP Nicotiana tabacum cDNA 5', mRNA sequence
scaffold1209_contigs=7	407629	gi|190858680|gb|FG136981.1|FG136981	789	87.97	399	0.1	50.57	44	4	262757	263153	200	596	8e-128	468	AGN_ELP006xl19f1.ab1 AGN_ELP Nicotiana tabacum cDNA 5', mRNA sequence
scaffold1209_contigs=7	407629	gi|190869547|gb|FG184879.1|FG184879	745	88.22	399	0.1	53.56	43	4	262757	263153	128	524	2e-129	473	AGN_PNL208df1_b4.trimmed.seq AGN_PNL Nicotiana tabacum cDNA 5', mRNA sequence
scaffold1209_contigs=7	407629	gi|190877512|gb|FG196581.1|FG196581	737	84.12	403	0.1	54.68	54	10	262757	263154	154	551	1e-101	381	AGN_PNL224df1_c4.trimmed.seq AGN_PNL Nicotiana tabacum cDNA 5', mRNA sequence
scaffold1209_contigs=7	407629	gi|190878058|gb|FG147064.1|FG147064	577	87.97	399	0.1	69.15	43	5	262757	263153	43	438	3e-127	466	AGN_RPC007xh10f1.ab1 AGN_RPC Nicotiana tabacum cDNA 5', mRNA sequence
scaffold1209_contigs=7	407629	gi|224703346|gb|FG632071.1|FG632071	616	84.29	401	0.1	65.1	57	6	262757	263154	135	532	2e-103	387	TOBESTR129E06 TOBEST cDNA library 1 Nicotiana tabacum cDNA 5', mRNA sequence
scaffold1209_contigs=7	407629	gi|224704090|gb|FG629166.1|FG629166	520	84.84	277	0.07	53.27	36	6	365470	365743	139	412	2e-69	274	TOBESTR092H08 TOBEST cDNA library 1 Nicotiana tabacum cDNA 5', mRNA sequence
scaffold1209_contigs=7	407629	gi|224704687|gb|FG625553.1|FG625553	601	88.22	399	0.1	66.39	43	4	262757	263153	188	584	2e-129	473	TOBESTR050C04 TOBEST cDNA library 1 Nicotiana tabacum cDNA 5', mRNA sequence
scaffold1209_contigs=7	407629	gi|224707156|gb|FG631473.1|FG631473	593	88.22	399	0.1	67.28	43	4	262757	263153	180	576	2e-129	473	TOBESTR119E07 TOBEST cDNA library 1 Nicotiana tabacum cDNA 5', mRNA sequence
scaffold1209_contigs=7	407629	gi|224707290|gb|FG630695.1|FG630695	543	88.86	350	0.09	64.46	36	3	262757	263105	196	543	1e-115	427	TOBESTR110E12 TOBEST cDNA library 1 Nicotiana tabacum cDNA 5', mRNA sequence
scaffold1209_contigs=7	407629	gi|254598535|gb|FS399701.1|FS399701	601	88.6	386	0.09	64.23	42	2	262757	263141	215	599	8e-128	468	FS399701 normalized full-length tobacco cDNA library Nicotiana tabacum cDNA clone TBK01A01NGRL0075_3_D10 5', mRNA sequence
scaffold1209_contigs=7	407629	gi|254598679|gb|FS431571.1|FS431571	607	84.12	403	0.1	66.39	54	10	262757	263154	154	551	1e-101	381	FS431571 normalized full-length tobacco cDNA library Nicotiana tabacum cDNA clone TBK02GR0085_2_B12 5', mRNA sequence
scaffold1209_contigs=7	407629	gi|254600410|gb|FS400091.1|FS400091	514	88.6	351	0.09	68.29	35	5	262757	263104	166	514	6e-114	422	FS400091 normalized full-length tobacco cDNA library Nicotiana tabacum cDNA clone TBK01A01NGRL0076_3_F12 5', mRNA sequence
scaffold1209_contigs=7	407629	gi|254600579|gb|FS423311.1|FS423311	608	84.12	403	0.1	66.28	54	10	262757	263154	154	551	1e-101	381	FS423311 normalized full-length tobacco cDNA library Nicotiana tabacum cDNA clone TBK02GR0062_3_C04 5', mRNA sequence
scaffold1209_contigs=7	407629	gi|254600975|gb|FS373747.1|FS373747	534	84.16	385	0.09	72.1	51	10	262757	263136	155	534	1e-96	364	FS373747 normalized full-length tobacco cDNA library Nicotiana tabacum cDNA clone TBK01A01NGRL0002_3_D06 5', mRNA sequence
scaffold1209_contigs=7	407629	gi|254601489|gb|FS378894.1|FS378894	525	84.8	375	0.09	71.43	47	10	262757	263126	154	523	8e-98	368	FS378894 normalized full-length tobacco cDNA library Nicotiana tabacum cDNA clone TBK01A01NGRL0017_4_E03 5', mRNA sequence
scaffold1209_contigs=7	407629	gi|254603269|gb|FS414023.1|FS414023	637	84.12	403	0.1	63.27	54	10	262757	263154	154	551	1e-101	381	FS414023 normalized full-length tobacco cDNA library Nicotiana tabacum cDNA clone TBK02GR0036_4_E07 5', mRNA sequence
scaffold1209_contigs=7	407629	gi|254603960|gb|FS431462.1|FS431462	613	84.12	403	0.1	65.74	54	10	262757	263154	153	550	1e-101	381	FS431462 normalized full-length tobacco cDNA library Nicotiana tabacum cDNA clone TBK02GR0085_1_A07 5', mRNA sequence
scaffold1209_contigs=7	407629	gi|254605018|gb|FS384267.1|FS384267	433	84.56	285	0.07	65.82	34	10	262757	263036	154	433	2e-69	274	FS384267 normalized full-length tobacco cDNA library Nicotiana tabacum cDNA clone TBK01A01NGRL0033_1_A10 5', mRNA sequence
scaffold1209_contigs=7	407629	gi|254610319|gb|FS414834.1|FS414834	671	84.12	403	0.1	60.06	54	10	262757	263154	155	552	1e-101	381	FS414834 normalized full-length tobacco cDNA library Nicotiana tabacum cDNA clone TBK02GR0039_1_E05 5', mRNA sequence
scaffold1209_contigs=7	407629	gi|254610454|gb|FS414969.1|FS414969	590	83.16	374	0.09	63.39	55	8	262757	263126	197	566	8e-88	335	FS414969 normalized full-length tobacco cDNA library Nicotiana tabacum cDNA clone TBK02GR0039_2_H10 5', mRNA sequence
scaffold1209_contigs=7	407629	gi|254611210|gb|FS379652.1|FS379652	542	84.84	277	0.07	51.11	36	6	365470	365743	162	435	2e-69	274	FS379652 normalized full-length tobacco cDNA library Nicotiana tabacum cDNA clone TBK01A01NGRL0020_2_B11 5', mRNA sequence
scaffold1209_contigs=7	407629	gi|254614334|gb|FS384756.1|FS384756	509	88.6	351	0.09	68.96	36	4	262757	263104	160	509	2e-114	424	FS384756 normalized full-length tobacco cDNA library Nicotiana tabacum cDNA clone TBK01A01NGRL0034_2_D08 5', mRNA sequence
scaffold1209_contigs=7	407629	gi|254616438|gb|FS428170.1|FS428170	578	83.87	403	0.1	69.72	55	10	262757	263154	153	550	5e-100	375	FS428170 normalized full-length tobacco cDNA library Nicotiana tabacum cDNA clone TBK02GR0075_4_E08 5', mRNA sequence
scaffold1209_contigs=7	407629	gi|254616988|gb|FS415035.1|FS415035	615	84.12	403	0.1	65.53	54	10	262757	263154	126	523	1e-101	381	FS415035 normalized full-length tobacco cDNA library Nicotiana tabacum cDNA clone TBK02GR0039_3_F07 5', mRNA sequence
scaffold1209_contigs=7	407629	gi|254619116|gb|FS386238.1|FS386238	498	82.53	269	0.07	54.02	36	11	365470	365731	160	424	5e-55	226	FS386238 normalized full-length tobacco cDNA library Nicotiana tabacum cDNA clone TBK01A01NGRL0038_2_H06 5', mRNA sequence
scaffold1209_contigs=7	407629	gi|254620965|gb|FS406236.1|FS406236	650	84.12	403	0.1	62	54	10	262757	263154	154	551	1e-101	381	FS406236 normalized full-length tobacco cDNA library Nicotiana tabacum cDNA clone TBK02GR0015_3_F08 5', mRNA sequence
scaffold1209_contigs=7	407629	gi|254621093|gb|FS406343.1|FS406343	679	84.12	403	0.1	59.35	54	10	262757	263154	153	550	1e-101	381	FS406343 normalized full-length tobacco cDNA library Nicotiana tabacum cDNA clone TBK02GR0015_4_G11 5', mRNA sequence
scaffold1209_contigs=7	407629	gi|254627341|gb|FS411008.1|FS411008	627	81.44	404	0.1	64.43	64	11	262757	263154	204	602	2e-83	320	FS411008 normalized full-length tobacco cDNA library Nicotiana tabacum cDNA clone TBK02GR0028_3_H11 5', mRNA sequence
scaffold1209_contigs=7	407629	gi|254627950|gb|FS381368.1|FS381368	558	84.12	403	0.1	72.22	54	10	262757	263154	154	551	1e-101	381	FS381368 normalized full-length tobacco cDNA library Nicotiana tabacum cDNA clone TBK01A01NGRL0025_1_A12 5', mRNA sequence
scaffold1209_contigs=7	407629	gi|254629798|gb|FS424721.1|FS424721	538	84.65	391	0.1	72.68	49	11	262757	263141	153	538	4e-101	379	FS424721 normalized full-length tobacco cDNA library Nicotiana tabacum cDNA clone TBK02GR0066_2_G07 5', mRNA sequence
scaffold1209_contigs=7	407629	gi|254635707|gb|FS392359.1|FS392359	576	84.08	402	0.1	69.79	52	12	262759	263154	156	551	1e-100	377	FS392359 normalized full-length tobacco cDNA library Nicotiana tabacum cDNA clone TBK01A01NGRL0055_1_D04 5', mRNA sequence
scaffold1209_contigs=7	407629	gi|254640804|gb|FS430075.1|FS430075	614	84.12	403	0.1	65.64	54	10	262757	263154	154	551	1e-101	381	FS430075 normalized full-length tobacco cDNA library Nicotiana tabacum cDNA clone TBK02GR0081_1_D08 5', mRNA sequence
scaffold1209_contigs=7	407629	gi|254642145|gb|FS417176.1|FS417176	606	83.7	405	0.1	66.83	52	14	262757	263154	154	551	2e-98	370	FS417176 normalized full-length tobacco cDNA library Nicotiana tabacum cDNA clone TBK02GR0045_3_B06 5', mRNA sequence
scaffold1209_contigs=7	407629	gi|254646973|gb|FS403225.1|FS403225	544	84.62	390	0.1	71.69	50	10	262757	263141	148	532	4e-101	379	FS403225 normalized full-length tobacco cDNA library Nicotiana tabacum cDNA clone TBK02GR0007_3_A07 5', mRNA sequence
scaffold1209_contigs=7	407629	gi|254647183|gb|FS403325.1|FS403325	507	84.46	354	0.09	69.82	45	10	262757	263105	154	502	2e-89	340	FS403325 normalized full-length tobacco cDNA library Nicotiana tabacum cDNA clone TBK02GR0007_4_B06 5', mRNA sequence
scaffold1209_contigs=7	407629	gi|254647374|gb|FS403406.1|FS403406	628	84.12	403	0.1	64.17	54	10	262757	263154	154	551	1e-101	381	FS403406 normalized full-length tobacco cDNA library Nicotiana tabacum cDNA clone TBK02GR0008_1_A03 5', mRNA sequence
scaffold1209_contigs=7	407629	gi|254660653|gb|FS422801.1|FS422801	520	85.92	277	0.07	53.27	33	6	365470	365743	175	448	2e-74	291	FS422801 normalized full-length tobacco cDNA library Nicotiana tabacum cDNA clone TBK02GR0061_1_F07 5', mRNA sequence
scaffold1209_contigs=7	407629	gi|254662122|gb|FS413792.1|FS413792	500	84.33	351	0.09	70.2	45	10	262757	263102	155	500	8e-88	335	FS413792 normalized full-length tobacco cDNA library Nicotiana tabacum cDNA clone TBK02GR0036_1_H12 5', mRNA sequence
scaffold1209_contigs=7	407629	gi|302585801|gb|HO223064.1|HO223064	614	83.62	403	0.1	65.64	56	10	262757	263154	155	552	2e-98	370	NTSP_EST_0962 Tobacco sperm cell cDNA library Nicotiana tabacum cDNA 5', mRNA sequence
scaffold1209_contigs=7	407629	gi|309373890|gb|HO841893.1|HO841893	516	85.02	267	0.07	51.74	30	10	365470	365731	175	436	4e-66	263	NTZC-EST-1295 Tobacco zygote cell cDNA library Nicotiana tabacum cDNA 5', mRNA sequence
scaffold1209_contigs=7	407629	gi|309374309|gb|HO842312.1|HO842312	518	86.04	265	0.07	51.16	31	6	365470	365731	172	433	4e-71	279	NTZC-EST-1714 Tobacco zygote cell cDNA library Nicotiana tabacum cDNA 5', mRNA sequence
scaffold1209_contigs=7	407629	gi|309377282|gb|HO846059.1|HO846059	479	86.04	265	0.07	55.32	31	6	365470	365731	177	438	4e-71	279	NTEC-EST-0956 Tobacco egg cell cDNA library Nicotiana tabacum cDNA 5', mRNA sequence
scaffold1209_contigs=7	407629	gi|309377397|gb|HO846174.1|HO846174	446	86.04	265	0.07	59.42	31	6	365470	365731	177	438	4e-71	279	NTEC-EST-1071 Tobacco egg cell cDNA library Nicotiana tabacum cDNA 5', mRNA sequence
scaffold1209_contigs=7	407629	gi|51455467|gb|CV017115.1|CV017115	309	84.3	223	0.05	72.17	24	10	365528	365741	2	222	2e-49	207	tbt_004027 Normalized Nicotiana tabacum cDNA library Nicotiana tabacum cDNA clone tbt_004027 5', mRNA sequence
scaffold1209_contigs=7	407629	gi|51463266|gb|CV021758.1|CV021758	297	85.64	202	0.05	68.01	24	4	365532	365731	2	200	2e-49	207	tbt_006409 Normalized Nicotiana tabacum cDNA library Nicotiana tabacum cDNA clone tbt_006409 5', mRNA sequence
scaffold1209_contigs=7	407629	gi|52831836|gb|BP528109.1|BP528109	475	84.84	277	0.07	58.32	36	6	365470	365743	142	415	2e-69	274	BP528109 MAT001 Nicotiana tabacum cDNA clone BY12938, mRNA sequence
scaffold1209_contigs=7	407629	gi|92014668|gb|EB427685.1|EB427685	772	87.97	399	0.1	51.68	46	2	262757	263154	154	551	2e-128	470	KF8C.110M06F.051216T7 KF8 Nicotiana tabacum cDNA clone KF8C.110M06, mRNA sequence
scaffold1209_contigs=7	407629	gi|92027000|gb|EB438705.1|EB438705	399	84.43	244	0.06	61.15	32	6	365470	365710	158	398	9e-58	235	KN6B.101H22F.051230T7 KN6B Nicotiana tabacum cDNA clone KN6B.101H22, mRNA sequence
scaffold1209_contigs=7	407629	gi|92030256|gb|EB441961.1|EB441961	705	83.87	403	0.1	57.16	55	10	262757	263154	144	541	5e-100	375	KN6B.110K21F.060106T7 KN6B Nicotiana tabacum cDNA clone KN6B.110K21, mRNA sequence
scaffold1209_contigs=7	407629	gi|92030566|gb|EB442271.1|EB442271	774	88.22	399	0.1	51.55	45	2	262757	263154	210	607	5e-130	475	KN6B.113J23F.060127T7 KN6B Nicotiana tabacum cDNA clone KN6B.113J23, mRNA sequence
scaffold1209_contigs=7	407629	gi|92037310|gb|EB449015.1|EB449015	554	84.12	277	0.07	50	37	7	365470	365743	150	422	1e-65	261	KT7C.101K03F.051216T7 KT7 Nicotiana tabacum cDNA clone KT7C.101K03, mRNA sequence
scaffold1209_contigs=7	407629	gi|94327897|gb|EB681499.1|EB681499	806	83.87	403	0.1	50	55	10	262757	263154	152	549	5e-100	375	KL4B.113K18F.060131T7 KL4B Nicotiana tabacum cDNA clone KL4B.113K18, mRNA sequence
scaffold1212_contigs=14	602951	gi|190749142|gb|FG163613.1|FG163613	856	82.04	735	0.12	85.86	114	18	349868	350595	48	771	2e-170	610	AGN_RNC014xo22f1.ab1 AGN_RNC Nicotiana tabacum cDNA 5', mRNA sequence
scaffold1212_contigs=14	602951	gi|190756249|gb|FG163681.1|FG163681	887	79.51	649	0.11	73.17	95	31	350689	351316	856	225	2e-115	427	AGN_RNC014xo22r1.ab1 AGN_RNC Nicotiana tabacum cDNA 3', mRNA sequence
scaffold1212_contigs=14	602951	gi|190779987|gb|FG198702.1|FG198702	777	82.51	486	0.08	62.55	73	12	350837	351316	698	219	4e-112	416	AGN_PNL227cr1_f8.trimmed.seq AGN_PNL Nicotiana tabacum cDNA 3', mRNA sequence
scaffold1212_contigs=14	602951	gi|190788383|gb|FG175638.1|FG175638	789	82.18	735	0.12	93.16	114	17	349868	350595	46	770	4e-172	616	AGN_RNC121xd01f1.ab1 AGN_RNC Nicotiana tabacum cDNA 5', mRNA sequence
scaffold1212_contigs=14	602951	gi|190807319|gb|FG187619.1|FG187619	810	79.93	613	0.1	75.68	96	20	350722	351316	28	631	7e-115	425	AGN_PNL212cf1_a11.trimmed.seq AGN_PNL Nicotiana tabacum cDNA 5', mRNA sequence
scaffold1212_contigs=14	602951	gi|190852758|gb|FG195011.1|FG195011	742	82.47	485	0.08	65.36	75	10	350837	351316	711	232	4e-112	416	AGN_PNL222cr1_a8.trimmed.seq AGN_PNL Nicotiana tabacum cDNA 3', mRNA sequence
scaffold1212_contigs=14	602951	gi|190868719|gb|FG145146.1|FG145146	873	82.67	502	0.08	57.5	72	15	349868	350365	306	796	2e-116	431	AGN_RPC013xg24f1.ab1 AGN_RPC Nicotiana tabacum cDNA 5', mRNA sequence
scaffold1212_contigs=14	602951	gi|190873833|gb|FG175978.1|FG175978	832	82.51	486	0.08	58.41	73	12	350837	351316	699	220	4e-112	416	AGN_RNC121xd01r1.ab1 AGN_RNC Nicotiana tabacum cDNA 3', mRNA sequence
scaffold1212_contigs=14	602951	gi|190877393|gb|FG187711.1|FG187711	718	82.47	485	0.08	67.55	75	10	350837	351316	697	218	4e-112	416	AGN_PNL212cr1_a11.trimmed.seq AGN_PNL Nicotiana tabacum cDNA 3', mRNA sequence
scaffold1212_contigs=14	602951	gi|254600877|gb|FS373649.1|FS373649	667	82.16	639	0.11	95.8	100	14	349868	350499	35	666	3e-148	536	FS373649 normalized full-length tobacco cDNA library Nicotiana tabacum cDNA clone TBK01A01NGRL0002_2_C07 5', mRNA sequence
scaffold1212_contigs=14	602951	gi|254618542|gb|FS436638.1|FS436638	654	83.64	483	0.08	73.85	72	7	349868	350347	176	654	1e-121	448	FS436638 normalized full-length tobacco cDNA library Nicotiana tabacum cDNA clone TBK02GR0099_2_D07 5', mRNA sequence
scaffold1212_contigs=14	602951	gi|254654312|gb|FS422900.1|FS422900	437	82.91	392	0.07	89.7	60	7	349868	350256	50	437	6e-91	346	FS422900 normalized full-length tobacco cDNA library Nicotiana tabacum cDNA clone TBK02GR0061_2_G02 5', mRNA sequence
scaffold1212_contigs=14	602951	gi|47952991|gb|CN824922.1|CN824922	615	82.48	588	0.1	95.61	87	15	350081	350661	3	581	3e-138	503	88 Nicotiana tabacum Pollen PCR-based subtractive library Nicotiana tabacum cDNA clone Peg163AS, mRNA sequence
scaffold1212_contigs=14	602951	gi|76869663|gb|DV160655.1|DV160655	886	80.08	788	0.13	88.94	125	25	350549	351316	3	778	2e-154	556	KP1B.103N08F.050725T7 KP1B Nicotiana tabacum cDNA clone KP1B.103N08, mRNA sequence
scaffold1212_contigs=14	602951	gi|83420757|gb|DW002751.1|DW002751	566	82.22	360	0.06	63.6	54	10	350962	351316	1	355	1e-77	302	KR3B.103N03F.051108T7 KR3B Nicotiana tabacum cDNA clone KR3B.103N03, mRNA sequence
scaffold1212_contigs=14	602951	gi|92014350|gb|EB427380.1|EB427380	738	82.39	653	0.11	88.48	103	12	349868	350514	87	733	7e-155	558	KF8C.109N23F.051215T7 KF8 Nicotiana tabacum cDNA clone KF8C.109N23, mRNA sequence
scaffold1212_contigs=14	602951	gi|92029912|gb|EB441617.1|EB441617	831	79.97	664	0.11	79.9	100	27	350674	351316	1	652	7e-125	459	KN6B.109K23F.060106T7 KN6B Nicotiana tabacum cDNA clone KN6B.109K23, mRNA sequence
scaffold1212_contigs=14	602951	gi|94325441|gb|EB679043.1|EB679043	602	82.3	486	0.08	80.73	74	12	350837	351316	19	498	2e-110	411	KG9B.106C23F.051129T7 KG9B Nicotiana tabacum cDNA clone KG9B.106C23, mRNA sequence
scaffold1212_contigs=14	602951	gi|94326921|gb|EB680523.1|EB680523	958	81.92	874	0.14	91.23	138	20	349868	350731	93	956	0	721	KL4B.107I11F.051126T7 KL4B Nicotiana tabacum cDNA clone KL4B.107I11, mRNA sequence
scaffold1212_contigs=14	602951	gi|94328731|gb|EB682333.1|EB682333	828	82.3	836	0.14	100	129	18	349967	350794	1	825	0	706	KP1B.112E08F.060117T7 KP1B Nicotiana tabacum cDNA clone KP1B.112E08, mRNA sequence
scaffold1214_contigs=4	127299	gi|52838713|gb|BP534986.1|BP534986	144	85.71	126	0.1	87.5	12	6	89998	90120	129	7	5e-26	128	BP534986 MAT005 Nicotiana tabacum cDNA clone BY34195, mRNA sequence
scaffold1215_contigs=2	99101	gi|156690256|gb|AM825911.1|AM825911	439	90.27	226	0.23	51.48	19	3	28977	29200	137	361	1e-75	292	AM825911 DL, diurnal library Nicotiana tabacum cDNA clone nt005161044, mRNA sequence
scaffold1216_contigs=10	417760	gi|156648814|gb|AM843426.1|AM843426	533	91.3	506	0.12	94.93	33	9	210732	211229	532	30	0	680	AM843426 COL, cold overnight library Nicotiana tabacum cDNA clone nt006185072, mRNA sequence
scaffold1216_contigs=10	417760	gi|156648814|gb|AM843426.1|AM843426	533	92.77	332	0.08	62.29	19	3	211231	211557	343	12	5e-130	475	AM843426 COL, cold overnight library Nicotiana tabacum cDNA clone nt006185072, mRNA sequence
scaffold1216_contigs=10	417760	gi|156678021|gb|AM829475.1|AM829475	491	79.53	298	0.07	60.69	46	15	351408	351697	367	77	1e-46	198	AM829475 DL, diurnal library Nicotiana tabacum cDNA clone nt005247050, mRNA sequence
scaffold1216_contigs=10	417760	gi|190715937|gb|FG192292.1|FG192292	567	77.19	570	0.14	100	98	32	351468	352021	3	556	2e-78	303	AGN_PNL218dr1_c7.trimmed.seq AGN_PNL Nicotiana tabacum cDNA 3', mRNA sequence
scaffold1216_contigs=10	417760	gi|190787017|gb|FG168267.1|FG168267	819	76.37	673	0.16	82.17	128	30	351412	352068	126	783	3e-87	333	AGN_RNC006xb12r1.ab1 AGN_RNC Nicotiana tabacum cDNA 3', mRNA sequence
scaffold1216_contigs=10	417760	gi|190800008|gb|FG194295.1|FG194295	667	82.32	396	0.09	59.37	62	8	72200	72591	276	667	2e-88	337	AGN_PNL221cr1_c9.trimmed.seq AGN_PNL Nicotiana tabacum cDNA 3', mRNA sequence
scaffold1216_contigs=10	417760	gi|190805674|gb|FG190582.1|FG190582	650	83.92	541	0.13	83.23	78	9	72200	72735	587	51	5e-140	508	AGN_PNL216cf1_f2.trimmed.seq AGN_PNL Nicotiana tabacum cDNA 5', mRNA sequence
scaffold1216_contigs=10	417760	gi|190818322|gb|FG200901.1|FG200901	696	76.67	540	0.13	77.59	99	26	351412	351937	168	694	2e-69	274	AGN_PNL230cr1_h12.trimmed.seq AGN_PNL Nicotiana tabacum cDNA 3', mRNA sequence
scaffold1216_contigs=10	417760	gi|190824000|gb|FG192836.1|FG192836	737	76.06	639	0.15	86.7	123	29	351412	352034	113	737	7e-79	305	AGN_PNL219cr1_c4.trimmed.seq AGN_PNL Nicotiana tabacum cDNA 3', mRNA sequence
scaffold1216_contigs=10	417760	gi|190871430|gb|FG161399.1|FG161399	799	76.78	577	0.14	72.22	104	29	351412	351973	162	723	4e-76	296	AGN_RNC018xa22r1.ab1 AGN_RNC Nicotiana tabacum cDNA 3', mRNA sequence
scaffold1216_contigs=10	417760	gi|254636615|gb|FS429899.1|FS429899	177	91.43	105	0.03	59.32	9	0	211431	211535	176	72	2e-30	145	FS429899 normalized full-length tobacco cDNA library Nicotiana tabacum cDNA clone TBK02GR0080_3_E03 5', mRNA sequence
scaffold1216_contigs=10	417760	gi|254636615|gb|FS429899.1|FS429899	177	91.43	105	0.03	59.32	9	0	211121	211225	176	72	2e-30	145	FS429899 normalized full-length tobacco cDNA library Nicotiana tabacum cDNA clone TBK02GR0080_3_E03 5', mRNA sequence
scaffold1216_contigs=10	417760	gi|306412284|gb|HO664036.1|HO664036	660	78.59	411	0.1	62.27	69	18	351412	351812	439	38	2e-63	254	gzyksnj3-B176 Normalized cDNA Library Tobacco Leaves and Flowers Nicotiana tabacum cDNA clone B176 similar to similar to AGN_PNL230cr1_h12.trimmed.seq AGN_PNL Nicotiana tabacum cDNA 3', mRNA sequence
scaffold1216_contigs=10	417760	gi|357429422|gb|JG448841.1|JG448841	409	89.46	389	0.09	95.11	31	8	210794	211175	23	408	3e-132	483	TOBSSHATCE272C Nicotiana tabacum petit havana SR1 asymmetric two-celled proembryo suppression subtractive cDNA library Nicotiana tabacum cDNA, mRNA sequence
scaffold1216_contigs=10	417760	gi|357429422|gb|JG448841.1|JG448841	409	89.27	261	0.06	63.81	21	5	211231	211485	149	408	2e-83	320	TOBSSHATCE272C Nicotiana tabacum petit havana SR1 asymmetric two-celled proembryo suppression subtractive cDNA library Nicotiana tabacum cDNA, mRNA sequence
scaffold1216_contigs=10	417760	gi|357429575|gb|JG448994.1|JG448994	416	90.28	391	0.09	93.99	32	4	210794	211179	23	412	2e-139	507	TOBSSHATCE425C Nicotiana tabacum petit havana SR1 asymmetric two-celled proembryo suppression subtractive cDNA library Nicotiana tabacum cDNA, mRNA sequence
scaffold1216_contigs=10	417760	gi|357429575|gb|JG448994.1|JG448994	416	91.29	264	0.06	63.46	18	3	211231	211489	149	412	6e-94	355	TOBSSHATCE425C Nicotiana tabacum petit havana SR1 asymmetric two-celled proembryo suppression subtractive cDNA library Nicotiana tabacum cDNA, mRNA sequence
scaffold1216_contigs=10	417760	gi|52837309|gb|BP533582.1|BP533582	510	78.62	435	0.1	85.29	73	20	351408	351832	446	22	2e-68	270	BP533582 MAT005 Nicotiana tabacum cDNA clone BY30273, mRNA sequence
scaffold1216_contigs=10	417760	gi|538267982|gb|HG425049.1|HG425049	674	90.62	384	0.09	56.97	26	8	210697	211073	294	674	8e-138	501	HG425049 Nicotiana tabacum leaf library Nicotiana tabacum cDNA clone 1_3_G3, mRNA sequence
scaffold1216_contigs=10	417760	gi|541214257|gb|JZ483289.1|JZ483289	652	90.62	384	0.09	58.9	26	8	210697	211073	272	652	8e-138	501	13G3 SSH of sink and source zones of tobacco leaf Nicotiana tabacum cDNA, mRNA sequence
scaffold1216_contigs=10	417760	gi|76870332|gb|DV161324.1|DV161324	899	81.75	871	0.21	96.89	137	22	178096	178955	861	2	0	708	KP1B.107M07F.050726T7 KP1B Nicotiana tabacum cDNA clone KP1B.107M07, mRNA sequence
scaffold1216_contigs=10	417760	gi|76870558|gb|DV161550.1|DV161550	900	81.75	871	0.21	96.78	137	22	178096	178955	861	2	0	708	KP1B.108H12F.050726T7 KP1B Nicotiana tabacum cDNA clone KP1B.108H12, mRNA sequence
scaffold1216_contigs=10	417760	gi|92023671|gb|EB435376.1|EB435376	372	73.78	225	0.05	60.48	42	14	122446	122663	6	220	7e-09	73.1	TL13.110K01F.060320T7 TL13 Nicotiana tabacum cDNA clone TL13.110K01, mRNA sequence
scaffold1216_contigs=10	417760	gi|92035642|gb|EB447347.1|EB447347	769	76.26	657	0.16	85.44	126	29	351412	352053	642	1	7e-84	322	KR2B.115L22F.051230T7 KR2B Nicotiana tabacum cDNA clone KR2B.115L22, mRNA sequence
scaffold1218_contigs=3	435838	gi|156677319|gb|AM823022.1|AM823022	571	75.76	495	0.11	86.69	80	36	174286	174760	75	549	4e-51	213	AM823022 seedling library, SL Nicotiana tabacum cDNA clone nt002198067, mRNA sequence
scaffold1218_contigs=3	435838	gi|156677319|gb|AM823022.1|AM823022	571	74.61	516	0.12	90.37	86	42	258553	259046	57	549	9e-43	185	AM823022 seedling library, SL Nicotiana tabacum cDNA clone nt002198067, mRNA sequence
scaffold1218_contigs=3	435838	gi|156677319|gb|AM823022.1|AM823022	571	74.32	444	0.1	77.76	80	31	86175	86601	543	117	2e-34	158	AM823022 seedling library, SL Nicotiana tabacum cDNA clone nt002198067, mRNA sequence
scaffold1222_contigs=3	8162	gi|123209087|gb|EH614995.1|EH614995	165	96.12	103	1.26	62.42	3	1	7246	7348	102	1	6e-39	167	EST_CSP013xg04f1.ab1 EST_CSP Nicotiana tabacum cDNA, mRNA sequence
scaffold1222_contigs=3	8162	gi|123209087|gb|EH614995.1|EH614995	165	95.15	103	1.26	62.42	4	1	2087	2189	102	1	3e-37	161	EST_CSP013xg04f1.ab1 EST_CSP Nicotiana tabacum cDNA, mRNA sequence
scaffold1222_contigs=3	8162	gi|123209087|gb|EH614995.1|EH614995	165	96.91	97	1.19	58.79	2	1	3076	3172	102	7	3e-37	161	EST_CSP013xg04f1.ab1 EST_CSP Nicotiana tabacum cDNA, mRNA sequence
scaffold1222_contigs=3	8162	gi|123209087|gb|EH614995.1|EH614995	165	96.91	97	1.19	58.79	2	1	2589	2685	102	7	3e-37	161	EST_CSP013xg04f1.ab1 EST_CSP Nicotiana tabacum cDNA, mRNA sequence
scaffold1222_contigs=3	8162	gi|123209087|gb|EH614995.1|EH614995	165	95.92	98	1.2	59.39	3	1	8060	8156	98	1	4e-36	158	EST_CSP013xg04f1.ab1 EST_CSP Nicotiana tabacum cDNA, mRNA sequence
scaffold1222_contigs=3	8162	gi|123209087|gb|EH614995.1|EH614995	165	92.31	104	1.27	63.03	4	4	976	1077	102	1	3e-32	145	EST_CSP013xg04f1.ab1 EST_CSP Nicotiana tabacum cDNA, mRNA sequence
scaffold1222_contigs=3	8162	gi|123209087|gb|EH614995.1|EH614995	165	96.39	83	1.02	50.3	2	1	1781	1863	102	21	2e-29	135	EST_CSP013xg04f1.ab1 EST_CSP Nicotiana tabacum cDNA, mRNA sequence
scaffold1222_contigs=3	8162	gi|83419214|gb|DW001208.1|DW001208	152	96.64	119	1.46	78.29	3	1	7247	7365	120	3	8e-48	196	KL4B.110H10F.051106T7 KL4B Nicotiana tabacum cDNA clone KL4B.110H10, mRNA sequence
scaffold1222_contigs=3	8162	gi|83419214|gb|DW001208.1|DW001208	152	95.8	119	1.46	78.29	4	1	2088	2206	120	3	4e-46	191	KL4B.110H10F.051106T7 KL4B Nicotiana tabacum cDNA clone KL4B.110H10, mRNA sequence
scaffold1222_contigs=3	8162	gi|83419214|gb|DW001208.1|DW001208	152	93.33	120	1.47	78.95	4	4	977	1094	120	3	4e-41	174	KL4B.110H10F.051106T7 KL4B Nicotiana tabacum cDNA clone KL4B.110H10, mRNA sequence
scaffold1222_contigs=3	8162	gi|83419214|gb|DW001208.1|DW001208	152	95.19	104	1.27	68.42	4	1	8060	8162	117	14	8e-38	163	KL4B.110H10F.051106T7 KL4B Nicotiana tabacum cDNA clone KL4B.110H10, mRNA sequence
scaffold1222_contigs=3	8162	gi|83419214|gb|DW001208.1|DW001208	152	96.88	96	1.18	63.16	2	1	3077	3172	120	26	1e-36	159	KL4B.110H10F.051106T7 KL4B Nicotiana tabacum cDNA clone KL4B.110H10, mRNA sequence
scaffold1222_contigs=3	8162	gi|83419214|gb|DW001208.1|DW001208	152	96.88	96	1.18	63.16	2	1	2590	2685	120	26	1e-36	159	KL4B.110H10F.051106T7 KL4B Nicotiana tabacum cDNA clone KL4B.110H10, mRNA sequence
scaffold1222_contigs=3	8162	gi|83419214|gb|DW001208.1|DW001208	152	97.59	83	1.02	54.61	2	0	7	89	85	3	1e-31	143	KL4B.110H10F.051106T7 KL4B Nicotiana tabacum cDNA clone KL4B.110H10, mRNA sequence
scaffold1222_contigs=3	8162	gi|83419214|gb|DW001208.1|DW001208	152	96.34	82	1	53.95	2	1	1782	1863	120	40	6e-29	134	KL4B.110H10F.051106T7 KL4B Nicotiana tabacum cDNA clone KL4B.110H10, mRNA sequence
scaffold1222_contigs=3	8162	gi|92035617|gb|EB447322.1|EB447322	113	97.35	113	1.38	100	2	1	7257	7368	113	1	4e-46	191	KR2B.115K17F.051230T7 KR2B Nicotiana tabacum cDNA clone KR2B.115K17, mRNA sequence
scaffold1222_contigs=3	8162	gi|92035617|gb|EB447322.1|EB447322	113	96.46	113	1.38	100	3	1	2098	2209	113	1	2e-44	185	KR2B.115K17F.051230T7 KR2B Nicotiana tabacum cDNA clone KR2B.115K17, mRNA sequence
scaffold1222_contigs=3	8162	gi|92035617|gb|EB447322.1|EB447322	113	93.86	114	1.4	100	3	4	987	1097	113	1	2e-39	169	KR2B.115K17F.051230T7 KR2B Nicotiana tabacum cDNA clone KR2B.115K17, mRNA sequence
scaffold1222_contigs=3	8162	gi|92035617|gb|EB447322.1|EB447322	113	95.92	98	1.2	86.73	4	0	8065	8162	113	16	1e-36	159	KR2B.115K17F.051230T7 KR2B Nicotiana tabacum cDNA clone KR2B.115K17, mRNA sequence
scaffold1222_contigs=3	8162	gi|92035617|gb|EB447322.1|EB447322	113	98.84	86	1.05	76.11	1	0	3087	3172	113	28	5e-35	154	KR2B.115K17F.051230T7 KR2B Nicotiana tabacum cDNA clone KR2B.115K17, mRNA sequence
scaffold1222_contigs=3	8162	gi|92035617|gb|EB447322.1|EB447322	113	98.84	86	1.05	76.11	1	0	2600	2685	113	28	5e-35	154	KR2B.115K17F.051230T7 KR2B Nicotiana tabacum cDNA clone KR2B.115K17, mRNA sequence
scaffold1222_contigs=3	8162	gi|92035617|gb|EB447322.1|EB447322	113	96.55	87	1.07	76.99	2	1	7	92	87	1	1e-31	143	KR2B.115K17F.051230T7 KR2B Nicotiana tabacum cDNA clone KR2B.115K17, mRNA sequence
scaffold1222_contigs=3	8162	gi|92035617|gb|EB447322.1|EB447322	113	98.61	72	0.88	63.72	1	0	1792	1863	113	42	3e-27	128	KR2B.115K17F.051230T7 KR2B Nicotiana tabacum cDNA clone KR2B.115K17, mRNA sequence
scaffold1238_contigs=39	359586	gi|123207220|gb|EH613779.1|EH613779	344	87.5	200	0.06	58.14	23	2	83413	83611	146	344	4e-56	230	EST_CSP002xg08f1.ab1 EST_CSP Nicotiana tabacum cDNA, mRNA sequence
scaffold1238_contigs=39	359586	gi|190144958|gb|FG641201.1|FG641201	717	84.83	402	0.11	56.07	55	6	83413	83811	153	551	3e-107	399	TT-25_L15 K326 trichome library Nicotiana tabacum cDNA, mRNA sequence
scaffold1238_contigs=39	359586	gi|190716324|gb|FG168199.1|FG168199	808	83.21	405	0.11	50.12	56	12	83413	83811	150	548	1e-95	361	AGN_RNC006xd06f1.ab1 AGN_RNC Nicotiana tabacum cDNA 5', mRNA sequence
scaffold1238_contigs=39	359586	gi|190716919|gb|FG195711.1|FG195711	700	84.83	402	0.11	57.43	55	6	83413	83811	166	564	3e-107	399	AGN_PNL223cf1_g10.trimmed.seq AGN_PNL Nicotiana tabacum cDNA 5', mRNA sequence
scaffold1238_contigs=39	359586	gi|190723016|gb|FG199494.1|FG199494	770	83.46	405	0.11	52.6	55	12	83413	83811	156	554	3e-97	366	AGN_PNL228df1_f10.trimmed.seq AGN_PNL Nicotiana tabacum cDNA 5', mRNA sequence
scaffold1238_contigs=39	359586	gi|190723228|gb|FG177991.1|FG177991	610	85.07	402	0.11	65.9	54	6	83413	83811	76	474	5e-109	405	AGN_RNC117xk18f1.ab1 AGN_RNC Nicotiana tabacum cDNA 5', mRNA sequence
scaffold1238_contigs=39	359586	gi|190724987|gb|FG148641.1|FG148641	734	84.58	402	0.11	54.77	56	6	83413	83811	144	542	1e-105	394	AGN_RPC001xg06f1.ab1 AGN_RPC Nicotiana tabacum cDNA 5', mRNA sequence
scaffold1238_contigs=39	359586	gi|190743399|gb|FG194187.1|FG194187	724	84.83	402	0.11	55.52	55	6	83413	83811	150	548	3e-107	399	AGN_PNL221cf1_b4.trimmed.seq AGN_PNL Nicotiana tabacum cDNA 5', mRNA sequence
scaffold1238_contigs=39	359586	gi|190746679|gb|FG188779.1|FG188779	709	81.5	400	0.11	56.42	57	14	83421	83811	171	562	3e-81	313	AGN_PNL214af1_g4.trimmed.seq AGN_PNL Nicotiana tabacum cDNA 5', mRNA sequence
scaffold1238_contigs=39	359586	gi|190747281|gb|FG184345.1|FG184345	731	84.83	402	0.11	54.99	55	6	83413	83811	159	557	3e-107	399	AGN_PNL208af1_d10.trimmed.seq AGN_PNL Nicotiana tabacum cDNA 5', mRNA sequence
scaffold1238_contigs=39	359586	gi|190748574|gb|FG181762.1|FG181762	741	81.7	399	0.11	53.85	58	13	83421	83811	168	559	7e-83	318	AGN_PNL204cf1_b1.trimmed.seq AGN_PNL Nicotiana tabacum cDNA 5', mRNA sequence
scaffold1238_contigs=39	359586	gi|190749235|gb|FG181795.1|FG181795	752	81.7	399	0.11	53.06	58	13	83421	83811	107	498	7e-83	318	AGN_PNL204cf1_d7.trimmed.seq AGN_PNL Nicotiana tabacum cDNA 5', mRNA sequence
scaffold1238_contigs=39	359586	gi|190757904|gb|FG146081.1|FG146081	642	84.58	402	0.11	62.62	56	6	83413	83811	59	457	1e-105	394	AGN_RPC010xi10f1.ab1 AGN_RPC Nicotiana tabacum cDNA 5', mRNA sequence
scaffold1238_contigs=39	359586	gi|190760401|gb|FG187522.1|FG187522	746	84.83	402	0.11	53.89	55	6	83413	83811	111	509	3e-107	399	AGN_PNL212bf1_h5.trimmed.seq AGN_PNL Nicotiana tabacum cDNA 5', mRNA sequence
scaffold1238_contigs=39	359586	gi|190764418|gb|FG181424.1|FG181424	716	81.7	399	0.11	55.73	58	13	83421	83811	178	569	7e-83	318	AGN_PNL204af1_d4.trimmed.seq AGN_PNL Nicotiana tabacum cDNA 5', mRNA sequence
scaffold1238_contigs=39	359586	gi|190777712|gb|FG202585.1|FG202585	676	84.83	402	0.11	59.47	55	6	83413	83811	156	554	3e-107	399	AGN_PNL233af1_g5.trimmed.seq AGN_PNL Nicotiana tabacum cDNA 5', mRNA sequence
scaffold1238_contigs=39	359586	gi|190779831|gb|FG166755.1|FG166755	791	84.83	402	0.11	50.82	55	6	83413	83811	140	538	3e-107	399	AGN_RNC008xo15f1.ab1 AGN_RNC Nicotiana tabacum cDNA 5', mRNA sequence
scaffold1238_contigs=39	359586	gi|190781860|gb|FG180221.1|FG180221	746	80.99	384	0.11	51.47	59	12	83435	83811	11	387	4e-75	292	AGN_PNL202bf1_h8.trimmed.seq AGN_PNL Nicotiana tabacum cDNA 5', mRNA sequence
scaffold1238_contigs=39	359586	gi|190782069|gb|FG134645.1|FG134645	728	84.86	403	0.11	55.36	55	6	83413	83812	135	534	7e-108	401	AGN_ELP013xi22f1.ab1 AGN_ELP Nicotiana tabacum cDNA 5', mRNA sequence
scaffold1238_contigs=39	359586	gi|190786914|gb|FG134662.1|FG134662	696	85.07	402	0.11	57.76	54	6	83413	83811	141	539	5e-109	405	AGN_ELP013xm18f1.ab1 AGN_ELP Nicotiana tabacum cDNA 5', mRNA sequence
scaffold1238_contigs=39	359586	gi|190789237|gb|FG188895.1|FG188895	709	81.7	399	0.11	56.28	58	13	83421	83811	171	562	7e-83	318	AGN_PNL214bf1_a9.trimmed.seq AGN_PNL Nicotiana tabacum cDNA 5', mRNA sequence
scaffold1238_contigs=39	359586	gi|190790725|gb|FG198409.1|FG198409	720	84.83	402	0.11	55.83	55	6	83413	83811	160	558	3e-107	399	AGN_PNL227bf1_d7.trimmed.seq AGN_PNL Nicotiana tabacum cDNA 5', mRNA sequence
scaffold1238_contigs=39	359586	gi|190798027|gb|FG188604.1|FG188604	713	81.7	399	0.11	55.96	58	13	83421	83811	70	461	7e-83	318	AGN_PNL213df1_h3.trimmed.seq AGN_PNL Nicotiana tabacum cDNA 5', mRNA sequence
scaffold1238_contigs=39	359586	gi|190798028|gb|FG188605.1|FG188605	766	81.7	399	0.11	52.09	58	13	83421	83811	170	561	7e-83	318	AGN_PNL213df1_h4.trimmed.seq AGN_PNL Nicotiana tabacum cDNA 5', mRNA sequence
scaffold1238_contigs=39	359586	gi|190801601|gb|FG199151.1|FG199151	764	84.83	402	0.11	52.62	55	6	83413	83811	110	508	3e-107	399	AGN_PNL228bf1_g2.trimmed.seq AGN_PNL Nicotiana tabacum cDNA 5', mRNA sequence
scaffold1238_contigs=39	359586	gi|190807130|gb|FG144861.1|FG144861	802	79.74	464	0.13	57.86	71	23	84136	84591	265	713	9e-82	315	AGN_RPC014xo20f1.ab1 AGN_RPC Nicotiana tabacum cDNA 5', mRNA sequence
scaffold1238_contigs=39	359586	gi|190812755|gb|FG188015.1|FG188015	693	81.7	399	0.11	57.58	58	13	83421	83811	154	545	7e-83	318	AGN_PNL213af1_d11.trimmed.seq AGN_PNL Nicotiana tabacum cDNA 5', mRNA sequence
scaffold1238_contigs=39	359586	gi|190815337|gb|FG145553.1|FG145553	873	80.13	619	0.17	70.9	94	29	84136	84744	228	827	7e-118	435	AGN_RPC012xj21f1.ab1 AGN_RPC Nicotiana tabacum cDNA 5', mRNA sequence
scaffold1238_contigs=39	359586	gi|190818136|gb|FG184156.1|FG184156	670	84.83	402	0.11	60	55	6	83413	83811	161	559	3e-107	399	AGN_PNL207df1_c9.trimmed.seq AGN_PNL Nicotiana tabacum cDNA 5', mRNA sequence
scaffold1238_contigs=39	359586	gi|190818137|gb|FG184157.1|FG184157	642	84.83	402	0.11	62.62	55	6	83413	83811	158	556	3e-107	399	AGN_PNL207df1_d1.trimmed.seq AGN_PNL Nicotiana tabacum cDNA 5', mRNA sequence
scaffold1238_contigs=39	359586	gi|190844850|gb|FG150186.1|FG150186	781	83.46	405	0.11	51.86	55	12	83413	83811	156	554	3e-97	366	AGN_RNC114xn15f1.ab1 AGN_RNC Nicotiana tabacum cDNA 5', mRNA sequence
scaffold1238_contigs=39	359586	gi|190858837|gb|FG170454.1|FG170454	757	83.46	405	0.11	53.5	55	12	83413	83811	150	548	3e-97	366	AGN_RNC002xh20f1.ab1 AGN_RNC Nicotiana tabacum cDNA 5', mRNA sequence
scaffold1238_contigs=39	359586	gi|190871427|gb|FG189296.1|FG189296	749	81.7	399	0.11	53.27	58	13	83421	83811	171	562	7e-83	318	AGN_PNL214df1_e5.trimmed.seq AGN_PNL Nicotiana tabacum cDNA 5', mRNA sequence
scaffold1238_contigs=39	359586	gi|190876132|gb|FG181969.1|FG181969	708	81.7	399	0.11	56.36	58	13	83421	83811	159	550	7e-83	318	AGN_PNL204df1_c9.trimmed.seq AGN_PNL Nicotiana tabacum cDNA 5', mRNA sequence
scaffold1238_contigs=39	359586	gi|190877512|gb|FG196581.1|FG196581	737	84.83	402	0.11	54.55	55	6	83413	83811	154	552	3e-107	399	AGN_PNL224df1_c4.trimmed.seq AGN_PNL Nicotiana tabacum cDNA 5', mRNA sequence
scaffold1238_contigs=39	359586	gi|190878208|gb|FG188362.1|FG188362	734	81.7	399	0.11	54.36	58	13	83421	83811	91	482	7e-83	318	AGN_PNL213cf1_b8.trimmed.seq AGN_PNL Nicotiana tabacum cDNA 5', mRNA sequence
scaffold1238_contigs=39	359586	gi|190878219|gb|FG188373.1|FG188373	714	81.7	399	0.11	55.88	58	13	83421	83811	175	566	7e-83	318	AGN_PNL213cf1_c7.trimmed.seq AGN_PNL Nicotiana tabacum cDNA 5', mRNA sequence
scaffold1238_contigs=39	359586	gi|254598679|gb|FS431571.1|FS431571	607	84.83	402	0.11	66.23	55	6	83413	83811	154	552	3e-107	399	FS431571 normalized full-length tobacco cDNA library Nicotiana tabacum cDNA clone TBK02GR0085_2_B12 5', mRNA sequence
scaffold1238_contigs=39	359586	gi|254600579|gb|FS423311.1|FS423311	608	84.83	402	0.11	66.12	55	6	83413	83811	154	552	3e-107	399	FS423311 normalized full-length tobacco cDNA library Nicotiana tabacum cDNA clone TBK02GR0062_3_C04 5', mRNA sequence
scaffold1238_contigs=39	359586	gi|254600975|gb|FS373747.1|FS373747	534	84.33	383	0.11	71.72	54	6	83413	83792	155	534	2e-98	370	FS373747 normalized full-length tobacco cDNA library Nicotiana tabacum cDNA clone TBK01A01NGRL0002_3_D06 5', mRNA sequence
scaffold1238_contigs=39	359586	gi|254601489|gb|FS378894.1|FS378894	525	85.16	364	0.1	69.33	48	6	83413	83773	154	514	7e-98	368	FS378894 normalized full-length tobacco cDNA library Nicotiana tabacum cDNA clone TBK01A01NGRL0017_4_E03 5', mRNA sequence
scaffold1238_contigs=39	359586	gi|254603269|gb|FS414023.1|FS414023	637	84.83	402	0.11	63.11	55	6	83413	83811	154	552	3e-107	399	FS414023 normalized full-length tobacco cDNA library Nicotiana tabacum cDNA clone TBK02GR0036_4_E07 5', mRNA sequence
scaffold1238_contigs=39	359586	gi|254603960|gb|FS431462.1|FS431462	613	84.83	402	0.11	65.58	55	6	83413	83811	153	551	3e-107	399	FS431462 normalized full-length tobacco cDNA library Nicotiana tabacum cDNA clone TBK02GR0085_1_A07 5', mRNA sequence
scaffold1238_contigs=39	359586	gi|254605018|gb|FS384267.1|FS384267	433	86.3	270	0.08	62.36	33	4	83413	83680	154	421	2e-74	291	FS384267 normalized full-length tobacco cDNA library Nicotiana tabacum cDNA clone TBK01A01NGRL0033_1_A10 5', mRNA sequence
scaffold1238_contigs=39	359586	gi|254610319|gb|FS414834.1|FS414834	671	84.83	402	0.11	59.91	55	6	83413	83811	155	553	3e-107	399	FS414834 normalized full-length tobacco cDNA library Nicotiana tabacum cDNA clone TBK02GR0039_1_E05 5', mRNA sequence
scaffold1238_contigs=39	359586	gi|254616438|gb|FS428170.1|FS428170	578	84.58	402	0.11	69.55	56	6	83413	83811	153	551	1e-105	394	FS428170 normalized full-length tobacco cDNA library Nicotiana tabacum cDNA clone TBK02GR0075_4_E08 5', mRNA sequence
scaffold1238_contigs=39	359586	gi|254616988|gb|FS415035.1|FS415035	615	84.83	402	0.11	65.37	55	6	83413	83811	126	524	3e-107	399	FS415035 normalized full-length tobacco cDNA library Nicotiana tabacum cDNA clone TBK02GR0039_3_F07 5', mRNA sequence
scaffold1238_contigs=39	359586	gi|254620653|gb|FS396352.1|FS396352	654	83.46	405	0.11	61.93	55	12	83413	83811	159	557	3e-97	366	FS396352 normalized full-length tobacco cDNA library Nicotiana tabacum cDNA clone TBK01A01NGRL0066_1_F03 5', mRNA sequence
scaffold1238_contigs=39	359586	gi|254620965|gb|FS406236.1|FS406236	650	84.83	402	0.11	61.85	55	6	83413	83811	154	552	3e-107	399	FS406236 normalized full-length tobacco cDNA library Nicotiana tabacum cDNA clone TBK02GR0015_3_F08 5', mRNA sequence
scaffold1238_contigs=39	359586	gi|254621093|gb|FS406343.1|FS406343	679	84.83	402	0.11	59.2	55	6	83413	83811	153	551	3e-107	399	FS406343 normalized full-length tobacco cDNA library Nicotiana tabacum cDNA clone TBK02GR0015_4_G11 5', mRNA sequence
scaffold1238_contigs=39	359586	gi|254627950|gb|FS381368.1|FS381368	558	84.83	402	0.11	72.04	55	6	83413	83811	154	552	3e-107	399	FS381368 normalized full-length tobacco cDNA library Nicotiana tabacum cDNA clone TBK01A01NGRL0025_1_A12 5', mRNA sequence
scaffold1238_contigs=39	359586	gi|254629798|gb|FS424721.1|FS424721	538	84.36	390	0.11	72.49	52	9	83413	83797	153	538	2e-99	374	FS424721 normalized full-length tobacco cDNA library Nicotiana tabacum cDNA clone TBK02GR0066_2_G07 5', mRNA sequence
scaffold1238_contigs=39	359586	gi|254635707|gb|FS392359.1|FS392359	576	84.54	401	0.11	69.62	54	8	83415	83811	156	552	2e-104	390	FS392359 normalized full-length tobacco cDNA library Nicotiana tabacum cDNA clone TBK01A01NGRL0055_1_D04 5', mRNA sequence
scaffold1238_contigs=39	359586	gi|254640804|gb|FS430075.1|FS430075	614	84.83	402	0.11	65.47	55	6	83413	83811	154	552	3e-107	399	FS430075 normalized full-length tobacco cDNA library Nicotiana tabacum cDNA clone TBK02GR0081_1_D08 5', mRNA sequence
scaffold1238_contigs=39	359586	gi|254642145|gb|FS417176.1|FS417176	606	84.33	402	0.11	66.34	55	8	83413	83810	154	551	2e-103	387	FS417176 normalized full-length tobacco cDNA library Nicotiana tabacum cDNA clone TBK02GR0045_3_B06 5', mRNA sequence
scaffold1238_contigs=39	359586	gi|254646973|gb|FS403225.1|FS403225	544	84.75	400	0.11	73.53	55	6	83413	83809	148	544	3e-106	396	FS403225 normalized full-length tobacco cDNA library Nicotiana tabacum cDNA clone TBK02GR0007_3_A07 5', mRNA sequence
scaffold1238_contigs=39	359586	gi|254647183|gb|FS403325.1|FS403325	507	84.55	356	0.1	70.22	47	8	83413	83764	154	505	3e-91	346	FS403325 normalized full-length tobacco cDNA library Nicotiana tabacum cDNA clone TBK02GR0007_4_B06 5', mRNA sequence
scaffold1238_contigs=39	359586	gi|254647374|gb|FS403406.1|FS403406	628	84.83	402	0.11	64.01	55	6	83413	83811	154	552	3e-107	399	FS403406 normalized full-length tobacco cDNA library Nicotiana tabacum cDNA clone TBK02GR0008_1_A03 5', mRNA sequence
scaffold1238_contigs=39	359586	gi|254654621|gb|FS383206.1|FS383206	483	84.31	325	0.09	67.29	43	8	83413	83733	163	483	1e-80	311	FS383206 normalized full-length tobacco cDNA library Nicotiana tabacum cDNA clone TBK01A01NGRL0030_1_D04 5', mRNA sequence
scaffold1238_contigs=39	359586	gi|254662122|gb|FS413792.1|FS413792	500	84.24	349	0.1	69.8	49	6	83413	83758	155	500	7e-88	335	FS413792 normalized full-length tobacco cDNA library Nicotiana tabacum cDNA clone TBK02GR0036_1_H12 5', mRNA sequence
scaffold1238_contigs=39	359586	gi|302585801|gb|HO223064.1|HO223064	614	84.58	402	0.11	65.47	56	6	83413	83811	155	553	1e-105	394	NTSP_EST_0962 Tobacco sperm cell cDNA library Nicotiana tabacum cDNA 5', mRNA sequence
scaffold1238_contigs=39	359586	gi|92030256|gb|EB441961.1|EB441961	705	84.58	402	0.11	57.02	56	6	83413	83811	144	542	1e-105	394	KN6B.110K21F.060106T7 KN6B Nicotiana tabacum cDNA clone KN6B.110K21, mRNA sequence
scaffold1238_contigs=39	359586	gi|92030887|gb|EB442592.1|EB442592	690	83.46	405	0.11	58.7	55	12	83413	83811	162	560	3e-97	366	KN6B.114I20F.060128T7 KN6B Nicotiana tabacum cDNA clone KN6B.114I20, mRNA sequence
scaffold1239_contigs=6	185881	gi|52834448|gb|BP530721.1|BP530721	205	88.46	156	0.08	76.1	18	0	62611	62766	156	1	3e-44	189	BP530721 MAT005 Nicotiana tabacum cDNA clone BY22362, mRNA sequence
scaffold1240_contigs=6	513183	gi|156677319|gb|AM823022.1|AM823022	571	73.74	358	0.07	62.7	64	26	359405	359745	117	461	5e-21	113	AM823022 seedling library, SL Nicotiana tabacum cDNA clone nt002198067, mRNA sequence
scaffold1241_contigs=24	1396166	gi|156659365|gb|AM822760.1|AM822760	319	78.37	208	0.01	65.2	35	10	1197005	1197207	25	227	2e-24	126	AM822760 DL, diurnal library Nicotiana tabacum cDNA clone nt005218054, mRNA sequence
scaffold1241_contigs=24	1396166	gi|156678578|gb|AM835399.1|AM835399	389	88.21	195	0.01	50.13	15	4	955041	955234	118	305	2e-54	226	AM835399 seedling library, SL Nicotiana tabacum cDNA clone nt002287089, mRNA sequence
scaffold1241_contigs=24	1396166	gi|190783882|gb|FG189804.1|FG189804	704	79.25	400	0.03	56.82	71	12	924785	925178	91	484	3e-67	268	AGN_PNL215cf1_b7.trimmed.seq AGN_PNL Nicotiana tabacum cDNA 5', mRNA sequence
scaffold1241_contigs=24	1396166	gi|190802828|gb|FG193525.1|FG193525	730	80.86	371	0.03	50.82	61	10	924785	925150	105	470	1e-71	283	AGN_PNL220cf1_h4.trimmed.seq AGN_PNL Nicotiana tabacum cDNA 5', mRNA sequence
scaffold1241_contigs=24	1396166	gi|224699434|gb|FG622506.1|FG622506	595	80.86	371	0.03	62.35	61	10	924785	925150	125	490	1e-71	283	TOBESTR015E04 TOBEST cDNA library 1 Nicotiana tabacum cDNA 5', mRNA sequence
scaffold1241_contigs=24	1396166	gi|224700230|gb|FG626488.1|FG626488	635	79.25	400	0.03	62.99	71	12	924785	925178	101	494	3e-67	268	TOBESTR061A11 TOBEST cDNA library 1 Nicotiana tabacum cDNA 5', mRNA sequence
scaffold1241_contigs=24	1396166	gi|224704218|gb|FG628206.1|FG628206	432	80.86	350	0.03	81.02	57	10	924785	925129	88	432	1e-66	267	TOBESTR081H11 TOBEST cDNA library 1 Nicotiana tabacum cDNA 5', mRNA sequence
scaffold1241_contigs=24	1396166	gi|254599607|gb|FS378419.1|FS378419	395	78.5	307	0.02	77.72	52	14	924785	925084	94	393	2e-43	189	FS378419 normalized full-length tobacco cDNA library Nicotiana tabacum cDNA clone TBK01A01NGRL0016_2_F01 5', mRNA sequence
scaffold1241_contigs=24	1396166	gi|254605516|gb|FS375348.1|FS375348	468	79.84	372	0.03	79.49	63	12	924785	925150	94	459	5e-65	261	FS375348 normalized full-length tobacco cDNA library Nicotiana tabacum cDNA clone TBK01A01NGRL0007_2_H07 5', mRNA sequence
scaffold1241_contigs=24	1396166	gi|254606411|gb|FS380470.1|FS380470	494	79.25	400	0.03	80.97	71	12	924785	925178	47	440	3e-67	268	FS380470 normalized full-length tobacco cDNA library Nicotiana tabacum cDNA clone TBK01A01NGRL0022_3_C06 5', mRNA sequence
scaffold1241_contigs=24	1396166	gi|254626868|gb|FS407346.1|FS407346	497	79.25	400	0.03	80.48	71	12	924785	925178	51	444	3e-67	268	FS407346 normalized full-length tobacco cDNA library Nicotiana tabacum cDNA clone TBK02GR0018_3_G02 5', mRNA sequence
scaffold1241_contigs=24	1396166	gi|254630927|gb|FS402233.1|FS402233	648	80.86	371	0.03	57.25	61	10	924785	925150	83	448	1e-71	283	FS402233 normalized full-length tobacco cDNA library Nicotiana tabacum cDNA clone TBK02GR0004_4_B09 5', mRNA sequence
scaffold1241_contigs=24	1396166	gi|254646279|gb|FS422106.1|FS422106	568	79	400	0.03	70.42	72	12	924785	925178	51	444	1e-65	263	FS422106 normalized full-length tobacco cDNA library Nicotiana tabacum cDNA clone TBK02GR0059_1_H09 5', mRNA sequence
scaffold1241_contigs=24	1396166	gi|254660288|gb|FS430927.1|FS430927	612	79.25	400	0.03	65.36	71	12	924785	925178	51	444	3e-67	268	FS430927 normalized full-length tobacco cDNA library Nicotiana tabacum cDNA clone TBK02GR0083_2_H08 5', mRNA sequence
scaffold1241_contigs=24	1396166	gi|92013807|gb|EB426896.1|EB426896	491	79.84	372	0.03	75.76	63	12	924785	925150	105	470	5e-65	261	KF8C.108G22F.051215T7 KF8 Nicotiana tabacum cDNA clone KF8C.108G22, mRNA sequence
scaffold1242_contigs=5	177566	gi|123221345|gb|EH621603.1|EH621603	868	73.46	682	0.38	78.57	124	52	10465	11118	860	208	1e-48	204	CHO_SL025xg16f1.ab1 CHO_SL Nicotiana tabacum cDNA, mRNA sequence
scaffold1242_contigs=5	177566	gi|123221623|gb|EH621788.1|EH621788	421	76.86	229	0.13	54.39	39	13	10897	11118	418	197	1e-22	117	CHO_SL025xp02f1.ab1 CHO_SL Nicotiana tabacum cDNA, mRNA sequence
scaffold1242_contigs=5	177566	gi|190143383|gb|FG642777.1|FG642777	705	76.15	436	0.25	61.84	76	27	10697	11118	539	118	1e-48	204	TT-23_K16 K326 early senescent leaf library Nicotiana tabacum cDNA, mRNA sequence
scaffold1242_contigs=5	177566	gi|254618747|gb|FS375957.1|FS375957	540	76.15	436	0.25	80.74	76	27	10697	11118	540	119	1e-48	204	FS375957 normalized full-length tobacco cDNA library Nicotiana tabacum cDNA clone TBK01A01NGRL0009_1_G10 5', mRNA sequence
scaffold1242_contigs=5	177566	gi|254625694|gb|FS437214.1|FS437214	482	77.31	335	0.19	69.5	58	17	10793	11118	468	143	5e-42	182	FS437214 normalized full-length tobacco cDNA library Nicotiana tabacum cDNA clone TBK02GR0100_4_G03 5', mRNA sequence
scaffold1242_contigs=5	177566	gi|254655970|gb|FS404696.1|FS404696	570	76.15	436	0.25	76.49	76	27	10697	11118	545	124	1e-48	204	FS404696 normalized full-length tobacco cDNA library Nicotiana tabacum cDNA clone TBK02GR0011_3_A09 5', mRNA sequence
scaffold1242_contigs=5	177566	gi|254659513|gb|FS434776.1|FS434776	594	76.28	430	0.24	72.39	74	27	10703	11118	567	152	1e-48	204	FS434776 normalized full-length tobacco cDNA library Nicotiana tabacum cDNA clone TBK02GR0094_1_H07 5', mRNA sequence
scaffold1242_contigs=5	177566	gi|309375645|gb|HO844422.1|HO844422	544	79.04	272	0.15	50	49	8	131020	131287	270	3	2e-41	180	NT2C-EST-1468 Tobacco two-celled proembryo cDNA library Nicotiana tabacum cDNA 5', mRNA sequence
scaffold1243_contigs=3	104111	gi|156677319|gb|AM823022.1|AM823022	571	76.13	465	0.45	81.44	71	37	11466	11910	561	117	5e-50	207	AM823022 seedling library, SL Nicotiana tabacum cDNA clone nt002198067, mRNA sequence
scaffold1244_contigs=5	83988	gi|156669046|gb|AM786710.1|AM786710	373	86.94	291	0.35	78.02	29	8	60396	60683	47	331	2e-83	318	AM786710 seedling library, SL Nicotiana tabacum cDNA clone nt002263040, mRNA sequence
scaffold1244_contigs=5	83988	gi|190720597|gb|FG168240.1|FG168240	802	78.09	502	0.6	62.59	62	40	60126	60615	313	778	4e-70	274	AGN_RNC006xl14f1.ab1 AGN_RNC Nicotiana tabacum cDNA 5', mRNA sequence
scaffold1244_contigs=5	83988	gi|190751868|gb|FG151040.1|FG151040	803	78.24	547	0.65	68.12	87	31	19144	19675	786	257	1e-84	322	AGN_RNC111xk17r1.ab1 AGN_RNC Nicotiana tabacum cDNA 3', mRNA sequence
scaffold1244_contigs=5	83988	gi|52831490|gb|BP527763.1|BP527763	390	87.88	264	0.31	67.69	19	10	60362	60619	134	390	2e-77	298	BP527763 MAT001 Nicotiana tabacum cDNA clone BY12573, mRNA sequence
scaffold1245_contigs=4	111345	gi|156641745|gb|AM782758.1|AM782758	415	86.51	215	0.19	51.81	29	0	44944	45158	183	397	7e-59	237	AM782758 seedling library, SL Nicotiana tabacum cDNA clone nt002244019, mRNA sequence
scaffold1245_contigs=4	111345	gi|156645585|gb|AM780419.1|AM780419	475	81.79	302	0.27	63.58	51	4	44979	45278	306	7	8e-63	250	AM780419 DL, diurnal library Nicotiana tabacum cDNA clone nt005214032, mRNA sequence
scaffold1245_contigs=4	111345	gi|190723355|gb|FG191383.1|FG191383	711	82.64	645	0.58	90.72	102	10	44944	45583	72	711	1e-156	562	AGN_PNL217cr1_d2.trimmed.seq AGN_PNL Nicotiana tabacum cDNA 3', mRNA sequence
scaffold1245_contigs=4	111345	gi|190729653|gb|FG195045.1|FG195045	742	80.19	525	0.47	70.75	92	12	44979	45497	221	739	8e-103	383	AGN_PNL222cr1_d7.trimmed.seq AGN_PNL Nicotiana tabacum cDNA 3', mRNA sequence
scaffold1245_contigs=4	111345	gi|190737452|gb|FG176573.1|FG176573	783	76.08	418	0.38	53.38	71	24	47364	47771	459	61	5e-45	191	AGN_RNC120xd08f1.ab1 AGN_RNC Nicotiana tabacum cDNA 5', mRNA sequence
scaffold1245_contigs=4	111345	gi|190747243|gb|FG179789.1|FG179789	678	76.32	418	0.38	61.65	70	24	47364	47771	465	67	1e-46	196	AGN_PNL201df1_d1.trimmed.seq AGN_PNL Nicotiana tabacum cDNA 5', mRNA sequence
scaffold1245_contigs=4	111345	gi|190751523|gb|FG151928.1|FG151928	393	84.14	309	0.28	78.63	47	2	44944	45251	86	393	3e-77	298	AGN_RNC109xf01r1.ab1 AGN_RNC Nicotiana tabacum cDNA 3', mRNA sequence
scaffold1245_contigs=4	111345	gi|190755658|gb|FG196070.1|FG196070	685	74.22	415	0.37	60.58	75	29	47370	47771	468	73	4e-31	145	AGN_PNL224af1_e9.trimmed.seq AGN_PNL Nicotiana tabacum cDNA 5', mRNA sequence
scaffold1245_contigs=4	111345	gi|190761253|gb|FG172482.1|FG172482	851	79.45	623	0.56	73.21	103	24	44979	45593	245	850	2e-113	418	AGN_RNC128xb04r1.ab1 AGN_RNC Nicotiana tabacum cDNA 3', mRNA sequence
scaffold1245_contigs=4	111345	gi|190770995|gb|FG175471.1|FG175471	850	79.06	635	0.57	74.71	109	24	44979	45604	231	850	3e-112	414	AGN_RNC122xh13r1.ab1 AGN_RNC Nicotiana tabacum cDNA 3', mRNA sequence
scaffold1245_contigs=4	111345	gi|190772672|gb|FG166843.1|FG166843	806	76.32	418	0.38	51.86	70	24	47364	47771	459	61	1e-46	196	AGN_RNC008xe20f1.ab1 AGN_RNC Nicotiana tabacum cDNA 5', mRNA sequence
scaffold1245_contigs=4	111345	gi|190777480|gb|FG158598.1|FG158598	874	79.1	646	0.58	73.91	107	27	44979	45616	246	871	6e-114	420	AGN_RNC023xm21r1.ab1 AGN_RNC Nicotiana tabacum cDNA 3', mRNA sequence
scaffold1245_contigs=4	111345	gi|190777760|gb|FG148650.1|FG148650	712	75.6	418	0.38	58.71	73	24	47364	47771	463	65	1e-41	180	AGN_RPC001xi24f1.ab1 AGN_RPC Nicotiana tabacum cDNA 5', mRNA sequence
scaffold1245_contigs=4	111345	gi|190778238|gb|FG186276.1|FG186276	659	83.56	584	0.52	88.62	88	8	44944	45523	72	651	4e-150	540	AGN_PNL210cr1_d3.trimmed.seq AGN_PNL Nicotiana tabacum cDNA 3', mRNA sequence
scaffold1245_contigs=4	111345	gi|190781442|gb|FG152290.1|FG152290	718	81.82	451	0.41	62.81	72	10	44979	45425	228	672	6e-99	370	AGN_RNC108xc04r1.ab1 AGN_RNC Nicotiana tabacum cDNA 3', mRNA sequence
scaffold1245_contigs=4	111345	gi|190786328|gb|FG153196.1|FG153196	815	76.32	418	0.38	51.29	70	24	47364	47771	444	46	1e-46	196	AGN_RNC106xm22f1.ab1 AGN_RNC Nicotiana tabacum cDNA 5', mRNA sequence
scaffold1245_contigs=4	111345	gi|190793821|gb|FG193192.1|FG193192	693	84.04	570	0.51	82.25	82	9	44944	45509	126	690	4e-150	540	AGN_PNL220ar1_b8.trimmed.seq AGN_PNL Nicotiana tabacum cDNA 3', mRNA sequence
scaffold1245_contigs=4	111345	gi|190797523|gb|FG177465.1|FG177465	797	76.32	418	0.38	52.45	70	24	47364	47771	421	23	1e-46	196	AGN_RNC118xo14f1.ab1 AGN_RNC Nicotiana tabacum cDNA 5', mRNA sequence
scaffold1245_contigs=4	111345	gi|190809090|gb|FG200236.1|FG200236	729	76.32	418	0.38	57.34	70	24	47364	47771	488	90	1e-46	196	AGN_PNL229df1_f10.trimmed.seq AGN_PNL Nicotiana tabacum cDNA 5', mRNA sequence
scaffold1245_contigs=4	111345	gi|190834827|gb|FG169169.1|FG169169	800	82.23	681	0.61	85.12	104	17	44944	45619	86	754	2e-159	571	AGN_RNC004xi24r1.ab1 AGN_RNC Nicotiana tabacum cDNA 3', mRNA sequence
scaffold1245_contigs=4	111345	gi|190838632|gb|FG157272.1|FG157272	840	79.52	620	0.56	73.81	105	22	44979	45593	238	840	2e-114	422	AGN_RNC026xf07r1.ab1 AGN_RNC Nicotiana tabacum cDNA 3', mRNA sequence
scaffold1245_contigs=4	111345	gi|190838758|gb|FG185125.1|FG185125	706	76.32	418	0.38	59.21	70	24	47364	47771	440	42	1e-46	196	AGN_PNL209af1_g5.trimmed.seq AGN_PNL Nicotiana tabacum cDNA 5', mRNA sequence
scaffold1245_contigs=4	111345	gi|190849573|gb|FG194658.1|FG194658	783	83.19	678	0.61	86.59	104	10	44944	45616	111	783	9e-172	612	AGN_PNL222ar1_c2.trimmed.seq AGN_PNL Nicotiana tabacum cDNA 3', mRNA sequence
scaffold1245_contigs=4	111345	gi|190849989|gb|FG195291.1|FG195291	764	76.32	418	0.38	54.71	70	24	47364	47771	466	68	1e-46	196	AGN_PNL223af1_b4.trimmed.seq AGN_PNL Nicotiana tabacum cDNA 5', mRNA sequence
scaffold1245_contigs=4	111345	gi|190861849|gb|FG183235.1|FG183235	563	76.32	418	0.38	74.25	70	24	47364	47771	464	66	1e-46	196	AGN_PNL206cf1_b3.trimmed.seq AGN_PNL Nicotiana tabacum cDNA 5', mRNA sequence
scaffold1245_contigs=4	111345	gi|190871180|gb|FG198142.1|FG198142	706	84.06	552	0.5	78.19	80	8	44944	45491	156	703	1e-145	525	AGN_PNL226dr1_e3.trimmed.seq AGN_PNL Nicotiana tabacum cDNA 3', mRNA sequence
scaffold1245_contigs=4	111345	gi|190873652|gb|FG162937.1|FG162937	873	83.33	678	0.61	77.66	100	13	44944	45616	106	775	3e-172	614	AGN_RNC015xi11r1.ab1 AGN_RNC Nicotiana tabacum cDNA 3', mRNA sequence
scaffold1245_contigs=4	111345	gi|190882071|gb|FG186823.1|FG186823	690	83.28	622	0.56	90.14	92	12	44944	45559	73	688	1e-156	562	AGN_PNL211br1_c7.trimmed.seq AGN_PNL Nicotiana tabacum cDNA 3', mRNA sequence
scaffold1245_contigs=4	111345	gi|190882790|gb|FG152286.1|FG152286	860	83.26	657	0.59	76.4	96	14	44944	45596	177	823	1e-165	592	AGN_RNC108xa12r1.ab1 AGN_RNC Nicotiana tabacum cDNA 3', mRNA sequence
scaffold1245_contigs=4	111345	gi|224707496|gb|FG629286.1|FG629286	656	76.32	418	0.38	63.72	70	24	47364	47771	460	62	1e-46	196	TOBESTR094C07 TOBEST cDNA library 1 Nicotiana tabacum cDNA 5', mRNA sequence
scaffold1245_contigs=4	111345	gi|254638030|gb|FS402736.1|FS402736	478	76.32	418	0.38	87.45	70	24	47364	47771	478	80	1e-46	196	FS402736 normalized full-length tobacco cDNA library Nicotiana tabacum cDNA clone TBK02GR0006_1_F06 5', mRNA sequence
scaffold1245_contigs=4	111345	gi|254648132|gb|FS438168.1|FS438168	595	76.32	418	0.38	70.25	70	24	47364	47771	478	80	1e-46	196	FS438168 normalized full-length tobacco cDNA library Nicotiana tabacum cDNA clone TBK02GR0103_3_C11 5', mRNA sequence
scaffold1245_contigs=4	111345	gi|269995541|gb|GR557678.1|GR557678	327	84.95	299	0.27	91.44	45	0	44944	45242	26	324	6e-79	303	97C24-2-2f Nicotiana tabacum during Xac interaction Nicotiana tabacum cDNA similar to Beta-tubulin, mRNA sequence
scaffold1245_contigs=4	111345	gi|302586415|gb|HO223678.1|HO223678	603	76.32	418	0.38	69.32	70	24	47364	47771	477	79	1e-46	196	NTSP_EST_1576 Tobacco sperm cell cDNA library Nicotiana tabacum cDNA 5', mRNA sequence
scaffold1245_contigs=4	111345	gi|76868764|gb|DV159757.1|DV159757	887	83.51	679	0.61	76.55	100	12	44944	45616	760	88	4e-175	623	KP1B.101E22F.050722T7 KP1B Nicotiana tabacum cDNA clone KP1B.101E22, mRNA sequence
scaffold1245_contigs=4	111345	gi|83421386|gb|DW003380.1|DW003380	622	85.6	361	0.32	58.04	52	0	44944	45304	361	1	1e-101	379	KR3B.105J24F.051109T7 KR3B Nicotiana tabacum cDNA clone KR3B.105J24, mRNA sequence
scaffold1245_contigs=4	111345	gi|94329381|gb|EB682983.1|EB682983	715	81.76	433	0.39	60.56	71	8	44979	45407	433	5	2e-94	355	KR3B.111F05F.060119T7 KR3B Nicotiana tabacum cDNA clone KR3B.111F05, mRNA sequence
scaffold1245_contigs=4	111345	gi|94329420|gb|EB683022.1|EB683022	322	85.4	322	0.29	100	47	0	44983	45304	322	1	2e-88	335	KR3B.111G22F.060119T7 KR3B Nicotiana tabacum cDNA clone KR3B.111G22, mRNA sequence
scaffold1245_contigs=4	111345	gi|94330598|gb|EB684200.1|EB684200	634	84.51	452	0.41	71.29	64	6	44944	45392	455	7	1e-120	442	KR3B.114M09F.060119T7 KR3B Nicotiana tabacum cDNA clone KR3B.114M09, mRNA sequence
scaffold1247_contigs=21	844565	gi|52835729|gb|BP532002.1|BP532002	233	98.72	156	0.02	66.95	2	0	542088	542243	216	61	3e-70	278	BP532002 MAT005 Nicotiana tabacum cDNA clone BY26163, mRNA sequence
scaffold1247_contigs=21	844565	gi|52838165|gb|BP534438.1|BP534438	226	98.72	156	0.02	69.03	2	0	542088	542243	209	54	3e-70	278	BP534438 MAT005 Nicotiana tabacum cDNA clone BY33016, mRNA sequence
scaffold1247_contigs=21	844565	gi|52838594|gb|BP534867.1|BP534867	226	98.72	156	0.02	69.03	2	0	542088	542243	212	57	3e-70	278	BP534867 MAT005 Nicotiana tabacum cDNA clone BY34074, mRNA sequence
scaffold1247_contigs=21	844565	gi|76871282|gb|DV162274.1|DV162274	243	98.72	156	0.02	64.2	2	0	542088	542243	229	74	3e-70	278	KP1B.110K03F.050727T7 KP1B Nicotiana tabacum cDNA clone KP1B.110K03, mRNA sequence
scaffold1247_contigs=21	844565	gi|83419216|gb|DW001210.1|DW001210	241	98.72	156	0.02	64.73	2	0	542088	542243	227	72	3e-70	278	KL4B.110H12F.051106T7 KL4B Nicotiana tabacum cDNA clone KL4B.110H12, mRNA sequence
scaffold1247_contigs=21	844565	gi|83420983|gb|DW002977.1|DW002977	240	98.72	156	0.02	65	2	0	542088	542243	227	72	3e-70	278	KR3B.104H14F.051108T7 KR3B Nicotiana tabacum cDNA clone KR3B.104H14, mRNA sequence
scaffold1247_contigs=21	844565	gi|83421425|gb|DW003419.1|DW003419	241	98.72	156	0.02	64.73	2	0	542088	542243	227	72	3e-70	278	KR3B.105L21F.051109T7 KR3B Nicotiana tabacum cDNA clone KR3B.105L21, mRNA sequence
scaffold1247_contigs=21	844565	gi|83421433|gb|DW003427.1|DW003427	241	98.72	156	0.02	64.73	2	0	542088	542243	227	72	3e-70	278	KR3B.105M06F.051109T7 KR3B Nicotiana tabacum cDNA clone KR3B.105M06, mRNA sequence
scaffold1247_contigs=21	844565	gi|83421569|gb|DW003563.1|DW003563	241	98.72	156	0.02	64.73	2	0	542088	542243	227	72	3e-70	278	KR3B.106D03F.051109T7 KR3B Nicotiana tabacum cDNA clone KR3B.106D03, mRNA sequence
scaffold1247_contigs=21	844565	gi|83422900|gb|DW004894.1|DW004894	241	98.72	156	0.02	64.73	2	0	542088	542243	227	72	3e-70	278	KR3B.110A04F.051111T7 KR3B Nicotiana tabacum cDNA clone KR3B.110A04, mRNA sequence
scaffold1247_contigs=21	844565	gi|92013831|gb|EB426920.1|EB426920	244	98.72	156	0.02	63.93	2	0	542088	542243	230	75	3e-70	278	KF8C.108H24F.051215T7 KF8 Nicotiana tabacum cDNA clone KF8C.108H24, mRNA sequence
scaffold1247_contigs=21	844565	gi|92014585|gb|EB427602.1|EB427602	244	98.72	156	0.02	63.93	2	0	542088	542243	230	75	3e-70	278	KF8C.110I07F.051216T7 KF8 Nicotiana tabacum cDNA clone KF8C.110I07, mRNA sequence
scaffold1247_contigs=21	844565	gi|92014589|gb|EB427606.1|EB427606	244	98.72	156	0.02	63.93	2	0	542088	542243	230	75	3e-70	278	KF8C.110I11F.051216T7 KF8 Nicotiana tabacum cDNA clone KF8C.110I11, mRNA sequence
scaffold1247_contigs=21	844565	gi|92014958|gb|EB427862.1|EB427862	244	98.72	156	0.02	63.93	2	0	542088	542243	230	75	3e-70	278	KF8B.100F13F.051010T7 KF8 Nicotiana tabacum cDNA clone KF8B.100F13, mRNA sequence
scaffold1247_contigs=21	844565	gi|92015880|gb|EB428397.1|EB428397	244	98.72	156	0.02	63.93	2	0	542088	542243	230	75	3e-70	278	KF8B.201C22F.060124T7 KF8 Nicotiana tabacum cDNA clone KF8B.201C22, mRNA sequence
scaffold1247_contigs=21	844565	gi|92015926|gb|EB428443.1|EB428443	218	98.72	156	0.02	71.56	2	0	542088	542243	204	49	3e-70	278	KF8B.201E23F.060124T7 KF8 Nicotiana tabacum cDNA clone KF8B.201E23, mRNA sequence
scaffold1247_contigs=21	844565	gi|92016753|gb|EB429046.1|EB429046	243	98.72	156	0.02	64.2	2	0	542088	542243	229	74	3e-70	278	KL5B.001B15F.050901T7 KL5B Nicotiana tabacum cDNA clone KL5B.001B15, mRNA sequence
scaffold1247_contigs=21	844565	gi|92016856|gb|EB429121.1|EB429121	243	98.72	156	0.02	64.2	2	0	542088	542243	229	74	3e-70	278	KL5B.001G10F.050901T7 KL5B Nicotiana tabacum cDNA clone KL5B.001G10, mRNA sequence
scaffold1247_contigs=21	844565	gi|92016951|gb|EB429186.1|EB429186	242	98.72	156	0.02	64.46	2	0	542088	542243	229	74	3e-70	278	KL5B.001L08F.050901T7 KL5B Nicotiana tabacum cDNA clone KL5B.001L08, mRNA sequence
scaffold1247_contigs=21	844565	gi|92017132|gb|EB429328.1|EB429328	241	98.72	156	0.02	64.73	2	0	542088	542243	227	72	3e-70	278	KL5B.011E14F.051129T7 KL5B Nicotiana tabacum cDNA clone KL5B.011E14, mRNA sequence
scaffold1247_contigs=21	844565	gi|92017219|gb|EB429402.1|EB429402	241	98.72	156	0.02	64.73	2	0	542088	542243	227	72	3e-70	278	KL5B.011I21F.051129T7 KL5B Nicotiana tabacum cDNA clone KL5B.011I21, mRNA sequence
scaffold1247_contigs=21	844565	gi|92017252|gb|EB429427.1|EB429427	240	98.72	156	0.02	65	2	0	542088	542243	227	72	3e-70	278	KL5B.011K10F.051129T7 KL5B Nicotiana tabacum cDNA clone KL5B.011K10, mRNA sequence
scaffold1247_contigs=21	844565	gi|92017253|gb|EB429428.1|EB429428	241	98.72	156	0.02	64.73	2	0	542088	542243	227	72	3e-70	278	KL5B.011K11F.051129T7 KL5B Nicotiana tabacum cDNA clone KL5B.011K11, mRNA sequence
scaffold1247_contigs=21	844565	gi|92017297|gb|EB429461.1|EB429461	241	98.72	156	0.02	64.73	2	0	542088	542243	227	72	3e-70	278	KL5B.011M15F.051129T7 KL5B Nicotiana tabacum cDNA clone KL5B.011M15, mRNA sequence
scaffold1247_contigs=21	844565	gi|92017304|gb|EB429466.1|EB429466	243	98.72	156	0.02	64.2	2	0	542088	542243	229	74	3e-70	278	KL5B.011M20F.051129T7 KL5B Nicotiana tabacum cDNA clone KL5B.011M20, mRNA sequence
scaffold1247_contigs=21	844565	gi|92017395|gb|EB429533.1|EB429533	241	98.72	156	0.02	64.73	2	0	542088	542243	227	72	3e-70	278	KL5B.103B08F.060207T7 KL5B Nicotiana tabacum cDNA clone KL5B.103B08, mRNA sequence
scaffold1247_contigs=21	844565	gi|92017448|gb|EB429569.1|EB429569	241	98.72	156	0.02	64.73	2	0	542088	542243	227	72	3e-70	278	KL5B.103D12F.060207T7 KL5B Nicotiana tabacum cDNA clone KL5B.103D12, mRNA sequence
scaffold1247_contigs=21	844565	gi|92017553|gb|EB429643.1|EB429643	173	98.72	156	0.02	90.17	2	0	542088	542243	159	4	3e-70	278	KL5B.103I12F.060207T7 KL5B Nicotiana tabacum cDNA clone KL5B.103I12, mRNA sequence
scaffold1247_contigs=21	844565	gi|92017570|gb|EB429649.1|EB429649	229	98.72	156	0.02	68.12	2	0	542088	542243	215	60	3e-70	278	KL5B.103I23F.060207T7 KL5B Nicotiana tabacum cDNA clone KL5B.103I23, mRNA sequence
scaffold1247_contigs=21	844565	gi|92017665|gb|EB429713.1|EB429713	188	98.72	156	0.02	82.98	2	0	542088	542243	174	19	3e-70	278	KL5B.103N05F.060207T7 KL5B Nicotiana tabacum cDNA clone KL5B.103N05, mRNA sequence
scaffold1247_contigs=21	844565	gi|92017768|gb|EB429785.1|EB429785	241	98.72	156	0.02	64.73	2	0	542088	542243	227	72	3e-70	278	KL5B.104C14F.060207T7 KL5B Nicotiana tabacum cDNA clone KL5B.104C14, mRNA sequence
scaffold1247_contigs=21	844565	gi|92017815|gb|EB429832.1|EB429832	241	98.72	156	0.02	64.73	2	0	542088	542243	227	72	3e-70	278	KL5B.104F22F.060207T7 KL5B Nicotiana tabacum cDNA clone KL5B.104F22, mRNA sequence
scaffold1247_contigs=21	844565	gi|92017972|gb|EB429989.1|EB429989	241	98.72	156	0.02	64.73	2	0	542088	542243	227	72	3e-70	278	KL5B.105D06F.060207T7 KL5B Nicotiana tabacum cDNA clone KL5B.105D06, mRNA sequence
scaffold1247_contigs=21	844565	gi|92017978|gb|EB429995.1|EB429995	241	98.72	156	0.02	64.73	2	0	542088	542243	227	72	3e-70	278	KL5B.105D20F.060207T7 KL5B Nicotiana tabacum cDNA clone KL5B.105D20, mRNA sequence
scaffold1247_contigs=21	844565	gi|92018040|gb|EB430057.1|EB430057	241	98.72	156	0.02	64.73	2	0	542088	542243	227	72	3e-70	278	KL5B.105H22F.060207T7 KL5B Nicotiana tabacum cDNA clone KL5B.105H22, mRNA sequence
scaffold1247_contigs=21	844565	gi|92018107|gb|EB430113.1|EB430113	243	98.72	156	0.02	64.2	2	0	542088	542243	229	74	3e-70	278	KL5B.105L20F.060207T7 KL5B Nicotiana tabacum cDNA clone KL5B.105L20, mRNA sequence
scaffold1247_contigs=21	844565	gi|92018171|gb|EB430159.1|EB430159	241	98.72	156	0.02	64.73	2	0	542088	542243	227	72	3e-70	278	KL5B.105O14F.060224T7 KL5B Nicotiana tabacum cDNA clone KL5B.105O14, mRNA sequence
scaffold1247_contigs=21	844565	gi|92018172|gb|EB430160.1|EB430160	241	98.72	156	0.02	64.73	2	0	542088	542243	227	72	3e-70	278	KL5B.105O15F.060207T7 KL5B Nicotiana tabacum cDNA clone KL5B.105O15, mRNA sequence
scaffold1247_contigs=21	844565	gi|92018261|gb|EB430220.1|EB430220	241	98.72	156	0.02	64.73	2	0	542088	542243	227	72	3e-70	278	KL5B.106C03F.060215T7 KL5B Nicotiana tabacum cDNA clone KL5B.106C03, mRNA sequence
scaffold1247_contigs=21	844565	gi|92018488|gb|EB430377.1|EB430377	241	98.72	156	0.02	64.73	2	0	542088	542243	227	72	3e-70	278	KL5B.106N02F.060215T7 KL5B Nicotiana tabacum cDNA clone KL5B.106N02, mRNA sequence
scaffold1247_contigs=21	844565	gi|92018502|gb|EB430387.1|EB430387	241	98.72	156	0.02	64.73	2	0	542088	542243	227	72	3e-70	278	KL5B.106N21F.060215T7 KL5B Nicotiana tabacum cDNA clone KL5B.106N21, mRNA sequence
scaffold1247_contigs=21	844565	gi|92018596|gb|EB430455.1|EB430455	243	98.72	156	0.02	64.2	2	0	542088	542243	229	74	3e-70	278	KL5B.109C20F.060215T7 KL5B Nicotiana tabacum cDNA clone KL5B.109C20, mRNA sequence
scaffold1247_contigs=21	844565	gi|92018674|gb|EB430530.1|EB430530	241	98.72	156	0.02	64.73	2	0	542088	542243	227	72	3e-70	278	KL5B.109J01F.060215T7 KL5B Nicotiana tabacum cDNA clone KL5B.109J01, mRNA sequence
scaffold1247_contigs=21	844565	gi|92018719|gb|EB430575.1|EB430575	240	98.72	156	0.02	65	2	0	542088	542243	227	72	3e-70	278	KL5B.109M08F.060215T7 KL5B Nicotiana tabacum cDNA clone KL5B.109M08, mRNA sequence
scaffold1247_contigs=21	844565	gi|92018725|gb|EB430581.1|EB430581	241	98.72	156	0.02	64.73	2	0	542088	542243	227	72	3e-70	278	KL5B.109M17F.060215T7 KL5B Nicotiana tabacum cDNA clone KL5B.109M17, mRNA sequence
scaffold1247_contigs=21	844565	gi|92018833|gb|EB430689.1|EB430689	241	98.72	156	0.02	64.73	2	0	542088	542243	227	72	3e-70	278	KL5B.110D21F.060117T7 KL5B Nicotiana tabacum cDNA clone KL5B.110D21, mRNA sequence
scaffold1247_contigs=21	844565	gi|92018942|gb|EB430798.1|EB430798	241	98.72	156	0.02	64.73	2	0	542088	542243	227	72	3e-70	278	KL5B.110K20F.060117T7 KL5B Nicotiana tabacum cDNA clone KL5B.110K20, mRNA sequence
scaffold1247_contigs=21	844565	gi|92019355|gb|EB431125.1|EB431125	241	98.72	156	0.02	64.73	2	0	542088	542243	227	72	3e-70	278	KL5B.112B02F.060215T7 KL5B Nicotiana tabacum cDNA clone KL5B.112B02, mRNA sequence
scaffold1247_contigs=21	844565	gi|92019366|gb|EB431136.1|EB431136	241	98.72	156	0.02	64.73	2	0	542088	542243	227	72	3e-70	278	KL5B.112C01F.060210T7 KL5B Nicotiana tabacum cDNA clone KL5B.112C01, mRNA sequence
scaffold1247_contigs=21	844565	gi|92019382|gb|EB431152.1|EB431152	241	98.72	156	0.02	64.73	2	0	542088	542243	227	72	3e-70	278	KL5B.112D08F.060215T7 KL5B Nicotiana tabacum cDNA clone KL5B.112D08, mRNA sequence
scaffold1247_contigs=21	844565	gi|92019422|gb|EB431192.1|EB431192	241	98.72	156	0.02	64.73	2	0	542088	542243	227	72	3e-70	278	KL5B.112F24F.060215T7 KL5B Nicotiana tabacum cDNA clone KL5B.112F24, mRNA sequence
scaffold1247_contigs=21	844565	gi|92019470|gb|EB431240.1|EB431240	241	98.72	156	0.02	64.73	2	0	542088	542243	227	72	3e-70	278	KL5B.112J16F.060215T7 KL5B Nicotiana tabacum cDNA clone KL5B.112J16, mRNA sequence
scaffold1247_contigs=21	844565	gi|92019550|gb|EB431320.1|EB431320	241	98.72	156	0.02	64.73	2	0	542088	542243	227	72	3e-70	278	KL5B.112P12F.060215T7 KL5B Nicotiana tabacum cDNA clone KL5B.112P12, mRNA sequence
scaffold1247_contigs=21	844565	gi|92019564|gb|EB431334.1|EB431334	241	98.72	156	0.02	64.73	2	0	542088	542243	227	72	3e-70	278	KL5B.113A15F.060217T7 KL5B Nicotiana tabacum cDNA clone KL5B.113A15, mRNA sequence
scaffold1247_contigs=21	844565	gi|92019576|gb|EB431346.1|EB431346	236	98.72	156	0.02	66.1	2	0	542088	542243	222	67	3e-70	278	KL5B.113B05F.060217T7 KL5B Nicotiana tabacum cDNA clone KL5B.113B05, mRNA sequence
scaffold1247_contigs=21	844565	gi|92019716|gb|EB431478.1|EB431478	241	98.72	156	0.02	64.73	2	0	542088	542243	227	72	3e-70	278	KL5B.113K21F.060217T7 KL5B Nicotiana tabacum cDNA clone KL5B.113K21, mRNA sequence
scaffold1247_contigs=21	844565	gi|92019728|gb|EB431488.1|EB431488	241	98.72	156	0.02	64.73	2	0	542088	542243	227	72	3e-70	278	KL5B.113L13F.060217T7 KL5B Nicotiana tabacum cDNA clone KL5B.113L13, mRNA sequence
scaffold1247_contigs=21	844565	gi|92019783|gb|EB431535.1|EB431535	241	98.72	156	0.02	64.73	2	0	542088	542243	227	72	3e-70	278	KL5B.113O20F.060217T7 KL5B Nicotiana tabacum cDNA clone KL5B.113O20, mRNA sequence
scaffold1247_contigs=21	844565	gi|92019884|gb|EB431629.1|EB431629	241	98.72	156	0.02	64.73	2	0	542088	542243	227	72	3e-70	278	KL5B.114F11F.060217T7 KL5B Nicotiana tabacum cDNA clone KL5B.114F11, mRNA sequence
scaffold1247_contigs=21	844565	gi|92019964|gb|EB431709.1|EB431709	241	98.72	156	0.02	64.73	2	0	542088	542243	227	72	3e-70	278	KL5B.114K24F.060217T7 KL5B Nicotiana tabacum cDNA clone KL5B.114K24, mRNA sequence
scaffold1247_contigs=21	844565	gi|92020120|gb|EB431855.1|EB431855	244	98.72	156	0.02	63.93	2	0	542088	542243	230	75	3e-70	278	KL5B.115E11F.060217T7 KL5B Nicotiana tabacum cDNA clone KL5B.115E11, mRNA sequence
scaffold1247_contigs=21	844565	gi|92020128|gb|EB431861.1|EB431861	242	98.72	156	0.02	64.46	2	0	542088	542243	227	72	3e-70	278	KL5B.115E18F.060217T7 KL5B Nicotiana tabacum cDNA clone KL5B.115E18, mRNA sequence
scaffold1247_contigs=21	844565	gi|92020138|gb|EB431867.1|EB431867	241	98.72	156	0.02	64.73	2	0	542088	542243	227	72	3e-70	278	KL5B.115F03F.060217T7 KL5B Nicotiana tabacum cDNA clone KL5B.115F03, mRNA sequence
scaffold1247_contigs=21	844565	gi|92020146|gb|EB431875.1|EB431875	241	98.72	156	0.02	64.73	2	0	542088	542243	227	72	3e-70	278	KL5B.115F21F.060217T7 KL5B Nicotiana tabacum cDNA clone KL5B.115F21, mRNA sequence
scaffold1247_contigs=21	844565	gi|92020148|gb|EB431877.1|EB431877	241	98.72	156	0.02	64.73	2	0	542088	542243	227	72	3e-70	278	KL5B.115F24F.060217T7 KL5B Nicotiana tabacum cDNA clone KL5B.115F24, mRNA sequence
scaffold1247_contigs=21	844565	gi|92020379|gb|EB432108.1|EB432108	241	98.72	156	0.02	64.73	2	0	542088	542243	227	72	3e-70	278	KL5B.116F17F.060217T7 KL5B Nicotiana tabacum cDNA clone KL5B.116F17, mRNA sequence
scaffold1247_contigs=21	844565	gi|92020398|gb|EB432127.1|EB432127	241	98.72	156	0.02	64.73	2	0	542088	542243	227	72	3e-70	278	KL5B.116G24F.060217T7 KL5B Nicotiana tabacum cDNA clone KL5B.116G24, mRNA sequence
scaffold1247_contigs=21	844565	gi|92020399|gb|EB432128.1|EB432128	241	98.72	156	0.02	64.73	2	0	542088	542243	227	72	3e-70	278	KL5B.116H01F.060217T7 KL5B Nicotiana tabacum cDNA clone KL5B.116H01, mRNA sequence
scaffold1247_contigs=21	844565	gi|92020440|gb|EB432169.1|EB432169	243	98.72	156	0.02	64.2	2	0	542088	542243	229	74	3e-70	278	KL5B.116J17F.060217T7 KL5B Nicotiana tabacum cDNA clone KL5B.116J17, mRNA sequence
scaffold1247_contigs=21	844565	gi|92020544|gb|EB432265.1|EB432265	241	98.72	156	0.02	64.73	2	0	542088	542243	227	72	3e-70	278	KL5B.117A13F.060217T7 KL5B Nicotiana tabacum cDNA clone KL5B.117A13, mRNA sequence
scaffold1247_contigs=21	844565	gi|92020708|gb|EB432420.1|EB432420	241	98.72	156	0.02	64.73	2	0	542088	542243	227	72	3e-70	278	KL5B.117K01F.060217T7 KL5B Nicotiana tabacum cDNA clone KL5B.117K01, mRNA sequence
scaffold1247_contigs=21	844565	gi|92020848|gb|EB432560.1|EB432560	241	98.72	156	0.02	64.73	2	0	542088	542243	227	72	3e-70	278	KL5B.118C05F.060217T7 KL5B Nicotiana tabacum cDNA clone KL5B.118C05, mRNA sequence
scaffold1247_contigs=21	844565	gi|92020973|gb|EB432685.1|EB432685	241	98.72	156	0.02	64.73	2	0	542088	542243	227	72	3e-70	278	KL5B.118K08F.060217T7 KL5B Nicotiana tabacum cDNA clone KL5B.118K08, mRNA sequence
scaffold1247_contigs=21	844565	gi|92020987|gb|EB432699.1|EB432699	241	98.72	156	0.02	64.73	2	0	542088	542243	227	72	3e-70	278	KL5B.118L06F.060217T7 KL5B Nicotiana tabacum cDNA clone KL5B.118L06, mRNA sequence
scaffold1247_contigs=21	844565	gi|92021068|gb|EB432780.1|EB432780	240	98.72	156	0.02	65	2	0	542088	542243	227	72	3e-70	278	TL13.101A04F.060313T7 TL13 Nicotiana tabacum cDNA clone TL13.101A04, mRNA sequence
scaffold1247_contigs=21	844565	gi|92021086|gb|EB432797.1|EB432797	240	98.72	156	0.02	65	2	0	542088	542243	227	72	3e-70	278	TL13.101B03F.060313T7 TL13 Nicotiana tabacum cDNA clone TL13.101B03, mRNA sequence
scaffold1247_contigs=21	844565	gi|92021088|gb|EB432799.1|EB432799	241	98.72	156	0.02	64.73	2	0	542088	542243	227	72	3e-70	278	TL13.101B05F.060313T7 TL13 Nicotiana tabacum cDNA clone TL13.101B05, mRNA sequence
scaffold1247_contigs=21	844565	gi|92021089|gb|EB432800.1|EB432800	241	98.72	156	0.02	64.73	2	0	542088	542243	227	72	3e-70	278	TL13.101B06F.060313T7 TL13 Nicotiana tabacum cDNA clone TL13.101B06, mRNA sequence
scaffold1247_contigs=21	844565	gi|92021104|gb|EB432815.1|EB432815	242	98.72	156	0.02	64.46	2	0	542088	542243	227	72	3e-70	278	TL13.101C06F.060313T7 TL13 Nicotiana tabacum cDNA clone TL13.101C06, mRNA sequence
scaffold1247_contigs=21	844565	gi|92021111|gb|EB432822.1|EB432822	241	98.72	156	0.02	64.73	2	0	542088	542243	227	72	3e-70	278	TL13.101C15F.060313T7 TL13 Nicotiana tabacum cDNA clone TL13.101C15, mRNA sequence
scaffold1247_contigs=21	844565	gi|92021113|gb|EB432824.1|EB432824	208	98.72	156	0.02	75	2	0	542088	542243	194	39	3e-70	278	TL13.101C18F.060313T7 TL13 Nicotiana tabacum cDNA clone TL13.101C18, mRNA sequence
scaffold1247_contigs=21	844565	gi|92021116|gb|EB432827.1|EB432827	240	98.72	156	0.02	65	2	0	542088	542243	227	72	3e-70	278	TL13.101C22F.060313T7 TL13 Nicotiana tabacum cDNA clone TL13.101C22, mRNA sequence
scaffold1247_contigs=21	844565	gi|92021123|gb|EB432834.1|EB432834	248	98.72	156	0.02	62.9	2	0	542088	542243	232	77	3e-70	278	TL13.101D07F.060313T7 TL13 Nicotiana tabacum cDNA clone TL13.101D07, mRNA sequence
scaffold1247_contigs=21	844565	gi|92021131|gb|EB432842.1|EB432842	241	98.72	156	0.02	64.73	2	0	542088	542243	227	72	3e-70	278	TL13.101D20F.060313T7 TL13 Nicotiana tabacum cDNA clone TL13.101D20, mRNA sequence
scaffold1247_contigs=21	844565	gi|92021132|gb|EB432843.1|EB432843	243	98.72	156	0.02	64.2	2	0	542088	542243	229	74	3e-70	278	TL13.101D21F.060313T7 TL13 Nicotiana tabacum cDNA clone TL13.101D21, mRNA sequence
scaffold1247_contigs=21	844565	gi|92021168|gb|EB432879.1|EB432879	241	98.72	156	0.02	64.73	2	0	542088	542243	227	72	3e-70	278	TL13.101F18F.060313T7 TL13 Nicotiana tabacum cDNA clone TL13.101F18, mRNA sequence
scaffold1247_contigs=21	844565	gi|92021171|gb|EB432882.1|EB432882	241	98.72	156	0.02	64.73	2	0	542088	542243	227	72	3e-70	278	TL13.101F21F.060313T7 TL13 Nicotiana tabacum cDNA clone TL13.101F21, mRNA sequence
scaffold1247_contigs=21	844565	gi|92021176|gb|EB432887.1|EB432887	241	98.72	156	0.02	64.73	2	0	542088	542243	227	72	3e-70	278	TL13.101G03F.060313T7 TL13 Nicotiana tabacum cDNA clone TL13.101G03, mRNA sequence
scaffold1247_contigs=21	844565	gi|92021180|gb|EB432891.1|EB432891	241	98.72	156	0.02	64.73	2	0	542088	542243	227	72	3e-70	278	TL13.101G09F.060313T7 TL13 Nicotiana tabacum cDNA clone TL13.101G09, mRNA sequence
scaffold1247_contigs=21	844565	gi|92021181|gb|EB432892.1|EB432892	244	98.72	156	0.02	63.93	2	0	542088	542243	230	75	3e-70	278	TL13.101G10F.060313T7 TL13 Nicotiana tabacum cDNA clone TL13.101G10, mRNA sequence
scaffold1247_contigs=21	844565	gi|92021203|gb|EB432914.1|EB432914	241	98.72	156	0.02	64.73	2	0	542088	542243	227	72	3e-70	278	TL13.101H15F.060313T7 TL13 Nicotiana tabacum cDNA clone TL13.101H15, mRNA sequence
scaffold1247_contigs=21	844565	gi|92021220|gb|EB432931.1|EB432931	240	98.72	156	0.02	65	2	0	542088	542243	227	72	3e-70	278	TL13.101I13F.060313T7 TL13 Nicotiana tabacum cDNA clone TL13.101I13, mRNA sequence
scaffold1247_contigs=21	844565	gi|92021226|gb|EB432937.1|EB432937	241	98.72	156	0.02	64.73	2	0	542088	542243	227	72	3e-70	278	TL13.101I20F.060313T7 TL13 Nicotiana tabacum cDNA clone TL13.101I20, mRNA sequence
scaffold1247_contigs=21	844565	gi|92021256|gb|EB432967.1|EB432967	241	98.72	156	0.02	64.73	2	0	542088	542243	227	72	3e-70	278	TL13.101K10F.060313T7 TL13 Nicotiana tabacum cDNA clone TL13.101K10, mRNA sequence
scaffold1247_contigs=21	844565	gi|92021261|gb|EB432972.1|EB432972	241	98.72	156	0.02	64.73	2	0	542088	542243	227	72	3e-70	278	TL13.101K20F.060313T7 TL13 Nicotiana tabacum cDNA clone TL13.101K20, mRNA sequence
scaffold1247_contigs=21	844565	gi|92021268|gb|EB432979.1|EB432979	256	98.72	156	0.02	60.94	2	0	542088	542243	242	87	3e-70	278	TL13.101L05F.060313T7 TL13 Nicotiana tabacum cDNA clone TL13.101L05, mRNA sequence
scaffold1247_contigs=21	844565	gi|92021269|gb|EB432980.1|EB432980	244	98.72	156	0.02	63.93	2	0	542088	542243	230	75	3e-70	278	TL13.101L07F.060313T7 TL13 Nicotiana tabacum cDNA clone TL13.101L07, mRNA sequence
scaffold1247_contigs=21	844565	gi|92021274|gb|EB432985.1|EB432985	241	98.72	156	0.02	64.73	2	0	542088	542243	227	72	3e-70	278	TL13.101L14F.060313T7 TL13 Nicotiana tabacum cDNA clone TL13.101L14, mRNA sequence
scaffold1247_contigs=21	844565	gi|92021278|gb|EB432989.1|EB432989	241	98.72	156	0.02	64.73	2	0	542088	542243	227	72	3e-70	278	TL13.101L18F.060313T7 TL13 Nicotiana tabacum cDNA clone TL13.101L18, mRNA sequence
scaffold1247_contigs=21	844565	gi|92021299|gb|EB433010.1|EB433010	244	98.72	156	0.02	63.93	2	0	542088	542243	230	75	3e-70	278	TL13.101N01F.060313T7 TL13 Nicotiana tabacum cDNA clone TL13.101N01, mRNA sequence
scaffold1247_contigs=21	844565	gi|92021304|gb|EB433015.1|EB433015	241	98.72	156	0.02	64.73	2	0	542088	542243	227	72	3e-70	278	TL13.101N06F.060313T7 TL13 Nicotiana tabacum cDNA clone TL13.101N06, mRNA sequence
scaffold1247_contigs=21	844565	gi|92021308|gb|EB433019.1|EB433019	241	98.72	156	0.02	64.73	2	0	542088	542243	227	72	3e-70	278	TL13.101N10F.060313T7 TL13 Nicotiana tabacum cDNA clone TL13.101N10, mRNA sequence
scaffold1247_contigs=21	844565	gi|92021317|gb|EB433028.1|EB433028	241	98.72	156	0.02	64.73	2	0	542088	542243	227	72	3e-70	278	TL13.101N20F.060313T7 TL13 Nicotiana tabacum cDNA clone TL13.101N20, mRNA sequence
scaffold1247_contigs=21	844565	gi|92021319|gb|EB433030.1|EB433030	241	98.72	156	0.02	64.73	2	0	542088	542243	227	72	3e-70	278	TL13.101N22F.060313T7 TL13 Nicotiana tabacum cDNA clone TL13.101N22, mRNA sequence
scaffold1247_contigs=21	844565	gi|92021334|gb|EB433045.1|EB433045	196	98.72	156	0.02	79.59	2	0	542088	542243	180	25	3e-70	278	TL13.101O19F.060313T7 TL13 Nicotiana tabacum cDNA clone TL13.101O19, mRNA sequence
scaffold1247_contigs=21	844565	gi|92021337|gb|EB433048.1|EB433048	242	98.72	156	0.02	64.46	2	0	542088	542243	227	72	3e-70	278	TL13.101O23F.060313T7 TL13 Nicotiana tabacum cDNA clone TL13.101O23, mRNA sequence
scaffold1247_contigs=21	844565	gi|92021338|gb|EB433049.1|EB433049	241	98.72	156	0.02	64.73	2	0	542088	542243	227	72	3e-70	278	TL13.101P01F.060313T7 TL13 Nicotiana tabacum cDNA clone TL13.101P01, mRNA sequence
scaffold1247_contigs=21	844565	gi|92021344|gb|EB433055.1|EB433055	241	98.72	156	0.02	64.73	2	0	542088	542243	227	72	3e-70	278	TL13.101P08F.060313T7 TL13 Nicotiana tabacum cDNA clone TL13.101P08, mRNA sequence
scaffold1247_contigs=21	844565	gi|92021345|gb|EB433056.1|EB433056	240	98.72	156	0.02	65	2	0	542088	542243	227	72	3e-70	278	TL13.101P09F.060313T7 TL13 Nicotiana tabacum cDNA clone TL13.101P09, mRNA sequence
scaffold1247_contigs=21	844565	gi|92021349|gb|EB433060.1|EB433060	241	98.72	156	0.02	64.73	2	0	542088	542243	227	72	3e-70	278	TL13.101P13F.060313T7 TL13 Nicotiana tabacum cDNA clone TL13.101P13, mRNA sequence
scaffold1247_contigs=21	844565	gi|92021363|gb|EB433074.1|EB433074	241	98.72	156	0.02	64.73	2	0	542088	542243	227	72	3e-70	278	TL13.102A06F.060313T7 TL13 Nicotiana tabacum cDNA clone TL13.102A06, mRNA sequence
scaffold1247_contigs=21	844565	gi|92021370|gb|EB433081.1|EB433081	241	98.72	156	0.02	64.73	2	0	542088	542243	227	72	3e-70	278	TL13.102A13F.060313T7 TL13 Nicotiana tabacum cDNA clone TL13.102A13, mRNA sequence
scaffold1247_contigs=21	844565	gi|92021373|gb|EB433084.1|EB433084	241	98.72	156	0.02	64.73	2	0	542088	542243	227	72	3e-70	278	TL13.102A16F.060313T7 TL13 Nicotiana tabacum cDNA clone TL13.102A16, mRNA sequence
scaffold1247_contigs=21	844565	gi|92021386|gb|EB433097.1|EB433097	236	98.72	156	0.02	66.1	2	0	542088	542243	222	67	3e-70	278	TL13.102B06F.060313T7 TL13 Nicotiana tabacum cDNA clone TL13.102B06, mRNA sequence
scaffold1247_contigs=21	844565	gi|92021394|gb|EB433105.1|EB433105	241	98.72	156	0.02	64.73	2	0	542088	542243	227	72	3e-70	278	TL13.102B17F.060313T7 TL13 Nicotiana tabacum cDNA clone TL13.102B17, mRNA sequence
scaffold1247_contigs=21	844565	gi|92021397|gb|EB433108.1|EB433108	247	98.72	156	0.02	63.16	2	0	542088	542243	233	78	3e-70	278	TL13.102B20F.060313T7 TL13 Nicotiana tabacum cDNA clone TL13.102B20, mRNA sequence
scaffold1247_contigs=21	844565	gi|92021403|gb|EB433114.1|EB433114	241	98.72	156	0.02	64.73	2	0	542088	542243	227	72	3e-70	278	TL13.102C03F.060313T7 TL13 Nicotiana tabacum cDNA clone TL13.102C03, mRNA sequence
scaffold1247_contigs=21	844565	gi|92021404|gb|EB433115.1|EB433115	241	98.72	156	0.02	64.73	2	0	542088	542243	227	72	3e-70	278	TL13.102C04F.060313T7 TL13 Nicotiana tabacum cDNA clone TL13.102C04, mRNA sequence
scaffold1247_contigs=21	844565	gi|92021410|gb|EB433121.1|EB433121	241	98.72	156	0.02	64.73	2	0	542088	542243	227	72	3e-70	278	TL13.102C11F.060313T7 TL13 Nicotiana tabacum cDNA clone TL13.102C11, mRNA sequence
scaffold1247_contigs=21	844565	gi|92021412|gb|EB433123.1|EB433123	241	98.72	156	0.02	64.73	2	0	542088	542243	227	72	3e-70	278	TL13.102C14F.060313T7 TL13 Nicotiana tabacum cDNA clone TL13.102C14, mRNA sequence
scaffold1247_contigs=21	844565	gi|92021420|gb|EB433131.1|EB433131	241	98.72	156	0.02	64.73	2	0	542088	542243	227	72	3e-70	278	TL13.102C23F.060313T7 TL13 Nicotiana tabacum cDNA clone TL13.102C23, mRNA sequence
scaffold1247_contigs=21	844565	gi|92021421|gb|EB433132.1|EB433132	241	98.72	156	0.02	64.73	2	0	542088	542243	227	72	3e-70	278	TL13.102C24F.060313T7 TL13 Nicotiana tabacum cDNA clone TL13.102C24, mRNA sequence
scaffold1247_contigs=21	844565	gi|92021422|gb|EB433133.1|EB433133	241	98.72	156	0.02	64.73	2	0	542088	542243	227	72	3e-70	278	TL13.102D01F.060313T7 TL13 Nicotiana tabacum cDNA clone TL13.102D01, mRNA sequence
scaffold1247_contigs=21	844565	gi|92021431|gb|EB433142.1|EB433142	241	98.72	156	0.02	64.73	2	0	542088	542243	227	72	3e-70	278	TL13.102D12F.060313T7 TL13 Nicotiana tabacum cDNA clone TL13.102D12, mRNA sequence
scaffold1247_contigs=21	844565	gi|92021454|gb|EB433165.1|EB433165	241	98.72	156	0.02	64.73	2	0	542088	542243	227	72	3e-70	278	TL13.102E15F.060313T7 TL13 Nicotiana tabacum cDNA clone TL13.102E15, mRNA sequence
scaffold1247_contigs=21	844565	gi|92021456|gb|EB433167.1|EB433167	241	98.72	156	0.02	64.73	2	0	542088	542243	227	72	3e-70	278	TL13.102E17F.060313T7 TL13 Nicotiana tabacum cDNA clone TL13.102E17, mRNA sequence
scaffold1247_contigs=21	844565	gi|92021475|gb|EB433186.1|EB433186	240	98.72	156	0.02	65	2	0	542088	542243	227	72	3e-70	278	TL13.102F15F.060313T7 TL13 Nicotiana tabacum cDNA clone TL13.102F15, mRNA sequence
scaffold1247_contigs=21	844565	gi|92021483|gb|EB433194.1|EB433194	246	98.72	156	0.02	63.41	2	0	542088	542243	232	77	3e-70	278	TL13.102F24F.060313T7 TL13 Nicotiana tabacum cDNA clone TL13.102F24, mRNA sequence
scaffold1247_contigs=21	844565	gi|92021493|gb|EB433204.1|EB433204	241	98.72	156	0.02	64.73	2	0	542088	542243	227	72	3e-70	278	TL13.102G12F.060313T7 TL13 Nicotiana tabacum cDNA clone TL13.102G12, mRNA sequence
scaffold1247_contigs=21	844565	gi|92021494|gb|EB433205.1|EB433205	244	98.72	156	0.02	63.93	2	0	542088	542243	230	75	3e-70	278	TL13.102G13F.060313T7 TL13 Nicotiana tabacum cDNA clone TL13.102G13, mRNA sequence
scaffold1247_contigs=21	844565	gi|92021499|gb|EB433210.1|EB433210	241	98.72	156	0.02	64.73	2	0	542088	542243	227	72	3e-70	278	TL13.102G19F.060313T7 TL13 Nicotiana tabacum cDNA clone TL13.102G19, mRNA sequence
scaffold1247_contigs=21	844565	gi|92021501|gb|EB433212.1|EB433212	241	98.72	156	0.02	64.73	2	0	542088	542243	227	72	3e-70	278	TL13.102G22F.060313T7 TL13 Nicotiana tabacum cDNA clone TL13.102G22, mRNA sequence
scaffold1247_contigs=21	844565	gi|92021512|gb|EB433223.1|EB433223	241	98.72	156	0.02	64.73	2	0	542088	542243	227	72	3e-70	278	TL13.102H10F.060313T7 TL13 Nicotiana tabacum cDNA clone TL13.102H10, mRNA sequence
scaffold1247_contigs=21	844565	gi|92021519|gb|EB433230.1|EB433230	241	98.72	156	0.02	64.73	2	0	542088	542243	227	72	3e-70	278	TL13.102H17F.060313T7 TL13 Nicotiana tabacum cDNA clone TL13.102H17, mRNA sequence
scaffold1247_contigs=21	844565	gi|92021523|gb|EB433234.1|EB433234	241	98.72	156	0.02	64.73	2	0	542088	542243	227	72	3e-70	278	TL13.102H21F.060313T7 TL13 Nicotiana tabacum cDNA clone TL13.102H21, mRNA sequence
scaffold1247_contigs=21	844565	gi|92021524|gb|EB433235.1|EB433235	241	98.72	156	0.02	64.73	2	0	542088	542243	227	72	3e-70	278	TL13.102H22F.060313T7 TL13 Nicotiana tabacum cDNA clone TL13.102H22, mRNA sequence
scaffold1247_contigs=21	844565	gi|92021525|gb|EB433236.1|EB433236	224	98.72	156	0.02	69.64	2	0	542088	542243	212	57	3e-70	278	TL13.102H23F.060313T7 TL13 Nicotiana tabacum cDNA clone TL13.102H23, mRNA sequence
scaffold1247_contigs=21	844565	gi|92021528|gb|EB433239.1|EB433239	241	98.72	156	0.02	64.73	2	0	542088	542243	227	72	3e-70	278	TL13.102I03F.060313T7 TL13 Nicotiana tabacum cDNA clone TL13.102I03, mRNA sequence
scaffold1247_contigs=21	844565	gi|92021552|gb|EB433263.1|EB433263	241	98.72	156	0.02	64.73	2	0	542088	542243	227	72	3e-70	278	TL13.102J04F.060313T7 TL13 Nicotiana tabacum cDNA clone TL13.102J04, mRNA sequence
scaffold1247_contigs=21	844565	gi|92021554|gb|EB433265.1|EB433265	242	98.72	156	0.02	64.46	2	0	542088	542243	228	73	3e-70	278	TL13.102J06F.060313T7 TL13 Nicotiana tabacum cDNA clone TL13.102J06, mRNA sequence
scaffold1247_contigs=21	844565	gi|92021559|gb|EB433270.1|EB433270	241	98.72	156	0.02	64.73	2	0	542088	542243	227	72	3e-70	278	TL13.102J11F.060313T7 TL13 Nicotiana tabacum cDNA clone TL13.102J11, mRNA sequence
scaffold1247_contigs=21	844565	gi|92021562|gb|EB433273.1|EB433273	241	98.72	156	0.02	64.73	2	0	542088	542243	227	72	3e-70	278	TL13.102J15F.060313T7 TL13 Nicotiana tabacum cDNA clone TL13.102J15, mRNA sequence
scaffold1247_contigs=21	844565	gi|92031378|gb|EB443083.1|EB443083	243	98.72	156	0.02	64.2	2	0	542088	542243	230	75	3e-70	278	KR2B.001A19F.050815T7 KR2B Nicotiana tabacum cDNA clone KR2B.001A19, mRNA sequence
scaffold1247_contigs=21	844565	gi|92031380|gb|EB443085.1|EB443085	243	98.72	156	0.02	64.2	2	0	542088	542243	229	74	3e-70	278	KR2B.001A22F.050815T7 KR2B Nicotiana tabacum cDNA clone KR2B.001A22, mRNA sequence
scaffold1247_contigs=21	844565	gi|92031385|gb|EB443090.1|EB443090	243	98.72	156	0.02	64.2	2	0	542088	542243	229	74	3e-70	278	KR2B.001B06F.050815T7 KR2B Nicotiana tabacum cDNA clone KR2B.001B06, mRNA sequence
scaffold1247_contigs=21	844565	gi|92031479|gb|EB443184.1|EB443184	242	98.72	156	0.02	64.46	2	0	542088	542243	229	74	3e-70	278	KR2B.001H07F.050815T7 KR2B Nicotiana tabacum cDNA clone KR2B.001H07, mRNA sequence
scaffold1247_contigs=21	844565	gi|92031620|gb|EB443325.1|EB443325	243	98.72	156	0.02	64.2	2	0	542088	542243	229	74	3e-70	278	KR2B.002A03F.051019T7 KR2B Nicotiana tabacum cDNA clone KR2B.002A03, mRNA sequence
scaffold1247_contigs=21	844565	gi|92031804|gb|EB443509.1|EB443509	243	98.72	156	0.02	64.2	2	0	542088	542243	229	74	3e-70	278	KR2B.002J08F.051019T7 KR2B Nicotiana tabacum cDNA clone KR2B.002J08, mRNA sequence
scaffold1247_contigs=21	844565	gi|92031806|gb|EB443511.1|EB443511	244	98.72	156	0.02	63.93	2	0	542088	542243	229	74	3e-70	278	KR2B.002J11F.051019T7 KR2B Nicotiana tabacum cDNA clone KR2B.002J11, mRNA sequence
scaffold1247_contigs=21	844565	gi|92031810|gb|EB443515.1|EB443515	244	98.72	156	0.02	63.93	2	0	542088	542243	229	74	3e-70	278	KR2B.002J15F.051019T7 KR2B Nicotiana tabacum cDNA clone KR2B.002J15, mRNA sequence
scaffold1247_contigs=21	844565	gi|92031865|gb|EB443570.1|EB443570	236	98.72	156	0.02	66.1	2	0	542088	542243	221	66	3e-70	278	KR2B.002M04F.051019T7 KR2B Nicotiana tabacum cDNA clone KR2B.002M04, mRNA sequence
scaffold1247_contigs=21	844565	gi|92031977|gb|EB443682.1|EB443682	241	98.72	156	0.02	64.73	2	0	542088	542243	227	72	3e-70	278	KR2B.101C08F.060128T7 KR2B Nicotiana tabacum cDNA clone KR2B.101C08, mRNA sequence
scaffold1247_contigs=21	844565	gi|92032027|gb|EB443732.1|EB443732	241	98.72	156	0.02	64.73	2	0	542088	542243	227	72	3e-70	278	KR2B.101F06F.060128T7 KR2B Nicotiana tabacum cDNA clone KR2B.101F06, mRNA sequence
scaffold1247_contigs=21	844565	gi|92032056|gb|EB443761.1|EB443761	241	98.72	156	0.02	64.73	2	0	542088	542243	227	72	3e-70	278	KR2B.101G21F.060128T7 KR2B Nicotiana tabacum cDNA clone KR2B.101G21, mRNA sequence
scaffold1247_contigs=21	844565	gi|92032061|gb|EB443766.1|EB443766	238	98.72	156	0.02	65.55	2	0	542088	542243	224	69	3e-70	278	KR2B.101H03F.060128T7 KR2B Nicotiana tabacum cDNA clone KR2B.101H03, mRNA sequence
scaffold1247_contigs=21	844565	gi|92032113|gb|EB443818.1|EB443818	238	98.72	156	0.02	65.55	2	0	542088	542243	224	69	3e-70	278	KR2B.101K02F.060128T7 KR2B Nicotiana tabacum cDNA clone KR2B.101K02, mRNA sequence
scaffold1247_contigs=21	844565	gi|92032128|gb|EB443833.1|EB443833	241	98.72	156	0.02	64.73	2	0	542088	542243	227	72	3e-70	278	KR2B.101K17F.060128T7 KR2B Nicotiana tabacum cDNA clone KR2B.101K17, mRNA sequence
scaffold1247_contigs=21	844565	gi|92032145|gb|EB443850.1|EB443850	241	98.72	156	0.02	64.73	2	0	542088	542243	227	72	3e-70	278	KR2B.101L17F.060128T7 KR2B Nicotiana tabacum cDNA clone KR2B.101L17, mRNA sequence
scaffold1247_contigs=21	844565	gi|92032146|gb|EB443851.1|EB443851	241	98.72	156	0.02	64.73	2	0	542088	542243	227	72	3e-70	278	KR2B.101L19F.060128T7 KR2B Nicotiana tabacum cDNA clone KR2B.101L19, mRNA sequence
scaffold1247_contigs=21	844565	gi|92032160|gb|EB443865.1|EB443865	241	98.72	156	0.02	64.73	2	0	542088	542243	227	72	3e-70	278	KR2B.101M18F.060128T7 KR2B Nicotiana tabacum cDNA clone KR2B.101M18, mRNA sequence
scaffold1247_contigs=21	844565	gi|92032168|gb|EB443873.1|EB443873	241	98.72	156	0.02	64.73	2	0	542088	542243	227	72	3e-70	278	KR2B.101N02F.060128T7 KR2B Nicotiana tabacum cDNA clone KR2B.101N02, mRNA sequence
scaffold1247_contigs=21	844565	gi|92032206|gb|EB443911.1|EB443911	241	98.72	156	0.02	64.73	2	0	542088	542243	227	72	3e-70	278	KR2B.101P01F.060128T7 KR2B Nicotiana tabacum cDNA clone KR2B.101P01, mRNA sequence
scaffold1247_contigs=21	844565	gi|92032235|gb|EB443940.1|EB443940	241	98.72	156	0.02	64.73	2	0	542088	542243	227	72	3e-70	278	KR2B.102A20F.051227T7 KR2B Nicotiana tabacum cDNA clone KR2B.102A20, mRNA sequence
scaffold1247_contigs=21	844565	gi|92032249|gb|EB443954.1|EB443954	241	98.72	156	0.02	64.73	2	0	542088	542243	227	72	3e-70	278	KR2B.102B12F.051227T7 KR2B Nicotiana tabacum cDNA clone KR2B.102B12, mRNA sequence
scaffold1247_contigs=21	844565	gi|92032290|gb|EB443995.1|EB443995	241	98.72	156	0.02	64.73	2	0	542088	542243	227	72	3e-70	278	KR2B.102D15F.051227T7 KR2B Nicotiana tabacum cDNA clone KR2B.102D15, mRNA sequence
scaffold1247_contigs=21	844565	gi|92032323|gb|EB444028.1|EB444028	240	98.72	156	0.02	65	2	0	542088	542243	226	71	3e-70	278	KR2B.102F12F.051227T7 KR2B Nicotiana tabacum cDNA clone KR2B.102F12, mRNA sequence
scaffold1247_contigs=21	844565	gi|92032329|gb|EB444034.1|EB444034	241	98.72	156	0.02	64.73	2	0	542088	542243	227	72	3e-70	278	KR2B.102F19F.051227T7 KR2B Nicotiana tabacum cDNA clone KR2B.102F19, mRNA sequence
scaffold1247_contigs=21	844565	gi|92032337|gb|EB444042.1|EB444042	242	98.72	156	0.02	64.46	2	0	542088	542243	227	72	3e-70	278	KR2B.102G07F.051227T7 KR2B Nicotiana tabacum cDNA clone KR2B.102G07, mRNA sequence
scaffold1247_contigs=21	844565	gi|92032351|gb|EB444056.1|EB444056	241	98.72	156	0.02	64.73	2	0	542088	542243	227	72	3e-70	278	KR2B.102H01F.051227T7 KR2B Nicotiana tabacum cDNA clone KR2B.102H01, mRNA sequence
scaffold1247_contigs=21	844565	gi|92032364|gb|EB444069.1|EB444069	241	98.72	156	0.02	64.73	2	0	542088	542243	227	72	3e-70	278	KR2B.102H23F.051227T7 KR2B Nicotiana tabacum cDNA clone KR2B.102H23, mRNA sequence
scaffold1247_contigs=21	844565	gi|92032420|gb|EB444125.1|EB444125	241	98.72	156	0.02	64.73	2	0	542088	542243	227	72	3e-70	278	KR2B.102L02F.051227T7 KR2B Nicotiana tabacum cDNA clone KR2B.102L02, mRNA sequence
scaffold1247_contigs=21	844565	gi|92032429|gb|EB444134.1|EB444134	241	98.72	156	0.02	64.73	2	0	542088	542243	227	72	3e-70	278	KR2B.102L13F.051227T7 KR2B Nicotiana tabacum cDNA clone KR2B.102L13, mRNA sequence
scaffold1247_contigs=21	844565	gi|92032454|gb|EB444159.1|EB444159	241	98.72	156	0.02	64.73	2	0	542088	542243	227	72	3e-70	278	KR2B.102M21F.051227T7 KR2B Nicotiana tabacum cDNA clone KR2B.102M21, mRNA sequence
scaffold1247_contigs=21	844565	gi|92032481|gb|EB444186.1|EB444186	241	98.72	156	0.02	64.73	2	0	542088	542243	227	72	3e-70	278	KR2B.102O07F.051227T7 KR2B Nicotiana tabacum cDNA clone KR2B.102O07, mRNA sequence
scaffold1247_contigs=21	844565	gi|92032566|gb|EB444271.1|EB444271	241	98.72	156	0.02	64.73	2	0	542088	542243	227	72	3e-70	278	KR2B.103D04F.051227T7 KR2B Nicotiana tabacum cDNA clone KR2B.103D04, mRNA sequence
scaffold1247_contigs=21	844565	gi|92032673|gb|EB444378.1|EB444378	241	98.72	156	0.02	64.73	2	0	542088	542243	227	72	3e-70	278	KR2B.103J08F.051227T7 KR2B Nicotiana tabacum cDNA clone KR2B.103J08, mRNA sequence
scaffold1247_contigs=21	844565	gi|92032679|gb|EB444384.1|EB444384	244	98.72	156	0.02	63.93	2	0	542088	542243	230	75	3e-70	278	KR2B.103J14F.051227T7 KR2B Nicotiana tabacum cDNA clone KR2B.103J14, mRNA sequence
scaffold1247_contigs=21	844565	gi|92032686|gb|EB444391.1|EB444391	241	98.72	156	0.02	64.73	2	0	542088	542243	227	72	3e-70	278	KR2B.103K01F.051227T7 KR2B Nicotiana tabacum cDNA clone KR2B.103K01, mRNA sequence
scaffold1247_contigs=21	844565	gi|92032781|gb|EB444486.1|EB444486	241	98.72	156	0.02	64.73	2	0	542088	542243	227	72	3e-70	278	KR2B.103P12F.051227T7 KR2B Nicotiana tabacum cDNA clone KR2B.103P12, mRNA sequence
scaffold1247_contigs=21	844565	gi|92032838|gb|EB444543.1|EB444543	241	98.72	156	0.02	64.73	2	0	542088	542243	227	72	3e-70	278	KR2B.104C06F.051227T7 KR2B Nicotiana tabacum cDNA clone KR2B.104C06, mRNA sequence
scaffold1247_contigs=21	844565	gi|92032897|gb|EB444602.1|EB444602	241	98.72	156	0.02	64.73	2	0	542088	542243	227	72	3e-70	278	KR2B.104F10F.051227T7 KR2B Nicotiana tabacum cDNA clone KR2B.104F10, mRNA sequence
scaffold1247_contigs=21	844565	gi|92033027|gb|EB444732.1|EB444732	228	98.72	156	0.02	68.42	2	0	542088	542243	227	72	3e-70	278	KR2B.104M08F.051227T7 KR2B Nicotiana tabacum cDNA clone KR2B.104M08, mRNA sequence
scaffold1247_contigs=21	844565	gi|92033064|gb|EB444769.1|EB444769	239	98.72	156	0.02	65.27	2	0	542088	542243	227	72	3e-70	278	KR2B.104O05F.051227T7 KR2B Nicotiana tabacum cDNA clone KR2B.104O05, mRNA sequence
scaffold1247_contigs=21	844565	gi|92033162|gb|EB444867.1|EB444867	240	98.72	156	0.02	65	2	0	542088	542243	227	72	3e-70	278	KR2B.105D24F.051227T7 KR2B Nicotiana tabacum cDNA clone KR2B.105D24, mRNA sequence
scaffold1247_contigs=21	844565	gi|92033173|gb|EB444878.1|EB444878	241	98.72	156	0.02	64.73	2	0	542088	542243	227	72	3e-70	278	KR2B.105E14F.051227T7 KR2B Nicotiana tabacum cDNA clone KR2B.105E14, mRNA sequence
scaffold1247_contigs=21	844565	gi|92033190|gb|EB444895.1|EB444895	241	98.72	156	0.02	64.73	2	0	542088	542243	227	72	3e-70	278	KR2B.105F10F.051227T7 KR2B Nicotiana tabacum cDNA clone KR2B.105F10, mRNA sequence
scaffold1247_contigs=21	844565	gi|92033194|gb|EB444899.1|EB444899	241	98.72	156	0.02	64.73	2	0	542088	542243	227	72	3e-70	278	KR2B.105F14F.051227T7 KR2B Nicotiana tabacum cDNA clone KR2B.105F14, mRNA sequence
scaffold1247_contigs=21	844565	gi|92033265|gb|EB444970.1|EB444970	241	98.72	156	0.02	64.73	2	0	542088	542243	227	72	3e-70	278	KR2B.105J17F.051227T7 KR2B Nicotiana tabacum cDNA clone KR2B.105J17, mRNA sequence
scaffold1247_contigs=21	844565	gi|92033309|gb|EB445014.1|EB445014	243	98.72	156	0.02	64.2	2	0	542088	542243	229	74	3e-70	278	KR2B.105M12F.051227T7 KR2B Nicotiana tabacum cDNA clone KR2B.105M12, mRNA sequence
scaffold1247_contigs=21	844565	gi|92033327|gb|EB445032.1|EB445032	241	98.72	156	0.02	64.73	2	0	542088	542243	227	72	3e-70	278	KR2B.105N11F.051227T7 KR2B Nicotiana tabacum cDNA clone KR2B.105N11, mRNA sequence
scaffold1247_contigs=21	844565	gi|92033361|gb|EB445066.1|EB445066	241	98.72	156	0.02	64.73	2	0	542088	542243	227	72	3e-70	278	KR2B.105P07F.051227T7 KR2B Nicotiana tabacum cDNA clone KR2B.105P07, mRNA sequence
scaffold1247_contigs=21	844565	gi|92033396|gb|EB445101.1|EB445101	241	98.72	156	0.02	64.73	2	0	542088	542243	227	72	3e-70	278	KR2B.107A24F.051229T7 KR2B Nicotiana tabacum cDNA clone KR2B.107A24, mRNA sequence
scaffold1247_contigs=21	844565	gi|92033453|gb|EB445158.1|EB445158	241	98.72	156	0.02	64.73	2	0	542088	542243	227	72	3e-70	278	KR2B.107E03F.051229T7 KR2B Nicotiana tabacum cDNA clone KR2B.107E03, mRNA sequence
scaffold1247_contigs=21	844565	gi|92033503|gb|EB445208.1|EB445208	240	98.72	156	0.02	65	2	0	542088	542243	227	72	3e-70	278	KR2B.107G15F.051229T7 KR2B Nicotiana tabacum cDNA clone KR2B.107G15, mRNA sequence
scaffold1247_contigs=21	844565	gi|92033575|gb|EB445280.1|EB445280	241	98.72	156	0.02	64.73	2	0	542088	542243	227	72	3e-70	278	KR2B.107K15F.051229T7 KR2B Nicotiana tabacum cDNA clone KR2B.107K15, mRNA sequence
scaffold1247_contigs=21	844565	gi|92033833|gb|EB445538.1|EB445538	241	98.72	156	0.02	64.73	2	0	542088	542243	227	72	3e-70	278	KR2B.108I06F.051229T7 KR2B Nicotiana tabacum cDNA clone KR2B.108I06, mRNA sequence
scaffold1247_contigs=21	844565	gi|92033898|gb|EB445603.1|EB445603	241	98.72	156	0.02	64.73	2	0	542088	542243	227	72	3e-70	278	KR2B.108L21F.051229T7 KR2B Nicotiana tabacum cDNA clone KR2B.108L21, mRNA sequence
scaffold1247_contigs=21	844565	gi|92033907|gb|EB445612.1|EB445612	241	98.72	156	0.02	64.73	2	0	542088	542243	227	72	3e-70	278	KR2B.108M09F.051229T7 KR2B Nicotiana tabacum cDNA clone KR2B.108M09, mRNA sequence
scaffold1247_contigs=21	844565	gi|92033910|gb|EB445615.1|EB445615	240	98.72	156	0.02	65	2	0	542088	542243	227	72	3e-70	278	KR2B.108M12F.051229T7 KR2B Nicotiana tabacum cDNA clone KR2B.108M12, mRNA sequence
scaffold1247_contigs=21	844565	gi|92034009|gb|EB445714.1|EB445714	241	98.72	156	0.02	64.73	2	0	542088	542243	227	72	3e-70	278	KR2B.109B13F.051229T7 KR2B Nicotiana tabacum cDNA clone KR2B.109B13, mRNA sequence
scaffold1247_contigs=21	844565	gi|92034014|gb|EB445719.1|EB445719	241	98.72	156	0.02	64.73	2	0	542088	542243	227	72	3e-70	278	KR2B.109B18F.051229T7 KR2B Nicotiana tabacum cDNA clone KR2B.109B18, mRNA sequence
scaffold1247_contigs=21	844565	gi|92034075|gb|EB445780.1|EB445780	241	98.72	156	0.02	64.73	2	0	542088	542243	227	72	3e-70	278	KR2B.109F02F.051229T7 KR2B Nicotiana tabacum cDNA clone KR2B.109F02, mRNA sequence
scaffold1247_contigs=21	844565	gi|92034109|gb|EB445814.1|EB445814	241	98.72	156	0.02	64.73	2	0	542088	542243	227	72	3e-70	278	KR2B.109G22F.051229T7 KR2B Nicotiana tabacum cDNA clone KR2B.109G22, mRNA sequence
scaffold1247_contigs=21	844565	gi|92034158|gb|EB445863.1|EB445863	241	98.72	156	0.02	64.73	2	0	542088	542243	227	72	3e-70	278	KR2B.109J15F.051229T7 KR2B Nicotiana tabacum cDNA clone KR2B.109J15, mRNA sequence
scaffold1247_contigs=21	844565	gi|92034203|gb|EB445908.1|EB445908	241	98.72	156	0.02	64.73	2	0	542088	542243	227	72	3e-70	278	KR2B.109M06F.051229T7 KR2B Nicotiana tabacum cDNA clone KR2B.109M06, mRNA sequence
scaffold1247_contigs=21	844565	gi|92034211|gb|EB445916.1|EB445916	241	98.72	156	0.02	64.73	2	0	542088	542243	227	72	3e-70	278	KR2B.109M16F.051229T7 KR2B Nicotiana tabacum cDNA clone KR2B.109M16, mRNA sequence
scaffold1247_contigs=21	844565	gi|92034229|gb|EB445934.1|EB445934	240	98.72	156	0.02	65	2	0	542088	542243	227	72	3e-70	278	KR2B.109N21F.051229T7 KR2B Nicotiana tabacum cDNA clone KR2B.109N21, mRNA sequence
scaffold1247_contigs=21	844565	gi|92034260|gb|EB445965.1|EB445965	241	98.72	156	0.02	64.73	2	0	542088	542243	227	72	3e-70	278	KR2B.109P11F.051229T7 KR2B Nicotiana tabacum cDNA clone KR2B.109P11, mRNA sequence
scaffold1247_contigs=21	844565	gi|92034358|gb|EB446063.1|EB446063	241	98.72	156	0.02	64.73	2	0	542088	542243	227	72	3e-70	278	KR2B.110E18F.051229T7 KR2B Nicotiana tabacum cDNA clone KR2B.110E18, mRNA sequence
scaffold1247_contigs=21	844565	gi|92034391|gb|EB446096.1|EB446096	241	98.72	156	0.02	64.73	2	0	542088	542243	227	72	3e-70	278	KR2B.110G14F.051229T7 KR2B Nicotiana tabacum cDNA clone KR2B.110G14, mRNA sequence
scaffold1247_contigs=21	844565	gi|92034477|gb|EB446182.1|EB446182	241	98.72	156	0.02	64.73	2	0	542088	542243	227	72	3e-70	278	KR2B.110K22F.051229T7 KR2B Nicotiana tabacum cDNA clone KR2B.110K22, mRNA sequence
scaffold1247_contigs=21	844565	gi|92034530|gb|EB446235.1|EB446235	241	98.72	156	0.02	64.73	2	0	542088	542243	227	72	3e-70	278	KR2B.110N07F.051229T7 KR2B Nicotiana tabacum cDNA clone KR2B.110N07, mRNA sequence
scaffold1247_contigs=21	844565	gi|92034531|gb|EB446236.1|EB446236	241	98.72	156	0.02	64.73	2	0	542088	542243	227	72	3e-70	278	KR2B.110N08F.051229T7 KR2B Nicotiana tabacum cDNA clone KR2B.110N08, mRNA sequence
scaffold1247_contigs=21	844565	gi|92034621|gb|EB446326.1|EB446326	241	98.72	156	0.02	64.73	2	0	542088	542243	227	72	3e-70	278	KR2B.111C08F.060128T7 KR2B Nicotiana tabacum cDNA clone KR2B.111C08, mRNA sequence
scaffold1247_contigs=21	844565	gi|92034660|gb|EB446365.1|EB446365	240	98.72	156	0.02	65	2	0	542088	542243	227	72	3e-70	278	KR2B.111E18F.060128T7 KR2B Nicotiana tabacum cDNA clone KR2B.111E18, mRNA sequence
scaffold1247_contigs=21	844565	gi|92034755|gb|EB446460.1|EB446460	241	98.72	156	0.02	64.73	2	0	542088	542243	227	72	3e-70	278	KR2B.111K03F.060128T7 KR2B Nicotiana tabacum cDNA clone KR2B.111K03, mRNA sequence
scaffold1247_contigs=21	844565	gi|92034805|gb|EB446510.1|EB446510	241	98.72	156	0.02	64.73	2	0	542088	542243	227	72	3e-70	278	KR2B.111N08F.060128T7 KR2B Nicotiana tabacum cDNA clone KR2B.111N08, mRNA sequence
scaffold1247_contigs=21	844565	gi|92034827|gb|EB446532.1|EB446532	241	98.72	156	0.02	64.73	2	0	542088	542243	227	72	3e-70	278	KR2B.111O14F.060128T7 KR2B Nicotiana tabacum cDNA clone KR2B.111O14, mRNA sequence
[truncated: 14,543 more rows]
