# Supplementary material for: Unravelling the genome of Holy basil: an “incomparable” “elixir of life” of traditional Indian medicine
Source: BMC Genomics. 2015 May 28;16(1):413. doi: 10.1186/s12864-015-1640-z (PMC4445982; doi:10.1186/s12864-015-1640-z)
Supplement: Additional file 14: — Solanum lycopersicum EST blast check against O. sanctum scaffolds. [file 12864_2015_1640_MOESM14_ESM.xlsx]

## Sheet: Sheet1
Additiona File 14. Solanum lycopersicum EST blast check against O. sanctum Scaffolds
Query_ID	Query_length	Subject_ID	Subject_length	%Identity	Alignment_length	Query_coverage	Subject_coverage	No.Of_mismatches	No.Of_gaps	Query_start	Query_end	Subject_start	Subject_end	E-value	Score	Description
scaffold2_contigs=1	56499	gi|117688130|gb|DB688465.1|DB688465	227	90.15	132	0.23	58.15	13	0	12306	12437	72	203	8e-40	172	DB688465 Solanum lycopersicum cv. Micro-Tom leaf Solanum lycopersicum cDNA clone LEFL1033AE03 5', mRNA sequence
scaffold6_contigs=8	429165	gi|5270495|gb|AI772454.1|AI772454	535	79.93	279	0.07	52.15	42	14	113052	113323	350	79	4e-45	193	EST253554 tomato resistant, Cornell Solanum lycopersicum cDNA clone cLER2P21, mRNA sequence
scaffold6_contigs=8	429165	gi|5271353|gb|AI773312.1|AI773312	525	79.93	279	0.07	53.14	42	14	113052	113323	441	170	4e-45	193	EST254412 tomato resistant, Cornell Solanum lycopersicum cDNA clone cLER6G1, mRNA sequence
scaffold6_contigs=8	429165	gi|5278637|gb|AI780680.1|AI780680	440	79.93	279	0.07	63.41	42	14	113052	113323	386	115	4e-45	193	EST261475 tomato susceptible, Cornell Solanum lycopersicum cDNA clone cLES12O16, mRNA sequence
scaffold6_contigs=8	429165	gi|5897296|gb|AW038542.1|AW038542	526	79.93	279	0.07	53.04	42	14	113052	113323	446	175	4e-45	193	EST280225 tomato mixed elicitor, BTI Solanum lycopersicum cDNA clone cLET5N2, mRNA sequence
scaffold6_contigs=8	429165	gi|8107530|gb|AW932129.1|AW932129	424	79.93	279	0.07	65.8	42	14	113052	113323	306	35	4e-45	193	EST357972 tomato fruit mature green, TAMU Solanum lycopersicum cDNA clone cLEF47K2 5', mRNA sequence
scaffold6_contigs=8	429165	gi|58233075|gb|BP889604.1|BP889604	475	79.93	279	0.07	58.74	42	14	113052	113323	285	14	4e-45	193	BP889604 Lycopersicon esculentum maturing fruit Solanum lycopersicum cDNA clone FB01AF01 5', mRNA sequence
scaffold6_contigs=8	429165	gi|58235384|gb|BP891913.1|BP891913	476	79.93	279	0.07	58.61	42	14	113052	113323	371	100	4e-45	193	BP891913 Lycopersicon esculentum maturing fruit Solanum lycopersicum cDNA clone FB08CG06 5', mRNA sequence
scaffold6_contigs=8	429165	gi|58249134|gb|BP905663.1|BP905663	475	79.93	279	0.07	58.74	42	14	113052	113323	338	67	4e-45	193	BP905663 Lycopersicon esculentum leaf Solanum lycopersicum cDNA clone LB14DD02 5', mRNA sequence
scaffold6_contigs=8	429165	gi|5897290|gb|AW038536.1|AW038536	522	79.57	279	0.07	53.45	43	14	113052	113323	446	175	2e-43	187	EST280219 tomato mixed elicitor, BTI Solanum lycopersicum cDNA clone cLET5P2, mRNA sequence
scaffold6_contigs=8	429165	gi|58251305|gb|BP907834.1|BP907834	481	79.64	280	0.07	58.21	42	15	113052	113323	448	176	2e-43	187	BP907834 Lycopersicon esculentum leaf Solanum lycopersicum cDNA clone LC09DA02 5', mRNA sequence
scaffold6_contigs=8	429165	gi|58246886|gb|BP903415.1|BP903415	479	79.18	269	0.06	56.16	42	14	113052	113313	262	1	2e-39	174	BP903415 Lycopersicon esculentum leaf Solanum lycopersicum cDNA clone LB03CH03 5', mRNA sequence
scaffold6_contigs=8	429165	gi|5273760|gb|AI775719.1|AI775719	478	78.95	266	0.06	55.65	42	14	113052	113310	259	1	8e-38	169	EST256819 tomato resistant, Cornell Solanum lycopersicum cDNA clone cLER16I22, mRNA sequence
scaffold6_contigs=8	429165	gi|58236608|gb|BP893137.1|BP893137	483	79.01	262	0.06	54.24	42	13	113052	113307	255	1	3e-37	167	BP893137 Lycopersicon esculentum maturing fruit Solanum lycopersicum cDNA clone FB12AE09 5', mRNA sequence
scaffold6_contigs=8	429165	gi|5278602|gb|AI780561.1|AI780561	222	81.91	199	0.05	89.64	28	8	113127	113321	222	28	1e-35	161	EST261440 tomato susceptible, Cornell Solanum lycopersicum cDNA clone cLES12I4, mRNA sequence
scaffold6_contigs=8	429165	gi|58234885|gb|BP891414.1|BP891414	490	79.27	246	0.06	50.2	39	12	113052	113291	240	1	1e-35	161	BP891414 Lycopersicon esculentum maturing fruit Solanum lycopersicum cDNA clone FB06BC05 5', mRNA sequence
scaffold6_contigs=8	429165	gi|4387642|gb|AI483718.1|AI483718	440	79.91	224	0.05	50.91	32	13	163230	163447	364	148	8e-33	152	EST249589 tomato ovary, TAMU Solanum lycopersicum cDNA clone cLED23F9, mRNA sequence
scaffold6_contigs=8	429165	gi|5278818|gb|AI780777.1|AI780777	151	86.61	112	0.03	74.17	12	3	113121	113231	123	14	2e-23	121	EST261656 tomato susceptible, Cornell Solanum lycopersicum cDNA clone cLES13G17, mRNA sequence
scaffold6_contigs=8	429165	gi|261468112|gb|GT167445.1|GT167445	69	95.45	66	0.02	95.65	3	0	209321	209386	4	69	6e-19	106	M82T7el_07_N03_T7-ZL LA3475 Type VII trichomes Solanum lycopersicum cDNA, mRNA sequence
scaffold7_contigs=9	390931	gi|16247963|gb|BI933491.1|BI933491	699	74.59	677	0.17	96.85	137	35	328181	328839	695	36	9e-67	265	EST553380 tomato flower, anthesis Solanum lycopersicum cDNA clone cTOD16N18 5' end, mRNA sequence
scaffold7_contigs=9	390931	gi|18261891|gb|BM410261.1|BM410261	516	76.38	525	0.13	100	94	30	328463	328972	510	1	5e-64	255	EST584588 tomato breaker fruit Solanum lycopersicum cDNA clone cLEG52K11 5' end, mRNA sequence
scaffold7_contigs=9	390931	gi|58235834|gb|BP892363.1|BP892363	417	81.82	297	0.08	71.22	48	6	274136	274429	384	91	1e-60	244	BP892363 Lycopersicon esculentum maturing fruit Solanum lycopersicum cDNA clone FB10AA02 5', mRNA sequence
scaffold7_contigs=9	390931	gi|5899456|gb|AW040702.1|AW040702	464	82.88	257	0.07	55.39	40	4	274175	274429	464	210	1e-55	228	EST283566 tomato mixed elicitor, BTI Solanum lycopersicum cDNA clone cLET8O24, mRNA sequence
scaffold7_contigs=9	390931	gi|7412465|gb|AW651227.1|AW651227	559	75.24	517	0.13	92.49	106	22	328232	328737	519	14	4e-55	226	EST329681 tomato germinating seedlings, TAMU Solanum lycopersicum cDNA clone cLEI16A5 5', mRNA sequence
scaffold7_contigs=9	390931	gi|16247721|gb|BI933249.1|BI933249	599	74.31	580	0.15	96.83	117	32	328276	328839	599	36	2e-52	217	EST553138 tomato flower, anthesis Solanum lycopersicum cDNA clone cTOD16M19 5' end, mRNA sequence
scaffold7_contigs=9	390931	gi|5275021|gb|AI777039.1|AI777039	512	82.2	264	0.07	51.56	23	10	5893	6135	70	330	5e-49	206	EST252006 tomato callus, TAMU Solanum lycopersicum cDNA clone cLEL1C13, mRNA sequence
scaffold7_contigs=9	390931	gi|6527983|gb|AW217109.1|AW217109	398	82.2	264	0.07	66.33	23	10	5893	6135	67	327	5e-49	206	EST295823 tomato callus, TAMU Solanum lycopersicum cDNA clone cLEC88P13, mRNA sequence
scaffold7_contigs=9	390931	gi|8105991|gb|AW930590.1|AW930590	359	82.2	264	0.07	73.54	23	10	5893	6135	87	347	5e-49	206	EST356433 tomato fruit mature green, TAMU Solanum lycopersicum cDNA clone cLEF16F22 5', mRNA sequence
scaffold7_contigs=9	390931	gi|12631590|gb|BG131402.1|BG131402	472	82.2	264	0.07	55.93	23	10	5893	6135	153	413	5e-49	206	EST464294 tomato crown gall Solanum lycopersicum cDNA clone cTOE4A19 5' sequence, mRNA sequence
scaffold7_contigs=9	390931	gi|6527951|gb|AW217077.1|AW217077	378	81.82	264	0.07	69.84	24	10	5893	6135	67	327	2e-47	200	EST295791 tomato callus, TAMU Solanum lycopersicum cDNA clone cLEC88H11, mRNA sequence
scaffold7_contigs=9	390931	gi|12632887|gb|BG132699.1|BG132699	447	81.82	264	0.07	59.06	24	10	5893	6135	158	418	2e-47	200	EST465591 tomato crown gall Solanum lycopersicum cDNA clone cTOE8L23 5' sequence, mRNA sequence
scaffold7_contigs=9	390931	gi|12634096|gb|BG133908.1|BG133908	453	81.82	264	0.07	58.28	24	10	5893	6135	12	272	2e-47	200	EST466800 tomato crown gall Solanum lycopersicum cDNA clone cTOE14D2 5' sequence, mRNA sequence
scaffold7_contigs=9	390931	gi|12634398|gb|BG134210.1|BG134210	403	81.89	265	0.07	65.76	22	12	5893	6135	137	397	2e-47	200	EST467102 tomato crown gall Solanum lycopersicum cDNA clone cTOE15N15 5' sequence, mRNA sequence
scaffold7_contigs=9	390931	gi|261468389|gb|GT167722.1|GT167722	467	82	250	0.06	53.53	22	9	5907	6135	4	251	1e-44	191	M82T7el_04_J12_T7-ZL LA3475 Type VII trichomes Solanum lycopersicum cDNA, mRNA sequence
scaffold7_contigs=9	390931	gi|58214339|gb|BP877816.1|BP877816	469	74.77	444	0.11	94.67	98	14	328232	328668	454	18	2e-43	187	BP877816 Lycopersicon esculentum maturing fruit Solanum lycopersicum cDNA clone FA09DA11 5', mRNA sequence
scaffold7_contigs=9	390931	gi|14084803|gb|BG735114.1|BG735114	311	81.5	227	0.06	72.99	19	9	5930	6135	299	75	9e-37	165	cC-esflcLEL29F22a1 Tomato flower library from a mixture of developmental stages Solanum lycopersicum cDNA, mRNA sequence
scaffold7_contigs=9	390931	gi|14085141|gb|BG735452.1|BG735452	310	81.5	227	0.06	73.23	19	9	5930	6135	300	76	9e-37	165	cC-esflcLEL8E07d1 Tomato flower library from a mixture of developmental stages Solanum lycopersicum cDNA, mRNA sequence
scaffold7_contigs=9	390931	gi|194319800|gb|BY999912.1|BY999912	112	91.51	106	0.03	94.64	7	2	279146	279250	2	106	1e-30	145	BY999912 Solanum lycopersicum Aichi-first leaf 4-week old Solanum lycopersicum cDNA clone 94AF1H07, mRNA sequence
scaffold7_contigs=9	390931	gi|150437541|gb|ES896134.1|ES896134	173	86.89	122	0.03	70.52	13	3	5893	6013	22	141	3e-27	134	LET100_2007-02-26/LET100_C09_038_1 Solanum lycopersicum trichomes Solanum lycopersicum cDNA, mRNA sequence
scaffold7_contigs=9	390931	gi|58242965|gb|BP899494.1|BP899494	205	85.37	123	0.03	60	13	5	5893	6013	62	181	5e-24	122	BP899494 Lycopersicon esculentum leaf Solanum lycopersicum cDNA clone LA19DG06 5', mRNA sequence
scaffold29_contigs=3	108191	gi|18262938|gb|BM411308.1|BM411308	305	85.66	279	0.26	91.48	34	6	10114	10389	305	30	1e-74	289	EST585635 tomato breaker fruit Solanum lycopersicum cDNA clone cLEG56I4 5' end, mRNA sequence
scaffold31_contigs=1	30760	gi|58242744|gb|BP899273.1|BP899273	460	91.57	249	0.81	54.13	12	7	12610	12850	404	157	5e-89	335	BP899273 Lycopersicon esculentum leaf Solanum lycopersicum cDNA clone LA19AG07 5', mRNA sequence
scaffold31_contigs=1	30760	gi|150435155|gb|ES893748.1|ES893748	449	91.57	249	0.81	55.46	12	7	12610	12850	306	59	5e-89	335	LET067_2006-11-07_1/LET067_A06_024_1 Solanum lycopersicum trichomes Solanum lycopersicum cDNA, mRNA sequence
scaffold31_contigs=1	30760	gi|171461249|gb|ES790214.1|ES790214	315	91.57	249	0.81	79.05	12	7	12610	12850	302	55	5e-89	335	7LCMGC013 Lycopersicon esculentum Meloidogyne javanica-induced early giant cell cDNA transcripts Solanum lycopersicum cDNA, mRNA sequence
scaffold31_contigs=1	30760	gi|5897284|gb|AW038530.1|AW038530	366	91.03	234	0.76	63.93	12	7	12625	12850	366	134	1e-80	307	EST280213 tomato mixed elicitor, BTI Solanum lycopersicum cDNA clone cLET6F8, mRNA sequence
scaffold31_contigs=1	30760	gi|58245804|gb|BP902333.1|BP902333	148	93.1	116	0.38	78.38	7	1	12610	12725	11	125	5e-39	169	BP902333 Lycopersicon esculentum leaf Solanum lycopersicum cDNA clone LA28CC10 5', mRNA sequence
scaffold65_contigs=1	103642	gi|4387340|gb|AI483416.1|AI483416	431	85.46	227	0.22	52.67	22	10	16150	16369	96	318	1e-55	226	EST249237 tomato ovary, TAMU Solanum lycopersicum cDNA clone cLED24E23, mRNA sequence
scaffold95_contigs=9	484174	gi|10804498|gb|BF050602.1|BF050602	536	79.2	274	0.06	51.12	35	14	294434	294687	444	173	2e-38	171	EST435760 tomato developing/immature green fruit Solanum lycopersicum cDNA clone cLEM18P13 5' sequence, mRNA sequence
scaffold95_contigs=9	484174	gi|58243580|gb|BP900109.1|BP900109	479	79.2	274	0.06	57.2	35	14	294434	294687	434	163	2e-38	171	BP900109 Lycopersicon esculentum leaf Solanum lycopersicum cDNA clone LA21DC11 5', mRNA sequence
scaffold95_contigs=9	484174	gi|58244036|gb|BP900565.1|BP900565	491	79.2	274	0.06	55.8	35	14	294434	294687	461	190	2e-38	171	BP900565 Lycopersicon esculentum leaf Solanum lycopersicum cDNA clone LA23AH10 5', mRNA sequence
scaffold95_contigs=9	484174	gi|58244945|gb|BP901474.1|BP901474	482	79.2	274	0.06	56.85	35	14	294434	294687	311	40	2e-38	171	BP901474 Lycopersicon esculentum leaf Solanum lycopersicum cDNA clone LA26AB06 5', mRNA sequence
scaffold95_contigs=9	484174	gi|58251237|gb|BP907766.1|BP907766	479	79.2	274	0.06	57.2	35	14	294434	294687	434	163	2e-38	171	BP907766 Lycopersicon esculentum leaf Solanum lycopersicum cDNA clone LC09BH11 5', mRNA sequence
scaffold95_contigs=9	484174	gi|117714509|gb|DB685060.1|DB685060	814	73.26	561	0.12	68.92	108	39	85461	86000	725	186	3e-37	167	DB685060 Solanum lycopersicum cv. Micro-Tom leaf Solanum lycopersicum cDNA clone LEFL1022AB03 5', mRNA sequence
scaffold95_contigs=9	484174	gi|16249468|gb|BI934996.1|BI934996	722	73.57	507	0.1	70.22	100	31	85511	86000	722	233	4e-36	163	EST554885 tomato flower, anthesis Solanum lycopersicum cDNA clone cTOD21B13 5' end, mRNA sequence
scaffold95_contigs=9	484174	gi|117682490|gb|DB678865.1|DB678865	660	73.57	507	0.1	76.82	100	31	85511	86000	634	145	4e-36	163	DB678865 Solanum lycopersicum cv. Micro-Tom leaf Solanum lycopersicum cDNA clone LEFL1002CE07 5', mRNA sequence
scaffold95_contigs=9	484174	gi|117707875|gb|DB681981.1|DB681981	620	73.57	507	0.1	81.77	100	31	85511	86000	604	115	4e-36	163	DB681981 Solanum lycopersicum cv. Micro-Tom leaf Solanum lycopersicum cDNA clone LEFL1012AH12 5', mRNA sequence
scaffold95_contigs=9	484174	gi|117723712|gb|DB684530.1|DB684530	710	73.57	507	0.1	71.41	100	31	85511	86000	675	186	4e-36	163	DB684530 Solanum lycopersicum cv. Micro-Tom leaf Solanum lycopersicum cDNA clone LEFL1020AF03 5', mRNA sequence
scaffold95_contigs=9	484174	gi|62929449|gb|BW687038.1|BW687038	693	73.18	563	0.12	81.24	105	42	85461	86000	652	113	1e-35	161	BW687038 Lycopersicon esculentum cv. Micro-Tom fruit Solanum lycopersicum cDNA clone FC08AA06 5', mRNA sequence
scaffold95_contigs=9	484174	gi|62929534|gb|BW687123.1|BW687123	680	73.08	561	0.12	82.5	109	39	85461	86000	612	73	1e-35	161	BW687123 Lycopersicon esculentum cv. Micro-Tom fruit Solanum lycopersicum cDNA clone FC08BA05 5', mRNA sequence
scaffold95_contigs=9	484174	gi|117720990|gb|DB690988.1|DB690988	450	78.95	266	0.05	59.11	34	14	294442	294687	447	184	1e-35	161	DB690988 Solanum lycopersicum cv. Micro-Tom leaf Solanum lycopersicum cDNA clone LEFL1040DH07 5', mRNA sequence
scaffold95_contigs=9	484174	gi|5602749|gb|AI896847.1|AI896847	519	75.34	373	0.08	71.87	70	21	85461	85822	487	126	5e-35	159	EST266290 tomato callus, TAMU Solanum lycopersicum cDNA clone cLEC23F4, mRNA sequence
scaffold95_contigs=9	484174	gi|58213054|gb|BP876531.1|BP876531	495	75.34	373	0.08	75.35	70	21	85461	85822	444	83	5e-35	159	BP876531 Lycopersicon esculentum maturing fruit Solanum lycopersicum cDNA clone FA05AG03 5', mRNA sequence
scaffold95_contigs=9	484174	gi|117711891|gb|DB716742.1|DB716742	725	73.4	500	0.1	68.97	99	31	85518	86000	597	115	2e-34	158	DB716742 Solanum lycopersicum cv. Micro-Tom fruit Solanum lycopersicum cDNA clone LEFL2023P02 5', mRNA sequence
scaffold95_contigs=9	484174	gi|117689165|gb|DB723568.1|DB723568	633	73	500	0.1	78.99	101	31	85518	86000	597	115	7e-34	156	DB723568 Solanum lycopersicum cv. Micro-Tom fruit Solanum lycopersicum cDNA clone LEFL2044A23 5', mRNA sequence
scaffold95_contigs=9	484174	gi|16249546|gb|BI935074.1|BI935074	751	73.28	509	0.11	67.78	99	33	85511	86000	723	233	9e-33	152	EST554963 tomato flower, anthesis Solanum lycopersicum cDNA clone cTOD21B14 5' end, mRNA sequence
scaffold95_contigs=9	484174	gi|5890549|gb|AW031793.1|AW031793	481	75.94	320	0.07	66.53	61	15	85511	85822	481	170	3e-32	150	EST275247 tomato callus, TAMU Solanum lycopersicum cDNA clone cLEC39N9 similar to mitochondrial processing peptidase, putative, mRNA sequence
scaffold95_contigs=9	484174	gi|62935207|gb|BW692793.1|BW692793	592	73.2	500	0.1	84.46	100	31	85518	86000	590	108	3e-32	150	BW692793 Lycopersicon esculentum cv. Micro-Tom fruit Solanum lycopersicum cDNA clone FC26CA03 5', mRNA sequence
scaffold95_contigs=9	484174	gi|117694781|gb|DB712980.1|DB712980	721	73.05	501	0.1	69.49	100	32	85518	86000	669	186	3e-32	150	DB712980 Solanum lycopersicum cv. Micro-Tom fruit Solanum lycopersicum cDNA clone LEFL2012M03 5', mRNA sequence
scaffold95_contigs=9	484174	gi|5891906|gb|AW033150.1|AW033150	454	73.59	462	0.1	100	90	29	85536	85981	448	3	1e-31	148	EST276709 tomato callus, TAMU Solanum lycopersicum cDNA clone cLEC25F18, mRNA sequence
scaffold95_contigs=9	484174	gi|117705927|gb|DB720424.1|DB720424	721	73.28	479	0.1	66.44	94	31	85539	86000	647	186	1e-30	145	DB720424 Solanum lycopersicum cv. Micro-Tom fruit Solanum lycopersicum cDNA clone LEFL2034N05 5', mRNA sequence
scaffold95_contigs=9	484174	gi|9431685|gb|BE433842.1|BE433842	602	75.46	326	0.07	54.15	62	18	85461	85777	318	2	5e-30	143	EST404920 tomato breaker fruit, TIGR Solanum lycopersicum cDNA clone cLEG7J12, mRNA sequence
scaffold95_contigs=9	484174	gi|117682542|gb|DB706331.1|DB706331	646	73.22	478	0.1	73.99	94	31	85540	86000	646	186	5e-30	143	DB706331 Solanum lycopersicum cv. Micro-Tom leaf Solanum lycopersicum cDNA clone LEFL1091AH12 5', mRNA sequence
scaffold95_contigs=9	484174	gi|117702462|gb|DB702872.1|DB702872	646	73.22	478	0.1	73.99	94	31	85540	86000	646	186	5e-30	143	DB702872 Solanum lycopersicum cv. Micro-Tom leaf Solanum lycopersicum cDNA clone LEFL1078AA06 5', mRNA sequence
scaffold95_contigs=9	484174	gi|117680728|gb|DB699904.1|DB699904	442	73.29	438	0.09	99.1	87	27	85578	86000	442	20	3e-27	134	DB699904 Solanum lycopersicum cv. Micro-Tom leaf Solanum lycopersicum cDNA clone LEFL1068DA09 5', mRNA sequence
scaffold95_contigs=9	484174	gi|5888470|gb|AW029714.1|AW029714	568	75.24	311	0.06	54.75	59	18	85461	85762	311	10	1e-26	132	EST272969 tomato callus, TAMU Solanum lycopersicum cDNA clone cLEC28M13 similar to mitochondrial processing peptidase (MPP), putative, mRNA sequence
scaffold95_contigs=9	484174	gi|225406838|gb|FS188338.1|FS188338	524	73.06	438	0.09	83.59	88	27	85578	86000	522	100	4e-26	130	FS188338 Solanum lycopersicum cv Micro-Tom root Solanum lycopersicum cDNA clone LEFL3053J11 5', mRNA sequence
scaffold95_contigs=9	484174	gi|8107705|gb|AW932304.1|AW932304	480	73.41	410	0.08	85.42	81	25	85605	86000	463	68	1e-25	128	EST358147 tomato fruit mature green, TAMU Solanum lycopersicum cDNA clone cLEF47N18 5', mRNA sequence
scaffold95_contigs=9	484174	gi|9504007|gb|BE459705.1|BE459705	582	73.41	410	0.08	70.45	81	25	85605	86000	564	169	1e-25	128	EST414997 tomato developing/immature green fruit Solanum lycopersicum cDNA clone cLEM7H2, mRNA sequence
scaffold95_contigs=9	484174	gi|10805681|gb|BF051785.1|BF051785	600	73.41	410	0.08	68.33	81	25	85605	86000	580	185	1e-25	128	EST437032 tomato developing/immature green fruit Solanum lycopersicum cDNA clone cLEM24O3 5' sequence, mRNA sequence
scaffold95_contigs=9	484174	gi|225399099|gb|FS197170.1|FS197170	528	73.32	401	0.08	75.95	79	25	85614	86000	523	137	7e-24	122	FS197170 Solanum lycopersicum cv Micro-Tom root Solanum lycopersicum cDNA clone LEFL3126A09 5', mRNA sequence
scaffold95_contigs=9	484174	gi|225399594|gb|FS186892.1|FS186892	496	73.13	402	0.08	81.05	78	27	85614	86000	491	105	3e-22	117	FS186892 Solanum lycopersicum cv Micro-Tom root Solanum lycopersicum cDNA clone LEFL3045F04 5', mRNA sequence
scaffold95_contigs=9	484174	gi|225419356|gb|FS184801.1|FS184801	515	73.1	394	0.08	76.5	78	25	85621	86000	515	136	1e-21	115	FS184801 Solanum lycopersicum cv Micro-Tom root Solanum lycopersicum cDNA clone LEFL3032P11 5', mRNA sequence
scaffold95_contigs=9	484174	gi|9503060|gb|BE458758.1|BE458758	547	73.03	393	0.08	71.85	78	25	85622	86000	547	169	4e-21	113	EST414050 tomato developing/immature green fruit Solanum lycopersicum cDNA clone cLEM4B19, mRNA sequence
scaffold96_contigs=2	94412	gi|4383751|gb|AI488380.1|AI488380	396	81.06	227	0.24	57.32	35	8	31162	31384	366	144	4e-40	174	EST246702 tomato ovary, TAMU Solanum lycopersicum cDNA clone cLED21M24, mRNA sequence
scaffold96_contigs=2	94412	gi|4385799|gb|AI490489.1|AI490489	396	80.89	225	0.24	56.82	35	8	31164	31384	364	144	5e-39	171	EST249023 tomato ovary, TAMU Solanum lycopersicum cDNA clone cLED20L21, mRNA sequence
scaffold184_contigs=2	299655	gi|58226737|gb|BP883266.1|BP883266	484	79.21	433	0.14	89.46	69	21	221292	221712	51	474	6e-72	281	BP883266 Lycopersicon esculentum maturing fruit Solanum lycopersicum cDNA clone FA25BC11 5', mRNA sequence
scaffold184_contigs=2	299655	gi|58227589|gb|BP884118.1|BP884118	483	80.57	283	0.09	58.59	40	15	221292	221565	195	471	1e-48	204	BP884118 Lycopersicon esculentum maturing fruit Solanum lycopersicum cDNA clone FA27DB06 5', mRNA sequence
scaffold184_contigs=2	299655	gi|5900076|gb|AW041322.1|AW041322	590	79.21	303	0.1	51.36	45	18	263308	263601	485	192	9e-46	195	EST284186 tomato mixed elicitor, BTI Solanum lycopersicum cDNA clone cLET12N11, mRNA sequence
scaffold184_contigs=2	299655	gi|58242308|gb|BP898837.1|BP898837	478	80	245	0.08	51.26	41	8	221472	221712	1	241	1e-39	174	BP898837 Lycopersicon esculentum leaf Solanum lycopersicum cDNA clone LA17DB03 5', mRNA sequence
scaffold193_contigs=2	157011	gi|16250145|gb|BI935673.1|BI935673	403	76.47	204	0.13	50.62	34	14	78381	78577	359	163	4e-17	99	EST555562 tomato flower, anthesis Solanum lycopersicum cDNA clone cTOD23L19 5' end, mRNA sequence
scaffold195_contigs=3	177586	gi|164293997|gb|EL645789.1|EL645789	412	97.58	207	0.12	50.24	3	2	28141	28346	206	1	8e-94	353	LeCfAFLP239 Avr4/Cf-4 and Avr9/Cf-9 cDNA-AFLP2003 Solanum lycopersicum cDNA clone LeCfAFLP fragment 310, mRNA sequence
scaffold195_contigs=3	177586	gi|343481639|gb|JK340989.1|JK340989	390	86.5	237	0.13	60.77	25	6	28141	28375	136	367	8e-64	254	HTT-43 Solanum lycopersicum cv. PS-1 heat stressed leaf library Solanum lycopersicum cDNA clone HTT-43 5', mRNA sequence
scaffold195_contigs=3	177586	gi|343481639|gb|JK340989.1|JK340989	390	86.79	212	0.12	54.36	21	6	27870	28079	161	367	1e-56	230	HTT-43 Solanum lycopersicum cv. PS-1 heat stressed leaf library Solanum lycopersicum cDNA clone HTT-43 5', mRNA sequence
scaffold195_contigs=3	177586	gi|343481638|gb|JK340988.1|JK340988	441	86.25	240	0.14	54.42	21	12	28141	28375	104	336	1e-62	250	HTT-31 Solanum lycopersicum cv. PS-1 heat stressed leaf library Solanum lycopersicum cDNA clone HTT-31 5', mRNA sequence
scaffold195_contigs=3	177586	gi|343481577|gb|JK340927.1|JK340927	183	97.86	140	0.08	76.5	1	2	27957	28096	1	138	7e-60	241	HTT-19 Solanum lycopersicum cv. PS-1 heat stressed leaf library Solanum lycopersicum cDNA clone HTT-19 5', mRNA sequence
scaffold195_contigs=3	177586	gi|343481577|gb|JK340927.1|JK340927	183	96.88	128	0.07	69.95	2	2	28253	28380	1	126	1e-51	213	HTT-19 Solanum lycopersicum cv. PS-1 heat stressed leaf library Solanum lycopersicum cDNA clone HTT-19 5', mRNA sequence
scaffold195_contigs=3	177586	gi|120475445|gb|DV935978.1|DV935978	134	98.51	134	0.08	100	1	1	27922	28054	1	134	3e-58	235	ART448 Lycopersicon esculentum cDNA Solanum lycopersicum cDNA, mRNA sequence
scaffold195_contigs=3	177586	gi|120475445|gb|DV935978.1|DV935978	134	97.76	134	0.08	100	2	1	28218	28350	1	134	1e-56	230	ART448 Lycopersicon esculentum cDNA Solanum lycopersicum cDNA, mRNA sequence
scaffold195_contigs=3	177586	gi|343481640|gb|JK340990.1|JK340990	353	82.38	244	0.14	69.12	27	11	28141	28375	91	327	4e-47	198	HTT-45 Solanum lycopersicum cv. PS-1 heat stressed leaf library Solanum lycopersicum cDNA clone HTT-45 5', mRNA sequence
scaffold195_contigs=3	177586	gi|343481640|gb|JK340990.1|JK340990	353	81.9	232	0.13	65.72	24	13	27870	28091	116	339	1e-41	180	HTT-45 Solanum lycopersicum cv. PS-1 heat stressed leaf library Solanum lycopersicum cDNA clone HTT-45 5', mRNA sequence
scaffold195_contigs=3	177586	gi|150434022|gb|ES892615.1|ES892615	471	80.16	247	0.14	52.44	31	13	28141	28379	29	265	3e-38	169	LET051F8_2005-10-06_1/LET051F8_E10_1 Solanum lycopersicum trichomes Solanum lycopersicum cDNA, mRNA sequence
scaffold195_contigs=3	177586	gi|58212502|gb|BP875979.1|BP875979	484	74.2	438	0.25	90.5	93	20	35972	36399	436	9	4e-37	165	BP875979 Lycopersicon esculentum maturing fruit Solanum lycopersicum cDNA clone FA03BA01 5', mRNA sequence
scaffold195_contigs=3	177586	gi|150436023|gb|ES894616.1|ES894616	450	79.35	247	0.14	54.89	33	13	28141	28379	142	378	5e-36	161	LET080_2007-02-10/LET080_B12_047_1 Solanum lycopersicum trichomes Solanum lycopersicum cDNA, mRNA sequence
scaffold195_contigs=3	177586	gi|150436023|gb|ES894616.1|ES894616	450	77.73	229	0.13	50.89	32	14	27870	28089	167	385	2e-25	126	LET080_2007-02-10/LET080_B12_047_1 Solanum lycopersicum trichomes Solanum lycopersicum cDNA, mRNA sequence
scaffold195_contigs=3	177586	gi|58230112|gb|BP886641.1|BP886641	476	73.86	440	0.25	92.44	97	17	36215	36645	460	30	2e-35	159	BP886641 Lycopersicon esculentum maturing fruit Solanum lycopersicum cDNA clone FA35AC10 5', mRNA sequence
scaffold195_contigs=3	177586	gi|261465261|gb|GT163832.1|GT163832	191	90.43	115	0.06	60.21	9	2	28141	28254	66	179	1e-32	150	M82T1_07_G07_T7-ZL LA3475 Type I trichomes Solanum lycopersicum cDNA, mRNA sequence
scaffold195_contigs=3	177586	gi|261467132|gb|GT166465.1|GT166465	191	90.43	115	0.06	60.21	9	2	28141	28254	126	13	1e-32	150	M82T1_07_G07_M13R LA3475 Type I trichomes Solanum lycopersicum cDNA, mRNA sequence
scaffold212_contigs=2	114640	gi|58218145|gb|BP881622.1|BP881622	496	80.39	357	0.31	71.98	62	8	29016	29368	411	59	3e-67	265	BP881622 Lycopersicon esculentum maturing fruit Solanum lycopersicum cDNA clone FA20DA02 5', mRNA sequence
scaffold212_contigs=2	114640	gi|5897247|gb|AW038493.1|AW038493	355	83.5	200	0.17	56.34	31	2	27126	27324	203	5	2e-43	185	EST280176 tomato mixed elicitor, BTI Solanum lycopersicum cDNA clone cLET6J22, mRNA sequence
scaffold217_contigs=3	248981	gi|4383322|gb|AI487951.1|AI487951	548	93.47	444	0.18	81.02	27	2	248195	248637	453	11	0	658	EST246273 tomato ovary, TAMU Solanum lycopersicum cDNA clone cLED19N22, mRNA sequence
scaffold217_contigs=3	248981	gi|4383322|gb|AI487951.1|AI487951	548	93.22	398	0.16	72.63	25	2	247795	248191	548	152	1e-163	586	EST246273 tomato ovary, TAMU Solanum lycopersicum cDNA clone cLED19N22, mRNA sequence
scaffold228_contigs=4	240160	gi|50892473|gb|AJ785082.1|AJ785082	651	82.23	574	0.24	88.17	82	18	34286	34851	645	84	6e-131	477	AJ785082 Lycopersicon esculentum var. cerasiforme fruit 12 days post anthesis Solanum lycopersicum var. cerasiforme cDNA clone LE12BB05, mRNA sequence
scaffold228_contigs=4	240160	gi|15195945|gb|BI421955.1|BI421955	577	81.64	512	0.21	88.73	75	17	34347	34851	575	76	8e-110	407	EST532621 tomato callus, TAMU Solanum lycopersicum cDNA clone cLEC68F9 5' end, mRNA sequence
scaffold228_contigs=4	240160	gi|16223050|gb|BI923507.1|BI923507	654	82.28	474	0.2	72.48	69	13	34383	34851	1	464	2e-106	396	EST543396 tomato flower, buds 0-3 mm Solanum lycopersicum cDNA clone cTOA20A18 5' end, mRNA sequence
scaffold228_contigs=4	240160	gi|16223551|gb|BI923613.1|BI923613	655	82.28	474	0.2	72.37	69	13	34383	34851	2	465	2e-106	396	EST543502 tomato flower, buds 0-3 mm Solanum lycopersicum cDNA clone cTOA20F9 5' end, mRNA sequence
scaffold228_contigs=4	240160	gi|229419379|gb|GO653054.1|GO653054	626	82.07	474	0.2	75.72	70	13	34383	34851	626	163	8e-105	390	U-18 Drought Stressed Tomato leaves Solanum lycopersicum cDNA clone U-18 5', mRNA sequence
scaffold228_contigs=4	240160	gi|229419381|gb|GO653056.1|GO653056	626	82.07	474	0.2	75.72	70	13	34383	34851	626	163	8e-105	390	U-20 Drought Stressed Tomato leaves Solanum lycopersicum cDNA clone U-20 5', mRNA sequence
scaffold228_contigs=4	240160	gi|88605877|gb|DY523734.1|DY523734	564	82.07	474	0.2	84.04	68	15	34384	34851	5	467	3e-104	388	EST562 ZS-5 Reverse SSH library Solanum lycopersicum cDNA clone 8A2, mRNA sequence
scaffold228_contigs=4	240160	gi|58253649|gb|BP910178.1|BP910178	475	82.05	468	0.19	98.53	69	13	34389	34851	1	458	4e-103	385	BP910178 Lycopersicon esculentum leaf Solanum lycopersicum cDNA clone LC18DA10 5', mRNA sequence
scaffold228_contigs=4	240160	gi|229470454|gb|GO653172.1|GO653172	647	81.86	474	0.2	73.26	70	14	34383	34851	647	185	4e-103	385	U-30 Drought Stressed Tomato leaves Solanum lycopersicum cDNA clone U-30 5', mRNA sequence
scaffold228_contigs=4	240160	gi|343481613|gb|JK340963.1|JK340963	636	81.86	474	0.2	74.53	70	14	34383	34851	635	173	4e-103	385	HTT-56 Solanum lycopersicum cv. PS-1 heat stressed leaf library Solanum lycopersicum cDNA clone HTT-56 5', mRNA sequence
scaffold228_contigs=4	240160	gi|343481623|gb|JK340973.1|JK340973	565	81.7	481	0.2	85.13	71	15	34377	34851	9	478	4e-103	385	HTT-66 Solanum lycopersicum cv. PS-1 heat stressed leaf library Solanum lycopersicum cDNA clone HTT-66 5', mRNA sequence
scaffold228_contigs=4	240160	gi|5899924|gb|AW041170.1|AW041170	481	81.3	492	0.2	100	75	15	34310	34795	481	1	1e-102	383	EST284034 tomato mixed elicitor, BTI Solanum lycopersicum cDNA clone cLET11N21, mRNA sequence
scaffold228_contigs=4	240160	gi|10903148|gb|BF097438.1|BF097438	475	81.78	472	0.2	99.37	67	17	34387	34851	1	460	6e-101	377	EST415511 tomato nutrient deficient roots Solanum lycopersicum cDNA clone cLEW22I21 5' sequence, mRNA sequence
scaffold228_contigs=4	240160	gi|343481589|gb|JK340939.1|JK340939	531	81.42	479	0.2	90.21	73	14	34378	34851	12	479	6e-101	377	HTT-32 Solanum lycopersicum cv. PS-1 heat stressed leaf library Solanum lycopersicum cDNA clone HTT-32 5', mRNA sequence
scaffold228_contigs=4	240160	gi|88605685|gb|DY523542.1|DY523542	529	83.91	404	0.17	76.37	54	9	34451	34851	37	432	2e-100	375	EST218 LA2711 Reverse SSH library Solanum lycopersicum cDNA clone 3I15, mRNA sequence
scaffold228_contigs=4	240160	gi|88605697|gb|DY523554.1|DY523554	529	83.91	404	0.17	76.37	54	9	34451	34851	493	98	2e-100	375	EST230 LA2711 Reverse SSH library Solanum lycopersicum cDNA clone 3K21, mRNA sequence
scaffold228_contigs=4	240160	gi|88605799|gb|DY523656.1|DY523656	530	83.91	404	0.17	76.23	54	9	34451	34851	494	99	2e-100	375	EST484 ZS-5 Reverse SSH library Solanum lycopersicum cDNA clone 7B5, mRNA sequence
scaffold228_contigs=4	240160	gi|58238354|gb|BP894883.1|BP894883	481	83.91	404	0.17	83.99	54	9	34451	34851	473	78	2e-100	375	BP894883 Lycopersicon esculentum maturing fruit Solanum lycopersicum cDNA clone FB17AA12 5', mRNA sequence
scaffold228_contigs=4	240160	gi|58244828|gb|BP901357.1|BP901357	468	83.91	404	0.17	86.32	54	9	34451	34851	56	451	2e-100	375	BP901357 Lycopersicon esculentum leaf Solanum lycopersicum cDNA clone LA25CG07 5', mRNA sequence
scaffold228_contigs=4	240160	gi|343481604|gb|JK340954.1|JK340954	505	81.92	459	0.19	90.89	67	14	34398	34851	5	452	8e-100	374	HTT-48 Solanum lycopersicum cv. PS-1 heat stressed leaf library Solanum lycopersicum cDNA clone HTT-48 5', mRNA sequence
scaffold228_contigs=4	240160	gi|343481628|gb|JK340978.1|JK340978	509	81.88	458	0.19	89.98	69	12	34398	34851	13	460	8e-100	374	HTT-70 Solanum lycopersicum cv. PS-1 heat stressed leaf library Solanum lycopersicum cDNA clone HTT-70 5', mRNA sequence
scaffold228_contigs=4	240160	gi|16238036|gb|BI927755.1|BI927755	560	81.26	475	0.2	84.82	71	16	34383	34851	3	465	4e-98	368	EST547644 tomato flower, 3 - 8 mm buds Solanum lycopersicum cDNA clone cTOB23M20 5' end, mRNA sequence
scaffold228_contigs=4	240160	gi|343481576|gb|JK340926.1|JK340926	531	80.63	506	0.21	95.29	71	25	34352	34851	531	47	1e-97	366	HTT-18 Solanum lycopersicum cv. PS-1 heat stressed leaf library Solanum lycopersicum cDNA clone HTT-18 5', mRNA sequence
scaffold228_contigs=4	240160	gi|5273240|gb|AI775199.1|AI775199	579	83.42	404	0.17	69.78	56	9	34451	34851	569	174	5e-97	364	EST256299 tomato resistant, Cornell Solanum lycopersicum cDNA clone cLER14H18, mRNA sequence
scaffold228_contigs=4	240160	gi|343481635|gb|JK340985.1|JK340985	521	83.21	405	0.17	77.74	55	11	34451	34851	517	122	2e-95	359	HTT-9 Solanum lycopersicum cv. PS-1 heat stressed leaf library Solanum lycopersicum cDNA clone HTT-9 5', mRNA sequence
scaffold228_contigs=4	240160	gi|8106658|gb|AW931257.1|AW931257	523	83.64	379	0.16	72.47	51	9	34476	34851	523	153	2e-91	346	EST357100 tomato fruit mature green, TAMU Solanum lycopersicum cDNA clone cLEF44D3 5', mRNA sequence
scaffold228_contigs=4	240160	gi|58243994|gb|BP900523.1|BP900523	522	81.61	435	0.18	83.33	65	13	34383	34812	425	1	2e-91	346	BP900523 Lycopersicon esculentum leaf Solanum lycopersicum cDNA clone LA23AD08 5', mRNA sequence
scaffold228_contigs=4	240160	gi|343481579|gb|JK340929.1|JK340929	510	85.76	337	0.14	66.08	36	10	34519	34851	122	450	2e-91	346	HTT-21 Solanum lycopersicum cv. PS-1 heat stressed leaf library Solanum lycopersicum cDNA clone HTT-21 5', mRNA sequence
scaffold228_contigs=4	240160	gi|343481585|gb|JK340935.1|JK340935	488	82.78	395	0.16	80.94	53	12	34464	34851	486	100	3e-89	339	HTT-27 Solanum lycopersicum cv. PS-1 heat stressed leaf library Solanum lycopersicum cDNA clone HTT-27 5', mRNA sequence
scaffold228_contigs=4	240160	gi|343481602|gb|JK340952.1|JK340952	623	85.16	337	0.14	54.09	38	10	34519	34851	74	402	4e-88	335	HTT-46 Solanum lycopersicum cv. PS-1 heat stressed leaf library Solanum lycopersicum cDNA clone HTT-46 5', mRNA sequence
scaffold228_contigs=4	240160	gi|5892365|gb|AW033609.1|AW033609	556	87.37	293	0.12	52.7	33	4	34561	34851	556	266	1e-87	333	EST277180 tomato callus, TAMU Solanum lycopersicum cDNA clone cLEC30J15 similar to 25S ribosomal RNA gene, mRNA sequence
scaffold228_contigs=4	240160	gi|58256148|gb|BP910812.1|BP910812	623	82.11	408	0.17	65.49	55	16	34451	34851	31	427	1e-87	333	BP910812 Lycopersicon esculentum leaf Solanum lycopersicum cDNA clone LC21BA07 5', mRNA sequence
scaffold228_contigs=4	240160	gi|343481618|gb|JK340968.1|JK340968	543	84.87	337	0.14	62.06	39	10	34519	34851	49	377	2e-86	329	HTT-60 Solanum lycopersicum cv. PS-1 heat stressed leaf library Solanum lycopersicum cDNA clone HTT-60 5', mRNA sequence
scaffold228_contigs=4	240160	gi|343481570|gb|JK340920.1|JK340920	326	87.46	287	0.12	88.04	30	6	34568	34851	326	43	2e-85	326	HTT-12 Solanum lycopersicum cv. PS-1 heat stressed leaf library Solanum lycopersicum cDNA clone HTT-12 5', mRNA sequence
scaffold228_contigs=4	240160	gi|229470473|gb|GO653191.1|GO653191	474	86.81	288	0.12	60.76	30	8	34568	34851	389	106	5e-82	315	U-49 Drought Stressed Tomato leaves Solanum lycopersicum cDNA clone U-49 5', mRNA sequence
scaffold228_contigs=4	240160	gi|6529941|gb|AW219067.1|AW219067	662	80.93	409	0.17	61.78	63	13	34382	34785	400	2	2e-80	309	EST301549 tomato root during/after fruit set, Cornell University Solanum lycopersicum cDNA clone cLEX2L9, mRNA sequence
scaffold228_contigs=4	240160	gi|343481573|gb|JK340923.1|JK340923	430	80	440	0.18	100	71	15	34383	34816	429	1	2e-80	309	HTT-15 Solanum lycopersicum cv. PS-1 heat stressed leaf library Solanum lycopersicum cDNA clone HTT-15 5', mRNA sequence
scaffold228_contigs=4	240160	gi|88605763|gb|DY523620.1|DY523620	374	82.13	347	0.14	92.78	49	11	34451	34793	37	374	4e-73	285	EST296 LA2711 Reverse SSH library Solanum lycopersicum cDNA clone 4J11, mRNA sequence
scaffold228_contigs=4	240160	gi|58236453|gb|BP892982.1|BP892982	441	79.12	431	0.18	97.73	73	15	34286	34710	420	1	5e-72	281	BP892982 Lycopersicon esculentum maturing fruit Solanum lycopersicum cDNA clone FB11CG08 5', mRNA sequence
scaffold228_contigs=4	240160	gi|5270596|gb|AI772555.1|AI772555	504	82.28	333	0.14	66.07	48	9	34451	34780	41	365	7e-71	278	EST253655 tomato resistant, Cornell Solanum lycopersicum cDNA clone cLER3G1, mRNA sequence
scaffold228_contigs=4	240160	gi|343481588|gb|JK340938.1|JK340938	323	87.08	240	0.1	74.3	25	6	34570	34806	87	323	1e-67	267	HTT-3 Solanum lycopersicum cv. PS-1 heat stressed leaf library Solanum lycopersicum cDNA clone HTT-3 5', mRNA sequence
scaffold228_contigs=4	240160	gi|229470457|gb|GO653175.1|GO653175	250	88.11	227	0.09	90.8	21	6	34628	34851	2	225	5e-67	265	U-33 Drought Stressed Tomato leaves Solanum lycopersicum cDNA clone U-33 5', mRNA sequence
scaffold228_contigs=4	240160	gi|555940977|gb|GH205296.1|GH205296	335	90.4	198	0.08	59.1	17	2	34655	34851	21	217	2e-65	259	P22E3 Geraniol treated Tomato seedling subtraction library Solanum lycopersicum cDNA, mRNA sequence
scaffold228_contigs=4	240160	gi|50878602|gb|CK714773.1|CK714773	263	90.36	197	0.08	74.9	17	2	34656	34851	263	68	9e-65	257	LECAD01D08 Seedlings treated with 0.2mM CdCl2 Solanum lycopersicum cDNA clone LECAD01D08, mRNA sequence
scaffold228_contigs=4	240160	gi|50879221|gb|CK715392.1|CK715392	293	90.36	197	0.08	67.24	17	2	34656	34851	293	98	9e-65	257	LERCD04J02 Seedlings treated without 0.2mM CdCl2 Solanum lycopersicum cDNA clone LERCD04J02, mRNA sequence
scaffold228_contigs=4	240160	gi|50879313|gb|CK715484.1|CK715484	293	90.36	197	0.08	67.24	17	2	34656	34851	293	98	9e-65	257	LERCD04N06 Seedlings treated without 0.2mM CdCl2 Solanum lycopersicum cDNA clone LERCD04N06, mRNA sequence
scaffold228_contigs=4	240160	gi|50879356|gb|CK715527.1|CK715527	293	90.36	197	0.08	67.24	17	2	34656	34851	293	98	9e-65	257	LERCD04P12 Seedlings treated without 0.2mM CdCl2 Solanum lycopersicum cDNA clone LERCD04P12, mRNA sequence
scaffold228_contigs=4	240160	gi|88605497|gb|DY523354.1|DY523354	293	90.36	197	0.08	67.24	17	2	34656	34851	1	196	9e-65	257	EST030 LA2711 Forward SSH library Solanum lycopersicum cDNA clone 1D15, mRNA sequence
scaffold228_contigs=4	240160	gi|88605556|gb|DY523413.1|DY523413	293	90.36	197	0.08	67.24	17	2	34656	34851	1	196	9e-65	257	EST089 LA2711 Forward SSH library Solanum lycopersicum cDNA clone 2A4, mRNA sequence
scaffold228_contigs=4	240160	gi|88605671|gb|DY523528.1|DY523528	263	90.36	197	0.08	74.9	17	2	34656	34851	1	196	9e-65	257	EST204 LA2711 Reverse SSH library Solanum lycopersicum cDNA clone 3G15, mRNA sequence
scaffold228_contigs=4	240160	gi|88605719|gb|DY523576.1|DY523576	300	90.36	197	0.08	65.67	17	2	34656	34851	1	196	9e-65	257	EST252 LA2711 Reverse SSH library Solanum lycopersicum cDNA clone 3O9, mRNA sequence
scaffold228_contigs=4	240160	gi|88605761|gb|DY523618.1|DY523618	293	90.36	197	0.08	67.24	17	2	34656	34851	293	98	9e-65	257	EST294 LA2711 Reverse SSH library Solanum lycopersicum cDNA clone 4I9, mRNA sequence
scaffold228_contigs=4	240160	gi|88605844|gb|DY523701.1|DY523701	293	90.36	197	0.08	67.24	17	2	34656	34851	1	196	9e-65	257	EST529 ZS-5 Reverse SSH library Solanum lycopersicum cDNA clone 7J23, mRNA sequence
scaffold228_contigs=4	240160	gi|88605908|gb|DY523765.1|DY523765	293	90.36	197	0.08	67.24	17	2	34656	34851	1	196	9e-65	257	EST593 ZS-5 Reverse SSH library Solanum lycopersicum cDNA clone 8H21, mRNA sequence
scaffold228_contigs=4	240160	gi|88605909|gb|DY523766.1|DY523766	277	90.36	197	0.08	71.12	17	2	34656	34851	277	82	9e-65	257	EST594 ZS-5 Reverse SSH library Solanum lycopersicum cDNA clone 8H24, mRNA sequence
scaffold228_contigs=4	240160	gi|207365771|gb|CJ999310.1|CJ999310	286	91.01	189	0.08	66.08	15	2	34664	34851	4	191	1e-63	254	CJ999310 Solanum lycopersicum Aichi-first leaf 4-week old Solanum lycopersicum cDNA clone 94AF1A05, mRNA sequence
scaffold228_contigs=4	240160	gi|207365819|gb|CJ999358.1|CJ999358	297	89.95	199	0.08	67	16	4	34655	34851	2	198	1e-63	254	CJ999358 Solanum lycopersicum Aichi-first leaf 4-week old Solanum lycopersicum cDNA clone 94AF23, mRNA sequence
scaffold228_contigs=4	240160	gi|555940602|gb|GH204975.1|GH204975	336	89.95	199	0.08	59.23	16	4	34655	34851	20	216	1e-63	254	P18F9 Geraniol treated Tomato seedling subtraction library Solanum lycopersicum cDNA, mRNA sequence
scaffold228_contigs=4	240160	gi|555941003|gb|GH205322.1|GH205322	336	89.95	199	0.08	59.23	16	4	34655	34851	20	216	1e-63	254	P22G7 Geraniol treated Tomato seedling subtraction library Solanum lycopersicum cDNA, mRNA sequence
scaffold228_contigs=4	240160	gi|555942236|gb|GH205039.1|GH205039	380	89.95	199	0.08	52.37	16	4	34655	34851	44	240	1e-63	254	P19D7 Geraniol treated Tomato seedling subtraction library Solanum lycopersicum cDNA, mRNA sequence
scaffold228_contigs=4	240160	gi|50878717|gb|CK714888.1|CK714888	293	89.85	197	0.08	67.24	18	2	34656	34851	1	196	4e-63	252	LECAD01P01 Seedlings treated with 0.2mM CdCl2 Solanum lycopersicum cDNA clone LECAD01P01, mRNA sequence
scaffold228_contigs=4	240160	gi|50878776|gb|CK714947.1|CK714947	293	89.9	198	0.08	67.58	16	4	34656	34851	293	98	4e-63	252	LECAD02B20 Seedlings treated with 0.2mM CdCl2 Solanum lycopersicum cDNA clone LECAD02B20, mRNA sequence
scaffold228_contigs=4	240160	gi|50878905|gb|CK715076.1|CK715076	274	89.9	198	0.08	72.26	16	4	34656	34851	274	79	4e-63	252	LECAD02H18 Seedlings treated with 0.2mM CdCl2 Solanum lycopersicum cDNA clone LECAD02H18, mRNA sequence
scaffold228_contigs=4	240160	gi|50879016|gb|CK715187.1|CK715187	293	89.9	198	0.08	67.58	16	4	34656	34851	293	98	4e-63	252	LECAD02N02 Seedlings treated with 0.2mM CdCl2 Solanum lycopersicum cDNA clone LECAD02N02, mRNA sequence
scaffold228_contigs=4	240160	gi|50879107|gb|CK715278.1|CK715278	293	89.85	197	0.08	67.24	18	2	34656	34851	293	98	4e-63	252	LERCD04D15 Seedlings treated without 0.2mM CdCl2 Solanum lycopersicum cDNA clone LERCD04D15, mRNA sequence
scaffold228_contigs=4	240160	gi|50879119|gb|CK715290.1|CK715290	293	89.9	198	0.08	67.58	16	4	34656	34851	293	98	4e-63	252	LERCD04E04 Seedlings treated without 0.2mM CdCl2 Solanum lycopersicum cDNA clone LERCD04E04, mRNA sequence
scaffold228_contigs=4	240160	gi|50879237|gb|CK715408.1|CK715408	286	89.85	197	0.08	68.88	18	2	34656	34851	286	91	4e-63	252	LERCD04J18 Seedlings treated without 0.2mM CdCl2 Solanum lycopersicum cDNA clone LERCD04J18, mRNA sequence
scaffold228_contigs=4	240160	gi|50880202|gb|CK720551.1|CK720551	281	89.9	198	0.08	70.46	16	4	34656	34851	281	86	4e-63	252	LEECI01B11 Subtraction cDNA library of root under excess copper Solanum lycopersicum cDNA clone LEECI01B11, mRNA sequence
scaffold228_contigs=4	240160	gi|88605643|gb|DY523500.1|DY523500	293	89.9	198	0.08	67.58	16	4	34656	34851	293	98	4e-63	252	EST176 LA2711 Reverse SSH library Solanum lycopersicum cDNA clone 3A24, mRNA sequence
scaffold228_contigs=4	240160	gi|88605688|gb|DY523545.1|DY523545	300	89.9	198	0.08	66	16	4	34656	34851	1	196	4e-63	252	EST221 LA2711 Reverse SSH library Solanum lycopersicum cDNA clone 3I3, mRNA sequence
scaffold228_contigs=4	240160	gi|88605718|gb|DY523575.1|DY523575	293	89.85	197	0.08	67.24	18	2	34656	34851	293	98	4e-63	252	EST251 LA2711 Reverse SSH library Solanum lycopersicum cDNA clone 3O7, mRNA sequence
scaffold228_contigs=4	240160	gi|88605804|gb|DY523661.1|DY523661	293	89.9	198	0.08	67.58	16	4	34656	34851	1	196	4e-63	252	EST489 ZS-5 Reverse SSH library Solanum lycopersicum cDNA clone 7C18, mRNA sequence
scaffold228_contigs=4	240160	gi|88605805|gb|DY523662.1|DY523662	293	89.9	198	0.08	67.58	16	4	34656	34851	1	196	4e-63	252	EST490 ZS-5 Reverse SSH library Solanum lycopersicum cDNA clone 7C19, mRNA sequence
scaffold228_contigs=4	240160	gi|88605876|gb|DY523733.1|DY523733	293	89.9	198	0.08	67.58	16	4	34656	34851	1	196	4e-63	252	EST561 ZS-5 Reverse SSH library Solanum lycopersicum cDNA clone 8A17, mRNA sequence
scaffold228_contigs=4	240160	gi|88605968|gb|DY523825.1|DY523825	293	89.9	198	0.08	67.58	16	4	34656	34851	293	98	4e-63	252	EST379 ZS-5 Forward SSH library Solanum lycopersicum cDNA clone 5L22, mRNA sequence
scaffold228_contigs=4	240160	gi|555940883|gb|GH203720.1|GH203720	357	89.9	198	0.08	55.46	17	3	34655	34851	44	239	4e-63	252	P4D1 Geraniol treated Tomato seedling subtraction library Solanum lycopersicum cDNA, mRNA sequence
scaffold228_contigs=4	240160	gi|555939985|gb|GH203775.1|GH203775	336	89.85	197	0.08	58.63	16	4	34657	34851	314	120	1e-62	250	P4H8 Geraniol treated Tomato seedling subtraction library Solanum lycopersicum cDNA, mRNA sequence
scaffold228_contigs=4	240160	gi|5900245|gb|AW041491.1|AW041491	408	78.38	407	0.17	99.75	70	16	34282	34682	399	5	5e-62	248	EST284355 tomato mixed elicitor, BTI Solanum lycopersicum cDNA clone cLET14F6, mRNA sequence
scaffold228_contigs=4	240160	gi|6057176|gb|AW091665.1|AW091665	408	78.38	407	0.17	99.75	70	16	34282	34682	399	5	5e-62	248	EST284761 tomato mixed elicitor, BTI Solanum lycopersicum cDNA clone cLET14F6, mRNA sequence
scaffold228_contigs=4	240160	gi|50879059|gb|CK715230.1|CK715230	293	90.53	190	0.08	64.85	14	4	34664	34851	285	98	5e-62	248	LECAD02P02 Seedlings treated with 0.2mM CdCl2 Solanum lycopersicum cDNA clone LECAD02P02, mRNA sequence
scaffold228_contigs=4	240160	gi|88605881|gb|DY523738.1|DY523738	293	90.48	189	0.08	64.51	16	2	34664	34851	9	196	5e-62	248	EST566 ZS-5 Reverse SSH library Solanum lycopersicum cDNA clone 8B24, mRNA sequence
scaffold228_contigs=4	240160	gi|194319838|gb|BY999950.1|BY999950	204	90.48	189	0.08	92.65	16	2	34664	34851	198	11	5e-62	248	BY999950 Solanum lycopersicum Aichi-first leaf 4-week old Solanum lycopersicum cDNA clone 94AF3C10, mRNA sequence
scaffold228_contigs=4	240160	gi|555940018|gb|GH203867.1|GH203867	336	90.21	194	0.08	57.74	14	5	34660	34851	28	218	5e-62	248	P6A8 Geraniol treated Tomato seedling subtraction library Solanum lycopersicum cDNA, mRNA sequence
scaffold228_contigs=4	240160	gi|555940095|gb|GH204003.1|GH204003	336	89.45	199	0.08	59.23	17	4	34655	34851	316	120	5e-62	248	P7F1 Geraniol treated Tomato seedling subtraction library Solanum lycopersicum cDNA, mRNA sequence
scaffold228_contigs=4	240160	gi|88605720|gb|DY523577.1|DY523577	293	89.39	198	0.08	67.58	17	4	34656	34851	293	98	2e-61	246	EST253 LA2711 Reverse SSH library Solanum lycopersicum cDNA clone 3P11, mRNA sequence
scaffold228_contigs=4	240160	gi|88606043|gb|DY523900.1|DY523900	293	89.39	198	0.08	67.58	17	4	34656	34851	293	98	2e-61	246	EST454 ZS-5 Forward SSH library Solanum lycopersicum cDNA clone 6L4, mRNA sequence
scaffold228_contigs=4	240160	gi|116237898|gb|EG364877.1|EG364877	303	89.45	199	0.08	65.68	16	5	34655	34851	293	98	2e-61	246	chan00897 Tomato leaf of CBF1-6 transgenic plant subtractive library Solanum lycopersicum cDNA clone LEC6L12E05, mRNA sequence
scaffold228_contigs=4	240160	gi|88605650|gb|DY523507.1|DY523507	295	89.39	198	0.08	67.12	16	5	34656	34851	1	195	7e-61	244	EST183 LA2711 Reverse SSH library Solanum lycopersicum cDNA clone 3B7, mRNA sequence
scaffold228_contigs=4	240160	gi|194319885|gb|BY999997.1|BY999997	289	90	190	0.08	65.74	15	4	34664	34851	7	194	2e-60	243	BY999997 Solanum lycopersicum Aichi-first leaf 4-week old Solanum lycopersicum cDNA clone 94AF4H05, mRNA sequence
scaffold228_contigs=4	240160	gi|343481568|gb|JK340918.1|JK340918	342	91.01	178	0.07	52.05	13	3	34664	34840	341	166	1e-58	237	HTT-10 Solanum lycopersicum cv. PS-1 heat stressed leaf library Solanum lycopersicum cDNA clone HTT-10 5', mRNA sequence
scaffold228_contigs=4	240160	gi|88606005|gb|DY523862.1|DY523862	177	89.94	179	0.07	100	14	4	34656	34832	177	1	7e-56	228	EST416 ZS-5 Forward SSH library Solanum lycopersicum cDNA clone 6D12, mRNA sequence
scaffold228_contigs=4	240160	gi|14084933|gb|BG735244.1|BG735244	426	84.48	232	0.1	54.46	30	6	34561	34789	198	426	2e-55	226	cC-esflcLEL32K15d1 Tomato flower library from a mixture of developmental stages Solanum lycopersicum cDNA, mRNA sequence
scaffold228_contigs=4	240160	gi|229419387|gb|GO653062.1|GO653062	216	86.36	198	0.08	91.67	20	7	34586	34780	197	4	2e-50	209	U-8 Drought Stressed Tomato leaves Solanum lycopersicum cDNA clone U-8 5', mRNA sequence
scaffold228_contigs=4	240160	gi|229419389|gb|GO653064.1|GO653064	216	86.36	198	0.08	91.67	20	7	34586	34780	197	4	2e-50	209	U-10 Drought Stressed Tomato leaves Solanum lycopersicum cDNA clone U-10 5', mRNA sequence
scaffold228_contigs=4	240160	gi|229419391|gb|GO653066.1|GO653066	216	86.36	198	0.08	91.67	20	7	34586	34780	197	4	2e-50	209	U-9 Drought Stressed Tomato leaves Solanum lycopersicum cDNA clone U-9 5', mRNA sequence
scaffold228_contigs=4	240160	gi|343481631|gb|JK340981.1|JK340981	234	87.17	187	0.08	79.91	18	6	34597	34780	49	232	9e-50	207	HTT-73 Solanum lycopersicum cv. PS-1 heat stressed leaf library Solanum lycopersicum cDNA clone HTT-73 5', mRNA sequence
scaffold228_contigs=4	240160	gi|229470460|gb|GO653178.1|GO653178	230	86.39	191	0.08	83.04	19	7	34586	34773	195	9	4e-48	202	U-36 Drought Stressed Tomato leaves Solanum lycopersicum cDNA clone U-36 5', mRNA sequence
scaffold228_contigs=4	240160	gi|159523852|gb|AM495559.1|AM495559	259	88.96	163	0.07	62.93	13	5	34693	34851	1	162	5e-47	198	AM495559 SSH 3DPA Solanum lycopersicum cDNA clone D_H11_4_217, mRNA sequence
scaffold228_contigs=4	240160	gi|58241764|gb|BP898293.1|BP898293	479	77.81	329	0.14	68.68	60	11	34388	34712	1	320	9e-45	191	BP898293 Lycopersicon esculentum leaf Solanum lycopersicum cDNA clone LA16AB06 5', mRNA sequence
scaffold228_contigs=4	240160	gi|159523857|gb|AM495564.1|AM495564	258	87.73	163	0.07	63.18	13	7	34694	34851	1	161	3e-44	189	AM495564 SSH 3DPA Solanum lycopersicum cDNA clone D_G12_3_211, mRNA sequence
scaffold228_contigs=4	240160	gi|88605840|gb|DY523697.1|DY523697	330	77.15	337	0.14	100	62	13	34378	34709	330	4	5e-42	182	EST525 ZS-5 Reverse SSH library Solanum lycopersicum cDNA clone 7J10, mRNA sequence
scaffold228_contigs=4	240160	gi|229470435|gb|GO653197.1|GO653197	240	92.06	126	0.05	52.5	8	2	34727	34851	240	116	3e-40	176	U-55 Drought Stressed Tomato leaves Solanum lycopersicum cDNA clone U-55 5', mRNA sequence
scaffold228_contigs=4	240160	gi|343481632|gb|JK340982.1|JK340982	332	77.06	327	0.14	98.49	61	12	34383	34705	16	332	3e-40	176	HTT-74 Solanum lycopersicum cv. PS-1 heat stressed leaf library Solanum lycopersicum cDNA clone HTT-74 5', mRNA sequence
scaffold228_contigs=4	240160	gi|6985139|gb|AW442957.1|AW442957	351	76.85	324	0.13	92.31	59	14	34388	34705	1	314	4e-38	169	EST307887 tomato mixed elicitor, BTI Solanum lycopersicum cDNA clone cLET42J3 5', mRNA sequence
scaffold228_contigs=4	240160	gi|159523890|gb|AM495597.1|AM495597	217	93.04	115	0.05	53	8	0	34737	34851	6	120	4e-38	169	AM495597 SSH 3DPA Solanum lycopersicum cDNA clone D_B11_2_173, mRNA sequence
scaffold228_contigs=4	240160	gi|159523871|gb|AM495578.1|AM495578	119	89.66	116	0.05	97.48	9	3	34727	34840	5	119	2e-32	150	AM495578 SSH 3DPA Solanum lycopersicum cDNA clone D_E11_1_196, mRNA sequence
scaffold228_contigs=4	240160	gi|229470450|gb|GO653168.1|GO653168	419	76.61	295	0.12	70.41	56	11	34377	34667	92	377	2e-32	150	U-26 Drought Stressed Tomato leaves Solanum lycopersicum cDNA clone U-26 5', mRNA sequence
scaffold228_contigs=4	240160	gi|229470452|gb|GO653170.1|GO653170	414	76.61	295	0.12	71.26	56	11	34377	34667	92	377	2e-32	150	U-28 Drought Stressed Tomato leaves Solanum lycopersicum cDNA clone U-28 5', mRNA sequence
scaffold228_contigs=4	240160	gi|343481569|gb|JK340919.1|JK340919	318	76.41	284	0.12	89.31	50	14	34383	34660	275	3	1e-28	137	HTT-11 Solanum lycopersicum cv. PS-1 heat stressed leaf library Solanum lycopersicum cDNA clone HTT-11 5', mRNA sequence
scaffold228_contigs=4	240160	gi|159523716|gb|AM495675.1|AM495675	115	85.84	113	0.05	98.26	12	4	34730	34840	2	112	9e-25	124	AM495675 SSH 3DPA Solanum lycopersicum cDNA clone F_H12_4_67, mRNA sequence
scaffold228_contigs=4	240160	gi|68456464|gb|CF243397.1|CF243397	236	78.76	193	0.08	81.78	34	5	34451	34642	37	223	3e-24	122	EST0001 Mature tomato seed SSH library Solanum lycopersicum cDNA clone ABD9SSH-1:I:1 similar to N.tomentosiformis internal transcribed spacer between 26S and 18S rRNA genes., mRNA sequence
scaffold228_contigs=4	240160	gi|194319816|gb|BY999928.1|BY999928	232	78.76	193	0.08	83.19	34	5	34451	34642	198	12	3e-24	122	BY999928 Solanum lycopersicum Aichi-first leaf 4-week old Solanum lycopersicum cDNA clone 94AF2F02, mRNA sequence
scaffold228_contigs=4	240160	gi|229470445|gb|GO653163.1|GO653163	250	75.82	244	0.1	97.6	46	11	34384	34624	9	242	7e-21	111	U-21 Drought Stressed Tomato leaves Solanum lycopersicum cDNA clone U-21 5', mRNA sequence
scaffold228_contigs=4	240160	gi|229470456|gb|GO653174.1|GO653174	260	75.73	239	0.1	91.92	46	10	34389	34624	29	258	3e-20	110	U-32 Drought Stressed Tomato leaves Solanum lycopersicum cDNA clone U-32 5', mRNA sequence
scaffold229_contigs=4	66523	gi|14688915|gb|BI211191.1|BI211191	650	77.73	467	0.7	71.85	91	13	64231	64690	620	160	2e-70	274	EST529231 cTOS Solanum lycopersicum cDNA clone cTOS25O20 5' end, mRNA sequence
scaffold229_contigs=4	66523	gi|5891144|gb|AW032388.1|AW032388	573	81.88	320	0.48	55.85	49	9	64376	64690	552	237	2e-66	261	EST275842 tomato callus, TAMU Solanum lycopersicum cDNA clone cLEC36J24, mRNA sequence
scaffold229_contigs=4	66523	gi|8104576|gb|AW929175.1|AW929175	514	83.1	290	0.44	56.42	43	6	64404	64690	506	220	7e-66	259	EST337963 tomato flower buds 8 mm to pre-anthesis, Cornell University Solanum lycopersicum cDNA clone cTOC6D15 5', mRNA sequence
scaffold229_contigs=4	66523	gi|4381227|gb|AI485856.1|AI485856	584	79.94	359	0.54	61.47	63	9	64337	64690	584	230	9e-65	255	EST244177 tomato ovary, TAMU Solanum lycopersicum cDNA clone cLED9H12, mRNA sequence
scaffold229_contigs=4	66523	gi|8104574|gb|AW929173.1|AW929173	448	83.12	231	0.35	51.56	34	5	64463	64690	448	220	9e-50	206	EST337961 tomato flower buds 8 mm to pre-anthesis, Cornell University Solanum lycopersicum cDNA clone cTOC6D11 5', mRNA sequence
scaffold229_contigs=4	66523	gi|7337317|gb|AW624194.1|AW624194	180	88.39	112	0.17	62.22	11	2	55020	55130	53	163	4e-28	134	EST322235 tomato flower buds 3-8 mm, Cornell University Solanum lycopersicum cDNA clone cTOB15O3 5', mRNA sequence
scaffold237_contigs=4	180425	gi|58234721|gb|BP891250.1|BP891250	499	79.09	464	0.26	92.99	83	13	168072	168528	1	457	6e-80	307	BP891250 Lycopersicon esculentum maturing fruit Solanum lycopersicum cDNA clone FB05DD03 5', mRNA sequence
scaffold238_contigs=5	207068	gi|6058209|gb|AW092614.1|AW092614	177	85.19	108	0.05	61.02	13	3	6597	6701	162	55	8e-20	108	EST285794 tomato mixed elicitor, BTI Solanum lycopersicum cDNA clone cLET21C7, mRNA sequence
scaffold239_contigs=3	110400	gi|58240548|gb|BP897077.1|BP897077	483	82.82	489	0.44	100	68	14	38784	39264	483	3	4e-115	424	BP897077 Lycopersicon esculentum leaf Solanum lycopersicum cDNA clone LA12BH10 5', mRNA sequence
scaffold248_contigs=2	107975	gi|58228730|gb|BP885259.1|BP885259	484	80	320	0.3	66.12	46	18	45260	45570	484	174	5e-54	220	BP885259 Lycopersicon esculentum maturing fruit Solanum lycopersicum cDNA clone FA30DH08 5', mRNA sequence
scaffold248_contigs=2	107975	gi|6532428|gb|AW220744.1|AW220744	442	83.55	231	0.21	52.26	36	2	59261	59490	234	5	2e-52	215	EST297213 tomato fruit mature green, TAMU Solanum lycopersicum cDNA clone cLEF2A2, mRNA sequence
scaffold249_contigs=5	228827	gi|270483684|gb|GT866077.1|GT866077	875	84.63	833	0.36	95.2	109	19	189431	190253	45	868	0	811	YTT80 Lycopersicon esculentum leaf inoculated with Phytophthora infestans Solanum lycopersicum cDNA, mRNA sequence
scaffold249_contigs=5	228827	gi|225924954|gb|GO374095.1|GO374095	953	85.07	777	0.34	81.53	106	10	189875	190645	60	832	0	784	ctsc1p20 Tomato Seed Library [C] Solanum lycopersicum cDNA clone cTSC-1-P20 5', mRNA sequence
scaffold249_contigs=5	228827	gi|62931942|gb|BW689531.1|BW689531	811	83.56	815	0.36	100	109	21	189310	190117	15	811	0	739	BW689531 Lycopersicon esculentum cv. Micro-Tom fruit Solanum lycopersicum cDNA clone FC15DD04 5', mRNA sequence
scaffold249_contigs=5	228827	gi|12623963|gb|BG123775.1|BG123775	747	84.63	748	0.33	100	105	10	189823	190564	2	745	0	736	EST469421 tomato shoot/meristem Solanum lycopersicum cDNA clone cTOF3G21 5' sequence, mRNA sequence
scaffold249_contigs=5	228827	gi|12628602|gb|BG128414.1|BG128414	763	84.38	762	0.33	99.87	104	15	189959	190711	6	761	0	734	EST474060 tomato shoot/meristem Solanum lycopersicum cDNA clone cTOF20J19 5' sequence, mRNA sequence
scaffold249_contigs=5	228827	gi|12627819|gb|BG127535.1|BG127535	756	84.46	753	0.33	99.6	104	13	189818	190563	10	756	0	730	EST473277 tomato shoot/meristem Solanum lycopersicum cDNA clone cTOF17J21 5' sequence, mRNA sequence
scaffold249_contigs=5	228827	gi|52619189|gb|AJ831928.1|AJ831928	742	83.7	736	0.32	99.19	104	16	189560	190287	741	14	0	684	AJ831928 West Virginia 106 fruit 8 days post anthesis Solanum lycopersicum var. cerasiforme cDNA clone LE08EE12, mRNA sequence
scaffold249_contigs=5	228827	gi|16248243|gb|BI933771.1|BI933771	741	83.75	726	0.32	97.98	107	11	190031	190750	1	721	0	676	EST553660 tomato flower, anthesis Solanum lycopersicum cDNA clone cTOD17H20 5' end, mRNA sequence
scaffold249_contigs=5	228827	gi|12626715|gb|BG126527.1|BG126527	754	82.99	770	0.34	100	107	20	189310	190072	2	754	0	675	EST472173 tomato shoot/meristem Solanum lycopersicum cDNA clone cTOF12H13 5' sequence, mRNA sequence
scaffold249_contigs=5	228827	gi|62935065|gb|BW692651.1|BW692651	806	81.63	822	0.36	100	126	21	188970	189784	3	806	0	658	BW692651 Lycopersicon esculentum cv. Micro-Tom fruit Solanum lycopersicum cDNA clone FC26AC03 5', mRNA sequence
scaffold249_contigs=5	228827	gi|150437370|gb|ES895963.1|ES895963	783	83.31	707	0.31	90.29	108	10	190007	190707	21	723	0	658	LET097_2007-03-01/LET097_F06_019_1 Solanum lycopersicum trichomes Solanum lycopersicum cDNA, mRNA sequence
scaffold249_contigs=5	228827	gi|150437711|gb|ES896304.1|ES896304	803	83.36	715	0.31	89.04	103	16	189817	190522	18	725	0	658	LET102_2007-04-18/LET102_F03_011_1 Solanum lycopersicum trichomes Solanum lycopersicum cDNA, mRNA sequence
scaffold249_contigs=5	228827	gi|16246151|gb|BI931679.1|BI931679	660	84.74	662	0.29	100	92	9	190031	190687	1	658	0	654	EST551568 tomato flower, 8 mm to preanthesis buds Solanum lycopersicum cDNA clone cTOC20D8 5' end, mRNA sequence
scaffold249_contigs=5	228827	gi|16246792|gb|BI932320.1|BI932320	678	84.19	683	0.3	100	96	12	189824	190499	1	678	0	652	EST552209 tomato flower, 8 mm to preanthesis buds Solanum lycopersicum cDNA clone cTOC22D14 5' end, mRNA sequence
scaffold249_contigs=5	228827	gi|4385203|gb|AI489832.1|AI489832	654	84.92	650	0.28	99.39	88	10	189474	190118	10	654	0	651	EST248171 tomato ovary, TAMU Solanum lycopersicum cDNA clone cLED15J24, mRNA sequence
scaffold249_contigs=5	228827	gi|12627280|gb|BG127092.1|BG127092	762	82.63	760	0.33	99.74	108	24	189971	190717	4	752	0	651	EST472738 tomato shoot/meristem Solanum lycopersicum cDNA clone cTOF14I12 5' sequence, mRNA sequence
scaffold249_contigs=5	228827	gi|225926716|gb|GO375352.1|GO375352	1234	80.7	881	0.39	71.39	126	44	189434	190288	83	945	0	645	ctsc6i21 Tomato Seed Library [C] Solanum lycopersicum cDNA clone cTSC-6-I21 5', mRNA sequence
scaffold249_contigs=5	228827	gi|6533430|gb|AW221746.1|AW221746	659	84.23	666	0.29	100	87	18	189455	190109	1	659	1e-177	632	EST298557 tomato fruit red ripe, TAMU Solanum lycopersicum cDNA clone cLEN3D18, mRNA sequence
scaffold249_contigs=5	228827	gi|16244950|gb|BI930478.1|BI930478	619	85.07	623	0.27	100	84	9	189824	190441	1	619	6e-176	627	EST550367 tomato flower, 8 mm to preanthesis buds Solanum lycopersicum cDNA clone cTOC16P15 5' end, mRNA sequence
scaffold249_contigs=5	228827	gi|225926558|gb|GO376338.1|GO376338	1260	83.51	679	0.3	53.89	103	9	190077	190750	59	733	2e-175	625	ctsd3n4 Tomato Seed Library [D] Solanum lycopersicum cDNA clone cTSD-3-N4 5', mRNA sequence
scaffold249_contigs=5	228827	gi|16248435|gb|BI933963.1|BI933963	698	83.33	684	0.3	97.99	100	14	189355	190032	23	698	9e-174	619	EST553852 tomato flower, anthesis Solanum lycopersicum cDNA clone cTOD18M6 5' end, mRNA sequence
scaffold249_contigs=5	228827	gi|7411537|gb|AW650299.1|AW650299	634	84.38	640	0.28	100	87	13	189442	190074	1	634	1e-172	616	EST328753 tomato germinating seedlings, TAMU Solanum lycopersicum cDNA clone cLEI12J19 5', mRNA sequence
scaffold249_contigs=5	228827	gi|7412432|gb|AW651194.1|AW651194	633	84.49	632	0.28	99.84	88	10	189875	190500	6	633	1e-172	616	EST329648 tomato germinating seedlings, TAMU Solanum lycopersicum cDNA clone cLEI15J20 5', mRNA sequence
scaffold249_contigs=5	228827	gi|225924837|gb|GO374519.1|GO374519	1294	80.91	817	0.36	63.14	124	28	189179	189984	70	865	1e-172	616	ctsc3h1 Tomato Seed Library [C] Solanum lycopersicum cDNA clone cTSC-3-H1 5', mRNA sequence
scaffold249_contigs=5	228827	gi|13779079|gb|BG643854.1|BG643854	740	81.82	759	0.33	100	113	20	189017	189770	1	739	4e-172	614	EST512048 tomato shoot/meristem Solanum lycopersicum cDNA clone cTOF33E7 5' sequence, mRNA sequence
scaffold249_contigs=5	228827	gi|16218377|gb|BI922203.1|BI922203	631	84.55	628	0.27	99.52	86	11	189943	190564	1	623	2e-171	612	EST542106 tomato callus Solanum lycopersicum cDNA clone cLEC76J20 5' end, mRNA sequence
scaffold249_contigs=5	228827	gi|18260348|gb|BM408718.1|BM408718	622	84.78	611	0.27	98.23	82	11	189431	190035	17	622	9e-169	603	EST583045 tomato breaker fruit Solanum lycopersicum cDNA clone cLEG45O8 5' end, mRNA sequence
scaffold249_contigs=5	228827	gi|6529822|gb|AW218948.1|AW218948	698	82.25	710	0.31	100	103	19	189282	189985	2	694	2e-165	592	EST301430 tomato root during/after fruit set, Cornell University Solanum lycopersicum cDNA clone cLEX2K21, mRNA sequence
scaffold249_contigs=5	228827	gi|16247440|gb|BI932968.1|BI932968	593	85.08	590	0.26	99.49	75	13	189794	190376	7	590	7e-165	590	EST552857 tomato flower, 8 mm to preanthesis buds Solanum lycopersicum cDNA clone cTOC24F4 5' end, mRNA sequence
scaffold249_contigs=5	228827	gi|9502604|gb|BE458254.1|BE458254	588	84.63	592	0.26	100	81	10	189638	190224	1	587	4e-162	580	EST413594 tomato developing/immature green fruit Solanum lycopersicum cDNA clone cLEM1L15, mRNA sequence
scaffold249_contigs=5	228827	gi|225411613|gb|FS183758.1|FS183758	574	84.97	572	0.25	99.65	77	9	189819	190385	1	568	6e-161	577	FS183758 Solanum lycopersicum cv Micro-Tom root Solanum lycopersicum cDNA clone LEFL3027O16 5', mRNA sequence
scaffold249_contigs=5	228827	gi|9291996|gb|BE354020.1|BE354020	562	85.21	568	0.25	100	71	13	189724	190284	1	562	3e-159	571	EST355363 tomato flower buds, anthesis, Cornell University Solanum lycopersicum cDNA clone cTOD8L4, mRNA sequence
scaffold249_contigs=5	228827	gi|4380085|gb|AI484714.1|AI484714	598	84.01	594	0.26	99.33	86	9	190057	190645	3	592	2e-156	562	EST242975 tomato ovary, TAMU Solanum lycopersicum cDNA clone cLED3H23, mRNA sequence
scaffold249_contigs=5	228827	gi|9504175|gb|BE459873.1|BE459873	550	85.14	552	0.24	100	73	9	189905	190451	3	550	7e-155	556	EST415165 tomato developing/immature green fruit Solanum lycopersicum cDNA clone cLEM8E10, mRNA sequence
scaffold249_contigs=5	228827	gi|6527516|gb|AW216642.1|AW216642	573	84.41	571	0.25	99.65	82	7	189500	190066	4	571	3e-154	555	EST295356 tomato callus, TAMU Solanum lycopersicum cDNA clone cLEC86H8, mRNA sequence
scaffold249_contigs=5	228827	gi|12626916|gb|BG126728.1|BG126728	667	82.09	670	0.29	100	97	19	189272	189935	15	667	3e-153	551	EST472374 tomato shoot/meristem Solanum lycopersicum cDNA clone cTOF13A6 5' sequence, mRNA sequence
scaffold249_contigs=5	228827	gi|4383436|gb|AI488065.1|AI488065	544	84.77	545	0.24	100	71	12	189686	190224	5	543	1e-148	536	EST246387 tomato ovary, TAMU Solanum lycopersicum cDNA clone cLED19I6, mRNA sequence
scaffold249_contigs=5	228827	gi|9433217|gb|BE435374.1|BE435374	513	85.66	516	0.23	100	65	9	189941	190451	2	513	3e-148	534	EST406452 tomato breaker fruit, TIGR Solanum lycopersicum cDNA clone cLEG26O15, mRNA sequence
scaffold249_contigs=5	228827	gi|10804093|gb|BF050197.1|BF050197	556	84.08	559	0.24	100	79	10	190057	190610	3	556	4e-147	531	EST435355 tomato developing/immature green fruit Solanum lycopersicum cDNA clone cLEM16H18 5' sequence, mRNA sequence
scaffold249_contigs=5	228827	gi|4380116|gb|AI484745.1|AI484745	552	84.12	554	0.24	100	79	9	190057	190605	3	552	6e-146	527	EST243006 tomato ovary, TAMU Solanum lycopersicum cDNA clone cLED3O19, mRNA sequence
scaffold249_contigs=5	228827	gi|5278116|gb|AI780075.1|AI780075	531	86.27	488	0.21	91.9	60	7	189710	190193	10	494	7e-145	523	EST260954 tomato susceptible, Cornell Solanum lycopersicum cDNA clone cLES10I1, mRNA sequence
scaffold249_contigs=5	228827	gi|5888625|gb|AW029869.1|AW029869	549	83.91	553	0.24	100	80	9	190058	190605	1	549	1e-143	520	EST273124 tomato callus, TAMU Solanum lycopersicum cDNA clone cLEC15D16, mRNA sequence
scaffold249_contigs=5	228827	gi|7009021|gb|AW455334.1|AW455334	508	85.52	504	0.22	99.21	64	9	189959	190457	6	505	3e-143	518	EST311872 tomato root during/after fruit set, Cornell University Solanum lycopersicum cDNA clone cLEX10A6 5', mRNA sequence
scaffold249_contigs=5	228827	gi|7409383|gb|AW648145.1|AW648145	507	86.09	489	0.21	96.45	59	9	189710	190193	18	502	3e-143	518	EST326599 tomato germinating seedlings, TAMU Solanum lycopersicum cDNA clone cLEI3H3 5', mRNA sequence
scaffold249_contigs=5	228827	gi|5890065|gb|AW031225.1|AW031225	532	84.34	530	0.23	99.62	74	9	190016	190540	4	529	6e-141	510	EST274763 tomato callus, TAMU Solanum lycopersicum cDNA clone cLEC19H7, mRNA sequence
scaffold249_contigs=5	228827	gi|7333676|gb|AW622029.1|AW622029	672	80.61	691	0.3	100	108	22	189103	189786	1	672	6e-141	510	EST312827 tomato root during/after fruit set, Cornell University Solanum lycopersicum cDNA clone cLEX14E13 5', mRNA sequence
scaffold249_contigs=5	228827	gi|58216812|gb|BP880289.1|BP880289	486	85.86	488	0.21	100	60	9	189875	190357	3	486	6e-141	510	BP880289 Lycopersicon esculentum maturing fruit Solanum lycopersicum cDNA clone FA17AC08 5', mRNA sequence
scaffold249_contigs=5	228827	gi|58251033|gb|BP907562.1|BP907562	485	86.34	476	0.21	98.14	56	9	189818	190288	11	482	6e-141	510	BP907562 Lycopersicon esculentum leaf Solanum lycopersicum cDNA clone LC08CF04 5', mRNA sequence
scaffold249_contigs=5	228827	gi|6528897|gb|AW218023.1|AW218023	633	81.8	632	0.28	99.84	91	20	189242	189867	9	622	2e-140	508	EST296738 tomato flower buds, anthesis, Cornell University Solanum lycopersicum cDNA clone cTOD6I1, mRNA sequence
scaffold249_contigs=5	228827	gi|58229468|gb|BP885997.1|BP885997	482	85.95	484	0.21	100	59	9	189710	190188	3	482	2e-140	508	BP885997 Lycopersicon esculentum maturing fruit Solanum lycopersicum cDNA clone FA33BC02 5', mRNA sequence
scaffold249_contigs=5	228827	gi|58243607|gb|BP900136.1|BP900136	489	85.4	493	0.22	100	63	9	189959	190446	1	489	1e-138	503	BP900136 Lycopersicon esculentum leaf Solanum lycopersicum cDNA clone LA21DF06 5', mRNA sequence
scaffold249_contigs=5	228827	gi|58217996|gb|BP881473.1|BP881473	482	85.6	486	0.21	100	61	9	189862	190342	1	482	3e-138	501	BP881473 Lycopersicon esculentum maturing fruit Solanum lycopersicum cDNA clone FA20BC12 5', mRNA sequence
scaffold249_contigs=5	228827	gi|58228167|gb|BP884696.1|BP884696	482	85.63	487	0.21	100	59	11	189800	190280	1	482	3e-138	501	BP884696 Lycopersicon esculentum maturing fruit Solanum lycopersicum cDNA clone FA29BF07 5', mRNA sequence
scaffold249_contigs=5	228827	gi|9431090|gb|BE433247.1|BE433247	628	81.11	646	0.28	100	98	20	189092	189731	1	628	2e-136	496	EST399776 tomato breaker fruit, TIGR Solanum lycopersicum cDNA clone cLEG12J10, mRNA sequence
scaffold249_contigs=5	228827	gi|58218288|gb|BP881765.1|BP881765	485	85.51	483	0.21	99.59	61	9	189980	190457	1	479	2e-136	496	BP881765 Lycopersicon esculentum maturing fruit Solanum lycopersicum cDNA clone FA21AF02 5', mRNA sequence
scaffold249_contigs=5	228827	gi|58215044|gb|BP878521.1|BP878521	472	86.46	458	0.2	97.03	53	9	189741	190193	8	461	6e-136	494	BP878521 Lycopersicon esculentum maturing fruit Solanum lycopersicum cDNA clone FA12AB03 5', mRNA sequence
scaffold249_contigs=5	228827	gi|58230681|gb|BP887210.1|BP887210	475	86.08	467	0.2	98.32	56	9	189818	190279	13	475	6e-136	494	BP887210 Lycopersicon esculentum maturing fruit Solanum lycopersicum cDNA clone FA36CG01 5', mRNA sequence
scaffold249_contigs=5	228827	gi|9430151|gb|BE432308.1|BE432308	571	82.19	584	0.26	100	81	19	189018	189595	5	571	5e-132	481	EST398837 tomato breaker fruit, TIGR Solanum lycopersicum cDNA clone cLEG7M16, mRNA sequence
scaffold249_contigs=5	228827	gi|58229544|gb|BP886073.1|BP886073	485	84.43	488	0.21	100	67	9	190024	190506	2	485	3e-129	472	BP886073 Lycopersicon esculentum maturing fruit Solanum lycopersicum cDNA clone FA33CA07 5', mRNA sequence
scaffold249_contigs=5	228827	gi|58251859|gb|BP908388.1|BP908388	515	86.33	439	0.19	85.24	51	9	189818	190251	81	515	1e-128	470	BP908388 Lycopersicon esculentum leaf Solanum lycopersicum cDNA clone LC11DE11 5', mRNA sequence
scaffold249_contigs=5	228827	gi|8108507|gb|AW933106.1|AW933106	500	83.73	504	0.22	100	72	10	189438	189936	1	499	4e-128	468	EST358949 tomato fruit mature green, TAMU Solanum lycopersicum cDNA clone cLEF51M11 5', mRNA sequence
scaffold249_contigs=5	228827	gi|58228981|gb|BP885510.1|BP885510	482	84.47	483	0.21	100	66	9	189823	190300	1	479	4e-128	468	BP885510 Lycopersicon esculentum maturing fruit Solanum lycopersicum cDNA clone FA31DG02 5', mRNA sequence
scaffold249_contigs=5	228827	gi|58231391|gb|BP887920.1|BP887920	470	84.93	471	0.21	100	62	9	189950	190415	1	467	4e-128	468	BP887920 Lycopersicon esculentum maturing fruit Solanum lycopersicum cDNA clone FA52AE05 5', mRNA sequence
scaffold249_contigs=5	228827	gi|8107967|gb|AW932566.1|AW932566	545	83.4	512	0.22	93.94	73	12	189431	189936	39	544	5e-127	464	EST358409 tomato fruit mature green, TAMU Solanum lycopersicum cDNA clone cLEF49O17 5', mRNA sequence
scaffold249_contigs=5	228827	gi|58252574|gb|BP909103.1|BP909103	482	84.45	476	0.21	98.76	65	9	189830	190300	3	474	6e-126	460	BP909103 Lycopersicon esculentum leaf Solanum lycopersicum cDNA clone LC14CE05 5', mRNA sequence
scaffold249_contigs=5	228827	gi|58255990|gb|BP910654.1|BP910654	480	84.45	476	0.21	99.17	65	9	189830	190300	2	473	6e-126	460	BP910654 Lycopersicon esculentum leaf Solanum lycopersicum cDNA clone LC20CE09 5', mRNA sequence
scaffold249_contigs=5	228827	gi|8105500|gb|AW930099.1|AW930099	545	82.11	559	0.24	100	79	17	189020	189573	1	543	2e-125	459	EST340556 tomato fruit mature green, TAMU Solanum lycopersicum cDNA clone cLEF41C14 5', mRNA sequence
scaffold249_contigs=5	228827	gi|555941306|gb|GH204290.1|GH204290	610	81.36	590	0.26	96.72	87	19	189217	189800	38	610	2e-125	459	P10H11 Geraniol treated Tomato seedling subtraction library Solanum lycopersicum cDNA, mRNA sequence
scaffold249_contigs=5	228827	gi|5893794|gb|AW035038.1|AW035038	485	83.95	486	0.21	100	69	9	190060	190540	1	482	8e-125	457	EST279478 tomato callus, TAMU Solanum lycopersicum cDNA clone cLEC31B15 similar to heat shock cognate protein 80, mRNA sequence
scaffold249_contigs=5	228827	gi|9431189|gb|BE433346.1|BE433346	555	82.73	521	0.23	93.87	80	10	189355	189870	30	545	3e-124	455	EST399875 tomato breaker fruit, TIGR Solanum lycopersicum cDNA clone cLEG13A10, mRNA sequence
scaffold249_contigs=5	228827	gi|58231601|gb|BP888130.1|BP888130	483	84.03	476	0.21	98.55	69	7	190084	190555	6	478	4e-123	451	BP888130 Lycopersicon esculentum maturing fruit Solanum lycopersicum cDNA clone FA52DA11 5', mRNA sequence
scaffold249_contigs=5	228827	gi|9503481|gb|BE459179.1|BE459179	498	84.03	476	0.21	95.58	66	10	189431	189901	28	498	1e-122	449	EST414471 tomato developing/immature green fruit Solanum lycopersicum cDNA clone cLEM5B10, mRNA sequence
scaffold249_contigs=5	228827	gi|58218698|gb|BP882175.1|BP882175	481	83.75	480	0.21	99.79	72	6	189509	189985	2	478	1e-122	449	BP882175 Lycopersicon esculentum maturing fruit Solanum lycopersicum cDNA clone FA22BB03 5', mRNA sequence
scaffold249_contigs=5	228827	gi|9507826|gb|BE462057.1|BE462057	476	83.72	479	0.21	100	68	10	189442	189915	1	474	6e-121	444	EST324319 tomato flower buds 0-3 mm, Cornell University Solanum lycopersicum cDNA clone cTOA11C5, mRNA sequence
scaffold249_contigs=5	228827	gi|12625720|gb|BG125532.1|BG125532	625	86.16	419	0.18	67.04	49	9	189886	190299	1	415	6e-121	444	EST471178 tomato shoot/meristem Solanum lycopersicum cDNA clone cTOF8N24 5' sequence, mRNA sequence
scaffold249_contigs=5	228827	gi|16245008|gb|BI930536.1|BI930536	482	83.37	487	0.21	100	71	10	189442	189923	1	482	2e-120	442	EST550425 tomato flower, 8 mm to preanthesis buds Solanum lycopersicum cDNA clone cTOC16N14 5' end, mRNA sequence
scaffold249_contigs=5	228827	gi|58213479|gb|BP876956.1|BP876956	481	84.02	463	0.2	96.26	64	10	189431	189888	24	481	1e-118	436	BP876956 Lycopersicon esculentum maturing fruit Solanum lycopersicum cDNA clone FA06CC01 5', mRNA sequence
scaffold249_contigs=5	228827	gi|16220798|gb|BI922725.1|BI922725	525	81.78	538	0.24	100	75	19	189033	189564	3	523	2e-116	429	EST542629 tomato callus Solanum lycopersicum cDNA clone cLEC78I20 5' end, mRNA sequence
scaffold249_contigs=5	228827	gi|12627614|gb|BG127426.1|BG127426	408	86.14	404	0.18	99.02	47	9	189875	190273	9	408	6e-116	427	EST473072 tomato shoot/meristem Solanum lycopersicum cDNA clone cTOF16O20 5' sequence, mRNA sequence
scaffold249_contigs=5	228827	gi|5272473|gb|AI774432.1|AI774432	453	83.66	453	0.2	100	68	6	189486	189935	2	451	3e-114	422	EST255532 tomato resistant, Cornell Solanum lycopersicum cDNA clone cLER12G6, mRNA sequence
scaffold249_contigs=5	228827	gi|6527359|gb|AW216485.1|AW216485	570	81.02	548	0.24	96.14	82	17	189217	189758	34	565	1e-112	416	EST295199 tomato callus, TAMU Solanum lycopersicum cDNA clone cLEC86A4, mRNA sequence
scaffold249_contigs=5	228827	gi|58230529|gb|BP887058.1|BP887058	479	86.08	395	0.17	82.46	46	9	189960	190349	88	478	1e-112	416	BP887058 Lycopersicon esculentum maturing fruit Solanum lycopersicum cDNA clone FA36AH03 5', mRNA sequence
scaffold249_contigs=5	228827	gi|9433215|gb|BE435372.1|BE435372	385	85.82	388	0.17	100	46	9	189941	190323	2	385	3e-109	405	EST406450 tomato breaker fruit, TIGR Solanum lycopersicum cDNA clone cLEG26O5, mRNA sequence
scaffold249_contigs=5	228827	gi|5601930|gb|AI896028.1|AI896028	491	81.69	508	0.22	100	71	18	189272	189774	1	491	1e-108	403	EST265471 tomato callus, TAMU Solanum lycopersicum cDNA clone cLEC13J23, mRNA sequence
scaffold249_contigs=5	228827	gi|5602608|gb|AI896706.1|AI896706	487	82.32	475	0.21	97.54	74	10	189355	189824	18	487	1e-108	403	EST266149 tomato callus, TAMU Solanum lycopersicum cDNA clone cLEC22E17, mRNA sequence
scaffold249_contigs=5	228827	gi|58231422|gb|BP887951.1|BP887951	417	84.63	410	0.18	98.32	56	7	189860	190265	1	407	4e-108	401	BP887951 Lycopersicon esculentum maturing fruit Solanum lycopersicum cDNA clone FA52AH04 5', mRNA sequence
scaffold249_contigs=5	228827	gi|9433330|gb|BE435487.1|BE435487	665	82.49	474	0.21	71.28	66	12	188956	189426	470	11	1e-107	399	EST406565 tomato breaker fruit, TIGR Solanum lycopersicum cDNA clone cLEG27I24, mRNA sequence
scaffold249_contigs=5	228827	gi|18264630|gb|BM413000.1|BM413000	757	82.49	474	0.21	62.62	66	12	188956	189426	470	11	1e-107	399	EST587327 tomato breaker fruit Solanum lycopersicum cDNA clone cLEG61L16 5' end, mRNA sequence
scaffold249_contigs=5	228827	gi|58230823|gb|BP887352.1|BP887352	468	82.71	457	0.2	97.65	71	8	189355	189807	15	467	1e-107	399	BP887352 Lycopersicon esculentum maturing fruit Solanum lycopersicum cDNA clone FA42AC09 5', mRNA sequence
scaffold249_contigs=5	228827	gi|9505462|gb|BE461160.1|BE461160	555	84.22	412	0.18	74.23	60	5	188956	189364	470	61	2e-106	396	EST412579 tomato breaker fruit, TIGR Solanum lycopersicum cDNA clone cLEG37P5, mRNA sequence
scaffold249_contigs=5	228827	gi|13778690|gb|BG643465.1|BG643465	738	84.22	412	0.18	55.83	60	5	188956	189364	268	677	2e-106	396	EST511659 tomato shoot/meristem Solanum lycopersicum cDNA clone cTOF30D6 5' sequence, mRNA sequence
scaffold249_contigs=5	228827	gi|58227114|gb|BP883643.1|BP883643	480	84.22	412	0.18	85.83	60	5	188956	189364	52	461	2e-106	396	BP883643 Lycopersicon esculentum maturing fruit Solanum lycopersicum cDNA clone FA26BF08 5', mRNA sequence
scaffold249_contigs=5	228827	gi|8107022|gb|AW931621.1|AW931621	499	81.13	514	0.22	100	77	16	189256	189765	1	498	6e-106	394	EST357464 tomato fruit mature green, TAMU Solanum lycopersicum cDNA clone cLEF45D20 5', mRNA sequence
scaffold249_contigs=5	228827	gi|12625510|gb|BG125322.1|BG125322	759	84.02	413	0.18	54.41	60	6	188956	189364	312	722	2e-105	392	EST470968 tomato shoot/meristem Solanum lycopersicum cDNA clone cTOF8C22 5' sequence, mRNA sequence
scaffold249_contigs=5	228827	gi|5601190|gb|AI895288.1|AI895288	423	83.73	418	0.18	98.82	61	7	189474	189888	8	421	8e-105	390	EST264731 tomato callus, TAMU Solanum lycopersicum cDNA clone cLEC7E24, mRNA sequence
scaffold249_contigs=5	228827	gi|12623780|gb|BG123592.1|BG123592	734	83.82	414	0.18	56.4	59	8	188956	189364	268	678	1e-103	387	EST469238 tomato shoot/meristem Solanum lycopersicum cDNA clone cTOF2M20 5' sequence, mRNA sequence
scaffold249_contigs=5	228827	gi|12624605|gb|BG124417.1|BG124417	702	83.78	413	0.18	58.83	60	7	188956	189364	268	677	4e-103	385	EST470063 tomato shoot/meristem Solanum lycopersicum cDNA clone cTOF5M19 5' sequence, mRNA sequence
scaffold249_contigs=5	228827	gi|5600446|gb|AI894544.1|AI894544	383	84.54	388	0.17	100	50	10	190025	190407	1	383	2e-100	375	EST263987 tomato callus, TAMU Solanum lycopersicum cDNA clone cLEC4D21, mRNA sequence
scaffold249_contigs=5	228827	gi|88605838|gb|DY523695.1|DY523695	430	83.93	392	0.17	91.16	58	5	188976	189364	4	393	1e-98	370	EST523 ZS-5 Reverse SSH library Solanum lycopersicum cDNA clone 7I3, mRNA sequence
scaffold249_contigs=5	228827	gi|58215379|gb|BP878856.1|BP878856	461	81.34	477	0.21	100	70	15	189276	189749	1	461	1e-98	370	BP878856 Lycopersicon esculentum maturing fruit Solanum lycopersicum cDNA clone FA13AA12 5', mRNA sequence
scaffold249_contigs=5	228827	gi|8108993|gb|AW933592.1|AW933592	417	82.58	419	0.18	100	63	10	189442	189855	1	414	6e-96	361	EST359435 tomato fruit mature green, TAMU Solanum lycopersicum cDNA clone cLEF55A4 5', mRNA sequence
scaffold249_contigs=5	228827	gi|6532832|gb|AW221148.1|AW221148	456	81.37	467	0.2	100	63	20	189272	189732	8	456	2e-95	359	EST297617 tomato fruit mature green, TAMU Solanum lycopersicum cDNA clone cLEF12P11, mRNA sequence
scaffold249_contigs=5	228827	gi|7411843|gb|AW650605.1|AW650605	475	80.79	484	0.21	100	71	18	189119	189597	8	474	2e-95	359	EST329059 tomato germinating seedlings, TAMU Solanum lycopersicum cDNA clone cLEI13D17 5', mRNA sequence
scaffold249_contigs=5	228827	gi|150433992|gb|ES892585.1|ES892585	306	87.83	304	0.13	99.35	34	3	189849	190150	4	306	1e-93	353	LET051F8_2005-10-06_1/LET051F8_B11_1 Solanum lycopersicum trichomes Solanum lycopersicum cDNA, mRNA sequence
scaffold249_contigs=5	228827	gi|16249348|gb|BI934876.1|BI934876	694	83.25	388	0.17	55.91	59	6	188956	189340	310	694	4e-93	351	EST554765 tomato flower, anthesis Solanum lycopersicum cDNA clone cTOD21I23 5' end, mRNA sequence
scaffold249_contigs=5	228827	gi|12625435|gb|BG125247.1|BG125247	640	84.01	369	0.16	57.66	53	6	188956	189320	268	634	1e-92	350	EST470893 tomato shoot/meristem Solanum lycopersicum cDNA clone cTOF8E21 5' sequence, mRNA sequence
scaffold249_contigs=5	228827	gi|6532514|gb|AW220830.1|AW220830	365	83.8	358	0.16	98.08	50	8	189451	189804	1	354	1e-87	333	EST297299 tomato fruit mature green, TAMU Solanum lycopersicum cDNA clone cLEF2F19, mRNA sequence
scaffold249_contigs=5	228827	gi|8107017|gb|AW931616.1|AW931616	446	80.52	462	0.2	100	61	24	189305	189758	6	446	6e-86	327	EST357459 tomato fruit mature green, TAMU Solanum lycopersicum cDNA clone cLEF45D10 5', mRNA sequence
scaffold249_contigs=5	228827	gi|117680261|gb|DB686333.1|DB686333	646	84.21	342	0.15	52.94	49	5	188956	189294	304	643	6e-86	327	DB686333 Solanum lycopersicum cv. Micro-Tom leaf Solanum lycopersicum cDNA clone LEFL1026AB06 5', mRNA sequence
scaffold249_contigs=5	228827	gi|6528170|gb|AW217359.1|AW217359	606	84.16	341	0.15	56.27	49	5	188956	189293	268	606	2e-85	326	EST296010 tomato flower buds 0-3 mm, Cornell University Solanum lycopersicum cDNA clone cTOA1A11 similar to putative heat shock cognate protein 80, mRNA sequence
scaffold249_contigs=5	228827	gi|6532908|gb|AW221224.1|AW221224	385	83.29	365	0.16	94.81	49	12	189431	189789	26	384	2e-85	326	EST297693 tomato fruit mature green, TAMU Solanum lycopersicum cDNA clone cLEF13B9, mRNA sequence
scaffold249_contigs=5	228827	gi|16249087|gb|BI934615.1|BI934615	673	83.02	371	0.16	55.13	51	12	188956	189321	310	673	2e-85	326	EST554504 tomato flower, anthesis Solanum lycopersicum cDNA clone cTOD20I20 5' end, mRNA sequence
scaffold249_contigs=5	228827	gi|18814336|gb|BM535578.1|BM535578	397	81.55	401	0.18	100	57	12	189029	189426	397	11	5e-82	315	EST588600 tomato breaker fruit Solanum lycopersicum cDNA clone cLEG67I8 5' end, mRNA sequence
scaffold249_contigs=5	228827	gi|7642639|gb|AW735801.1|AW735801	577	84.57	311	0.14	53.9	45	3	188956	189264	268	577	3e-79	305	EST336569 tomato flower buds 0-3 mm, Cornell University Solanum lycopersicum cDNA clone cTOA5C17 5', mRNA sequence
scaffold249_contigs=5	228827	gi|27414289|gb|BM956633.1|BM956633	377	82.09	374	0.16	99.2	49	14	189217	189587	18	376	1e-78	303	7-H-3 Tomato expression library upon Potato spindle tuber viroid Solanum lycopersicum cDNA similar to Heat shock congnate protein, mRNA sequence
scaffold249_contigs=5	228827	gi|7334000|gb|AW622353.1|AW622353	337	83.33	330	0.14	97.92	49	6	189355	189681	11	337	1e-77	300	EST313151 tomato root during/after fruit set, Cornell University Solanum lycopersicum cDNA clone cLEX15A1 5', mRNA sequence
scaffold249_contigs=5	228827	gi|9433214|gb|BE435371.1|BE435371	280	85.92	284	0.12	100	31	9	190006	190284	1	280	6e-76	294	EST406449 tomato breaker fruit, TIGR Solanum lycopersicum cDNA clone cLEG26O3, mRNA sequence
scaffold249_contigs=5	228827	gi|58227927|gb|BP884456.1|BP884456	203	85.92	206	0.09	100	23	6	189457	189659	1	203	5e-52	215	BP884456 Lycopersicon esculentum maturing fruit Solanum lycopersicum cDNA clone FA28CH08 5', mRNA sequence
scaffold249_contigs=5	228827	gi|58213431|gb|BP876908.1|BP876908	241	82.64	242	0.11	100	40	2	189491	189731	1	241	2e-51	213	BP876908 Lycopersicon esculentum maturing fruit Solanum lycopersicum cDNA clone FA06BE01 5', mRNA sequence
scaffold250_contigs=3	147663	gi|50892653|gb|AJ785262.1|AJ785262	791	83	641	0.43	81.04	86	21	4453	5083	1	628	1e-155	558	AJ785262 Lycopersicon esculentum var. cerasiforme fruit 12 days post anthesis Solanum lycopersicum var. cerasiforme cDNA clone LE12DG01, mRNA sequence
scaffold250_contigs=3	147663	gi|50892653|gb|AJ785262.1|AJ785262	791	81.96	643	0.44	81.29	92	21	7937	8569	6	634	5e-145	523	AJ785262 Lycopersicon esculentum var. cerasiforme fruit 12 days post anthesis Solanum lycopersicum var. cerasiforme cDNA clone LE12DG01, mRNA sequence
scaffold250_contigs=3	147663	gi|117685821|gb|DB712407.1|DB712407	717	84.54	537	0.36	74.9	77	6	60455	60988	717	184	2e-148	534	DB712407 Solanum lycopersicum cv. Micro-Tom fruit Solanum lycopersicum cDNA clone LEFL2011A22 5', mRNA sequence
scaffold250_contigs=3	147663	gi|14683054|gb|BI205330.1|BI205330	714	81.62	642	0.43	89.92	105	11	4453	5086	1	637	6e-144	520	EST523370 cTOS Solanum lycopersicum cDNA clone cTOS7L23 5' end, mRNA sequence
scaffold250_contigs=3	147663	gi|225924507|gb|GO374498.1|GO374498	1159	80.56	674	0.46	58.15	115	14	7911	8575	880	214	2e-139	505	ctsc3f21 Tomato Seed Library [C] Solanum lycopersicum cDNA clone cTSC-3-F21 5', mRNA sequence
scaffold250_contigs=3	147663	gi|6057399|gb|AW091804.1|AW091804	577	85.68	461	0.31	79.9	58	8	60427	60883	462	6	1e-131	479	EST284984 tomato mixed elicitor, BTI Solanum lycopersicum cDNA clone cLET16O14, mRNA sequence
scaffold250_contigs=3	147663	gi|117692622|gb|DB718667.1|DB718667	723	86.24	436	0.3	60.3	56	4	60555	60988	720	287	5e-130	473	DB718667 Solanum lycopersicum cv. Micro-Tom fruit Solanum lycopersicum cDNA clone LEFL2029K15 5', mRNA sequence
scaffold250_contigs=3	147663	gi|14688022|gb|BI210298.1|BI210298	674	82.55	533	0.36	79.08	84	7	4560	5086	7	536	4e-126	460	EST528338 cTOS Solanum lycopersicum cDNA clone cTOS22L2 5' end, mRNA sequence
scaffold250_contigs=3	147663	gi|7337681|gb|AW624654.1|AW624654	530	83.17	499	0.34	94.15	77	5	4593	5086	2	498	8e-123	449	EST322599 tomato flower buds 3-8 mm, Cornell University Solanum lycopersicum cDNA clone cTOB16H2 5', mRNA sequence
scaffold250_contigs=3	147663	gi|14682182|gb|BI204458.1|BI204458	694	83.17	499	0.34	71.9	77	5	4593	5086	17	513	8e-123	449	EST522498 cTOS Solanum lycopersicum cDNA clone cTOS5G15 5' end, mRNA sequence
scaffold250_contigs=3	147663	gi|14682729|gb|BI205005.1|BI205005	642	83.17	499	0.34	77.73	77	5	4593	5086	12	508	8e-123	449	EST523045 cTOS Solanum lycopersicum cDNA clone cTOS6P15 5' end, mRNA sequence
scaffold250_contigs=3	147663	gi|14684333|gb|BI206609.1|BI206609	691	83.17	499	0.34	72.21	77	5	4593	5086	17	513	8e-123	449	EST524649 cTOS Solanum lycopersicum cDNA clone cTOS11B17 5' end, mRNA sequence
scaffold250_contigs=3	147663	gi|14685967|gb|BI208243.1|BI208243	651	83.17	499	0.34	76.65	77	5	4593	5086	12	508	8e-123	449	EST526283 cTOS Solanum lycopersicum cDNA clone cTOS16B19 5' end, mRNA sequence
scaffold250_contigs=3	147663	gi|14686377|gb|BI208653.1|BI208653	687	83.17	499	0.34	72.63	77	5	4593	5086	12	508	8e-123	449	EST526693 cTOS Solanum lycopersicum cDNA clone cTOS17P23 5' end, mRNA sequence
scaffold250_contigs=3	147663	gi|7337683|gb|AW624656.1|AW624656	540	83	500	0.34	92.59	76	7	4593	5086	2	498	1e-121	446	EST322601 tomato flower buds 3-8 mm, Cornell University Solanum lycopersicum cDNA clone cTOB16H6 5', mRNA sequence
scaffold250_contigs=3	147663	gi|16232350|gb|BI925847.1|BI925847	711	84.09	465	0.31	65.4	64	8	4623	5083	699	241	5e-120	440	EST545736 tomato flower, buds 0-3 mm Solanum lycopersicum cDNA clone cTOA27L22 5' end, mRNA sequence
scaffold250_contigs=3	147663	gi|16232350|gb|BI925847.1|BI925847	711	83.47	472	0.32	66.39	67	9	8102	8569	699	235	1e-116	429	EST545736 tomato flower, buds 0-3 mm Solanum lycopersicum cDNA clone cTOA27L22 5' end, mRNA sequence
scaffold250_contigs=3	147663	gi|7337474|gb|AW624447.1|AW624447	568	84.81	428	0.29	75.35	58	5	4658	5083	1	423	5e-115	424	EST322392 tomato flower buds 3-8 mm, Cornell University Solanum lycopersicum cDNA clone cTOB15F18 5', mRNA sequence
scaffold250_contigs=3	147663	gi|7337474|gb|AW624447.1|AW624447	568	84.14	435	0.29	76.58	61	6	8137	8569	1	429	3e-112	414	EST322392 tomato flower buds 3-8 mm, Cornell University Solanum lycopersicum cDNA clone cTOB15F18 5', mRNA sequence
scaffold250_contigs=3	147663	gi|50879352|gb|CK715523.1|CK715523	587	80.68	533	0.36	90.8	93	10	4432	4959	528	1	2e-109	405	LERCD04P08 Seedlings treated without 0.2mM CdCl2 Solanum lycopersicum cDNA clone LERCD04P08, mRNA sequence
scaffold250_contigs=3	147663	gi|58228841|gb|BP885370.1|BP885370	485	82.08	480	0.33	98.97	70	16	4489	4960	9	480	1e-106	396	BP885370 Lycopersicon esculentum maturing fruit Solanum lycopersicum cDNA clone FA31CB06 5', mRNA sequence
scaffold250_contigs=3	147663	gi|13777926|gb|BG642905.1|BG642905	468	82.19	466	0.32	99.57	75	8	8014	8475	2	463	4e-106	394	EST511099 tomato shoot/meristem Solanum lycopersicum cDNA clone cTOF26C7 5' sequence, mRNA sequence
scaffold250_contigs=3	147663	gi|58213546|gb|BP877023.1|BP877023	481	81.82	473	0.32	98.34	82	4	4512	4982	11	481	4e-106	394	BP877023 Lycopersicon esculentum maturing fruit Solanum lycopersicum cDNA clone FA06DB12 5', mRNA sequence
scaffold250_contigs=3	147663	gi|14681381|gb|BI203657.1|BI203657	533	83.87	403	0.27	75.61	60	3	4688	5086	1	402	1e-101	379	EST521697 cTOS Solanum lycopersicum cDNA clone cTOS2L11 5' end, mRNA sequence
scaffold250_contigs=3	147663	gi|14683837|gb|BI206113.1|BI206113	614	83.17	404	0.27	65.8	62	4	8176	8575	1	402	3e-97	364	EST524153 cTOS Solanum lycopersicum cDNA clone cTOS10A15 5' end, mRNA sequence
scaffold250_contigs=3	147663	gi|14685498|gb|BI207774.1|BI207774	594	83.17	404	0.27	68.01	62	4	8176	8575	1	402	3e-97	364	EST525814 cTOS Solanum lycopersicum cDNA clone cTOS15G9 5' end, mRNA sequence
scaffold250_contigs=3	147663	gi|14687315|gb|BI209591.1|BI209591	600	83.17	404	0.27	67.33	62	4	8176	8575	1	402	3e-97	364	EST527631 cTOS Solanum lycopersicum cDNA clone cTOS20P21 5' end, mRNA sequence
scaffold250_contigs=3	147663	gi|6529963|gb|AW219089.1|AW219089	708	78.94	565	0.38	79.8	94	25	4521	5072	24	576	4e-96	361	EST301571 tomato root during/after fruit set, Cornell University Solanum lycopersicum cDNA clone cLEX2B2, mRNA sequence
scaffold250_contigs=3	147663	gi|16226492|gb|BI924078.1|BI924078	605	80.39	362	0.25	59.83	63	8	4432	4789	239	596	2e-68	268	EST543967 tomato flower, buds 0-3 mm Solanum lycopersicum cDNA clone cTOA22A8 5' end, mRNA sequence
scaffold250_contigs=3	147663	gi|4386183|gb|AI490873.1|AI490873	474	83.88	242	0.16	51.05	31	6	8330	8569	469	234	5e-55	224	EST241582 tomato shoot, Cornell Solanum lycopersicum cDNA clone cLEB3N23 similar to beta tubulin, mRNA sequence
scaffold250_contigs=3	147663	gi|12623679|gb|BG123491.1|BG123491	342	85.23	176	0.12	51.46	20	4	8395	8569	1	171	2e-40	176	EST469137 tomato shoot/meristem Solanum lycopersicum cDNA clone cTOF2I3 5' sequence similar to soybean tubulin beta-2 chain, mRNA sequence
scaffold254_contigs=6	145906	gi|117717110|gb|DB683631.1|DB683631	642	81.88	629	0.43	97.98	98	16	67104	67724	636	16	8e-143	516	DB683631 Solanum lycopersicum cv. Micro-Tom leaf Solanum lycopersicum cDNA clone LEFL1017BC03 5', mRNA sequence
scaffold254_contigs=6	145906	gi|9455423|gb|BE449920.1|BE449920	519	81.25	496	0.34	95.57	79	14	67334	67822	519	31	2e-104	388	EST400807 tomato root, plants pre-anthesis, Cornell University Solanum lycopersicum cDNA clone cLEY11I10, mRNA sequence
scaffold259_contigs=7	285819	gi|5271421|gb|AI773380.1|AI773380	480	80.38	316	0.11	65.83	50	12	23234	23543	84	393	2e-56	230	EST254480 tomato resistant, Cornell Solanum lycopersicum cDNA clone cLER6G24, mRNA sequence
scaffold262_contigs=3	30752	gi|7647091|gb|AW738146.1|AW738146	452	83.63	281	0.91	62.17	40	6	16753	17030	175	452	3e-66	259	EST339573 tomato flower buds, anthesis, Cornell University Solanum lycopersicum cDNA clone cTOD5K4 5', mRNA sequence
scaffold274_contigs=4	305643	gi|15197640|gb|BI422874.1|BI422874	678	73.4	376	0.12	55.46	66	27	135795	136147	215	579	3e-20	110	EST533540 tomato callus, TAMU Solanum lycopersicum cDNA clone cLEC71N12 5' end, mRNA sequence
scaffold274_contigs=4	305643	gi|58240304|gb|BP896833.1|BP896833	482	73.4	376	0.12	78.01	66	27	135795	136147	116	480	3e-20	110	BP896833 Lycopersicon esculentum leaf Solanum lycopersicum cDNA clone LA11DA10 5', mRNA sequence
scaffold274_contigs=4	305643	gi|117676742|gb|DB699446.1|DB699446	621	73.4	376	0.12	60.55	66	27	135795	136147	222	586	3e-20	110	DB699446 Solanum lycopersicum cv. Micro-Tom leaf Solanum lycopersicum cDNA clone LEFL1067BD04 5', mRNA sequence
scaffold274_contigs=4	305643	gi|117705351|gb|DB689544.1|DB689544	639	73.4	376	0.12	58.84	66	27	135795	136147	222	586	3e-20	110	DB689544 Solanum lycopersicum cv. Micro-Tom leaf Solanum lycopersicum cDNA clone LEFL1036BF01 5', mRNA sequence
scaffold280_contigs=12	597862	gi|4380908|gb|AI485537.1|AI485537	618	80.34	473	0.08	76.54	79	14	484340	484806	154	618	5e-91	346	EST243858 tomato ovary, TAMU Solanum lycopersicum cDNA clone cLED7E20, mRNA sequence
scaffold280_contigs=12	597862	gi|4382794|gb|AI487423.1|AI487423	683	80.34	473	0.08	69.25	79	14	484340	484806	154	618	5e-91	346	EST245745 tomato ovary, TAMU Solanum lycopersicum cDNA clone cLED11G11, mRNA sequence
scaffold280_contigs=12	597862	gi|6530774|gb|AW219900.1|AW219900	637	80.34	473	0.08	74.25	79	14	484340	484806	154	618	5e-91	346	EST302383 tomato root during/after fruit set, Cornell University Solanum lycopersicum cDNA clone cLEX6I9, mRNA sequence
scaffold280_contigs=12	597862	gi|16226127|gb|BI924014.1|BI924014	747	80.34	473	0.08	63.32	79	14	484340	484806	213	677	5e-91	346	EST543903 tomato flower, buds 0-3 mm Solanum lycopersicum cDNA clone cTOA22C15 5' end, mRNA sequence
scaffold280_contigs=12	597862	gi|16248261|gb|BI933789.1|BI933789	767	80.34	473	0.08	61.67	79	14	484340	484806	260	724	5e-91	346	EST553678 tomato flower, anthesis Solanum lycopersicum cDNA clone cTOD17L12 5' end, mRNA sequence
scaffold280_contigs=12	597862	gi|62927484|gb|BW685073.1|BW685073	635	80.34	473	0.08	74.49	79	14	484340	484806	163	627	5e-91	346	BW685073 Lycopersicon esculentum cv. Micro-Tom fruit Solanum lycopersicum cDNA clone FC01BH09 5', mRNA sequence
scaffold280_contigs=12	597862	gi|62932197|gb|BW689786.1|BW689786	716	80.34	473	0.08	66.06	79	14	484340	484806	250	714	5e-91	346	BW689786 Lycopersicon esculentum cv. Micro-Tom fruit Solanum lycopersicum cDNA clone FC16CE12 5', mRNA sequence
scaffold280_contigs=12	597862	gi|117685562|gb|DB687982.1|DB687982	716	80.34	473	0.08	66.06	79	14	484340	484806	232	696	5e-91	346	DB687982 Solanum lycopersicum cv. Micro-Tom leaf Solanum lycopersicum cDNA clone LEFL1031CE01 5', mRNA sequence
scaffold280_contigs=12	597862	gi|16240738|gb|BI928701.1|BI928701	681	80.7	456	0.08	66.96	76	12	484340	484789	154	603	2e-90	344	EST548590 tomato flower, 3 - 8 mm buds Solanum lycopersicum cDNA clone cTOB26I22 5' end, mRNA sequence
scaffold280_contigs=12	597862	gi|16244428|gb|BI929956.1|BI929956	722	80.7	456	0.08	63.16	76	12	484340	484789	199	648	2e-90	344	EST549845 tomato flower, 3 - 8 mm buds Solanum lycopersicum cDNA clone cTOB30J2 5' end, mRNA sequence
scaffold280_contigs=12	597862	gi|117716662|gb|DB721568.1|DB721568	753	80.13	473	0.08	62.82	80	14	484340	484806	256	720	2e-90	344	DB721568 Solanum lycopersicum cv. Micro-Tom fruit Solanum lycopersicum cDNA clone LEFL2038C22 5', mRNA sequence
scaffold280_contigs=12	597862	gi|5889862|gb|AW031106.1|AW031106	619	80.13	473	0.08	76.41	80	14	484340	484806	154	618	2e-89	340	EST274413 tomato callus, TAMU Solanum lycopersicum cDNA clone cLEC13E15 similar to A. thaliana genomic DNA, chr. 5 (P1 clone MRA19), mRNA sequence
scaffold280_contigs=12	597862	gi|9292773|gb|BE354797.1|BE354797	588	81.52	422	0.07	71.77	70	8	484340	484757	154	571	2e-89	340	EST354887 tomato flower buds 8 mm to pre-anthesis, Cornell University Solanum lycopersicum cDNA clone cTOC14O17, mRNA sequence
scaffold280_contigs=12	597862	gi|225417911|gb|FS184610.1|FS184610	574	81.52	422	0.07	73.52	70	8	484340	484757	157	574	2e-89	340	FS184610 Solanum lycopersicum cv Micro-Tom root Solanum lycopersicum cDNA clone LEFL3032E23 5', mRNA sequence
scaffold280_contigs=12	597862	gi|15196389|gb|BI422196.1|BI422196	526	81.42	409	0.07	77.76	68	8	484340	484744	122	526	2e-85	327	EST532862 tomato callus, TAMU Solanum lycopersicum cDNA clone cLEC69I8 5' end, mRNA sequence
scaffold280_contigs=12	597862	gi|5280833|gb|AI782792.1|AI782792	525	82.96	358	0.06	68.19	47	11	199365	199712	67	420	2e-80	311	EST263671 tomato susceptible, Cornell Solanum lycopersicum cDNA clone cLES20F18, mRNA sequence
scaffold280_contigs=12	597862	gi|14686210|gb|BI208486.1|BI208486	526	82.96	358	0.06	68.06	47	11	199365	199712	68	421	2e-80	311	EST526526 cTOS Solanum lycopersicum cDNA clone cTOS17A8 5' end, mRNA sequence
scaffold280_contigs=12	597862	gi|117702316|gb|DB702740.1|DB702740	562	82.96	358	0.06	63.7	47	11	199365	199712	94	447	2e-80	311	DB702740 Solanum lycopersicum cv. Micro-Tom leaf Solanum lycopersicum cDNA clone LEFL1077CE03 5', mRNA sequence
scaffold280_contigs=12	597862	gi|117704117|gb|DB708825.1|DB708825	562	82.96	358	0.06	63.7	47	11	199365	199712	94	447	2e-80	311	DB708825 Solanum lycopersicum cv. Micro-Tom leaf Solanum lycopersicum cDNA clone LEFL1098CB09 5', mRNA sequence
scaffold280_contigs=12	597862	gi|8104680|gb|AW929279.1|AW929279	604	80.82	391	0.07	64.74	67	8	484340	484726	216	602	4e-77	300	EST338067 tomato flower buds 8 mm to pre-anthesis, Cornell University Solanum lycopersicum cDNA clone cTOC7K9 5', mRNA sequence
scaffold280_contigs=12	597862	gi|5894630|gb|AW035874.1|AW035874	629	81.05	380	0.06	60.41	64	8	484340	484715	253	628	5e-76	296	EST282183 tomato callus, TAMU Solanum lycopersicum cDNA clone cLEC36N14, mRNA sequence
scaffold280_contigs=12	597862	gi|62929326|gb|BW686915.1|BW686915	710	78.89	431	0.07	60.7	77	12	484337	484760	183	606	5e-71	279	BW686915 Lycopersicon esculentum cv. Micro-Tom fruit Solanum lycopersicum cDNA clone FC07CE02 5', mRNA sequence
scaffold280_contigs=12	597862	gi|117679624|gb|DB678607.1|DB678607	829	78.89	431	0.07	51.99	77	12	484337	484760	213	636	5e-71	279	DB678607 Solanum lycopersicum cv. Micro-Tom leaf Solanum lycopersicum cDNA clone LEFL1001DE05 5', mRNA sequence
scaffold280_contigs=12	597862	gi|117684742|gb|DB685853.1|DB685853	765	78.89	431	0.07	56.34	77	12	484337	484760	179	602	5e-71	279	DB685853 Solanum lycopersicum cv. Micro-Tom leaf Solanum lycopersicum cDNA clone LEFL1024CC09 5', mRNA sequence
scaffold280_contigs=12	597862	gi|117697240|gb|DB718987.1|DB718987	755	78.89	431	0.07	57.09	77	12	484337	484760	203	626	5e-71	279	DB718987 Solanum lycopersicum cv. Micro-Tom fruit Solanum lycopersicum cDNA clone LEFL2030J11 5', mRNA sequence
scaffold280_contigs=12	597862	gi|225404777|gb|FS187261.1|FS187261	642	78.89	431	0.07	67.13	77	12	484337	484760	177	600	5e-71	279	FS187261 Solanum lycopersicum cv Micro-Tom root Solanum lycopersicum cDNA clone LEFL3046J15 5', mRNA sequence
scaffold280_contigs=12	597862	gi|117683035|gb|DB717605.1|DB717605	705	78.65	431	0.07	61.13	78	12	484337	484760	179	602	2e-70	278	DB717605 Solanum lycopersicum cv. Micro-Tom fruit Solanum lycopersicum cDNA clone LEFL2026I06 5', mRNA sequence
scaffold280_contigs=12	597862	gi|117692929|gb|DB723914.1|DB723914	710	78.84	430	0.07	60.56	77	12	484337	484759	202	624	2e-70	278	DB723914 Solanum lycopersicum cv. Micro-Tom fruit Solanum lycopersicum cDNA clone LEFL2045A21 5', mRNA sequence
scaffold280_contigs=12	597862	gi|117710673|gb|DB714005.1|DB714005	724	78.65	431	0.07	59.53	78	12	484337	484760	179	602	6e-70	276	DB714005 Solanum lycopersicum cv. Micro-Tom fruit Solanum lycopersicum cDNA clone LEFL2015L15 5', mRNA sequence
scaffold280_contigs=12	597862	gi|6529584|gb|AW218710.1|AW218710	484	81.55	336	0.06	69.42	54	8	484354	484685	150	481	3e-68	270	EST303893 tomato radicle, 5 d post-imbibition, Cornell University Solanum lycopersicum cDNA clone cLEZ10P23, mRNA sequence
scaffold280_contigs=12	597862	gi|225399538|gb|FS186836.1|FS186836	560	78.19	431	0.07	76.96	80	12	484337	484760	137	560	1e-67	268	FS186836 Solanum lycopersicum cv Micro-Tom root Solanum lycopersicum cDNA clone LEFL3045C02 5', mRNA sequence
scaffold280_contigs=12	597862	gi|12630422|gb|BG130234.1|BG130234	669	78.59	425	0.07	63.53	75	14	484337	484752	155	572	4e-67	267	EST475880 tomato shoot/meristem Solanum lycopersicum cDNA clone cTOF29N17 5' sequence, mRNA sequence
scaffold280_contigs=12	597862	gi|10903349|gb|BF097639.1|BF097639	494	79.01	405	0.07	81.98	71	12	484363	484760	25	422	1e-66	265	EST415712 tomato nutrient deficient roots Solanum lycopersicum cDNA clone cLEW23E1 5' sequence, mRNA sequence
scaffold280_contigs=12	597862	gi|117717963|gb|DB721195.1|DB721195	682	79.43	350	0.06	51.32	62	10	484354	484698	314	658	6e-65	259	DB721195 Solanum lycopersicum cv. Micro-Tom fruit Solanum lycopersicum cDNA clone LEFL2037B09 5', mRNA sequence
scaffold280_contigs=12	597862	gi|225392035|gb|FS195498.1|FS195498	372	79.4	364	0.06	97.85	58	17	492198	492554	364	11	6e-60	243	FS195498 Solanum lycopersicum cv Micro-Tom root Solanum lycopersicum cDNA clone LEFL3106K20 5', mRNA sequence
scaffold280_contigs=12	597862	gi|5892396|gb|AW033640.1|AW033640	416	79.61	358	0.06	86.06	56	17	492204	492554	413	66	2e-59	241	EST277211 tomato callus, TAMU Solanum lycopersicum cDNA clone cLEC29D13 similar to G-protein, putative, mRNA sequence
scaffold280_contigs=12	597862	gi|225407501|gb|FS205085.1|FS205085	416	78.93	356	0.06	85.58	61	12	484337	484685	68	416	5e-56	230	FS205085 Solanum lycopersicum cv Micro-Tom root Solanum lycopersicum cDNA clone LEFL3162H21 5', mRNA sequence
scaffold280_contigs=12	597862	gi|58212664|gb|BP876141.1|BP876141	470	79.3	314	0.05	66.81	51	12	484337	484643	163	469	2e-49	207	BP876141 Lycopersicon esculentum maturing fruit Solanum lycopersicum cDNA clone FA03DC06 5', mRNA sequence
scaffold280_contigs=12	597862	gi|58227505|gb|BP884034.1|BP884034	488	78.69	305	0.05	62.5	51	12	484337	484634	191	488	2e-44	191	BP884034 Lycopersicon esculentum maturing fruit Solanum lycopersicum cDNA clone FA27CB12 5', mRNA sequence
scaffold280_contigs=12	597862	gi|58214228|gb|BP877705.1|BP877705	482	79.02	286	0.05	59.34	48	10	484337	484616	201	480	1e-42	185	BP877705 Lycopersicon esculentum maturing fruit Solanum lycopersicum cDNA clone FA09BB01 5', mRNA sequence
scaffold280_contigs=12	597862	gi|225414118|gb|FS199819.1|FS199819	456	78.85	260	0.04	57.02	49	6	484340	484596	200	456	2e-40	178	FS199819 Solanum lycopersicum cv Micro-Tom root Solanum lycopersicum cDNA clone LEFL3140I17 5', mRNA sequence
scaffold280_contigs=12	597862	gi|58213975|gb|BP877452.1|BP877452	477	78.89	270	0.05	56.6	45	10	484337	484600	213	476	8e-39	172	BP877452 Lycopersicon esculentum maturing fruit Solanum lycopersicum cDNA clone FA08AH12 5', mRNA sequence
scaffold280_contigs=12	597862	gi|8109919|gb|AW934511.1|AW934511	391	79.58	240	0.04	61.38	45	4	484340	484577	154	391	1e-37	169	EST353415 tomato flower buds 0-3 mm, Cornell University Solanum lycopersicum cDNA clone cTOA8K23 5', mRNA sequence
scaffold280_contigs=12	597862	gi|225417975|gb|FS184324.1|FS184324	389	78.4	250	0.04	64.27	43	9	484337	484580	143	387	1e-32	152	FS184324 Solanum lycopersicum cv Micro-Tom root Solanum lycopersicum cDNA clone LEFL3031F16 5', mRNA sequence
scaffold281_contigs=6	413139	gi|9429974|gb|BE432131.1|BE432131	377	77.27	220	0.05	58.36	33	14	161470	161676	18	233	3e-21	113	EST398660 tomato breaker fruit, TIGR Solanum lycopersicum cDNA clone cLEG6E20, mRNA sequence
scaffold282_contigs=5	138884	gi|229470458|gb|GO653176.1|GO653176	250	97.69	130	0.09	52	3	0	132881	133010	81	210	5e-55	224	U-34 Drought Stressed Tomato leaves Solanum lycopersicum cDNA clone U-34 5', mRNA sequence
scaffold282_contigs=5	138884	gi|229470472|gb|GO653190.1|GO653190	250	97.69	130	0.09	52	3	0	132881	133010	250	121	5e-55	224	U-48 Drought Stressed Tomato leaves Solanum lycopersicum cDNA clone U-48 5', mRNA sequence
scaffold282_contigs=5	138884	gi|555942122|gb|GH204805.1|GH204805	214	97.69	130	0.09	60.75	3	0	132881	133010	185	56	5e-55	224	P16G1 Geraniol treated Tomato seedling subtraction library Solanum lycopersicum cDNA, mRNA sequence
scaffold282_contigs=5	138884	gi|169639573|gb|FE597476.1|FE597476	191	96.92	130	0.09	68.06	4	0	132881	133010	164	35	2e-53	219	Lessubhybfrag12 Library of tomato plant treated with RNMV infected rice leaf sap Solanum lycopersicum cDNA clone Lessubhybrrna similar to Hypothetical protein, mRNA sequence
scaffold282_contigs=5	138884	gi|229470434|gb|GO653196.1|GO653196	240	97.5	120	0.09	50	3	0	132891	133010	240	121	2e-49	206	U-54 Drought Stressed Tomato leaves Solanum lycopersicum cDNA clone U-54 5', mRNA sequence
scaffold282_contigs=5	138884	gi|194319867|gb|BY999979.1|BY999979	112	97.17	106	0.08	94.64	3	0	132881	132986	106	1	1e-41	180	BY999979 Solanum lycopersicum Aichi-first leaf 4-week old Solanum lycopersicum cDNA clone 94AF4D08, mRNA sequence
scaffold282_contigs=5	138884	gi|261469696|gb|GT168453.1|GT168453	111	96.08	102	0.07	91.89	3	1	132909	133010	111	11	3e-37	165	M82T7el_03_H21_T7-ZL LA3475 Type VII trichomes Solanum lycopersicum cDNA, mRNA sequence
scaffold282_contigs=5	138884	gi|157885146|gb|EX487910.1|EX487910	135	98.77	81	0.06	60	1	0	132881	132961	55	135	4e-31	145	LZYTDF36 tomato leave library Solanum lycopersicum cDNA, mRNA sequence
scaffold288_contigs=2	93093	gi|14681567|gb|BI203843.1|BI203843	705	93.31	359	0.39	50.92	20	4	59338	59694	677	321	2e-146	527	EST521883 cTOS Solanum lycopersicum cDNA clone cTOS3A20 5' end, mRNA sequence
scaffold288_contigs=2	93093	gi|14683108|gb|BI205384.1|BI205384	706	91.69	361	0.39	51.13	21	9	59338	59694	676	321	9e-136	492	EST523424 cTOS Solanum lycopersicum cDNA clone cTOS7H2 5' end, mRNA sequence
scaffold290_contigs=8	138031	gi|117687976|gb|DB718076.1|DB718076	299	96.08	153	0.11	51.17	6	0	82219	82371	1	153	8e-63	250	DB718076 Solanum lycopersicum cv. Micro-Tom fruit Solanum lycopersicum cDNA clone LEFL2027O10 5', mRNA sequence
scaffold297_contigs=3	150492	gi|13678405|gb|BG626932.1|BG626932	319	87.89	256	0.17	80.25	29	2	94929	95183	33	287	9e-78	300	cC-esflcLEL15C10d1 Tomato flower library from a mixture of developmental stages Solanum lycopersicum cDNA clone cC-esflcLEL15C10d1, mRNA sequence
scaffold297_contigs=3	150492	gi|13679585|gb|BG628112.1|BG628112	318	87.89	256	0.17	80.5	29	2	94929	95183	33	287	9e-78	300	cC-esflcLEL20G01a1 Tomato flower library from a mixture of developmental stages Solanum lycopersicum cDNA clone cC-esflcLEL20G01a1, mRNA sequence
scaffold300_contigs=5	165861	gi|7333066|gb|AW621419.1|AW621419	531	79.59	387	0.23	72.88	53	23	39894	40264	23	399	8e-64	254	EST312217 tomato root during/after fruit set, Cornell University Solanum lycopersicum cDNA clone cLEX11N6 5', mRNA sequence
scaffold301_contigs=4	71576	gi|16236923|gb|BI927349.1|BI927349	477	76.43	314	0.44	65.83	54	16	57656	57962	6	306	1e-33	152	EST547238 tomato flower, 3 - 8 mm buds Solanum lycopersicum cDNA clone cTOB22E1 5' end, mRNA sequence
scaffold301_contigs=4	71576	gi|8105110|gb|AW929709.1|AW929709	462	76.01	296	0.41	64.07	51	16	57664	57952	180	462	1e-28	135	EST338497 tomato flower buds 8 mm to pre-anthesis, Cornell University Solanum lycopersicum cDNA clone cTOC10O7 5', mRNA sequence
scaffold302_contigs=12	461291	gi|16244205|gb|BI929733.1|BI929733	505	82.68	306	0.07	60.59	40	13	431521	431819	203	502	5e-65	259	EST549622 tomato flower, 3 - 8 mm buds Solanum lycopersicum cDNA clone cTOB30E9 5' end, mRNA sequence
scaffold302_contigs=12	461291	gi|50878950|gb|CK715121.1|CK715121	262	86.36	132	0.03	50.38	16	2	127949	128079	254	124	5e-30	143	LECAD02J22 Seedlings treated with 0.2mM CdCl2 Solanum lycopersicum cDNA clone LECAD02J22, mRNA sequence
scaffold302_contigs=12	461291	gi|16217424|gb|BI921396.1|BI921396	405	78.8	217	0.05	53.58	30	15	89347	89555	270	62	1e-26	132	EST541299 tomato callus Solanum lycopersicum cDNA clone cLEC73K22 5' end, mRNA sequence
scaffold305_contigs=7	352239	gi|117700405|gb|DB690252.1|DB690252	716	82.33	498	0.14	69.55	74	14	321578	322068	213	703	2e-113	420	DB690252 Solanum lycopersicum cv. Micro-Tom leaf Solanum lycopersicum cDNA clone LEFL1038CC12 5', mRNA sequence
scaffold305_contigs=7	352239	gi|117695182|gb|DB687399.1|DB687399	672	82.44	467	0.13	69.49	68	14	321578	322037	213	672	3e-106	396	DB687399 Solanum lycopersicum cv. Micro-Tom leaf Solanum lycopersicum cDNA clone LEFL1029DB04 5', mRNA sequence
scaffold305_contigs=7	352239	gi|117724437|gb|DB690612.1|DB690612	702	81.56	488	0.14	69.52	76	14	321576	322056	220	700	1e-104	390	DB690612 Solanum lycopersicum cv. Micro-Tom leaf Solanum lycopersicum cDNA clone LEFL1039DC09 5', mRNA sequence
scaffold305_contigs=7	352239	gi|117717890|gb|DB726564.1|DB726564	759	80.56	499	0.14	65.74	80	17	321578	322068	239	728	4e-104	388	DB726564 Solanum lycopersicum cv. Micro-Tom fruit Solanum lycopersicum cDNA clone LEFL2052M09 5', mRNA sequence
scaffold305_contigs=7	352239	gi|117695454|gb|DB694369.1|DB694369	678	81.49	470	0.13	69.32	73	14	321576	322038	211	673	1e-99	374	DB694369 Solanum lycopersicum cv. Micro-Tom leaf Solanum lycopersicum cDNA clone LEFL1051AH07 5', mRNA sequence
scaffold305_contigs=7	352239	gi|225419551|gb|FS195254.1|FS195254	559	81.93	415	0.12	74.24	63	12	321578	321986	151	559	3e-91	346	FS195254 Solanum lycopersicum cv Micro-Tom root Solanum lycopersicum cDNA clone LEFL3105K15 5', mRNA sequence
scaffold305_contigs=7	352239	gi|117718136|gb|DB697595.1|DB697595	614	82.35	408	0.12	66.45	60	12	321578	321979	213	614	1e-90	344	DB697595 Solanum lycopersicum cv. Micro-Tom leaf Solanum lycopersicum cDNA clone LEFL1061BF03 5', mRNA sequence
scaffold305_contigs=7	352239	gi|117706747|gb|DB703155.1|DB703155	615	81.75	411	0.12	66.83	63	12	321576	321980	211	615	2e-87	333	DB703155 Solanum lycopersicum cv. Micro-Tom leaf Solanum lycopersicum cDNA clone LEFL1078DC08 5', mRNA sequence
scaffold305_contigs=7	352239	gi|117676611|gb|DB699327.1|DB699327	550	81.63	343	0.1	62.36	51	12	321578	321914	214	550	1e-69	274	DB699327 Solanum lycopersicum cv. Micro-Tom leaf Solanum lycopersicum cDNA clone LEFL1067AA01 5', mRNA sequence
scaffold305_contigs=7	352239	gi|117715965|gb|DB678496.1|DB678496	560	81.27	347	0.1	61.96	53	12	321576	321916	220	560	2e-68	270	DB678496 Solanum lycopersicum cv. Micro-Tom leaf Solanum lycopersicum cDNA clone LEFL1001CC07 5', mRNA sequence
scaffold305_contigs=7	352239	gi|117708783|gb|DB703594.1|DB703594	549	81.16	345	0.1	62.84	53	12	321576	321914	211	549	2e-67	267	DB703594 Solanum lycopersicum cv. Micro-Tom leaf Solanum lycopersicum cDNA clone LEFL1080AC07 5', mRNA sequence
scaffold305_contigs=7	352239	gi|7333039|gb|AW621392.1|AW621392	370	81.43	210	0.06	56.76	37	2	178075	178283	99	307	2e-38	171	EST312190 tomato root during/after fruit set, Cornell University Solanum lycopersicum cDNA clone cLEX11H14 5', mRNA sequence
scaffold305_contigs=7	352239	gi|14084960|gb|BG735271.1|BG735271	338	82.2	191	0.05	56.51	34	0	178075	178265	143	333	8e-37	165	cC-esflcLEL33E22a1 Tomato flower library from a mixture of developmental stages Solanum lycopersicum cDNA, mRNA sequence
scaffold305_contigs=7	352239	gi|50878791|gb|CK714962.1|CK714962	315	82.49	177	0.05	56.19	31	0	178075	178251	177	1	5e-34	156	LECAD02C13 Seedlings treated with 0.2mM CdCl2 Solanum lycopersicum cDNA clone LECAD02C13, mRNA sequence
scaffold305_contigs=7	352239	gi|12631718|gb|BG131530.1|BG131530	310	82.18	174	0.05	56.13	31	0	178075	178248	137	310	2e-32	150	EST464422 tomato crown gall Solanum lycopersicum cDNA clone cTOE4O8 5' sequence, mRNA sequence
scaffold305_contigs=7	352239	gi|7411971|gb|AW650733.1|AW650733	239	87.5	128	0.04	53.56	16	0	178153	178280	29	156	8e-32	148	EST329187 tomato germinating seedlings, TAMU Solanum lycopersicum cDNA clone cLEI13P6 5', mRNA sequence
scaffold306_contigs=7	313522	gi|62932580|gb|BW690169.1|BW690169	826	79.02	553	0.18	66.95	90	26	9051	9590	286	825	4e-94	355	BW690169 Lycopersicon esculentum cv. Micro-Tom fruit Solanum lycopersicum cDNA clone FC17DC01 5', mRNA sequence
scaffold306_contigs=7	313522	gi|58238910|gb|BP895439.1|BP895439	481	81.05	343	0.11	71.31	53	12	9026	9362	357	21	2e-66	263	BP895439 Lycopersicon esculentum maturing fruit Solanum lycopersicum cDNA clone FB18CD07 5', mRNA sequence
scaffold306_contigs=7	313522	gi|4386281|gb|AI490971.1|AI490971	569	82.08	318	0.1	55.89	45	12	9051	9362	250	561	9e-66	261	EST241680 tomato shoot, Cornell Solanum lycopersicum cDNA clone cLEB3K17, mRNA sequence
scaffold306_contigs=7	313522	gi|8104213|gb|AW928818.1|AW928818	587	82.08	318	0.1	54.17	45	12	9051	9362	255	566	9e-66	261	EST337606 tomato flower buds 8 mm to pre-anthesis, Cornell University Solanum lycopersicum cDNA clone cTOC3O1 5', mRNA sequence
scaffold306_contigs=7	313522	gi|10903445|gb|BF097735.1|BF097735	623	82.08	318	0.1	51.04	45	12	9051	9362	238	549	9e-66	261	EST415808 tomato nutrient deficient roots Solanum lycopersicum cDNA clone cLEW23M12 5' sequence, mRNA sequence
scaffold306_contigs=7	313522	gi|16241506|gb|BI928957.1|BI928957	690	78.08	447	0.14	64.78	75	23	9051	9486	248	682	9e-66	261	EST548846 tomato flower, 3 - 8 mm buds Solanum lycopersicum cDNA clone cTOB27M15 5' end, mRNA sequence
scaffold306_contigs=7	313522	gi|58214436|gb|BP877913.1|BP877913	475	82.08	318	0.1	66.95	45	12	9051	9362	58	369	9e-66	261	BP877913 Lycopersicon esculentum maturing fruit Solanum lycopersicum cDNA clone FA10AG09 5', mRNA sequence
scaffold306_contigs=7	313522	gi|58229703|gb|BP886232.1|BP886232	478	82.08	318	0.1	66.53	45	12	9051	9362	159	470	9e-66	261	BP886232 Lycopersicon esculentum maturing fruit Solanum lycopersicum cDNA clone FA33DG08 5', mRNA sequence
scaffold306_contigs=7	313522	gi|225390909|gb|FS185197.1|FS185197	549	82.08	318	0.1	57.92	45	12	9051	9362	203	514	9e-66	261	FS185197 Solanum lycopersicum cv Micro-Tom root Solanum lycopersicum cDNA clone LEFL3034I07 5', mRNA sequence
scaffold306_contigs=7	313522	gi|12634428|gb|BG134240.1|BG134240	507	83.04	289	0.09	57	45	4	190456	190742	297	11	3e-65	259	EST467132 tomato crown gall Solanum lycopersicum cDNA clone cTOE15D24 5' sequence, mRNA sequence
scaffold306_contigs=7	313522	gi|225401248|gb|FS181984.1|FS181984	403	83.04	289	0.09	71.71	45	4	190456	190742	310	24	3e-65	259	FS181984 Solanum lycopersicum cv Micro-Tom root Solanum lycopersicum cDNA clone LEFL3014G20 5', mRNA sequence
scaffold306_contigs=7	313522	gi|58249041|gb|BP905570.1|BP905570	474	83.52	273	0.09	57.59	41	4	190456	190726	283	13	5e-63	252	BP905570 Lycopersicon esculentum leaf Solanum lycopersicum cDNA clone LB14CD04 5', mRNA sequence
scaffold306_contigs=7	313522	gi|4386287|gb|AI490977.1|AI490977	567	81.5	319	0.1	56.26	45	14	9051	9362	250	561	2e-62	250	EST241686 tomato shoot, Cornell Solanum lycopersicum cDNA clone cLEB3K17, mRNA sequence
scaffold306_contigs=7	313522	gi|225404269|gb|FS198211.1|FS198211	574	81.54	298	0.1	51.92	43	12	9051	9342	283	574	5e-58	235	FS198211 Solanum lycopersicum cv Micro-Tom root Solanum lycopersicum cDNA clone LEFL3130H08 5', mRNA sequence
scaffold306_contigs=7	313522	gi|5604715|gb|AI898813.1|AI898813	347	82.12	274	0.09	78.96	43	6	190456	190726	283	13	7e-57	231	EST268256 tomato ovary, TAMU Solanum lycopersicum cDNA clone cLED35B12, mRNA sequence
scaffold306_contigs=7	313522	gi|9432687|gb|BE434844.1|BE434844	498	81.75	263	0.08	52.81	38	10	9051	9308	240	497	9e-51	211	EST405922 tomato breaker fruit, TIGR Solanum lycopersicum cDNA clone cLEG23N12, mRNA sequence
scaffold306_contigs=7	313522	gi|16241759|gb|BI929033.1|BI929033	151	84.62	130	0.04	86.09	20	0	190610	190739	130	1	3e-26	130	EST548922 tomato flower, 3 - 8 mm buds Solanum lycopersicum cDNA clone cTOB27B3 5' end, mRNA sequence
scaffold306_contigs=7	313522	gi|5897539|gb|AW038785.1|AW038785	122	87.62	105	0.03	86.07	13	0	190638	190742	117	13	4e-24	122	EST280741 tomato mixed elicitor, BTI Solanum lycopersicum cDNA clone cLET5L5, mRNA sequence
scaffold312_contigs=3	130489	gi|5271464|gb|AI773423.1|AI773423	405	87.36	277	0.21	68.4	22	10	25101	25372	344	76	2e-79	305	EST254523 tomato resistant, Cornell Solanum lycopersicum cDNA clone cLER7A13, mRNA sequence
scaffold312_contigs=3	130489	gi|164293475|gb|EL645784.1|EL645784	180	84.62	182	0.14	100	14	10	25157	25333	180	8	2e-38	169	LeCfAFLP234 Avr4/Cf-4 and Avr9/Cf-9 cDNA-AFLP2003 Solanum lycopersicum cDNA clone LeCfAFLP fragment 304, mRNA sequence
scaffold313_contigs=6	293160	gi|12631163|gb|BG130975.1|BG130975	407	80.19	207	0.07	50.86	33	8	60049	60251	8	210	7e-32	148	EST463867 tomato crown gall Solanum lycopersicum cDNA clone cTOE2G1 5' sequence similar to L. esculentum auxin-induced proteinase inhibitor (ARPI), mRNA sequence
scaffold313_contigs=6	293160	gi|12633028|gb|BG132840.1|BG132840	404	80.19	207	0.07	51.24	33	8	60049	60251	8	210	7e-32	148	EST465732 tomato crown gall Solanum lycopersicum cDNA clone cTOE9H6 5' sequence, mRNA sequence
scaffold313_contigs=6	293160	gi|58234764|gb|BP891293.1|BP891293	402	80.19	207	0.07	51.49	33	8	60049	60251	51	253	7e-32	148	BP891293 Lycopersicon esculentum maturing fruit Solanum lycopersicum cDNA clone FB05DH02 5', mRNA sequence
scaffold313_contigs=6	293160	gi|117686577|gb|DB712476.1|DB712476	760	73.18	481	0.16	63.29	97	25	227529	227990	1	468	9e-31	145	DB712476 Solanum lycopersicum cv. Micro-Tom fruit Solanum lycopersicum cDNA clone LEFL2011E06 5', mRNA sequence
scaffold313_contigs=6	293160	gi|5897179|gb|AW038425.1|AW038425	405	79.61	206	0.07	50.86	36	6	60049	60251	1	203	3e-30	143	EST280108 tomato mixed elicitor, BTI Solanum lycopersicum cDNA clone cLET5E18, mRNA sequence
scaffold313_contigs=6	293160	gi|5900133|gb|AW041379.1|AW041379	395	79.61	206	0.07	52.15	36	6	60049	60251	8	210	3e-30	143	EST284243 tomato mixed elicitor, BTI Solanum lycopersicum cDNA clone cLET13F24, mRNA sequence
scaffold313_contigs=6	293160	gi|10943566|gb|BF113876.1|BF113876	396	79.61	206	0.07	52.02	36	6	60049	60251	8	210	3e-30	143	EST441466 tomato root, plant at pre-anthesis Solanum lycopersicum cDNA clone cLEY23C9 5' sequence, mRNA sequence
scaffold313_contigs=6	293160	gi|11388214|gb|AI776465.2|AI776465	395	79.61	206	0.07	52.15	36	6	60049	60251	8	210	3e-30	143	EST257565 tomato resistant, Cornell Solanum lycopersicum cDNA clone cLER18H7, mRNA sequence
scaffold313_contigs=6	293160	gi|12623842|gb|BG123654.1|BG123654	395	79.61	206	0.07	52.15	36	6	60049	60251	8	210	3e-30	143	EST469300 tomato shoot/meristem Solanum lycopersicum cDNA clone cTOF2N1 5' sequence, mRNA sequence
scaffold313_contigs=6	293160	gi|12630524|gb|BG130336.1|BG130336	399	79.61	206	0.07	51.63	36	6	60049	60251	8	210	3e-30	143	EST475982 tomato shoot/meristem Solanum lycopersicum cDNA clone cTOF30C9 5' sequence, mRNA sequence
scaffold313_contigs=6	293160	gi|12633686|gb|BG133498.1|BG133498	382	79.61	206	0.07	53.93	36	6	60049	60251	8	210	3e-30	143	EST466390 tomato crown gall Solanum lycopersicum cDNA clone cTOE13M17 5' sequence, mRNA sequence
scaffold313_contigs=6	293160	gi|13777521|gb|BG642659.1|BG642659	395	79.61	206	0.07	52.15	36	6	60049	60251	8	210	3e-30	143	EST510853 tomato shoot/meristem Solanum lycopersicum cDNA clone cTOF25E22 5' sequence, mRNA sequence
scaffold313_contigs=6	293160	gi|14684341|gb|BI206617.1|BI206617	406	79.61	206	0.07	50.74	36	6	60049	60251	8	210	3e-30	143	EST524657 cTOS Solanum lycopersicum cDNA clone cTOS11D13 5' end, mRNA sequence
scaffold313_contigs=6	293160	gi|14686350|gb|BI208626.1|BI208626	406	79.61	206	0.07	50.74	36	6	60049	60251	8	210	3e-30	143	EST526666 cTOS Solanum lycopersicum cDNA clone cTOS17L7 5' end, mRNA sequence
scaffold313_contigs=6	293160	gi|16245398|gb|BI930926.1|BI930926	397	79.61	206	0.07	51.89	36	6	60049	60251	8	210	3e-30	143	EST550815 tomato flower, 8 mm to preanthesis buds Solanum lycopersicum cDNA clone cTOC18B3 5' end, mRNA sequence
scaffold313_contigs=6	293160	gi|58233102|gb|BP889631.1|BP889631	411	79.61	206	0.07	50.12	36	6	60049	60251	17	219	3e-30	143	BP889631 Lycopersicon esculentum maturing fruit Solanum lycopersicum cDNA clone FB01AH05 5', mRNA sequence
scaffold313_contigs=6	293160	gi|58234014|gb|BP890543.1|BP890543	400	79.61	206	0.07	51.5	36	6	60049	60251	13	215	3e-30	143	BP890543 Lycopersicon esculentum maturing fruit Solanum lycopersicum cDNA clone FB03DD08 5', mRNA sequence
scaffold313_contigs=6	293160	gi|58248990|gb|BP905519.1|BP905519	405	79.61	206	0.07	50.86	36	6	60049	60251	18	220	3e-30	143	BP905519 Lycopersicon esculentum leaf Solanum lycopersicum cDNA clone LB14BG12 5', mRNA sequence
scaffold313_contigs=6	293160	gi|225415910|gb|FS189302.1|FS189302	411	79.61	206	0.07	50.12	36	6	60049	60251	14	216	3e-30	143	FS189302 Solanum lycopersicum cv Micro-Tom root Solanum lycopersicum cDNA clone LEFL3063C18 5', mRNA sequence
scaffold313_contigs=6	293160	gi|261469317|gb|GT164624.1|GT164624	377	79.61	206	0.07	54.64	36	6	60049	60251	5	207	3e-30	143	M82T1_04_E19_T7-ZL LA3475 Type I trichomes Solanum lycopersicum cDNA, mRNA sequence
scaffold313_contigs=6	293160	gi|117705961|gb|DB720455.1|DB720455	364	80.43	184	0.06	50.55	30	6	60071	60251	1	181	5e-28	135	DB720455 Solanum lycopersicum cv. Micro-Tom fruit Solanum lycopersicum cDNA clone LEFL2034O16 5', mRNA sequence
scaffold313_contigs=6	293160	gi|14687690|gb|BI209966.1|BI209966	267	84.17	139	0.05	52.06	20	2	60114	60251	8	145	2e-27	134	EST528006 cTOS Solanum lycopersicum cDNA clone cTOS21J2 5' end, mRNA sequence
scaffold313_contigs=6	293160	gi|5888578|gb|AW029822.1|AW029822	417	74.37	355	0.12	85.13	69	19	227604	227947	44	387	7e-27	132	EST273077 tomato callus, TAMU Solanum lycopersicum cDNA clone cLEC16A3, mRNA sequence
scaffold313_contigs=6	293160	gi|62933803|gb|BW691392.1|BW691392	313	78.61	201	0.07	64.22	37	6	60049	60246	14	211	9e-26	128	BW691392 Lycopersicon esculentum cv. Micro-Tom fruit Solanum lycopersicum cDNA clone FC22AE06 5', mRNA sequence
scaffold313_contigs=6	293160	gi|315926398|gb|HS412102.1|HS412102	124	85.47	117	0.04	94.35	15	2	60114	60229	121	6	1e-23	121	1_40 tomato cells/protective F. oxysporum (Fom24) interaction (Solanum lycopersicum) Solanum lycopersicum cDNA clone Sl_Fom24_1_40, mRNA sequence
scaffold313_contigs=6	293160	gi|315926399|gb|HS412103.1|HS412103	124	84.55	123	0.04	99.19	17	2	60114	60235	1	122	1e-23	121	1_56 tomato cells/protective F. oxysporum (Fom24) interaction (Solanum lycopersicum) Solanum lycopersicum cDNA clone Sl_Fom24_1_56, mRNA sequence
scaffold313_contigs=6	293160	gi|315926400|gb|HS412104.1|HS412104	127	85.47	117	0.04	92.13	15	2	60114	60229	121	6	1e-23	121	1_160 tomato cells/protective F. oxysporum (Fom24) interaction (Solanum lycopersicum) Solanum lycopersicum cDNA clone Sl_Fom24_1_160, mRNA sequence
scaffold313_contigs=6	293160	gi|315926397|gb|HS412101.1|HS412101	127	84.43	122	0.04	96.06	17	2	60114	60234	121	1	5e-23	119	1_12 tomato cells/protective F. oxysporum (Fom24) interaction (Solanum lycopersicum) Solanum lycopersicum cDNA clone Sl_Fom24_1_12, mRNA sequence
scaffold313_contigs=6	293160	gi|6061871|gb|AW096276.1|AW096276	166	80.25	162	0.06	97.59	26	6	60049	60207	8	166	2e-22	117	EST289456 tomato mixed elicitor, BTI Solanum lycopersicum cDNA clone cLET37I14, mRNA sequence
scaffold313_contigs=6	293160	gi|225401513|gb|FS203059.1|FS203059	139	86.73	98	0.03	70.5	11	2	63610	63706	139	43	1e-19	108	FS203059 Solanum lycopersicum cv Micro-Tom root Solanum lycopersicum cDNA clone LEFL3155J23 5', mRNA sequence
scaffold313_contigs=6	293160	gi|5278788|gb|AI780651.1|AI780651	129	79.37	126	0.04	97.67	18	8	60049	60170	8	129	7e-12	82.4	EST261626 tomato susceptible, Cornell Solanum lycopersicum cDNA clone cLES13A15, mRNA sequence
scaffold315_contigs=11	541251	gi|4382397|gb|AI487026.1|AI487026	556	92.01	288	0.05	51.8	22	1	408374	408660	288	1	2e-108	403	EST245348 tomato ovary, TAMU Solanum lycopersicum cDNA clone cLED5F20, mRNA sequence
scaffold315_contigs=11	541251	gi|10942885|gb|BF113195.1|BF113195	568	79.61	363	0.07	63.91	48	24	353927	354272	55	408	3e-58	237	EST440785 tomato breaker fruit Solanum lycopersicum cDNA clone cLEG43H10 5' sequence similar to putative protein {Arabidopsis thaliana}, mRNA sequence
scaffold315_contigs=11	541251	gi|18262461|gb|BM410831.1|BM410831	569	79.61	363	0.07	63.8	48	24	353927	354272	55	408	3e-58	237	EST585158 tomato breaker fruit Solanum lycopersicum cDNA clone cLEG54D12 5' end, mRNA sequence
scaffold315_contigs=11	541251	gi|58233577|gb|BP890106.1|BP890106	476	79.61	363	0.07	76.26	48	24	353927	354272	54	407	3e-58	237	BP890106 Lycopersicon esculentum maturing fruit Solanum lycopersicum cDNA clone FB02CD02 5', mRNA sequence
scaffold315_contigs=11	541251	gi|58234413|gb|BP890942.1|BP890942	480	79.61	363	0.07	75.62	48	24	353927	354272	63	416	3e-58	237	BP890942 Lycopersicon esculentum maturing fruit Solanum lycopersicum cDNA clone FB05AA01 5', mRNA sequence
scaffold315_contigs=11	541251	gi|58236033|gb|BP892562.1|BP892562	481	79.61	363	0.07	75.47	48	24	353927	354272	57	410	3e-58	237	BP892562 Lycopersicon esculentum maturing fruit Solanum lycopersicum cDNA clone FB10CB07 5', mRNA sequence
scaffold315_contigs=11	541251	gi|58248366|gb|BP904895.1|BP904895	484	79.61	363	0.07	75	48	24	353927	354272	58	411	3e-58	237	BP904895 Lycopersicon esculentum leaf Solanum lycopersicum cDNA clone LB12DB07 5', mRNA sequence
scaffold315_contigs=11	541251	gi|58248811|gb|BP905340.1|BP905340	478	79.61	363	0.07	75.94	48	24	353927	354272	58	411	3e-58	237	BP905340 Lycopersicon esculentum leaf Solanum lycopersicum cDNA clone LB13DH05 5', mRNA sequence
scaffold315_contigs=11	541251	gi|62927402|gb|BW684991.1|BW684991	593	79.61	363	0.07	61.21	48	24	353927	354272	91	444	3e-58	237	BW684991 Lycopersicon esculentum cv. Micro-Tom fruit Solanum lycopersicum cDNA clone FC01AH04 5', mRNA sequence
scaffold315_contigs=11	541251	gi|62927535|gb|BW685124.1|BW685124	572	79.61	363	0.07	63.46	48	24	353927	354272	89	442	3e-58	237	BW685124 Lycopersicon esculentum cv. Micro-Tom fruit Solanum lycopersicum cDNA clone FC02AE01 5', mRNA sequence
scaffold315_contigs=11	541251	gi|62931392|gb|BW688981.1|BW688981	560	79.61	363	0.07	64.82	48	24	353927	354272	91	444	3e-58	237	BW688981 Lycopersicon esculentum cv. Micro-Tom fruit Solanum lycopersicum cDNA clone FC13DE01 5', mRNA sequence
scaffold315_contigs=11	541251	gi|9455778|gb|BE450275.1|BE450275	546	79.34	363	0.07	66.48	49	24	353927	354272	53	406	1e-56	231	EST401162 tomato root, plants pre-anthesis, Cornell University Solanum lycopersicum cDNA clone cLEY12P21, mRNA sequence
scaffold315_contigs=11	541251	gi|58233495|gb|BP890024.1|BP890024	475	79.34	363	0.07	76.42	49	24	353927	354272	45	398	1e-56	231	BP890024 Lycopersicon esculentum maturing fruit Solanum lycopersicum cDNA clone FB02BD10 5', mRNA sequence
scaffold315_contigs=11	541251	gi|5895104|gb|AW036350.1|AW036350	555	80.2	303	0.06	54.59	44	16	353978	354272	152	446	4e-51	213	EST278475 tomato seed, TAMU Solanum lycopersicum cDNA clone cLEE1O8 similar to histone H2B, mRNA sequence
scaffold315_contigs=11	541251	gi|18261278|gb|BM409648.1|BM409648	285	81.65	218	0.04	76.49	24	14	353927	354132	55	268	3e-37	167	EST583975 tomato breaker fruit Solanum lycopersicum cDNA clone cLEG49O16 5' end, mRNA sequence
scaffold318_contigs=3	170541	gi|58241682|gb|BP898211.1|BP898211	474	84.94	332	0.19	70.04	44	6	98751	99079	86	414	4e-87	331	BP898211 Lycopersicon esculentum leaf Solanum lycopersicum cDNA clone LA15DB02 5', mRNA sequence
scaffold318_contigs=3	170541	gi|4386202|gb|AI490892.1|AI490892	573	84.64	332	0.19	57.94	45	6	98751	99079	173	501	2e-85	326	EST241601 tomato shoot, Cornell Solanum lycopersicum cDNA clone cLEB3E8, mRNA sequence
scaffold318_contigs=3	170541	gi|12634601|gb|BG134413.1|BG134413	535	84.64	332	0.19	62.06	45	6	98751	99079	133	461	2e-85	326	EST467305 tomato crown gall Solanum lycopersicum cDNA clone cTOE16C8 5' sequence, mRNA sequence
scaffold318_contigs=3	170541	gi|9508386|gb|BE462617.1|BE462617	447	83.75	277	0.16	61.97	39	6	98806	99079	1	274	6e-65	257	EST324915 tomato flower buds 0-3 mm, Cornell University Solanum lycopersicum cDNA clone cTOA14C13, mRNA sequence
scaffold318_contigs=3	170541	gi|4386194|gb|AI490884.1|AI490884	402	84.35	230	0.13	57.21	32	4	98751	98978	173	400	2e-54	222	EST241593 tomato shoot, Cornell Solanum lycopersicum cDNA clone cLEB3E8 5', mRNA sequence
scaffold318_contigs=3	170541	gi|58242471|gb|BP899000.1|BP899000	352	87.11	194	0.11	55.11	21	4	98888	99079	11	202	1e-52	217	BP899000 Lycopersicon esculentum leaf Solanum lycopersicum cDNA clone LA18BC04 5', mRNA sequence
scaffold327_contigs=7	372829	gi|117703115|gb|DB689315.1|DB689315	708	83.56	505	0.14	71.33	68	15	348839	349334	705	207	3e-125	459	DB689315 Solanum lycopersicum cv. Micro-Tom leaf Solanum lycopersicum cDNA clone LEFL1035DA07 5', mRNA sequence
scaffold327_contigs=7	372829	gi|16228844|gb|BI924798.1|BI924798	705	83.87	434	0.12	61.56	58	12	348908	349334	702	274	2e-108	403	EST544687 tomato flower, buds 0-3 mm Solanum lycopersicum cDNA clone cTOA24B21 5' end, mRNA sequence
scaffold327_contigs=7	372829	gi|16228717|gb|BI924746.1|BI924746	705	83.18	434	0.12	61.56	61	12	348908	349334	702	274	2e-103	387	EST544635 tomato flower, buds 0-3 mm Solanum lycopersicum cDNA clone cTOA24E20 5' end, mRNA sequence
scaffold327_contigs=7	372829	gi|117719636|gb|DB716203.1|DB716203	765	82.72	434	0.12	56.73	62	13	348909	349334	756	328	3e-101	379	DB716203 Solanum lycopersicum cv. Micro-Tom fruit Solanum lycopersicum cDNA clone LEFL2022F24 5', mRNA sequence
scaffold327_contigs=7	372829	gi|117684662|gb|DB686912.1|DB686912	641	83.82	377	0.1	58.81	54	7	348963	349334	640	266	6e-93	351	DB686912 Solanum lycopersicum cv. Micro-Tom leaf Solanum lycopersicum cDNA clone LEFL1027CE03 5', mRNA sequence
scaffold327_contigs=7	372829	gi|225402273|gb|FS204358.1|FS204358	635	84.46	354	0.09	55.75	48	7	348986	349334	632	281	4e-90	342	FS204358 Solanum lycopersicum cv Micro-Tom root Solanum lycopersicum cDNA clone LEFL3160D12 5', mRNA sequence
scaffold327_contigs=7	372829	gi|117690252|gb|DB717965.1|DB717965	698	83.38	373	0.1	53.44	53	9	348968	349334	697	328	5e-89	339	DB717965 Solanum lycopersicum cv. Micro-Tom fruit Solanum lycopersicum cDNA clone LEFL2027I20 5', mRNA sequence
scaffold327_contigs=7	372829	gi|117682096|gb|DB693349.1|DB693349	643	85.19	324	0.09	50.39	41	7	349016	349334	641	320	4e-85	326	DB693349 Solanum lycopersicum cv. Micro-Tom leaf Solanum lycopersicum cDNA clone LEFL1048AE06 5', mRNA sequence
scaffold327_contigs=7	372829	gi|8106972|gb|AW931571.1|AW931571	746	77.18	412	0.11	55.23	78	15	159844	160247	526	123	4e-55	226	EST357414 tomato fruit mature green, TAMU Solanum lycopersicum cDNA clone cLEF45J17 5', mRNA sequence
scaffold327_contigs=7	372829	gi|117689140|gb|DB702318.1|DB702318	294	85.14	222	0.06	75.51	26	7	349118	349334	285	66	2e-53	220	DB702318 Solanum lycopersicum cv. Micro-Tom leaf Solanum lycopersicum cDNA clone LEFL1076BD12 5', mRNA sequence
scaffold338_contigs=10	426595	gi|58218697|gb|BP882174.1|BP882174	483	86.32	285	0.07	59.01	29	10	161230	161509	110	389	7e-78	302	BP882174 Lycopersicon esculentum maturing fruit Solanum lycopersicum cDNA clone FA22BB02 5', mRNA sequence
scaffold338_contigs=10	426595	gi|18265111|gb|BM413481.1|BM413481	265	87.92	149	0.03	56.23	14	4	51552	51698	265	119	6e-39	172	EST587808 tomato breaker fruit Solanum lycopersicum cDNA clone cLEG63B11 5' end, mRNA sequence
scaffold346_contigs=1	110925	gi|12629243|gb|BG129055.1|BG129055	742	84.44	720	0.65	97.04	97	13	70740	71451	7	719	0	695	EST474701 tomato shoot/meristem Solanum lycopersicum cDNA clone cTOF23M21 5' sequence, mRNA sequence
scaffold346_contigs=1	110925	gi|7646483|gb|AW737538.1|AW737538	611	86	600	0.54	98.2	78	6	70650	71246	13	609	1e-179	638	EST338965 tomato flower buds, anthesis, Cornell University Solanum lycopersicum cDNA clone cTOD3F5 5', mRNA sequence
scaffold346_contigs=1	110925	gi|5601258|gb|AI895356.1|AI895356	537	86.27	539	0.49	100	68	6	70749	71284	1	536	2e-162	580	EST264799 tomato callus, TAMU Solanum lycopersicum cDNA clone cLEC7D19, mRNA sequence
scaffold346_contigs=1	110925	gi|8104552|gb|AW929151.1|AW929151	606	84.11	604	0.54	99.67	84	10	70825	71422	1	598	4e-160	573	EST337939 tomato flower buds 8 mm to pre-anthesis, Cornell University Solanum lycopersicum cDNA clone cTOC4L12 5', mRNA sequence
scaffold346_contigs=1	110925	gi|5891695|gb|AW032939.1|AW032939	543	85.71	525	0.47	96.69	67	8	70849	71369	1	521	2e-152	547	EST276498 tomato callus, TAMU Solanum lycopersicum cDNA clone cLEC17B15, mRNA sequence
scaffold346_contigs=1	110925	gi|50892690|gb|AJ785314.1|AJ785314	728	84	575	0.52	78.98	78	12	70884	71451	727	160	4e-150	540	AJ785314 Lycopersicon esculentum var. cerasiforme fruit 15 days post anthesis Solanum lycopersicum var. cerasiforme cDNA clone LE15AB09, mRNA sequence
scaffold346_contigs=1	110925	gi|58245688|gb|BP902217.1|BP902217	483	86.93	482	0.43	99.79	57	6	70845	71323	4	482	5e-149	536	BP902217 Lycopersicon esculentum leaf Solanum lycopersicum cDNA clone LA28BA01 5', mRNA sequence
scaffold346_contigs=1	110925	gi|58227541|gb|BP884070.1|BP884070	480	86.6	470	0.42	97.92	57	6	70872	71338	1	467	2e-142	514	BP884070 Lycopersicon esculentum maturing fruit Solanum lycopersicum cDNA clone FA27CF04 5', mRNA sequence
scaffold346_contigs=1	110925	gi|12626775|gb|BG126587.1|BG126587	728	83.04	560	0.5	76.92	85	10	68415	68969	172	726	6e-138	499	EST472233 tomato shoot/meristem Solanum lycopersicum cDNA clone cTOF12D10 5' sequence, mRNA sequence
scaffold346_contigs=1	110925	gi|117697393|gb|DB719126.1|DB719126	741	82.68	560	0.5	75.57	87	10	68415	68969	184	738	2e-137	497	DB719126 Solanum lycopersicum cv. Micro-Tom fruit Solanum lycopersicum cDNA clone LEFL2030P23 5', mRNA sequence
scaffold346_contigs=1	110925	gi|8171250|gb|AW979728.1|AW979728	566	82.69	566	0.51	100	88	10	68395	68955	6	566	3e-136	494	EST341351 tomato root deficiency, Cornell University Solanum lycopersicum cDNA clone cLEW8H3 5', mRNA sequence
scaffold346_contigs=1	110925	gi|117715950|gb|DB678483.1|DB678483	710	83.09	544	0.49	76.62	84	8	68415	68954	171	710	1e-134	488	DB678483 Solanum lycopersicum cv. Micro-Tom leaf Solanum lycopersicum cDNA clone LEFL1001CB06 5', mRNA sequence
scaffold346_contigs=1	110925	gi|117685777|gb|DB694948.1|DB694948	729	83.33	534	0.48	73.25	80	9	68415	68944	193	721	2e-133	484	DB694948 Solanum lycopersicum cv. Micro-Tom leaf Solanum lycopersicum cDNA clone LEFL1053AC04 5', mRNA sequence
scaffold346_contigs=1	110925	gi|7646987|gb|AW738042.1|AW738042	722	82.78	546	0.49	75.62	86	8	68415	68956	179	720	2e-132	481	EST339469 tomato flower buds, anthesis, Cornell University Solanum lycopersicum cDNA clone cTOD5E11 5', mRNA sequence
scaffold346_contigs=1	110925	gi|16228150|gb|BI924549.1|BI924549	697	83.3	527	0.48	75.61	82	6	68415	68938	174	697	2e-132	481	EST544438 tomato flower, buds 0-3 mm Solanum lycopersicum cDNA clone cTOA23L19 5' end, mRNA sequence
scaffold346_contigs=1	110925	gi|117689213|gb|DB681660.1|DB681660	688	83.4	518	0.47	75.29	80	6	68415	68929	171	685	1e-130	475	DB681660 Solanum lycopersicum cv. Micro-Tom leaf Solanum lycopersicum cDNA clone LEFL1011AB05 5', mRNA sequence
scaffold346_contigs=1	110925	gi|555940373|gb|GH204572.1|GH204572	732	83.4	518	0.47	70.77	80	6	68415	68929	197	711	1e-130	475	P14B5 Geraniol treated Tomato seedling subtraction library Solanum lycopersicum cDNA, mRNA sequence
scaffold346_contigs=1	110925	gi|14682915|gb|BI205191.1|BI205191	614	83.33	522	0.47	85.02	71	14	70938	71451	7	520	2e-128	468	EST523231 cTOS Solanum lycopersicum cDNA clone cTOS7C6 5' end, mRNA sequence
scaffold346_contigs=1	110925	gi|555940162|gb|GH204129.1|GH204129	796	83.04	519	0.47	65.2	81	7	68415	68929	197	712	2e-127	464	P9B6 Geraniol treated Tomato seedling subtraction library Solanum lycopersicum cDNA, mRNA sequence
scaffold346_contigs=1	110925	gi|117682158|gb|DB693405.1|DB693405	670	83.3	503	0.45	75.07	78	6	68415	68914	171	670	1e-125	459	DB693405 Solanum lycopersicum cv. Micro-Tom leaf Solanum lycopersicum cDNA clone LEFL1048BB11 5', mRNA sequence
scaffold346_contigs=1	110925	gi|117715735|gb|DB685467.1|DB685467	675	83.3	503	0.45	74.52	78	6	68415	68914	171	670	1e-125	459	DB685467 Solanum lycopersicum cv. Micro-Tom leaf Solanum lycopersicum cDNA clone LEFL1023AH09 5', mRNA sequence
scaffold346_contigs=1	110925	gi|5893262|gb|AW034506.1|AW034506	495	83.33	498	0.45	100	77	6	68430	68924	1	495	1e-124	455	EST278122 tomato callus, TAMU Solanum lycopersicum cDNA clone cLEC24M22 similar to elongation factor 2 (EF-2), putative, mRNA sequence
scaffold346_contigs=1	110925	gi|16245605|gb|BI931133.1|BI931133	679	83.89	478	0.43	70.4	73	4	68415	68890	183	658	5e-124	453	EST551022 tomato flower, 8 mm to preanthesis buds Solanum lycopersicum cDNA clone cTOC19G15 5' end, mRNA sequence
scaffold346_contigs=1	110925	gi|58237076|gb|BP893605.1|BP893605	481	84.28	477	0.43	99.17	61	12	70953	71422	1	470	5e-124	453	BP893605 Lycopersicon esculentum maturing fruit Solanum lycopersicum cDNA clone FB13CA01 5', mRNA sequence
scaffold346_contigs=1	110925	gi|12626695|gb|BG126507.1|BG126507	686	82.97	505	0.46	73.62	78	8	68415	68914	182	683	6e-123	449	EST472153 tomato shoot/meristem Solanum lycopersicum cDNA clone cTOF12D19 5' sequence, mRNA sequence
scaffold346_contigs=1	110925	gi|7333800|gb|AW622153.1|AW622153	716	83.82	482	0.43	67.32	64	12	70977	71451	5	479	8e-122	446	EST312951 tomato root during/after fruit set, Cornell University Solanum lycopersicum cDNA clone cLEX14K18 5', mRNA sequence
scaffold346_contigs=1	110925	gi|7337638|gb|AW624611.1|AW624611	518	83.82	482	0.43	93.05	64	12	70977	71451	12	486	8e-122	446	EST322556 tomato flower buds 3-8 mm, Cornell University Solanum lycopersicum cDNA clone cTOB16M20 5', mRNA sequence
scaffold346_contigs=1	110925	gi|8122846|gb|AW945095.1|AW945095	596	83.82	482	0.43	80.87	64	12	70977	71451	12	486	8e-122	446	EST337146 tomato flower buds 3-8 mm, Cornell University Solanum lycopersicum cDNA clone cTOB16M8 5', mRNA sequence
scaffold346_contigs=1	110925	gi|58250947|gb|BP907476.1|BP907476	480	83.82	482	0.43	100	64	12	70977	71451	3	477	8e-122	446	BP907476 Lycopersicon esculentum leaf Solanum lycopersicum cDNA clone LC08BD09 5', mRNA sequence
scaffold346_contigs=1	110925	gi|261467524|gb|GT166857.1|GT166857	666	83.78	481	0.43	72.22	64	12	70978	71451	4	477	3e-121	444	M82T7el_01_G19_T7-ZL LA3475 Type VII trichomes Solanum lycopersicum cDNA, mRNA sequence
scaffold346_contigs=1	110925	gi|117698552|gb|DB687804.1|DB687804	631	84.02	463	0.42	73.38	70	4	68415	68875	171	631	1e-120	442	DB687804 Solanum lycopersicum cv. Micro-Tom leaf Solanum lycopersicum cDNA clone LEFL1031AD10 5', mRNA sequence
scaffold346_contigs=1	110925	gi|58234547|gb|BP891076.1|BP891076	483	85.92	412	0.37	85.3	50	8	70930	71338	57	463	6e-118	433	BP891076 Lycopersicon esculentum maturing fruit Solanum lycopersicum cDNA clone FB05BD08 5', mRNA sequence
scaffold346_contigs=1	110925	gi|117708800|gb|DB703609.1|DB703609	641	83.84	458	0.41	71.45	70	4	68415	68870	186	641	6e-118	433	DB703609 Solanum lycopersicum cv. Micro-Tom leaf Solanum lycopersicum cDNA clone LEFL1080AD10 5', mRNA sequence
scaffold346_contigs=1	110925	gi|8104256|gb|AW928861.1|AW928861	473	83.74	449	0.4	94.93	69	4	68415	68861	27	473	1e-115	425	EST337649 tomato flower buds 8 mm to pre-anthesis, Cornell University Solanum lycopersicum cDNA clone cTOC3G10 5', mRNA sequence
scaffold346_contigs=1	110925	gi|62930749|gb|BW688338.1|BW688338	663	83.7	454	0.41	68.48	70	4	68415	68866	211	662	1e-115	425	BW688338 Lycopersicon esculentum cv. Micro-Tom fruit Solanum lycopersicum cDNA clone FC11DD03 5', mRNA sequence
scaffold346_contigs=1	110925	gi|10904001|gb|BF098203.1|BF098203	626	83.71	448	0.4	71.57	69	4	68415	68860	181	626	5e-114	420	EST428812 tomato nutrient deficient roots Solanum lycopersicum cDNA clone cLEW26G8 5' sequence, mRNA sequence
scaffold346_contigs=1	110925	gi|76572727|gb|DV105394.1|DV105394	383	86.67	375	0.34	97.91	47	3	70891	71263	380	7	8e-112	412	chiou01105 Subtractive cDNA library of roots under phosphate starvation Solanum lycopersicum cDNA clone LEPSR07A11, mRNA sequence
scaffold346_contigs=1	110925	gi|16237415|gb|BI927535.1|BI927535	606	83.83	433	0.39	71.45	66	4	68415	68845	175	605	1e-110	409	EST547424 tomato flower, 3 - 8 mm buds Solanum lycopersicum cDNA clone cTOB22H23 5' end, mRNA sequence
scaffold346_contigs=1	110925	gi|117708423|gb|DB689725.1|DB689725	597	83.92	429	0.39	71.86	65	4	68415	68841	171	597	4e-110	407	DB689725 Solanum lycopersicum cv. Micro-Tom leaf Solanum lycopersicum cDNA clone LEFL1036DF11 5', mRNA sequence
scaffold346_contigs=1	110925	gi|6530300|gb|AW219510.1|AW219510	603	84.47	412	0.37	68.33	60	4	68415	68824	185	594	5e-109	403	EST301908 tomato root during/after fruit set, Cornell University Solanum lycopersicum cDNA clone cLEX4I8, mRNA sequence
scaffold346_contigs=1	110925	gi|117694012|gb|DB693840.1|DB693840	479	84.47	412	0.37	86.01	60	4	68415	68824	62	471	5e-109	403	DB693840 Solanum lycopersicum cv. Micro-Tom leaf Solanum lycopersicum cDNA clone LEFL1049CE03 5', mRNA sequence
scaffold346_contigs=1	110925	gi|117694425|gb|DB687316.1|DB687316	595	83.96	424	0.38	71.26	64	4	68415	68836	171	592	5e-109	403	DB687316 Solanum lycopersicum cv. Micro-Tom leaf Solanum lycopersicum cDNA clone LEFL1029CB11 5', mRNA sequence
scaffold346_contigs=1	110925	gi|117719274|gb|DB704836.1|DB704836	583	84.47	412	0.37	70.67	59	5	68415	68824	166	574	2e-108	401	DB704836 Solanum lycopersicum cv. Micro-Tom leaf Solanum lycopersicum cDNA clone LEFL1086CH09 5', mRNA sequence
scaffold346_contigs=1	110925	gi|76572520|gb|DV105187.1|DV105187	406	85.37	376	0.34	92.61	50	5	70891	71263	4	377	8e-107	396	chiou00876 Subtractive cDNA library of roots under phosphate starvation Solanum lycopersicum cDNA clone LEPSR10A12, mRNA sequence
scaffold346_contigs=1	110925	gi|117688706|gb|DB708137.1|DB708137	566	84.65	391	0.35	69.08	56	4	68415	68803	174	562	5e-104	387	DB708137 Solanum lycopersicum cv. Micro-Tom leaf Solanum lycopersicum cDNA clone LEFL1096CD07 5', mRNA sequence
scaffold346_contigs=1	110925	gi|7408922|gb|AW647684.1|AW647684	620	83.65	422	0.38	68.06	55	12	71037	71451	614	200	2e-103	385	EST307162 tomato germinating seedlings, TAMU Solanum lycopersicum cDNA clone cLEI10J21 5', mRNA sequence
scaffold346_contigs=1	110925	gi|117715233|gb|DB699255.1|DB699255	550	83.91	404	0.36	73.45	61	4	68415	68816	149	550	6e-103	383	DB699255 Solanum lycopersicum cv. Micro-Tom leaf Solanum lycopersicum cDNA clone LEFL1066DA07 5', mRNA sequence
scaffold346_contigs=1	110925	gi|12630466|gb|BG130278.1|BG130278	641	83.53	419	0.38	65.37	55	12	71040	71451	2	413	8e-102	379	EST475924 tomato shoot/meristem Solanum lycopersicum cDNA clone cTOF29H12 5' sequence, mRNA sequence
scaffold346_contigs=1	110925	gi|5270173|gb|AI772132.1|AI772132	402	84.42	385	0.35	95.77	56	4	68415	68797	19	401	1e-100	375	EST253232 tomato resistant, Cornell Solanum lycopersicum cDNA clone cLER1D14, mRNA sequence
scaffold346_contigs=1	110925	gi|5271008|gb|AI772967.1|AI772967	399	84.42	385	0.35	96.49	56	4	68415	68797	17	399	1e-100	375	EST254067 tomato resistant, Cornell Solanum lycopersicum cDNA clone cLER4N11, mRNA sequence
scaffold346_contigs=1	110925	gi|12623659|gb|BG123471.1|BG123471	604	83.45	417	0.38	69.04	55	12	71042	71451	1	410	1e-100	375	EST469117 tomato shoot/meristem Solanum lycopersicum cDNA clone cTOF2E1 5' sequence similar to Beta vulgaris elongation factor 2, mRNA sequence
scaffold346_contigs=1	110925	gi|58235963|gb|BP892492.1|BP892492	479	83.45	417	0.38	87.06	55	12	71042	71451	1	410	1e-100	375	BP892492 Lycopersicon esculentum maturing fruit Solanum lycopersicum cDNA clone FB10BD03 5', mRNA sequence
scaffold346_contigs=1	110925	gi|16235655|gb|BI926806.1|BI926806	563	84.2	386	0.35	68.56	56	5	68415	68798	181	563	5e-99	370	EST546695 tomato flower, buds 0-3 mm Solanum lycopersicum cDNA clone cTOA30D4 5' end, mRNA sequence
scaffold346_contigs=1	110925	gi|117686260|gb|DB707967.1|DB707967	563	84.43	379	0.34	67.32	55	4	68415	68791	184	560	5e-99	370	DB707967 Solanum lycopersicum cv. Micro-Tom leaf Solanum lycopersicum cDNA clone LEFL1096AD08 5', mRNA sequence
scaffold346_contigs=1	110925	gi|58233387|gb|BP889916.1|BP889916	475	83.05	419	0.38	88.21	57	12	71040	71451	1	412	2e-98	368	BP889916 Lycopersicon esculentum maturing fruit Solanum lycopersicum cDNA clone FB02AC07 5', mRNA sequence
scaffold346_contigs=1	110925	gi|117716746|gb|DB721643.1|DB721643	640	83.54	407	0.37	63.59	53	12	71052	71451	4	403	2e-98	368	DB721643 Solanum lycopersicum cv. Micro-Tom fruit Solanum lycopersicum cDNA clone LEFL2038G11 5', mRNA sequence
scaffold346_contigs=1	110925	gi|6223697|gb|AW154901.1|AW154901	534	84.13	378	0.34	70.79	56	4	68415	68790	159	534	8e-97	363	EST290193 tomato root deficiency, Cornell University Solanum lycopersicum cDNA clone cLEW1C15 5' similar to elongation factor 2, putative, mRNA sequence
scaffold346_contigs=1	110925	gi|117676762|gb|DB692487.1|DB692487	558	84.18	373	0.34	66.85	55	4	68415	68785	188	558	1e-95	359	DB692487 Solanum lycopersicum cv. Micro-Tom leaf Solanum lycopersicum cDNA clone LEFL1045CC06 5', mRNA sequence
scaffold346_contigs=1	110925	gi|117678379|gb|DB705873.1|DB705873	551	84.1	371	0.33	67.33	55	4	68415	68783	183	551	1e-94	355	DB705873 Solanum lycopersicum cv. Micro-Tom leaf Solanum lycopersicum cDNA clone LEFL1089DF12 5', mRNA sequence
scaffold346_contigs=1	110925	gi|117699736|gb|DB696837.1|DB696837	531	84.49	361	0.33	67.98	52	4	68415	68773	164	522	5e-94	353	DB696837 Solanum lycopersicum cv. Micro-Tom leaf Solanum lycopersicum cDNA clone LEFL1058DG10 5', mRNA sequence
scaffold346_contigs=1	110925	gi|7333274|gb|AW621627.1|AW621627	484	84.62	325	0.29	67.15	46	4	68415	68737	162	484	5e-84	320	EST312425 tomato root during/after fruit set, Cornell University Solanum lycopersicum cDNA clone cLEX12J8 5', mRNA sequence
scaffold346_contigs=1	110925	gi|117724472|gb|DB704943.1|DB704943	504	84.62	325	0.29	64.48	46	4	68415	68737	179	501	5e-84	320	DB704943 Solanum lycopersicum cv. Micro-Tom leaf Solanum lycopersicum cDNA clone LEFL1087AC07 5', mRNA sequence
scaffold346_contigs=1	110925	gi|117702051|gb|DB689149.1|DB689149	590	84.59	318	0.29	53.9	45	4	68415	68730	275	590	9e-82	313	DB689149 Solanum lycopersicum cv. Micro-Tom leaf Solanum lycopersicum cDNA clone LEFL1035BB05 5', mRNA sequence
scaffold346_contigs=1	110925	gi|6530818|gb|AW219944.1|AW219944	488	84.69	307	0.28	62.91	43	4	68415	68719	178	482	5e-79	303	EST302427 tomato root during/after fruit set, Cornell University Solanum lycopersicum cDNA clone cLEX6M1, mRNA sequence
scaffold346_contigs=1	110925	gi|58252656|gb|BP909185.1|BP909185	471	84.69	307	0.28	65.18	43	4	68415	68719	167	471	5e-79	303	BP909185 Lycopersicon esculentum leaf Solanum lycopersicum cDNA clone LC14DF12 5', mRNA sequence
scaffold346_contigs=1	110925	gi|117712016|gb|DB684689.1|DB684689	475	84.69	307	0.28	64.63	43	4	68415	68719	171	475	5e-79	303	DB684689 Solanum lycopersicum cv. Micro-Tom leaf Solanum lycopersicum cDNA clone LEFL1020CE06 5', mRNA sequence
scaffold346_contigs=1	110925	gi|117712004|gb|DB684678.1|DB684678	474	84.64	306	0.28	64.56	43	4	68415	68718	171	474	2e-78	302	DB684678 Solanum lycopersicum cv. Micro-Tom leaf Solanum lycopersicum cDNA clone LEFL1020CD06 5', mRNA sequence
scaffold346_contigs=1	110925	gi|6530819|gb|AW219945.1|AW219945	598	83	347	0.31	58.03	44	13	71113	71451	598	259	7e-78	300	EST302428 tomato root during/after fruit set, Cornell University Solanum lycopersicum cDNA clone cLEX6M1 similar to Beta vulgaris elongation factor 2, mRNA sequence
scaffold346_contigs=1	110925	gi|58252355|gb|BP908884.1|BP908884	477	84.59	305	0.27	63.94	43	4	68415	68717	175	477	7e-78	300	BP908884 Lycopersicon esculentum leaf Solanum lycopersicum cDNA clone LC13DA12 5', mRNA sequence
scaffold346_contigs=1	110925	gi|117687481|gb|DB688282.1|DB688282	555	84.77	302	0.27	54.41	42	4	68415	68714	256	555	7e-78	300	DB688282 Solanum lycopersicum cv. Micro-Tom leaf Solanum lycopersicum cDNA clone LEFL1032CB07 5', mRNA sequence
scaffold346_contigs=1	110925	gi|58251016|gb|BP907545.1|BP907545	482	84.54	304	0.27	63.07	43	4	68415	68716	181	482	2e-77	298	BP907545 Lycopersicon esculentum leaf Solanum lycopersicum cDNA clone LC08CD06 5', mRNA sequence
scaffold346_contigs=1	110925	gi|58216782|gb|BP880259.1|BP880259	476	84.44	302	0.27	63.45	43	4	68415	68714	177	476	3e-76	294	BP880259 Lycopersicon esculentum maturing fruit Solanum lycopersicum cDNA clone FA17AA01 5', mRNA sequence
scaffold346_contigs=1	110925	gi|58251121|gb|BP907650.1|BP907650	474	84.44	302	0.27	63.71	43	4	68415	68714	175	474	3e-76	294	BP907650 Lycopersicon esculentum leaf Solanum lycopersicum cDNA clone LC08DH01 5', mRNA sequence
scaffold346_contigs=1	110925	gi|58252556|gb|BP909085.1|BP909085	384	84.56	298	0.27	77.6	42	4	68415	68710	87	382	1e-75	292	BP909085 Lycopersicon esculentum leaf Solanum lycopersicum cDNA clone LC14CB12 5', mRNA sequence
scaffold346_contigs=1	110925	gi|58255831|gb|BP910495.1|BP910495	470	84.41	295	0.27	62.77	42	4	68415	68707	178	470	5e-74	287	BP910495 Lycopersicon esculentum leaf Solanum lycopersicum cDNA clone LC20AB04 5', mRNA sequence
scaffold346_contigs=1	110925	gi|12625323|gb|BG125135.1|BG125135	575	83.39	319	0.29	55.48	41	10	71139	71451	6	318	2e-73	285	EST470781 tomato shoot/meristem Solanum lycopersicum cDNA clone cTOF7B18 5' sequence, mRNA sequence
scaffold346_contigs=1	110925	gi|58249491|gb|BP906020.1|BP906020	367	84.67	287	0.26	78.2	40	4	68415	68699	83	367	7e-73	283	BP906020 Lycopersicon esculentum leaf Solanum lycopersicum cDNA clone LC02BB09 5', mRNA sequence
scaffold346_contigs=1	110925	gi|117688180|gb|DB688510.1|DB688510	470	84.67	287	0.26	61.06	40	4	68415	68699	184	468	7e-73	283	DB688510 Solanum lycopersicum cv. Micro-Tom leaf Solanum lycopersicum cDNA clone LEFL1033BA05 5', mRNA sequence
scaffold346_contigs=1	110925	gi|117713344|gb|DB698728.1|DB698728	477	84.67	287	0.26	60.17	39	5	68415	68699	189	472	2e-72	281	DB698728 Solanum lycopersicum cv. Micro-Tom leaf Solanum lycopersicum cDNA clone LEFL1065AD04 5', mRNA sequence
scaffold346_contigs=1	110925	gi|117715533|gb|DB678301.1|DB678301	460	84.32	287	0.26	62.39	41	4	68415	68699	171	455	3e-71	278	DB678301 Solanum lycopersicum cv. Micro-Tom leaf Solanum lycopersicum cDNA clone LEFL1001AB07 5', mRNA sequence
scaffold346_contigs=1	110925	gi|225392963|gb|FS185267.1|FS185267	418	84.32	287	0.26	68.66	41	4	68415	68699	132	416	3e-71	278	FS185267 Solanum lycopersicum cv Micro-Tom root Solanum lycopersicum cDNA clone LEFL3034M16 5', mRNA sequence
scaffold346_contigs=1	110925	gi|12630825|gb|BG130656.1|BG130656	324	84.96	266	0.24	82.1	36	4	68415	68678	61	324	7e-68	267	EST476283 tomato shoot/meristem Solanum lycopersicum cDNA clone cTOF31D22 5' sequence, mRNA sequence
scaffold346_contigs=1	110925	gi|6530817|gb|AW219943.1|AW219943	461	83.93	280	0.25	60.74	41	4	68415	68692	178	455	2e-67	265	EST302426 tomato root during/after fruit set, Cornell University Solanum lycopersicum cDNA clone cLEX6M1 similar to Beta vulgaris elongation factor 2, mRNA sequence
scaffold346_contigs=1	110925	gi|7647091|gb|AW738146.1|AW738146	452	83.33	294	0.27	65.04	41	8	38118	38407	163	452	2e-67	265	EST339573 tomato flower buds, anthesis, Cornell University Solanum lycopersicum cDNA clone cTOD5K4 5', mRNA sequence
scaffold346_contigs=1	110925	gi|7647091|gb|AW738146.1|AW738146	452	83.64	275	0.25	60.84	39	6	68415	68686	181	452	5e-64	254	EST339573 tomato flower buds, anthesis, Cornell University Solanum lycopersicum cDNA clone cTOD5K4 5', mRNA sequence
scaffold346_contigs=1	110925	gi|14683226|gb|BI205502.1|BI205502	501	82.95	305	0.27	60.88	40	10	71153	71451	1	299	2e-67	265	EST523542 cTOS Solanum lycopersicum cDNA clone cTOS8M11 5' end, mRNA sequence
scaffold346_contigs=1	110925	gi|117711133|gb|DB682807.1|DB682807	441	85.16	256	0.23	58.05	34	4	68415	68668	185	438	1e-65	259	DB682807 Solanum lycopersicum cv. Micro-Tom leaf Solanum lycopersicum cDNA clone LEFL1014CG02 5', mRNA sequence
scaffold346_contigs=1	110925	gi|117715172|gb|DB699201.1|DB699201	420	85.16	256	0.23	60.95	34	4	68415	68668	164	417	1e-65	259	DB699201 Solanum lycopersicum cv. Micro-Tom leaf Solanum lycopersicum cDNA clone LEFL1066CD01 5', mRNA sequence
scaffold346_contigs=1	110925	gi|5894067|gb|AW035311.1|AW035311	462	83.04	289	0.26	62.55	41	8	68415	68699	177	461	1e-64	255	EST280674 tomato callus, TAMU Solanum lycopersicum cDNA clone cLEC40N24 similar to elongation factor 2, putative, mRNA sequence
scaffold346_contigs=1	110925	gi|225410794|gb|FS188857.1|FS188857	380	85.04	254	0.23	66.84	34	4	68415	68666	129	380	1e-64	255	FS188857 Solanum lycopersicum cv Micro-Tom root Solanum lycopersicum cDNA clone LEFL3061K18 5', mRNA sequence
scaffold346_contigs=1	110925	gi|58253623|gb|BP910152.1|BP910152	432	84.77	256	0.23	59.26	35	4	68415	68668	179	432	5e-64	254	BP910152 Lycopersicon esculentum leaf Solanum lycopersicum cDNA clone LC18CF10 5', mRNA sequence
scaffold346_contigs=1	110925	gi|18813603|gb|BM535171.1|BM535171	487	82.39	284	0.26	58.32	38	10	71174	71451	487	210	5e-59	237	EST588193 tomato breaker fruit Solanum lycopersicum cDNA clone cLEG64F2 5' end, mRNA sequence
scaffold346_contigs=1	110925	gi|58246528|gb|BP903057.1|BP903057	449	82.55	275	0.25	61.25	36	10	71183	71451	1	269	2e-57	231	BP903057 Lycopersicon esculentum leaf Solanum lycopersicum cDNA clone LB02DA03 5', mRNA sequence
scaffold346_contigs=1	110925	gi|58249183|gb|BP905712.1|BP905712	460	82.66	271	0.24	58.91	35	10	71187	71451	1	265	9e-57	230	BP905712 Lycopersicon esculentum leaf Solanum lycopersicum cDNA clone LB14DH03 5', mRNA sequence
scaffold346_contigs=1	110925	gi|58213874|gb|BP877351.1|BP877351	360	82.55	235	0.21	65.28	37	4	68415	68647	128	360	5e-49	204	BP877351 Lycopersicon esculentum maturing fruit Solanum lycopersicum cDNA clone FA07DG07 5', mRNA sequence
scaffold347_contigs=6	71636	gi|10904055|gb|BF098345.1|BF098345	440	90.09	222	0.31	50.45	18	4	22430	22649	206	425	1e-73	285	EST428866 tomato nutrient deficient roots Solanum lycopersicum cDNA clone cLEW26B17 5' sequence, mRNA sequence
scaffold347_contigs=6	71636	gi|16227528|gb|BI924338.1|BI924338	257	90.09	222	0.31	86.38	18	4	22430	22649	5	224	1e-73	285	EST544227 tomato flower, buds 0-3 mm Solanum lycopersicum cDNA clone cTOA23C19 5' end, mRNA sequence
scaffold347_contigs=6	71636	gi|12632692|gb|BG132504.1|BG132504	367	89.64	222	0.31	60.49	19	4	22430	22649	16	235	6e-72	279	EST465396 tomato crown gall Solanum lycopersicum cDNA clone cTOE7H4 5' sequence, mRNA sequence
scaffold347_contigs=6	71636	gi|12631644|gb|BG131456.1|BG131456	424	89.72	214	0.3	50.47	16	6	22430	22640	212	422	1e-68	268	EST464348 tomato crown gall Solanum lycopersicum cDNA clone cTOE4M3 5' sequence, mRNA sequence
scaffold347_contigs=6	71636	gi|150435443|gb|ES894036.1|ES894036	339	90.64	203	0.28	59.88	15	4	22449	22649	15	215	1e-68	268	LET071_2006-12-13_1/LET071_H11_041_1 Solanum lycopersicum trichomes Solanum lycopersicum cDNA, mRNA sequence
scaffold347_contigs=6	71636	gi|5273189|gb|AI775148.1|AI775148	400	90.55	201	0.28	50.25	15	4	22430	22628	202	400	6e-67	263	EST256248 tomato resistant, Cornell Solanum lycopersicum cDNA clone cLER14N1, mRNA sequence
scaffold347_contigs=6	71636	gi|16227635|gb|BI924385.1|BI924385	425	89.25	214	0.3	50.35	17	6	22430	22640	210	420	6e-67	263	EST544274 tomato flower, buds 0-3 mm Solanum lycopersicum cDNA clone cTOA23M7 5' end, mRNA sequence
scaffold347_contigs=6	71636	gi|12632576|gb|BG132388.1|BG132388	302	89.42	208	0.29	68.87	17	5	22445	22649	1	206	3e-65	257	EST465280 tomato crown gall Solanum lycopersicum cDNA clone cTOE7M8 5' sequence, mRNA sequence
scaffold347_contigs=6	71636	gi|16241067|gb|BI928820.1|BI928820	414	88.37	215	0.3	51.93	16	9	22430	22640	202	411	4e-63	250	EST548709 tomato flower, 3 - 8 mm buds Solanum lycopersicum cDNA clone cTOB26P23 5' end, mRNA sequence
scaffold347_contigs=6	71636	gi|16221268|gb|BI922960.1|BI922960	260	91.76	170	0.24	65.38	10	4	22482	22649	1	168	4e-58	233	EST542864 tomato callus Solanum lycopersicum cDNA clone cLEC79G3 5' end, mRNA sequence
scaffold349_contigs=3	100933	gi|4386524|gb|AI491214.1|AI491214	349	88.59	184	0.18	52.72	17	4	27964	28145	42	223	5e-54	220	EST241923 tomato shoot, Cornell Solanum lycopersicum cDNA clone cLEB1M8, mRNA sequence
scaffold359_contigs=5	140326	gi|117696612|gb|DB700652.1|DB700652	128	89.47	95	0.07	74.22	8	2	11652	11745	32	125	3e-23	119	DB700652 Solanum lycopersicum cv. Micro-Tom leaf Solanum lycopersicum cDNA clone LEFL1071BD04 5', mRNA sequence
scaffold364_contigs=5	90182	gi|7337317|gb|AW624194.1|AW624194	180	87.5	112	0.12	62.22	12	2	74847	74957	163	53	3e-26	128	EST322235 tomato flower buds 3-8 mm, Cornell University Solanum lycopersicum cDNA clone cTOB15O3 5', mRNA sequence
scaffold368_contigs=1	76099	gi|62929494|gb|BW687083.1|BW687083	818	80.61	753	0.99	92.05	120	26	42560	43299	75	814	7e-156	558	BW687083 Lycopersicon esculentum cv. Micro-Tom fruit Solanum lycopersicum cDNA clone FC08AE08 5', mRNA sequence
scaffold368_contigs=1	76099	gi|16248938|gb|BI934466.1|BI934466	699	81.18	712	0.94	100	108	26	42600	43298	1	699	4e-153	549	EST554355 tomato flower, anthesis Solanum lycopersicum cDNA clone cTOD19N14 5' end, mRNA sequence
scaffold368_contigs=1	76099	gi|117712906|gb|DB684791.1|DB684791	656	80.52	621	0.82	94.66	99	22	42560	43169	47	656	3e-125	457	DB684791 Solanum lycopersicum cv. Micro-Tom leaf Solanum lycopersicum cDNA clone LEFL1020DG10 5', mRNA sequence
scaffold368_contigs=1	76099	gi|117722691|gb|DB691532.1|DB691532	640	80.53	601	0.79	93.91	95	22	42560	43149	47	636	7e-121	442	DB691532 Solanum lycopersicum cv. Micro-Tom leaf Solanum lycopersicum cDNA clone LEFL1042DB06 5', mRNA sequence
scaffold368_contigs=1	76099	gi|5898713|gb|AW039959.1|AW039959	602	82.25	479	0.63	79.57	67	18	43079	43548	8	477	2e-107	398	EST282450 tomato mixed elicitor, BTI Solanum lycopersicum cDNA clone cLET19L17, mRNA sequence
scaffold368_contigs=1	76099	gi|5898720|gb|AW039966.1|AW039966	602	82.25	479	0.63	79.57	67	18	43079	43548	8	477	2e-107	398	EST282457 tomato mixed elicitor, BTI Solanum lycopersicum cDNA clone cLET19L17, mRNA sequence
scaffold375_contigs=9	228872	gi|58236601|gb|BP893130.1|BP893130	497	76.29	291	0.13	58.55	49	19	218324	218604	462	182	1e-28	137	BP893130 Lycopersicon esculentum maturing fruit Solanum lycopersicum cDNA clone FB12AE02 5', mRNA sequence
scaffold376_contigs=5	105844	gi|5279772|gb|AI781731.1|AI781731	547	76.24	526	0.5	96.16	90	33	104051	104557	19	528	8e-62	246	EST262610 tomato susceptible, Cornell Solanum lycopersicum cDNA clone cLES16N12, mRNA sequence
scaffold376_contigs=5	105844	gi|7332944|gb|AW621297.1|AW621297	511	76.89	463	0.44	90.61	81	26	104051	104500	42	491	1e-59	239	EST312095 tomato root during/after fruit set, Cornell University Solanum lycopersicum cDNA clone cLEX11F21 5', mRNA sequence
scaffold379_contigs=8	236206	gi|58240491|gb|BP897020.1|BP897020	488	90.32	341	0.14	69.88	31	2	225363	225702	149	488	2e-121	446	BP897020 Lycopersicon esculentum leaf Solanum lycopersicum cDNA clone LA12BC07 5', mRNA sequence
scaffold379_contigs=8	236206	gi|12627762|gb|BG127658.1|BG127658	702	82.88	403	0.17	57.41	61	8	57072	57470	66	464	3e-94	355	EST473220 tomato shoot/meristem Solanum lycopersicum cDNA clone cTOF17O4 5' sequence, mRNA sequence
scaffold379_contigs=8	236206	gi|14084465|gb|BG734776.1|BG734776	433	90.11	273	0.12	63.05	25	2	225439	225710	433	162	1e-93	353	cC-esflcLEL16C14d1 Tomato flower library from a mixture of developmental stages Solanum lycopersicum cDNA, mRNA sequence
scaffold379_contigs=8	236206	gi|261467708|gb|GT167041.1|GT167041	379	91.45	234	0.1	61.74	20	0	225477	225710	3	236	3e-84	322	M82T7el_01_H06_T7-ZL LA3475 Type VII trichomes Solanum lycopersicum cDNA, mRNA sequence
scaffold379_contigs=8	236206	gi|270483705|gb|GT866098.1|GT866098	386	91.63	227	0.1	58.81	19	0	225484	225710	28	254	5e-82	315	YTT104 Lycopersicon esculentum leaf inoculated with Phytophthora infestans Solanum lycopersicum cDNA, mRNA sequence
scaffold379_contigs=8	236206	gi|150435383|gb|ES893976.1|ES893976	283	89.58	192	0.08	67.84	19	1	225477	225668	79	269	2e-61	246	LET071_2006-12-13_1/LET071_C02_006_1 Solanum lycopersicum trichomes Solanum lycopersicum cDNA, mRNA sequence
scaffold379_contigs=8	236206	gi|261467609|gb|GT166942.1|GT166942	323	90.96	177	0.07	54.8	16	0	225534	225710	4	180	3e-59	239	M82T7el_05_F17_T7-ZL LA3475 Type VII trichomes Solanum lycopersicum cDNA, mRNA sequence
scaffold379_contigs=8	236206	gi|150436108|gb|ES894701.1|ES894701	281	89.08	174	0.07	61.92	19	0	225537	225710	1	174	2e-55	226	LET081_2007-02-10/LET081_D09_037_1 Solanum lycopersicum trichomes Solanum lycopersicum cDNA, mRNA sequence
scaffold382_contigs=18	486967	gi|5270777|gb|AI772736.1|AI772736	588	80.59	407	0.08	69.22	63	15	379987	380385	30	428	3e-77	300	EST253836 tomato resistant, Cornell Solanum lycopersicum cDNA clone cLER3N21, mRNA sequence
scaffold382_contigs=18	486967	gi|5280607|gb|AI782566.1|AI782566	588	80.59	407	0.08	69.22	63	15	379987	380385	30	428	3e-77	300	EST263445 tomato susceptible, Cornell Solanum lycopersicum cDNA clone cLES20A23, mRNA sequence
scaffold382_contigs=18	486967	gi|7338113|gb|AW625098.1|AW625098	532	80.59	407	0.08	76.5	63	15	379987	380385	10	408	3e-77	300	EST313915 tomato radicle, 5 d post-imbibition, Cornell University Solanum lycopersicum cDNA clone cLEZ10E9 5', mRNA sequence
scaffold382_contigs=18	486967	gi|12626575|gb|BG126387.1|BG126387	558	80.59	407	0.08	72.94	63	15	379987	380385	30	428	3e-77	300	EST472033 tomato shoot/meristem Solanum lycopersicum cDNA clone cTOF12M11 5' sequence, mRNA sequence
scaffold382_contigs=18	486967	gi|58236889|gb|BP893418.1|BP893418	487	80.59	407	0.08	83.57	63	15	379987	380385	45	443	3e-77	300	BP893418 Lycopersicon esculentum maturing fruit Solanum lycopersicum cDNA clone FB12DG06 5', mRNA sequence
scaffold382_contigs=18	486967	gi|58246830|gb|BP903359.1|BP903359	478	80.59	407	0.08	85.15	63	15	379987	380385	43	441	3e-77	300	BP903359 Lycopersicon esculentum leaf Solanum lycopersicum cDNA clone LB03CC07 5', mRNA sequence
scaffold382_contigs=18	486967	gi|58246913|gb|BP903442.1|BP903442	479	80.59	407	0.08	84.97	63	15	379987	380385	42	440	3e-77	300	BP903442 Lycopersicon esculentum leaf Solanum lycopersicum cDNA clone LB03DB06 5', mRNA sequence
scaffold382_contigs=18	486967	gi|62930045|gb|BW687634.1|BW687634	616	80.59	407	0.08	66.07	63	15	379987	380385	77	475	3e-77	300	BW687634 Lycopersicon esculentum cv. Micro-Tom fruit Solanum lycopersicum cDNA clone FC09DA09 5', mRNA sequence
scaffold382_contigs=18	486967	gi|62930583|gb|BW688172.1|BW688172	617	80.59	407	0.08	65.96	63	15	379987	380385	77	475	3e-77	300	BW688172 Lycopersicon esculentum cv. Micro-Tom fruit Solanum lycopersicum cDNA clone FC11BC10 5', mRNA sequence
scaffold382_contigs=18	486967	gi|62931372|gb|BW688961.1|BW688961	604	80.59	407	0.08	67.38	63	15	379987	380385	65	463	3e-77	300	BW688961 Lycopersicon esculentum cv. Micro-Tom fruit Solanum lycopersicum cDNA clone FC13DB08 5', mRNA sequence
scaffold382_contigs=18	486967	gi|117709435|gb|DB720800.1|DB720800	560	80.59	407	0.08	72.68	63	15	379987	380385	31	429	3e-77	300	DB720800 Solanum lycopersicum cv. Micro-Tom fruit Solanum lycopersicum cDNA clone LEFL2035O16 5', mRNA sequence
scaffold382_contigs=18	486967	gi|150433543|gb|ES892136.1|ES892136	600	80.59	407	0.08	67.83	63	15	379987	380385	71	469	3e-77	300	LET043F8_2005-10-06_1/LET043F8_B04_1 Solanum lycopersicum trichomes Solanum lycopersicum cDNA, mRNA sequence
scaffold382_contigs=18	486967	gi|261468924|gb|GT168029.1|GT168029	605	80.59	407	0.08	67.27	63	15	379987	380385	68	466	3e-77	300	M82T7el_07_P22_T7-ZL LA3475 Type VII trichomes Solanum lycopersicum cDNA, mRNA sequence
scaffold382_contigs=18	486967	gi|555939870|gb|GH203542.1|GH203542	522	80.59	407	0.08	77.97	63	15	379987	380385	491	93	3e-77	300	P2D4 Geraniol treated Tomato seedling subtraction library Solanum lycopersicum cDNA, mRNA sequence
scaffold382_contigs=18	486967	gi|555939871|gb|GH203543.1|GH203543	585	80.59	407	0.08	69.57	63	15	379987	380385	554	156	3e-77	300	P2D5 Geraniol treated Tomato seedling subtraction library Solanum lycopersicum cDNA, mRNA sequence
scaffold382_contigs=18	486967	gi|62933798|gb|BW691387.1|BW691387	570	80.54	406	0.08	71.23	63	15	379988	380385	38	435	1e-76	298	BW691387 Lycopersicon esculentum cv. Micro-Tom fruit Solanum lycopersicum cDNA clone FC22AD12 5', mRNA sequence
scaffold382_contigs=18	486967	gi|7409197|gb|AW647959.1|AW647959	554	80.49	405	0.08	73.1	63	15	379989	380385	1	397	4e-76	296	EST326413 tomato germinating seedlings, TAMU Solanum lycopersicum cDNA clone cLEI3A15 5', mRNA sequence
scaffold382_contigs=18	486967	gi|12626756|gb|BG126568.1|BG126568	529	80.49	405	0.08	76.56	63	15	379989	380385	2	398	4e-76	296	EST472214 tomato shoot/meristem Solanum lycopersicum cDNA clone cTOF12P9 5' sequence, mRNA sequence
scaffold382_contigs=18	486967	gi|261467276|gb|GT166609.1|GT166609	618	80.34	407	0.08	65.86	64	15	379987	380385	68	466	1e-75	294	M82T7el_07_J21_T7-ZL LA3475 Type VII trichomes Solanum lycopersicum cDNA, mRNA sequence
scaffold382_contigs=18	486967	gi|117702316|gb|DB702740.1|DB702740	562	79.91	433	0.09	77.05	59	20	382136	382554	446	28	5e-75	292	DB702740 Solanum lycopersicum cv. Micro-Tom leaf Solanum lycopersicum cDNA clone LEFL1077CE03 5', mRNA sequence
scaffold382_contigs=18	486967	gi|117704117|gb|DB708825.1|DB708825	562	79.91	433	0.09	77.05	59	20	382136	382554	446	28	5e-75	292	DB708825 Solanum lycopersicum cv. Micro-Tom leaf Solanum lycopersicum cDNA clone LEFL1098CB09 5', mRNA sequence
scaffold382_contigs=18	486967	gi|12628806|gb|BG128618.1|BG128618	523	81.12	376	0.08	71.89	57	13	380017	380385	24	392	6e-74	289	EST474264 tomato shoot/meristem Solanum lycopersicum cDNA clone cTOF21F5 5' sequence, mRNA sequence
scaffold382_contigs=18	486967	gi|225419606|gb|FS195281.1|FS195281	533	81.12	376	0.08	70.54	57	13	380017	380385	23	391	6e-74	289	FS195281 Solanum lycopersicum cv Micro-Tom root Solanum lycopersicum cDNA clone LEFL3105M11 5', mRNA sequence
scaffold382_contigs=18	486967	gi|5280833|gb|AI782792.1|AI782792	525	81.23	357	0.07	68	50	14	382136	382479	419	67	6e-69	272	EST263671 tomato susceptible, Cornell Solanum lycopersicum cDNA clone cLES20F18, mRNA sequence
scaffold382_contigs=18	486967	gi|5895104|gb|AW036350.1|AW036350	555	79.66	408	0.08	73.51	60	19	382136	382524	453	50	6e-69	272	EST278475 tomato seed, TAMU Solanum lycopersicum cDNA clone cLEE1O8 similar to histone H2B, mRNA sequence
scaffold382_contigs=18	486967	gi|14686210|gb|BI208486.1|BI208486	526	81.23	357	0.07	67.87	50	14	382136	382479	420	68	6e-69	272	EST526526 cTOS Solanum lycopersicum cDNA clone cTOS17A8 5' end, mRNA sequence
scaffold382_contigs=18	486967	gi|9508395|gb|BE462626.1|BE462626	371	80.27	370	0.08	99.73	57	15	379987	380348	8	369	1e-66	265	EST324924 tomato flower buds 0-3 mm, Cornell University Solanum lycopersicum cDNA clone cTOA14E7, mRNA sequence
scaffold382_contigs=18	486967	gi|14687112|gb|BI209388.1|BI209388	410	81.08	333	0.07	81.22	46	14	382160	382479	396	68	3e-62	250	EST527428 cTOS Solanum lycopersicum cDNA clone cTOS20G5 5' end, mRNA sequence
scaffold382_contigs=18	486967	gi|9508687|gb|BE462916.1|BE462916	336	81.23	325	0.07	96.73	45	15	379987	380303	8	324	1e-61	248	EST324925 tomato flower buds 0-3 mm, Cornell University Solanum lycopersicum cDNA clone cTOA14E9, mRNA sequence
scaffold382_contigs=18	486967	gi|301173494|gb|GR979429.1|GR979429	337	82.19	247	0.05	73.29	25	15	382295	382524	33	277	1e-45	195	Sl_EST0041 SSH library of ToLCNDV treated tomato Solanum lycopersicum cDNA, mRNA sequence
scaffold384_contigs=11	492861	gi|18814107|gb|BM535446.1|BM535446	182	89.58	96	0.02	52.75	8	2	97402	97496	88	182	2e-23	121	EST588468 tomato breaker fruit Solanum lycopersicum cDNA clone cLEG66M9 5' end, mRNA sequence
scaffold385_contigs=8	163273	gi|9508457|gb|BE462688.1|BE462688	410	83.26	239	0.15	58.29	26	14	64262	64493	92	323	6e-50	207	EST325008 tomato flower buds 0-3 mm, Cornell University Solanum lycopersicum cDNA clone cTOA14H3, mRNA sequence
scaffold385_contigs=8	163273	gi|9508458|gb|BE462689.1|BE462689	308	83.73	209	0.13	67.86	22	12	64262	64464	92	294	8e-44	187	EST325009 tomato flower buds 0-3 mm, Cornell University Solanum lycopersicum cDNA clone cTOA14H5, mRNA sequence
scaffold386_contigs=10	386962	gi|150437985|gb|ES896578.1|ES896578	767	94.4	482	0.12	62.84	27	0	253643	254124	58	539	0	741	LET106_2007-04-21/LET106_A04_016_1 Solanum lycopersicum trichomes Solanum lycopersicum cDNA, mRNA sequence
scaffold386_contigs=10	386962	gi|117718982|gb|DB727176.1|DB727176	723	94.73	474	0.12	65.56	25	0	253651	254124	1	474	0	737	DB727176 Solanum lycopersicum cv. Micro-Tom fruit Solanum lycopersicum cDNA clone LEFL2054J05 5', mRNA sequence
scaffold386_contigs=10	386962	gi|50892472|gb|AJ785081.1|AJ785081	724	94.31	439	0.11	60.64	25	0	253686	254124	1	439	0	673	AJ785081 Lycopersicon esculentum var. cerasiforme fruit 12 days post anthesis Solanum lycopersicum var. cerasiforme cDNA clone LE12BB04, mRNA sequence
scaffold386_contigs=10	386962	gi|14687514|gb|BI209790.1|BI209790	533	94.19	430	0.11	80.68	25	0	253695	254124	1	430	0	656	EST527830 cTOS Solanum lycopersicum cDNA clone cTOS21E4 5' end, mRNA sequence
scaffold386_contigs=10	386962	gi|14688695|gb|BI210971.1|BI210971	698	94.19	430	0.11	61.6	25	0	253695	254124	1	430	0	656	EST529011 cTOS Solanum lycopersicum cDNA clone cTOS24H20 5' end, mRNA sequence
scaffold386_contigs=10	386962	gi|14687962|gb|BI210238.1|BI210238	700	93.95	430	0.11	61.43	25	1	253695	254124	1	429	0	649	EST528278 cTOS Solanum lycopersicum cDNA clone cTOS22P5 5' end, mRNA sequence
scaffold386_contigs=10	386962	gi|150435286|gb|ES893879.1|ES893879	279	94.49	272	0.07	97.49	15	0	253715	253986	8	279	2e-113	420	LET069_2006-12-08_1/LET069_A04_016_1 Solanum lycopersicum trichomes Solanum lycopersicum cDNA, mRNA sequence
scaffold386_contigs=10	386962	gi|5893867|gb|AW035111.1|AW035111	139	90.28	72	0.02	51.8	7	0	64637	64708	29	100	1e-15	95.3	EST280373 tomato callus, TAMU Solanum lycopersicum cDNA clone cLEC32N5 similar to laccase, putative, mRNA sequence
scaffold386_contigs=10	386962	gi|5893867|gb|AW035111.1|AW035111	139	87.67	73	0.02	52.52	8	1	28598	28670	29	100	3e-12	84.2	EST280373 tomato callus, TAMU Solanum lycopersicum cDNA clone cLEC32N5 similar to laccase, putative, mRNA sequence
scaffold387_contigs=7	398911	gi|58233328|gb|BP889857.1|BP889857	477	85.89	241	0.06	50.52	24	10	259000	259235	361	126	9e-62	248	BP889857 Lycopersicon esculentum maturing fruit Solanum lycopersicum cDNA clone FB01DF06 5', mRNA sequence
scaffold390_contigs=8	317010	gi|8105189|gb|AW929788.1|AW929788	343	88.06	201	0.06	58.6	24	0	277685	277885	105	305	4e-59	239	EST354058 tomato flower buds 8 mm to pre-anthesis, Cornell University Solanum lycopersicum cDNA clone cTOC5N19 5', mRNA sequence
scaffold390_contigs=8	317010	gi|13679481|gb|BG628008.1|BG628008	367	87.56	201	0.06	54.77	25	0	277685	277885	151	351	2e-57	233	cC-esflcLEL1H06a1 Tomato flower library from a mixture of developmental stages Solanum lycopersicum cDNA clone cC-esflcLEL1H06a1, mRNA sequence
scaffold390_contigs=8	317010	gi|58227341|gb|BP883870.1|BP883870	487	77.28	427	0.13	87.68	76	18	121090	121505	456	40	7e-57	231	BP883870 Lycopersicon esculentum maturing fruit Solanum lycopersicum cDNA clone FA27AD01 5', mRNA sequence
scaffold390_contigs=8	317010	gi|117677723|gb|DB686129.1|DB686129	661	77.28	427	0.13	64.6	76	18	121090	121505	635	219	7e-57	231	DB686129 Solanum lycopersicum cv. Micro-Tom leaf Solanum lycopersicum cDNA clone LEFL1025BG03 5', mRNA sequence
scaffold390_contigs=8	317010	gi|117682689|gb|DB706466.1|DB706466	641	77.28	427	0.13	66.61	76	18	121090	121505	635	219	7e-57	231	DB706466 Solanum lycopersicum cv. Micro-Tom leaf Solanum lycopersicum cDNA clone LEFL1091CE12 5', mRNA sequence
scaffold390_contigs=8	317010	gi|117687043|gb|DB712518.1|DB712518	726	77.28	427	0.13	58.82	76	18	121090	121505	635	219	7e-57	231	DB712518 Solanum lycopersicum cv. Micro-Tom fruit Solanum lycopersicum cDNA clone LEFL2011G10 5', mRNA sequence
scaffold390_contigs=8	317010	gi|117694437|gb|DB687327.1|DB687327	727	77.28	427	0.13	58.73	76	18	121090	121505	635	219	7e-57	231	DB687327 Solanum lycopersicum cv. Micro-Tom leaf Solanum lycopersicum cDNA clone LEFL1029CC10 5', mRNA sequence
scaffold390_contigs=8	317010	gi|117697983|gb|DB694666.1|DB694666	641	77.28	427	0.13	66.61	76	18	121090	121505	635	219	7e-57	231	DB694666 Solanum lycopersicum cv. Micro-Tom leaf Solanum lycopersicum cDNA clone LEFL1052AF10 5', mRNA sequence
scaffold390_contigs=8	317010	gi|117708150|gb|DB682502.1|DB682502	727	77.28	427	0.13	58.73	76	18	121090	121505	635	219	7e-57	231	DB682502 Solanum lycopersicum cv. Micro-Tom leaf Solanum lycopersicum cDNA clone LEFL1013CH05 5', mRNA sequence
scaffold390_contigs=8	317010	gi|7646279|gb|AW737418.1|AW737418	643	77.05	427	0.13	66.41	77	18	121090	121505	507	91	3e-55	226	EST338761 tomato flower buds, anthesis, Cornell University Solanum lycopersicum cDNA clone cTOD2J12 5', mRNA sequence
scaffold390_contigs=8	317010	gi|16228551|gb|BI924675.1|BI924675	653	77.07	423	0.13	64.78	77	17	121093	121505	632	220	3e-55	226	EST544564 tomato flower, buds 0-3 mm Solanum lycopersicum cDNA clone cTOA24E11 5' end, mRNA sequence
scaffold390_contigs=8	317010	gi|16244853|gb|BI930381.1|BI930381	763	77.05	427	0.13	55.96	77	18	121090	121505	638	222	3e-55	226	EST550270 tomato flower, 8 mm to preanthesis buds Solanum lycopersicum cDNA clone cTOC16I21 5' end, mRNA sequence
scaffold390_contigs=8	317010	gi|16244923|gb|BI930451.1|BI930451	789	77.05	427	0.13	54.12	77	18	121090	121505	638	222	3e-55	226	EST550340 tomato flower, 8 mm to preanthesis buds Solanum lycopersicum cDNA clone cTOC16J15 5' end, mRNA sequence
scaffold390_contigs=8	317010	gi|16246185|gb|BI931713.1|BI931713	695	77.05	427	0.13	61.44	77	18	121090	121505	638	222	3e-55	226	EST551602 tomato flower, 8 mm to preanthesis buds Solanum lycopersicum cDNA clone cTOC20J18 5' end, mRNA sequence
scaffold390_contigs=8	317010	gi|16247800|gb|BI933328.1|BI933328	743	77.05	427	0.13	57.47	77	18	121090	121505	525	109	3e-55	226	EST553217 tomato flower, anthesis Solanum lycopersicum cDNA clone cTOD16M18 5' end, mRNA sequence
scaffold390_contigs=8	317010	gi|16248323|gb|BI933851.1|BI933851	696	77.05	427	0.13	61.35	77	18	121090	121505	638	222	3e-55	226	EST553740 tomato flower, anthesis Solanum lycopersicum cDNA clone cTOD18G13 5' end, mRNA sequence
scaffold390_contigs=8	317010	gi|7647448|gb|AW738503.1|AW738503	626	77.11	415	0.13	66.29	75	17	121101	121505	626	222	4e-54	222	EST339930 tomato flower buds, anthesis, Cornell University Solanum lycopersicum cDNA clone cTOD7D17 5', mRNA sequence
scaffold390_contigs=8	317010	gi|6528509|gb|AW217635.1|AW217635	488	76.81	427	0.13	87.5	78	18	121090	121505	471	55	2e-53	220	EST296349 tomato flower buds 8 mm to pre-anthesis, Cornell University Solanum lycopersicum cDNA clone cTOC1E23, mRNA sequence
scaffold390_contigs=8	317010	gi|16247720|gb|BI933248.1|BI933248	582	76.71	425	0.13	73.02	82	17	121090	121505	525	109	2e-53	220	EST553137 tomato flower, anthesis Solanum lycopersicum cDNA clone cTOD16M17 5' end, mRNA sequence
scaffold390_contigs=8	317010	gi|7409379|gb|AW648141.1|AW648141	491	76.58	427	0.13	86.97	79	18	121090	121505	474	58	7e-52	215	EST326595 tomato germinating seedlings, TAMU Solanum lycopersicum cDNA clone cLEI3F17 5', mRNA sequence
scaffold390_contigs=8	317010	gi|16228867|gb|BI924803.1|BI924803	601	75.96	391	0.12	65.06	74	17	121125	121505	601	221	2e-42	183	EST544692 tomato flower, buds 0-3 mm Solanum lycopersicum cDNA clone cTOA24D9 5' end, mRNA sequence
scaffold390_contigs=8	317010	gi|58226526|gb|BP883055.1|BP883055	483	80	255	0.08	52.8	38	10	121090	121337	255	7	3e-40	176	BP883055 Lycopersicon esculentum maturing fruit Solanum lycopersicum cDNA clone FA24CH10 5', mRNA sequence
scaffold393_contigs=8	338775	gi|225414260|gb|FS183861.1|FS183861	344	82.56	258	0.08	75	32	13	79448	79698	253	2	4e-54	222	FS183861 Solanum lycopersicum cv Micro-Tom root Solanum lycopersicum cDNA clone LEFL3028G10 5', mRNA sequence
scaffold394_contigs=2	38933	gi|30320071|gb|CD003333.1|CD003333	568	85.42	295	0.76	51.94	19	20	17399	17686	177	454	7e-74	285	EST1462 Normalized cDNA library from ripening tomato pericarp Solanum lycopersicum cDNA clone LePU1462, mRNA sequence
scaffold394_contigs=2	38933	gi|58232736|gb|BP889265.1|BP889265	447	85.42	288	0.74	64.43	18	20	17399	17679	172	442	1e-71	278	BP889265 Lycopersicon esculentum maturing fruit Solanum lycopersicum cDNA clone FA56DC01 5', mRNA sequence
scaffold399_contigs=4	154893	gi|7647094|gb|AW738149.1|AW738149	623	76.91	446	0.29	71.59	75	28	71480	71911	149	580	4e-56	228	EST339576 tomato flower buds, anthesis, Cornell University Solanum lycopersicum cDNA clone cTOD5K10 5', mRNA sequence
scaffold400_contigs=4	131931	gi|555942035|gb|GH204658.1|GH204658	802	77.31	454	0.34	56.61	84	18	75452	75894	65	510	8e-63	250	P15A12 Geraniol treated Tomato seedling subtraction library Solanum lycopersicum cDNA, mRNA sequence
scaffold406_contigs=8	324799	gi|5271212|gb|AI773171.1|AI773171	616	75.04	569	0.18	92.37	85	48	61754	62297	541	5	9e-51	211	EST254271 tomato resistant, Cornell Solanum lycopersicum cDNA clone cLER5J9, mRNA sequence
scaffold406_contigs=8	324799	gi|5280512|gb|AI782471.1|AI782471	441	75.48	469	0.14	100	67	38	61918	62368	440	2	6e-43	185	EST263350 tomato susceptible, Cornell Solanum lycopersicum cDNA clone cLES19B3, mRNA sequence
scaffold406_contigs=8	324799	gi|13777937|gb|BG642912.1|BG642912	604	72.79	610	0.19	100	117	44	21942	22528	596	13	1e-35	161	EST511106 tomato shoot/meristem Solanum lycopersicum cDNA clone cTOF26E1 5' sequence, mRNA sequence
scaffold406_contigs=8	324799	gi|8104704|gb|AW929303.1|AW929303	521	74.86	362	0.11	69.48	67	22	21741	22090	452	103	3e-30	143	EST338091 tomato flower buds 8 mm to pre-anthesis, Cornell University Solanum lycopersicum cDNA clone cTOC7A4 5', mRNA sequence
scaffold406_contigs=8	324799	gi|8104705|gb|AW929304.1|AW929304	492	74.86	362	0.11	73.58	67	22	21741	22090	431	82	3e-30	143	EST338092 tomato flower buds 8 mm to pre-anthesis, Cornell University Solanum lycopersicum cDNA clone cTOC7A16 5', mRNA sequence
scaffold406_contigs=8	324799	gi|58226970|gb|BP883499.1|BP883499	481	74.86	362	0.11	75.26	67	22	21741	22090	449	100	3e-30	143	BP883499 Lycopersicon esculentum maturing fruit Solanum lycopersicum cDNA clone FA26AA06 5', mRNA sequence
scaffold406_contigs=8	324799	gi|150431678|gb|ES890273.1|ES890273	455	74.59	362	0.11	79.56	68	22	21741	22090	455	106	2e-28	137	LET008F7_2005-09-27_1/LET008F7_A05_1 Solanum lycopersicum trichomes Solanum lycopersicum cDNA, mRNA sequence
scaffold406_contigs=8	324799	gi|150437159|gb|ES895752.1|ES895752	486	73.83	363	0.11	74.69	69	24	21741	22090	441	92	3e-25	126	LET094_2007-02-28/LET094_G11_042_1 Solanum lycopersicum trichomes Solanum lycopersicum cDNA, mRNA sequence
scaffold406_contigs=8	324799	gi|150436995|gb|ES895588.1|ES895588	607	73.9	364	0.11	59.97	67	26	21741	22090	443	94	1e-24	124	LET092_2007-02-28/LET092_G11_042_1 Solanum lycopersicum trichomes Solanum lycopersicum cDNA, mRNA sequence
scaffold408_contigs=6	295717	gi|117716799|gb|DB721692.1|DB721692	769	79.59	740	0.25	96.23	127	24	138544	139271	731	4	2e-141	512	DB721692 Solanum lycopersicum cv. Micro-Tom fruit Solanum lycopersicum cDNA clone LEFL2038I18 5', mRNA sequence
scaffold408_contigs=6	295717	gi|15196519|gb|BI422268.1|BI422268	693	79.29	700	0.24	100	111	27	117164	117846	688	6	3e-125	459	EST532934 tomato callus, TAMU Solanum lycopersicum cDNA clone cLEC69B10 5' end, mRNA sequence
scaffold408_contigs=6	295717	gi|7408883|gb|AW647645.1|AW647645	657	79.6	652	0.22	99.24	101	25	117197	117832	645	10	4e-119	438	EST307123 tomato germinating seedlings, TAMU Solanum lycopersicum cDNA clone cLEI10D7 5', mRNA sequence
scaffold408_contigs=6	295717	gi|18260221|gb|BM408591.1|BM408591	590	80.96	562	0.19	95.25	85	19	117197	117747	582	32	3e-115	425	EST582918 tomato breaker fruit Solanum lycopersicum cDNA clone cLEG45K13 5' end, mRNA sequence
scaffold408_contigs=6	295717	gi|7411905|gb|AW650667.1|AW650667	497	79.88	497	0.17	100	82	15	116990	117477	496	9	2e-92	350	EST329121 tomato germinating seedlings, TAMU Solanum lycopersicum cDNA clone cLEI13P15 5', mRNA sequence
scaffold408_contigs=6	295717	gi|5276454|gb|AI778413.1|AI778413	467	80.25	471	0.16	100	77	13	116990	117452	5	467	1e-89	340	EST259292 tomato susceptible, Cornell Solanum lycopersicum cDNA clone cLES5C8, mRNA sequence
scaffold408_contigs=6	295717	gi|58227852|gb|BP884381.1|BP884381	482	80.26	466	0.16	96.68	76	13	117047	117504	479	22	1e-88	337	BP884381 Lycopersicon esculentum maturing fruit Solanum lycopersicum cDNA clone FA28CB02 5', mRNA sequence
scaffold408_contigs=6	295717	gi|58216932|gb|BP880409.1|BP880409	483	80.5	441	0.15	91.3	78	8	138202	138638	437	1	6e-87	331	BP880409 Lycopersicon esculentum maturing fruit Solanum lycopersicum cDNA clone FA17BF04 5', mRNA sequence
scaffold408_contigs=6	295717	gi|58227379|gb|BP883908.1|BP883908	521	78.99	476	0.16	91.36	76	20	117413	117876	521	58	1e-78	303	BP883908 Lycopersicon esculentum maturing fruit Solanum lycopersicum cDNA clone FA27AG06 5', mRNA sequence
scaffold408_contigs=6	295717	gi|117680225|gb|DB686300.1|DB686300	641	79.94	354	0.12	55.23	51	16	117533	117876	635	292	3e-60	243	DB686300 Solanum lycopersicum cv. Micro-Tom leaf Solanum lycopersicum cDNA clone LEFL1025DG06 5', mRNA sequence
scaffold409_contigs=16	668627	gi|58250933|gb|BP907462.1|BP907462	478	82.64	242	0.04	50.63	38	4	378404	378643	478	239	2e-50	211	BP907462 Lycopersicon esculentum leaf Solanum lycopersicum cDNA clone LC08BB12 5', mRNA sequence
scaffold409_contigs=16	668627	gi|13679374|gb|BG627901.1|BG627901	415	79.72	212	0.03	51.08	32	10	194419	194624	388	182	7e-30	143	cC-esflcLEL19N13d1 Tomato flower library from a mixture of developmental stages Solanum lycopersicum cDNA clone cC-esflcLEL19N13d1, mRNA sequence
scaffold409_contigs=16	668627	gi|225403057|gb|FS192243.1|FS192243	128	89.02	82	0.01	64.06	9	0	303157	303238	101	20	1e-17	102	FS192243 Solanum lycopersicum cv Micro-Tom root Solanum lycopersicum cDNA clone LEFL3078L24 5', mRNA sequence
scaffold409_contigs=16	668627	gi|5278131|gb|AI780090.1|AI780090	460	72.97	344	0.05	74.78	67	23	194210	194540	125	455	6e-16	97.1	EST260969 tomato susceptible, Cornell Solanum lycopersicum cDNA clone cLES10K11, mRNA sequence
scaffold414_contigs=3	48900	gi|150437791|gb|ES896384.1|ES896384	768	85.31	749	1.53	97.53	74	22	47680	48402	20	758	0	754	LET103_2007-04-19/LET103_E12_044_1 Solanum lycopersicum trichomes Solanum lycopersicum cDNA, mRNA sequence
scaffold414_contigs=3	48900	gi|12624462|gb|BG124274.1|BG124274	669	87.86	585	1.2	87.44	55	13	47841	48419	60	634	0	673	EST469920 tomato shoot/meristem Solanum lycopersicum cDNA clone cTOF4D10 5' sequence, mRNA sequence
scaffold414_contigs=3	48900	gi|5895306|gb|AW036552.1|AW036552	568	87.87	569	1.16	100	37	12	13636	14190	564	14	2e-180	640	EST283051 tomato seed, TAMU Solanum lycopersicum cDNA clone cLEE2G23 similar to mitochondrial ribosomal protein S4, putative, mRNA sequence
scaffold414_contigs=3	48900	gi|6976768|gb|AW441517.1|AW441517	604	86.52	601	1.23	99.5	49	18	47588	48164	594	2	3e-178	632	EST310913 tomato fruit red ripe, TAMU Solanum lycopersicum cDNA clone cLEN17B19 5', mRNA sequence
scaffold414_contigs=3	48900	gi|150438275|gb|ES896874.1|ES896874	759	89.67	455	0.93	59.95	32	13	19194	19637	297	747	1e-161	577	LET109_2007-04-25/LET109_G12_042_1 Solanum lycopersicum trichomes Solanum lycopersicum cDNA, mRNA sequence
scaffold414_contigs=3	48900	gi|4385392|gb|AI490021.1|AI490021	467	90.83	327	0.67	70.02	15	8	27199	27511	15	340	2e-115	424	EST248360 tomato ovary, TAMU Solanum lycopersicum cDNA clone cLED19K7, mRNA sequence
scaffold414_contigs=3	48900	gi|52619258|gb|AJ831997.1|AJ831997	703	87.18	390	0.8	55.48	27	13	35439	35817	244	621	2e-115	424	AJ831997 Lycopersicon esculentum var. cerasiforme fruit 12 days post anthesis Solanum lycopersicum var. cerasiforme cDNA clone LE12DG12, mRNA sequence
scaffold414_contigs=3	48900	gi|261466322|gb|GT165655.1|GT165655	431	86.96	391	0.8	90.72	25	14	35439	35817	53	429	3e-113	416	M82T1_07_E06_M13R LA3475 Type I trichomes Solanum lycopersicum cDNA, mRNA sequence
scaffold414_contigs=3	48900	gi|261466322|gb|GT165655.1|GT165655	431	89.72	282	0.58	65.43	13	10	35133	35412	53	320	4e-92	346	M82T1_07_E06_M13R LA3475 Type I trichomes Solanum lycopersicum cDNA, mRNA sequence
scaffold414_contigs=3	48900	gi|50892643|gb|AJ785252.1|AJ785252	678	86.72	384	0.79	56.64	28	11	35439	35811	218	589	5e-111	409	AJ785252 Lycopersicon esculentum var. cerasiforme fruit 12 days post anthesis Solanum lycopersicum var. cerasiforme cDNA clone LE12DE12, mRNA sequence
scaffold414_contigs=3	48900	gi|261466652|gb|GT165985.1|GT165985	431	86.45	391	0.8	90.72	27	14	35439	35817	379	3	6e-110	405	M82T1_07_E06_T7-ZL LA3475 Type I trichomes Solanum lycopersicum cDNA, mRNA sequence
scaffold414_contigs=3	48900	gi|261466652|gb|GT165985.1|GT165985	431	89.36	282	0.58	65.43	14	10	35133	35412	379	112	2e-90	340	M82T1_07_E06_T7-ZL LA3475 Type I trichomes Solanum lycopersicum cDNA, mRNA sequence
scaffold414_contigs=3	48900	gi|14085144|gb|BG735455.1|BG735455	386	87.67	292	0.6	75.65	30	3	48606	48892	380	90	8e-89	335	cC-esflcLEL8E20d1 Tomato flower library from a mixture of developmental stages Solanum lycopersicum cDNA, mRNA sequence
scaffold414_contigs=3	48900	gi|164293998|gb|EL645790.1|EL645790	242	89.08	238	0.49	98.35	24	2	48606	48842	3	239	1e-76	294	LeCfAFLP240 Avr4/Cf-4 and Avr9/Cf-9 cDNA-AFLP2003 Solanum lycopersicum cDNA clone LeCfAFLP fragment 311 similar to RNA polymerase alpha subunit, mRNA sequence
scaffold414_contigs=3	48900	gi|164293998|gb|EL645790.1|EL645790	242	89.13	138	0.28	57.02	15	0	48282	48419	3	140	7e-40	172	LeCfAFLP240 Avr4/Cf-4 and Avr9/Cf-9 cDNA-AFLP2003 Solanum lycopersicum cDNA clone LeCfAFLP fragment 311 similar to RNA polymerase alpha subunit, mRNA sequence
scaffold414_contigs=3	48900	gi|13680800|gb|BG629327.1|BG629327	338	87.85	247	0.51	73.08	24	3	48651	48892	335	90	8e-74	285	cC-esflcLEL27B10d1 Tomato flower library from a mixture of developmental stages Solanum lycopersicum cDNA clone cC-esflcLEL27B10d1, mRNA sequence
scaffold414_contigs=3	48900	gi|4381197|gb|AI485826.1|AI485826	157	89.17	157	0.32	100	5	5	27262	27406	157	1	9e-44	185	EST244147 tomato ovary, TAMU Solanum lycopersicum cDNA clone cLED4A14, mRNA sequence
scaffold418_contigs=5	92035	gi|5602220|gb|AI896318.1|AI896318	592	76.48	608	0.66	100	97	42	12809	13393	1	585	1e-74	289	EST265761 tomato callus, TAMU Solanum lycopersicum cDNA clone cLEC14P17, mRNA sequence
scaffold418_contigs=5	92035	gi|58244236|gb|BP900765.1|BP900765	432	77.65	434	0.47	100	65	30	12808	13225	7	424	2e-58	235	BP900765 Lycopersicon esculentum leaf Solanum lycopersicum cDNA clone LA23DE01 5', mRNA sequence
scaffold418_contigs=5	92035	gi|5269671|gb|AI771630.1|AI771630	543	76.92	403	0.44	74.22	67	25	12749	13138	139	528	1e-50	209	EST252730 tomato ovary, TAMU Solanum lycopersicum cDNA clone cLED34C22, mRNA sequence
scaffold418_contigs=5	92035	gi|58253165|gb|BP909694.1|BP909694	477	76.92	403	0.44	84.49	67	25	12749	13138	80	469	1e-49	206	BP909694 Lycopersicon esculentum leaf Solanum lycopersicum cDNA clone LC16DC04 5', mRNA sequence
scaffold418_contigs=5	92035	gi|58253324|gb|BP909853.1|BP909853	476	76.92	403	0.44	84.66	67	25	12749	13138	79	468	1e-49	206	BP909853 Lycopersicon esculentum leaf Solanum lycopersicum cDNA clone LC17BH05 5', mRNA sequence
scaffold418_contigs=5	92035	gi|12628721|gb|BG128533.1|BG128533	668	76.67	403	0.44	60.33	68	25	12749	13138	264	653	6e-48	200	EST474179 tomato shoot/meristem Solanum lycopersicum cDNA clone cTOF21C24 5' sequence, mRNA sequence
scaffold421_contigs=12	397086	gi|6061926|gb|AW096331.1|AW096331	648	81.63	381	0.1	58.8	62	7	3762	4138	600	224	4e-80	309	EST289511 tomato mixed elicitor, BTI Solanum lycopersicum cDNA clone cLET38C16, mRNA sequence
scaffold421_contigs=12	397086	gi|58217688|gb|BP881165.1|BP881165	483	81.63	381	0.1	78.88	62	7	3762	4138	474	98	4e-80	309	BP881165 Lycopersicon esculentum maturing fruit Solanum lycopersicum cDNA clone FA19BH10 5', mRNA sequence
scaffold421_contigs=12	397086	gi|16235481|gb|BI926722.1|BI926722	722	81.63	381	0.1	52.77	61	8	3762	4138	606	231	1e-79	307	EST546611 tomato flower, buds 0-3 mm Solanum lycopersicum cDNA clone cTOA30B21 5' end, mRNA sequence
scaffold421_contigs=12	397086	gi|58249404|gb|BP905933.1|BP905933	481	81.65	376	0.09	78.17	61	7	3762	4133	373	2	5e-79	305	BP905933 Lycopersicon esculentum leaf Solanum lycopersicum cDNA clone LC01DH06 5', mRNA sequence
scaffold421_contigs=12	397086	gi|5602495|gb|AI896593.1|AI896593	449	85.05	301	0.08	67.04	37	8	4698	4994	300	4	2e-77	300	EST266036 tomato callus, TAMU Solanum lycopersicum cDNA clone cLEC15P21, mRNA sequence
scaffold421_contigs=12	397086	gi|58239899|gb|BP896428.1|BP896428	344	86.15	260	0.07	75.58	28	8	229250	229505	307	52	1e-69	274	BP896428 Lycopersicon esculentum leaf Solanum lycopersicum cDNA clone LA10AB12 5', mRNA sequence
scaffold421_contigs=12	397086	gi|58242800|gb|BP899329.1|BP899329	436	85.82	261	0.07	59.86	28	9	229250	229505	275	19	7e-68	268	BP899329 Lycopersicon esculentum leaf Solanum lycopersicum cDNA clone LA19BE08 5', mRNA sequence
scaffold421_contigs=12	397086	gi|14681612|gb|BI203888.1|BI203888	257	91.55	142	0.04	55.25	12	0	266379	266520	257	116	3e-46	196	EST521928 cTOS Solanum lycopersicum cDNA clone cTOS3K10 5' end, mRNA sequence
scaffold423_contigs=9	530510	gi|18264520|gb|BM412890.1|BM412890	792	82	539	0.1	68.06	85	12	4767	5299	17	549	1e-121	448	EST587217 tomato breaker fruit Solanum lycopersicum cDNA clone cLEG61D7 5' end, mRNA sequence
scaffold423_contigs=9	530510	gi|6057694|gb|AW092183.1|AW092183	523	81.73	509	0.1	97.32	81	12	4767	5269	17	519	3e-112	416	EST285279 tomato mixed elicitor, BTI Solanum lycopersicum cDNA clone cLET17J8, mRNA sequence
scaffold423_contigs=9	530510	gi|117704684|gb|DB725144.1|DB725144	750	79.18	461	0.09	61.47	82	14	4729	5182	285	738	3e-82	316	DB725144 Solanum lycopersicum cv. Micro-Tom fruit Solanum lycopersicum cDNA clone LEFL2048J03 5', mRNA sequence
scaffold423_contigs=9	530510	gi|16217827|gb|BI921799.1|BI921799	449	78.96	423	0.08	94.21	73	16	4729	5143	32	446	2e-69	274	EST541702 tomato callus Solanum lycopersicum cDNA clone cLEC74L21 5' end, mRNA sequence
scaffold423_contigs=9	530510	gi|58216321|gb|BP879798.1|BP879798	482	84.78	276	0.05	57.26	38	4	18169	18442	396	123	2e-69	274	BP879798 Lycopersicon esculentum maturing fruit Solanum lycopersicum cDNA clone FA15CG11 5', mRNA sequence
scaffold423_contigs=9	530510	gi|117725486|gb|DB710665.1|DB710665	739	78.68	380	0.07	51.42	67	14	4729	5101	364	736	1e-61	248	DB710665 Solanum lycopersicum cv. Micro-Tom fruit Solanum lycopersicum cDNA clone LEFL2005P14 5', mRNA sequence
scaffold423_contigs=9	530510	gi|16223849|gb|BI923692.1|BI923692	643	78.59	383	0.07	59.56	63	19	4729	5101	262	635	9e-58	235	EST543581 tomato flower, buds 0-3 mm Solanum lycopersicum cDNA clone cTOA20D18 5' end, mRNA sequence
scaffold423_contigs=9	530510	gi|9456228|gb|BE450725.1|BE450725	592	79.18	341	0.06	57.6	57	14	4729	5062	256	589	2e-54	224	EST401612 tomato root, plants pre-anthesis, Cornell University Solanum lycopersicum cDNA clone cLEY14J2, mRNA sequence
scaffold423_contigs=9	530510	gi|9457023|gb|BE451520.1|BE451520	611	79.18	341	0.06	55.81	57	14	4729	5062	262	595	2e-54	224	EST402408 tomato root, plants pre-anthesis, Cornell University Solanum lycopersicum cDNA clone cLEY19G2, mRNA sequence
scaffold423_contigs=9	530510	gi|58245869|gb|BP902398.1|BP902398	293	85.65	209	0.04	71.33	23	7	18169	18373	210	5	4e-51	213	BP902398 Lycopersicon esculentum leaf Solanum lycopersicum cDNA clone LA28DD10 5', mRNA sequence
scaffold423_contigs=9	530510	gi|117723987|gb|DB716383.1|DB716383	692	77.62	353	0.07	51.01	60	19	190817	191159	337	680	9e-48	202	DB716383 Solanum lycopersicum cv. Micro-Tom fruit Solanum lycopersicum cDNA clone LEFL2022O10 5', mRNA sequence
scaffold423_contigs=9	530510	gi|117697351|gb|DB719087.1|DB719087	699	77.34	353	0.07	50.5	61	19	190817	191159	337	680	3e-47	200	DB719087 Solanum lycopersicum cv. Micro-Tom fruit Solanum lycopersicum cDNA clone LEFL2030O04 5', mRNA sequence
scaffold423_contigs=9	530510	gi|16249889|gb|BI935417.1|BI935417	570	79.12	297	0.06	52.11	48	14	4729	5018	279	568	6e-45	193	EST555306 tomato flower, anthesis Solanum lycopersicum cDNA clone cTOD22H10 5' end, mRNA sequence
scaffold423_contigs=9	530510	gi|16226581|gb|BI924094.1|BI924094	551	78.79	297	0.06	53.9	49	14	4729	5018	262	551	3e-43	187	EST543983 tomato flower, buds 0-3 mm Solanum lycopersicum cDNA clone cTOA22E6 5' end, mRNA sequence
scaffold423_contigs=9	530510	gi|225408659|gb|FS193236.1|FS193236	300	84.71	170	0.03	56.67	26	0	105235	105404	260	91	3e-38	171	FS193236 Solanum lycopersicum cv Micro-Tom root Solanum lycopersicum cDNA clone LEFL3096D17 5', mRNA sequence
scaffold423_contigs=9	530510	gi|6059708|gb|AW094113.1|AW094113	286	83.23	155	0.03	54.2	22	4	104492	104644	153	1	7e-29	139	EST287293 tomato mixed elicitor, BTI Solanum lycopersicum cDNA clone cLET27E20, mRNA sequence
scaffold423_contigs=9	530510	gi|6057333|gb|AW091642.1|AW091642	186	83.74	123	0.02	66.13	20	0	105235	105357	126	4	3e-22	117	EST284918 tomato mixed elicitor, BTI Solanum lycopersicum cDNA clone cLET16C8, mRNA sequence
scaffold427_contigs=11	266997	gi|18264794|gb|BM413164.1|BM413164	774	80.81	688	0.26	88.89	107	25	162229	162903	95	770	1e-142	516	EST587491 tomato breaker fruit Solanum lycopersicum cDNA clone cLEG62O22 5' end, mRNA sequence
scaffold427_contigs=11	266997	gi|12630498|gb|BG130310.1|BG130310	773	79.84	630	0.24	81.5	103	24	162288	162903	1	620	3e-119	438	EST475956 tomato shoot/meristem Solanum lycopersicum cDNA clone cTOF29N14 5' sequence, mRNA sequence
scaffold427_contigs=11	266997	gi|16244560|gb|BI930088.1|BI930088	669	77.55	677	0.25	100	136	15	110357	111025	669	1	7e-106	394	EST549977 tomato flower, 8 mm to preanthesis buds Solanum lycopersicum cDNA clone cTOC15E19 5' end, mRNA sequence
scaffold427_contigs=11	266997	gi|12630859|gb|BG130575.1|BG130575	694	77.47	679	0.25	97.84	137	15	110358	111027	694	23	3e-105	392	EST476317 tomato shoot/meristem Solanum lycopersicum cDNA clone cTOF31L18 5' sequence, mRNA sequence
scaffold427_contigs=11	266997	gi|13779225|gb|BG644000.1|BG644000	675	77.98	654	0.24	96.89	125	18	110304	110948	648	5	3e-105	392	EST512194 tomato shoot/meristem Solanum lycopersicum cDNA clone cTOF33F2 5' sequence, mRNA sequence
scaffold427_contigs=11	266997	gi|5280362|gb|AI782321.1|AI782321	593	80.15	529	0.2	89.21	99	6	110502	111027	562	37	9e-105	390	EST263200 tomato susceptible, Cornell Solanum lycopersicum cDNA clone cLES18F12, mRNA sequence
scaffold427_contigs=11	266997	gi|6060238|gb|AW094655.1|AW094655	652	77.69	659	0.25	100	133	13	110357	111008	652	1	9e-105	390	EST287823 tomato mixed elicitor, BTI Solanum lycopersicum cDNA clone cLET29M16, mRNA sequence
scaffold427_contigs=11	266997	gi|7411119|gb|AW649881.1|AW649881	613	80.15	529	0.2	86.3	99	6	110502	111027	536	11	9e-105	390	EST328335 tomato germinating seedlings, TAMU Solanum lycopersicum cDNA clone cLEI9P12 5', mRNA sequence
scaffold427_contigs=11	266997	gi|6058334|gb|AW092739.1|AW092739	530	80.08	527	0.2	99.43	99	6	110502	111025	524	1	1e-103	387	EST285919 tomato mixed elicitor, BTI Solanum lycopersicum cDNA clone cLET21P6, mRNA sequence
scaffold427_contigs=11	266997	gi|12628716|gb|BG128528.1|BG128528	763	80.04	531	0.2	69.59	97	9	110502	111027	740	214	4e-103	385	EST474174 tomato shoot/meristem Solanum lycopersicum cDNA clone cTOF21C12 5' sequence, mRNA sequence
scaffold427_contigs=11	266997	gi|5897762|gb|AW039008.1|AW039008	595	80.99	463	0.17	77.82	84	4	110502	110962	461	1	6e-97	364	EST280981 tomato mixed elicitor, BTI Solanum lycopersicum cDNA clone cLET12E13, mRNA sequence
scaffold427_contigs=11	266997	gi|58251174|gb|BP907703.1|BP907703	477	81.05	459	0.17	96.23	83	4	110506	110962	474	18	2e-96	363	BP907703 Lycopersicon esculentum leaf Solanum lycopersicum cDNA clone LC09AF09 5', mRNA sequence
scaffold427_contigs=11	266997	gi|58237624|gb|BP894153.1|BP894153	478	80.29	477	0.18	99.79	88	6	110511	110984	478	5	3e-94	355	BP894153 Lycopersicon esculentum maturing fruit Solanum lycopersicum cDNA clone FB15AA11 5', mRNA sequence
scaffold427_contigs=11	266997	gi|58250287|gb|BP906816.1|BP906816	477	80.75	452	0.17	94.76	83	4	110578	111027	461	12	2e-92	350	BP906816 Lycopersicon esculentum leaf Solanum lycopersicum cDNA clone LC05CF04 5', mRNA sequence
scaffold427_contigs=11	266997	gi|58253599|gb|BP910128.1|BP910128	479	80.75	452	0.17	94.36	83	4	110578	111027	457	8	2e-92	350	BP910128 Lycopersicon esculentum leaf Solanum lycopersicum cDNA clone LC18CC10 5', mRNA sequence
scaffold427_contigs=11	266997	gi|58250140|gb|BP906669.1|BP906669	478	80.91	440	0.16	92.05	80	4	110590	111027	478	41	7e-91	344	BP906669 Lycopersicon esculentum leaf Solanum lycopersicum cDNA clone LC04DG06 5', mRNA sequence
scaffold427_contigs=11	266997	gi|58215659|gb|BP879136.1|BP879136	476	80.83	433	0.16	90.97	79	4	110502	110932	431	1	1e-88	337	BP879136 Lycopersicon esculentum maturing fruit Solanum lycopersicum cDNA clone FA13DD05 5', mRNA sequence
scaffold427_contigs=11	266997	gi|5276534|gb|AI778493.1|AI778493	553	80.89	429	0.16	77.58	78	4	110502	110928	430	4	4e-88	335	EST259372 tomato susceptible, Cornell Solanum lycopersicum cDNA clone cLES5D5, mRNA sequence
scaffold427_contigs=11	266997	gi|58256129|gb|BP910793.1|BP910793	487	80.98	410	0.15	84.19	74	4	110502	110909	410	3	3e-84	322	BP910793 Lycopersicon esculentum leaf Solanum lycopersicum cDNA clone LC21AG03 5', mRNA sequence
scaffold427_contigs=11	266997	gi|6062147|gb|AW096552.1|AW096552	582	80.88	408	0.15	70.1	72	6	110623	111027	582	178	2e-82	316	EST289732 tomato mixed elicitor, BTI Solanum lycopersicum cDNA clone cLET38N2, mRNA sequence
scaffold427_contigs=11	266997	gi|7646204|gb|AW737259.1|AW737259	401	81.27	395	0.15	98.5	70	4	110548	110940	394	2	2e-82	316	EST338686 tomato flower buds, anthesis, Cornell University Solanum lycopersicum cDNA clone cTOD2H5 5', mRNA sequence
scaffold427_contigs=11	266997	gi|58214140|gb|BP877617.1|BP877617	467	80.14	433	0.16	92.72	68	18	162229	162652	42	465	1e-79	307	BP877617 Lycopersicon esculentum maturing fruit Solanum lycopersicum cDNA clone FA08DF12 5', mRNA sequence
scaffold427_contigs=11	266997	gi|6057360|gb|AW091765.1|AW091765	560	77.52	525	0.2	93.75	106	11	110341	110859	538	20	3e-79	305	EST284945 tomato mixed elicitor, BTI Solanum lycopersicum cDNA clone cLET16G18, mRNA sequence
scaffold427_contigs=11	266997	gi|58230476|gb|BP887005.1|BP887005	475	81.92	365	0.14	76.84	62	4	110665	111027	446	84	3e-79	305	BP887005 Lycopersicon esculentum maturing fruit Solanum lycopersicum cDNA clone FA36AC09 5', mRNA sequence
scaffold427_contigs=11	266997	gi|58227371|gb|BP883900.1|BP883900	487	81.82	363	0.14	74.54	62	4	110667	111027	487	127	4e-78	302	BP883900 Lycopersicon esculentum maturing fruit Solanum lycopersicum cDNA clone FA27AF10 5', mRNA sequence
scaffold427_contigs=11	266997	gi|9504618|gb|BE460244.1|BE460244	487	77.91	498	0.19	100	88	22	162271	162757	1	487	1e-74	291	EST411735 tomato breaker fruit, TIGR Solanum lycopersicum cDNA clone cLEG27H15, mRNA sequence
scaffold427_contigs=11	266997	gi|8103683|gb|AW928302.1|AW928302	546	77.03	518	0.19	94.87	107	11	110362	110873	546	35	1e-73	287	EST307035 tomato flower buds 8 mm to pre-anthesis, Cornell University Solanum lycopersicum cDNA clone cTOC1D10 5', mRNA sequence
scaffold427_contigs=11	266997	gi|5899484|gb|AW040730.1|AW040730	404	82.17	314	0.12	77.72	52	4	110716	111027	375	64	2e-67	267	EST283594 tomato mixed elicitor, BTI Solanum lycopersicum cDNA clone cLET8G10, mRNA sequence
scaffold427_contigs=11	266997	gi|58232209|gb|BP888738.1|BP888738	476	82.17	314	0.12	65.97	52	4	110716	111027	459	148	2e-67	267	BP888738 Lycopersicon esculentum maturing fruit Solanum lycopersicum cDNA clone FA54DG12 5', mRNA sequence
scaffold427_contigs=11	266997	gi|58243745|gb|BP900274.1|BP900274	485	81.88	309	0.12	63.71	52	4	110721	111027	485	179	1e-64	257	BP900274 Lycopersicon esculentum leaf Solanum lycopersicum cDNA clone LA22BD02 5', mRNA sequence
scaffold427_contigs=11	266997	gi|58214904|gb|BP878381.1|BP878381	459	83.21	268	0.1	58.39	43	2	110761	111027	457	191	8e-61	244	BP878381 Lycopersicon esculentum maturing fruit Solanum lycopersicum cDNA clone FA11CD11 5', mRNA sequence
scaffold427_contigs=11	266997	gi|58232199|gb|BP888728.1|BP888728	346	81.01	237	0.09	68.5	39	6	110794	111027	341	108	2e-42	183	BP888728 Lycopersicon esculentum maturing fruit Solanum lycopersicum cDNA clone FA54DF12 5', mRNA sequence
scaffold427_contigs=11	266997	gi|6061883|gb|AW096288.1|AW096288	180	83.98	181	0.07	100	27	2	110723	110902	180	1	4e-39	172	EST289468 tomato mixed elicitor, BTI Solanum lycopersicum cDNA clone cLET37K16, mRNA sequence
scaffold427_contigs=11	266997	gi|6984680|gb|AW442498.1|AW442498	401	80.65	217	0.08	54.11	40	2	110812	111027	399	184	2e-37	167	EST307428 tomato mixed elicitor, BTI Solanum lycopersicum cDNA clone cLET41I23 5', mRNA sequence
scaffold427_contigs=11	266997	gi|7336510|gb|AW623483.1|AW623483	392	78.88	232	0.09	59.18	41	8	110800	111027	381	154	2e-32	150	EST321428 tomato flower buds 3-8 mm, Cornell University Solanum lycopersicum cDNA clone cTOB10H4 5', mRNA sequence
scaffold427_contigs=11	266997	gi|10805211|gb|BF051315.1|BF051315	359	76.67	210	0.08	58.5	36	13	162229	162431	152	355	1e-18	104	EST436490 tomato developing/immature green fruit Solanum lycopersicum cDNA clone cLEM22O13 5' sequence similar to GDP-mannose pyrophosphorylase like protein {Arabidopsis thaliana}, mRNA sequence
scaffold429_contigs=9	455931	gi|62932719|gb|BW690308.1|BW690308	132	90.91	66	0.01	50	5	1	56754	56819	17	81	2e-13	87.9	BW690308 Lycopersicon esculentum cv. Micro-Tom fruit Solanum lycopersicum cDNA clone FC18AH06 5', mRNA sequence
scaffold433_contigs=4	65529	gi|16245034|gb|BI930562.1|BI930562	592	86.99	392	0.6	66.22	44	6	64442	64830	151	538	1e-118	435	EST550451 tomato flower, 8 mm to preanthesis buds Solanum lycopersicum cDNA clone cTOC17C15 5' end, mRNA sequence
scaffold433_contigs=4	65529	gi|5271226|gb|AI773185.1|AI773185	551	87.53	377	0.58	68.42	43	4	64442	64816	151	525	4e-118	433	EST254285 tomato resistant, Cornell Solanum lycopersicum cDNA clone cLER5L19, mRNA sequence
scaffold433_contigs=4	65529	gi|5273843|gb|AI775802.1|AI775802	541	87.53	377	0.58	69.69	43	4	64442	64816	141	515	4e-118	433	EST256902 tomato resistant, Cornell Solanum lycopersicum cDNA clone cLER16J19, mRNA sequence
scaffold433_contigs=4	65529	gi|5605559|gb|AI899657.1|AI899657	541	87.53	377	0.58	69.69	43	4	64442	64816	151	525	4e-118	433	EST269100 tomato susceptible, Cornell Solanum lycopersicum cDNA clone cLES14O5, mRNA sequence
scaffold433_contigs=4	65529	gi|6529379|gb|AW218505.1|AW218505	665	87.53	377	0.58	56.69	43	4	64442	64816	151	525	4e-118	433	EST303688 tomato radicle, 5 d post-imbibition, Cornell University Solanum lycopersicum cDNA clone cLEZ9O18, mRNA sequence
scaffold433_contigs=4	65529	gi|9430430|gb|BE432587.1|BE432587	644	87.53	377	0.58	58.54	43	4	64442	64816	141	515	4e-118	433	EST399116 tomato breaker fruit, TIGR Solanum lycopersicum cDNA clone cLEG8N2, mRNA sequence
scaffold433_contigs=4	65529	gi|9432861|gb|BE435018.1|BE435018	536	87.53	377	0.58	70.34	43	4	64442	64816	151	525	4e-118	433	EST406096 tomato breaker fruit, TIGR Solanum lycopersicum cDNA clone cLEG24D2, mRNA sequence
scaffold433_contigs=4	65529	gi|9505224|gb|BE460922.1|BE460922	541	87.53	377	0.58	69.69	43	4	64442	64816	141	515	4e-118	433	EST412341 tomato breaker fruit, TIGR Solanum lycopersicum cDNA clone cLEG36N16, mRNA sequence
scaffold433_contigs=4	65529	gi|9507963|gb|BE462194.1|BE462194	530	87.53	377	0.58	71.13	43	4	64442	64816	151	525	4e-118	433	EST324457 tomato flower buds 0-3 mm, Cornell University Solanum lycopersicum cDNA clone cTOA11H21, mRNA sequence
scaffold433_contigs=4	65529	gi|10903217|gb|BF097507.1|BF097507	547	87.53	377	0.58	68.92	43	4	64442	64816	54	428	4e-118	433	EST415580 tomato nutrient deficient roots Solanum lycopersicum cDNA clone cLEW22O22 5' sequence, mRNA sequence
scaffold433_contigs=4	65529	gi|76572724|gb|DV105391.1|DV105391	671	87.53	377	0.58	56.18	43	4	64442	64816	99	473	4e-118	433	chiou01106 Subtractive cDNA library of roots under phosphate starvation Solanum lycopersicum cDNA clone LEPSR07B02, mRNA sequence
scaffold433_contigs=4	65529	gi|16236188|gb|BI927051.1|BI927051	699	87.53	377	0.58	53.93	43	4	64442	64816	130	504	4e-118	433	EST546940 tomato flower, 3 - 8 mm buds Solanum lycopersicum cDNA clone cTOB21G13 5' end, mRNA sequence
scaffold433_contigs=4	65529	gi|16244814|gb|BI930342.1|BI930342	679	87.53	377	0.58	55.52	43	4	64442	64816	151	525	4e-118	433	EST550231 tomato flower, 8 mm to preanthesis buds Solanum lycopersicum cDNA clone cTOC16C9 5' end, mRNA sequence
scaffold433_contigs=4	65529	gi|16246210|gb|BI931738.1|BI931738	653	87.53	377	0.58	57.73	43	4	64442	64816	141	515	4e-118	433	EST551627 tomato flower, 8 mm to preanthesis buds Solanum lycopersicum cDNA clone cTOC20P6 5' end, mRNA sequence
scaffold433_contigs=4	65529	gi|116644652|gb|DV104785.2|DV104785	573	87.53	377	0.58	65.79	43	4	64442	64816	490	116	4e-118	433	cheng00873 Forward subtractive cDNA library of tomato inoculated with Ralstonia solanacearum Solanum lycopersicum cDNA clone RS-CK-1-P12, mRNA sequence
scaffold433_contigs=4	65529	gi|5279384|gb|AI781355.1|AI781355	660	87.95	365	0.56	55.3	40	4	64454	64816	652	290	2e-116	427	EST262222 tomato susceptible, Cornell Solanum lycopersicum cDNA clone cLES15I21, mRNA sequence
scaffold433_contigs=4	65529	gi|10902477|gb|BF096779.1|BF096779	588	87.27	377	0.58	64.12	44	4	64442	64816	151	525	2e-116	427	EST360794 tomato nutrient deficient roots Solanum lycopersicum cDNA clone cLEW17M7 5' sequence, mRNA sequence
scaffold433_contigs=4	65529	gi|117677743|gb|DB686146.1|DB686146	564	87.27	377	0.58	66.84	44	4	64442	64816	151	525	2e-116	427	DB686146 Solanum lycopersicum cv. Micro-Tom leaf Solanum lycopersicum cDNA clone LEFL1025BH11 5', mRNA sequence
scaffold433_contigs=4	65529	gi|117711421|gb|DB689846.1|DB689846	572	87.3	378	0.58	66.08	42	6	64442	64816	151	525	2e-116	427	DB689846 Solanum lycopersicum cv. Micro-Tom leaf Solanum lycopersicum cDNA clone LEFL1037BC03 5', mRNA sequence
scaffold433_contigs=4	65529	gi|193218529|gb|EY506248.1|EY506248	650	87.27	377	0.58	58	44	4	64442	64816	171	545	2e-116	427	B7E02 tomato fruit-quality-QTL subtractive selective hybridisation library Solanum lycopersicum cDNA, mRNA sequence
scaffold433_contigs=4	65529	gi|6530710|gb|AW219836.1|AW219836	518	87.57	370	0.56	71.43	42	4	64442	64809	151	518	6e-116	425	EST302319 tomato root during/after fruit set, Cornell University Solanum lycopersicum cDNA clone cLEX6C21, mRNA sequence
scaffold433_contigs=4	65529	gi|7332860|gb|AW621213.1|AW621213	666	87.04	378	0.58	56.76	43	6	64442	64816	151	525	8e-115	422	EST312011 tomato root during/after fruit set, Cornell University Solanum lycopersicum cDNA clone cLEX11K21 5', mRNA sequence
scaffold433_contigs=4	65529	gi|9456500|gb|BE450997.1|BE450997	616	88.02	359	0.55	58.28	39	4	64460	64816	128	484	8e-115	422	EST401884 tomato root, plants pre-anthesis, Cornell University Solanum lycopersicum cDNA clone cLEY16E21, mRNA sequence
scaffold433_contigs=4	65529	gi|11387950|gb|AW649929.2|AW649929	426	88.32	351	0.54	82.39	37	4	64468	64816	1	349	1e-113	418	EST328383 tomato germinating seedlings, TAMU Solanum lycopersicum cDNA clone cLEI11K21 5', mRNA sequence
scaffold433_contigs=4	65529	gi|5272105|gb|AI774064.1|AI774064	590	86.74	377	0.58	63.9	46	4	64442	64816	51	425	4e-113	416	EST255164 tomato resistant, Cornell Solanum lycopersicum cDNA clone cLER9J5, mRNA sequence
scaffold433_contigs=4	65529	gi|58233730|gb|BP890259.1|BP890259	481	88.47	347	0.53	72.14	36	4	64472	64816	2	346	4e-113	416	BP890259 Lycopersicon esculentum maturing fruit Solanum lycopersicum cDNA clone FB03AB04 5', mRNA sequence
scaffold433_contigs=4	65529	gi|6529461|gb|AW218587.1|AW218587	512	87.36	364	0.56	71.09	42	4	64442	64803	151	512	1e-112	414	EST303770 tomato radicle, 5 d post-imbibition, Cornell University Solanum lycopersicum cDNA clone cLEZ10C8, mRNA sequence
scaffold433_contigs=4	65529	gi|5899168|gb|AW040414.1|AW040414	691	86.51	378	0.58	54.7	45	6	64442	64816	194	568	2e-111	411	EST283278 tomato mixed elicitor, BTI Solanum lycopersicum cDNA clone cLET1H2, mRNA sequence
scaffold433_contigs=4	65529	gi|150433562|gb|ES892155.1|ES892155	703	85.94	377	0.58	53.63	49	4	64442	64816	190	564	6e-111	409	LET043F8_2005-10-06_1/LET043F8_E04_1 Solanum lycopersicum trichomes Solanum lycopersicum cDNA, mRNA sequence
scaffold433_contigs=4	65529	gi|14126785|gb|BG791223.1|BG791223	593	86.05	380	0.58	64.08	45	8	64442	64815	216	593	3e-109	403	ESTFNL086 Tomato Root Subtraction cDNA Library Solanum lycopersicum cDNA clone 12D4 5' similar to Calmodulin, mRNA sequence
scaffold433_contigs=4	65529	gi|58234376|gb|BP890905.1|BP890905	475	87.5	352	0.54	74.11	40	4	64442	64791	123	472	3e-109	403	BP890905 Lycopersicon esculentum maturing fruit Solanum lycopersicum cDNA clone FB04DE08 5', mRNA sequence
scaffold433_contigs=4	65529	gi|7339015|gb|AW625892.1|AW625892	499	87.18	351	0.54	70.34	41	4	64442	64790	151	499	1e-107	398	EST319895 tomato radicle, 5 d post-imbibition, Cornell University Solanum lycopersicum cDNA clone cLEZ17J18 5', mRNA sequence
scaffold433_contigs=4	65529	gi|150432963|gb|ES891556.1|ES891556	639	85.22	379	0.58	59.31	49	7	64442	64816	184	559	1e-107	398	LET031F8_2005-10-04_1/LET031F8_F09_1 Solanum lycopersicum trichomes Solanum lycopersicum cDNA, mRNA sequence
scaffold433_contigs=4	65529	gi|6530711|gb|AW219837.1|AW219837	612	89.27	317	0.48	51.8	30	4	64502	64816	607	293	2e-106	394	EST302320 tomato root during/after fruit set, Cornell University Solanum lycopersicum cDNA clone cLEX6C21 similar to putative calmodulin, mRNA sequence
scaffold433_contigs=4	65529	gi|9505454|gb|BE461152.1|BE461152	507	86.34	366	0.56	72.19	42	8	64442	64803	146	507	2e-106	394	EST412571 tomato breaker fruit, TIGR Solanum lycopersicum cDNA clone cLEG37N7, mRNA sequence
scaffold433_contigs=4	65529	gi|150432903|gb|ES891496.1|ES891496	653	84.62	377	0.58	57.73	54	4	64442	64816	190	564	2e-105	390	LET029F8_2005-10-04_1/LET029F8_G10_1 Solanum lycopersicum trichomes Solanum lycopersicum cDNA, mRNA sequence
scaffold433_contigs=4	65529	gi|14684945|gb|BI207221.1|BI207221	599	89.1	312	0.48	52.09	30	4	64507	64816	1	310	1e-103	385	EST525261 cTOS Solanum lycopersicum cDNA clone cTOS13O12 5' end, mRNA sequence
scaffold433_contigs=4	65529	gi|58233816|gb|BP890345.1|BP890345	433	88.82	304	0.46	70.21	30	4	64515	64816	1	302	3e-99	370	BP890345 Lycopersicon esculentum maturing fruit Solanum lycopersicum cDNA clone FB03BB08 5', mRNA sequence
scaffold433_contigs=4	65529	gi|9455860|gb|BE450357.1|BE450357	439	87.25	298	0.45	67.88	36	2	64442	64738	141	437	8e-90	339	EST401244 tomato root, plants pre-anthesis, Cornell University Solanum lycopersicum cDNA clone cLEY13C9, mRNA sequence
scaffold433_contigs=4	65529	gi|12632826|gb|BG132638.1|BG132638	374	87.25	298	0.45	79.68	36	2	64442	64738	78	374	8e-90	339	EST465530 tomato crown gall Solanum lycopersicum cDNA clone cTOE8M20 5' sequence, mRNA sequence
scaffold433_contigs=4	65529	gi|7410334|gb|AW649096.1|AW649096	446	86.75	302	0.46	67.71	38	2	64442	64742	141	441	1e-88	335	EST327550 tomato germinating seedlings, TAMU Solanum lycopersicum cDNA clone cLEI7G9 5', mRNA sequence
scaffold433_contigs=4	65529	gi|58228326|gb|BP884855.1|BP884855	467	86.91	298	0.45	63.81	37	2	64442	64738	168	464	4e-88	333	BP884855 Lycopersicon esculentum maturing fruit Solanum lycopersicum cDNA clone FA29DD08 5', mRNA sequence
scaffold433_contigs=4	65529	gi|58248921|gb|BP905450.1|BP905450	474	85.13	316	0.48	66.67	43	4	64442	64755	161	474	3e-84	320	BP905450 Lycopersicon esculentum leaf Solanum lycopersicum cDNA clone LB14BA10 5', mRNA sequence
scaffold433_contigs=4	65529	gi|5602537|gb|AI896635.1|AI896635	482	87.55	273	0.42	56.64	32	2	64442	64713	210	481	1e-82	315	EST266078 tomato callus, TAMU Solanum lycopersicum cDNA clone cLEC16I6, mRNA sequence
scaffold433_contigs=4	65529	gi|58240846|gb|BP897375.1|BP897375	471	85.53	304	0.46	64.54	40	4	64442	64743	170	471	1e-82	315	BP897375 Lycopersicon esculentum leaf Solanum lycopersicum cDNA clone LA13BD01 5', mRNA sequence
scaffold433_contigs=4	65529	gi|117682038|gb|DB686724.1|DB686724	416	87.12	264	0.4	63.46	32	2	64442	64704	152	414	1e-77	298	DB686724 Solanum lycopersicum cv. Micro-Tom leaf Solanum lycopersicum cDNA clone LEFL1027AD01 5', mRNA sequence
scaffold433_contigs=4	65529	gi|58233262|gb|BP889791.1|BP889791	438	84.21	304	0.46	69.41	44	4	64442	64743	136	437	7e-76	292	BP889791 Lycopersicon esculentum maturing fruit Solanum lycopersicum cDNA clone FB01CH08 5', mRNA sequence
scaffold433_contigs=4	65529	gi|58248436|gb|BP904965.1|BP904965	470	85.66	265	0.4	56.38	34	4	64442	64704	205	467	7e-71	276	BP904965 Lycopersicon esculentum leaf Solanum lycopersicum cDNA clone LB12DH06 5', mRNA sequence
scaffold433_contigs=4	65529	gi|5277296|gb|AI779255.1|AI779255	364	88.89	216	0.33	59.34	22	2	64460	64674	149	363	1e-67	265	EST260134 tomato susceptible, Cornell Solanum lycopersicum cDNA clone cLES7L9, mRNA sequence
scaffold433_contigs=4	65529	gi|5899383|gb|AW040629.1|AW040629	374	87.56	225	0.34	60.16	26	2	64442	64665	151	374	7e-66	259	EST283493 tomato mixed elicitor, BTI Solanum lycopersicum cDNA clone cLET8I11, mRNA sequence
scaffold433_contigs=4	65529	gi|5275388|gb|AI777347.1|AI777347	639	79.43	384	0.59	60.09	63	16	64439	64814	86	461	2e-65	257	EST263755 tomato seed, TAMU Solanum lycopersicum cDNA clone cLEE10E9 similar to similar to calmodulin, mRNA sequence
scaffold433_contigs=4	65529	gi|5277418|gb|AI779377.1|AI779377	573	79.43	384	0.59	67.02	63	16	64439	64814	86	461	2e-65	257	EST260256 tomato susceptible, Cornell Solanum lycopersicum cDNA clone cLES7J22, mRNA sequence
scaffold433_contigs=4	65529	gi|5277419|gb|AI779378.1|AI779378	572	79.43	384	0.59	67.13	63	16	64439	64814	86	461	2e-65	257	EST260257 tomato susceptible, Cornell Solanum lycopersicum cDNA clone cLES7J22, mRNA sequence
scaffold433_contigs=4	65529	gi|5280480|gb|AI782439.1|AI782439	570	79.43	384	0.59	67.37	63	16	64439	64814	124	499	2e-65	257	EST263318 tomato susceptible, Cornell Solanum lycopersicum cDNA clone cLES19K3, mRNA sequence
scaffold433_contigs=4	65529	gi|6530689|gb|AW219815.1|AW219815	601	79.43	384	0.59	63.89	63	16	64439	64814	550	175	2e-65	257	EST302297 tomato root during/after fruit set, Cornell University Solanum lycopersicum cDNA clone cLEX6A19 similar to calmodulin, mRNA sequence
scaffold433_contigs=4	65529	gi|6535055|gb|AW223371.1|AW223371	521	79.43	384	0.59	73.7	63	16	64439	64814	62	437	2e-65	257	EST300182 tomato fruit red ripe, TAMU Solanum lycopersicum cDNA clone cLEN11N23, mRNA sequence
scaffold433_contigs=4	65529	gi|11387854|gb|BE463374.2|BE463374	506	79.43	384	0.59	75.89	63	16	64439	64814	86	461	2e-65	257	EST354597 tomato flower buds 8 mm to pre-anthesis, Cornell University Solanum lycopersicum cDNA clone cTOC12L10, mRNA sequence
scaffold433_contigs=4	65529	gi|12624489|gb|BG124301.1|BG124301	619	79.43	384	0.59	62.04	63	16	64439	64814	76	451	2e-65	257	EST469947 tomato shoot/meristem Solanum lycopersicum cDNA clone cTOF4H24 5' sequence, mRNA sequence
scaffold433_contigs=4	65529	gi|12627469|gb|BG127281.1|BG127281	646	79.43	384	0.59	59.44	63	16	64439	64814	86	461	2e-65	257	EST472927 tomato shoot/meristem Solanum lycopersicum cDNA clone cTOF16A9 5' sequence, mRNA sequence
scaffold433_contigs=4	65529	gi|12630109|gb|BG129921.1|BG129921	632	79.43	384	0.59	60.76	63	16	64439	64814	73	448	2e-65	257	EST475567 tomato shoot/meristem Solanum lycopersicum cDNA clone cTOF28D22 5' sequence, mRNA sequence
scaffold433_contigs=4	65529	gi|12635126|gb|BG134938.1|BG134938	533	79.43	384	0.59	72.05	63	16	64439	64814	93	468	2e-65	257	EST467830 tomato crown gall Solanum lycopersicum cDNA clone cTOE20B15 5' sequence, mRNA sequence
scaffold433_contigs=4	65529	gi|12635813|gb|BG135625.1|BG135625	590	79.43	384	0.59	65.08	63	16	64439	64814	86	461	2e-65	257	EST468517 tomato crown gall Solanum lycopersicum cDNA clone cTOE23K7 5' sequence, mRNA sequence
scaffold433_contigs=4	65529	gi|16244381|gb|BI929909.1|BI929909	665	79.43	384	0.59	57.74	63	16	64439	64814	175	550	2e-65	257	EST549798 tomato flower, 3 - 8 mm buds Solanum lycopersicum cDNA clone cTOB30P1 5' end, mRNA sequence
scaffold433_contigs=4	65529	gi|16245947|gb|BI931475.1|BI931475	634	79.43	384	0.59	60.57	63	16	64439	64814	103	478	2e-65	257	EST551364 tomato flower, 8 mm to preanthesis buds Solanum lycopersicum cDNA clone cTOC20M13 5' end, mRNA sequence
scaffold433_contigs=4	65529	gi|58247750|gb|BP904279.1|BP904279	477	79.43	384	0.59	80.5	63	16	64439	64814	72	447	2e-65	257	BP904279 Lycopersicon esculentum leaf Solanum lycopersicum cDNA clone LB11AF05 5', mRNA sequence
scaffold433_contigs=4	65529	gi|4380058|gb|AI484687.1|AI484687	549	79.22	385	0.59	70.13	63	17	64439	64814	86	462	1e-63	252	EST242948 tomato ovary, TAMU Solanum lycopersicum cDNA clone cLED2D5, mRNA sequence
scaffold433_contigs=4	65529	gi|12632948|gb|BG132760.1|BG132760	569	79.17	384	0.59	67.49	65	15	64439	64814	20	396	1e-63	252	EST465652 tomato crown gall Solanum lycopersicum cDNA clone cTOE9C20 5' sequence, mRNA sequence
scaffold433_contigs=4	65529	gi|16238030|gb|BI927752.1|BI927752	623	79.78	361	0.55	57.95	59	14	64439	64792	175	528	4e-63	250	EST547641 tomato flower, 3 - 8 mm buds Solanum lycopersicum cDNA clone cTOB23M10 5' end, mRNA sequence
scaffold433_contigs=4	65529	gi|7412440|gb|AW651202.1|AW651202	542	79.67	359	0.55	66.24	59	14	64463	64814	541	190	5e-62	246	EST329656 tomato germinating seedlings, TAMU Solanum lycopersicum cDNA clone cLEI15L16 5', mRNA sequence
scaffold433_contigs=4	65529	gi|6530686|gb|AW219812.1|AW219812	529	79.55	357	0.54	67.49	59	14	64441	64790	88	437	7e-61	243	EST302294 tomato root during/after fruit set, Cornell University Solanum lycopersicum cDNA clone cLEX6A17, mRNA sequence
scaffold433_contigs=4	65529	gi|5277907|gb|AI779866.1|AI779866	537	79.39	359	0.55	66.85	60	14	64439	64790	124	475	2e-60	241	EST260745 tomato susceptible, Cornell Solanum lycopersicum cDNA clone cLES9K12, mRNA sequence
scaffold433_contigs=4	65529	gi|6530688|gb|AW219814.1|AW219814	525	79.39	359	0.55	68.38	60	14	64439	64790	86	437	2e-60	241	EST302296 tomato root during/after fruit set, Cornell University Solanum lycopersicum cDNA clone cLEX6A19, mRNA sequence
scaffold433_contigs=4	65529	gi|7337791|gb|AW624764.1|AW624764	524	79.7	335	0.51	63.93	54	14	64487	64814	8	335	5e-57	230	EST322709 tomato flower buds 3-8 mm, Cornell University Solanum lycopersicum cDNA clone cTOB17M3 5', mRNA sequence
scaffold433_contigs=4	65529	gi|9434785|gb|BE436942.1|BE436942	561	79.64	329	0.5	58.65	54	13	64492	64814	175	496	2e-55	224	EST408060 tomato breaker fruit, TIGR Solanum lycopersicum cDNA clone cLEG34P11, mRNA sequence
scaffold433_contigs=4	65529	gi|8104446|gb|AW928949.1|AW928949	357	85.99	207	0.32	57.98	27	2	64442	64647	151	356	3e-54	220	EST337833 tomato flower buds 8 mm to pre-anthesis, Cornell University Solanum lycopersicum cDNA clone cTOC4E10 5', mRNA sequence
scaffold433_contigs=4	65529	gi|9434790|gb|BE436947.1|BE436947	554	79.33	329	0.5	59.39	55	13	64492	64814	175	496	1e-53	219	EST408065 tomato breaker fruit, TIGR Solanum lycopersicum cDNA clone cLEG34P23, mRNA sequence
scaffold433_contigs=4	65529	gi|6530687|gb|AW219813.1|AW219813	511	79.87	313	0.48	61.25	49	14	64487	64792	502	197	4e-53	217	EST302295 tomato root during/after fruit set, Cornell University Solanum lycopersicum cDNA clone cLEX6A17 similar to calmodulin, mRNA sequence
scaffold433_contigs=4	65529	gi|10804410|gb|BF050514.1|BF050514	415	80.28	289	0.44	69.64	47	10	64439	64722	124	407	7e-51	209	EST435672 tomato developing/immature green fruit Solanum lycopersicum cDNA clone cLEM18K16 5' sequence similar to calmodulin {Solanum tuberosum}SP|P13868|CALM_SOLTU CALMODULIN., mRNA sequence
scaffold433_contigs=4	65529	gi|10804481|gb|BF050585.1|BF050585	405	80.14	287	0.44	70.86	47	10	64439	64720	124	405	9e-50	206	EST435743 tomato developing/immature green fruit Solanum lycopersicum cDNA clone cLEM18L23 5' sequence, mRNA sequence
scaffold433_contigs=4	65529	gi|13679456|gb|BG627983.1|BG627983	292	88.24	170	0.26	58.22	20	0	64442	64611	122	291	3e-49	204	cC-esflcLEL1D03b1 Tomato flower library from a mixture of developmental stages Solanum lycopersicum cDNA clone cC-esflcLEL1D03b1, mRNA sequence
scaffold433_contigs=4	65529	gi|16222495|gb|BI923354.1|BI923354	203	86.51	126	0.19	62.07	17	0	64442	64567	78	203	9e-30	139	EST543259 tomato callus Solanum lycopersicum cDNA clone cLEC80G8 5' end, mRNA sequence
scaffold442_contigs=14	362432	gi|12624217|gb|BG124029.1|BG124029	751	84.68	620	0.17	82.56	85	10	219610	220224	696	82	9e-171	610	EST469675 tomato shoot/meristem Solanum lycopersicum cDNA clone cTOF3N10 5' sequence, mRNA sequence
scaffold442_contigs=14	362432	gi|12624111|gb|BG123923.1|BG123923	750	84.56	609	0.17	81.2	83	11	219610	220212	606	3	9e-166	593	EST469569 tomato shoot/meristem Solanum lycopersicum cDNA clone cTOF3H21 5' sequence, mRNA sequence
scaffold442_contigs=14	362432	gi|5898257|gb|AW039503.1|AW039503	580	85.01	527	0.15	90.86	71	8	219610	220132	523	1	3e-146	529	EST281784 tomato mixed elicitor, BTI Solanum lycopersicum cDNA clone cLET14E16, mRNA sequence
scaffold442_contigs=14	362432	gi|9431430|gb|BE433587.1|BE433587	726	85.4	493	0.14	67.91	66	6	219610	220099	490	1	1e-139	507	EST400116 tomato breaker fruit, TIGR Solanum lycopersicum cDNA clone cLEG16I20, mRNA sequence
scaffold442_contigs=14	362432	gi|58236547|gb|BP893076.1|BP893076	481	85.56	478	0.13	99.38	63	6	219610	220084	475	1	3e-136	496	BP893076 Lycopersicon esculentum maturing fruit Solanum lycopersicum cDNA clone FB11DH01 5', mRNA sequence
scaffold442_contigs=14	362432	gi|5271082|gb|AI773041.1|AI773041	527	85.47	475	0.13	90.13	62	7	219610	220080	472	1	4e-134	488	EST254141 tomato resistant, Cornell Solanum lycopersicum cDNA clone cLER5M7, mRNA sequence
scaffold442_contigs=14	362432	gi|8107614|gb|AW932213.1|AW932213	561	85.26	475	0.13	84.67	62	8	219610	220080	473	3	2e-132	483	EST358056 tomato fruit mature green, TAMU Solanum lycopersicum cDNA clone cLEF47L15 5', mRNA sequence
scaffold442_contigs=14	362432	gi|15197265|gb|BI422662.1|BI422662	690	82.66	548	0.15	79.42	77	18	219686	220224	682	144	2e-128	470	EST533328 tomato callus, TAMU Solanum lycopersicum cDNA clone cLEC71C10 5' end, mRNA sequence
scaffold442_contigs=14	362432	gi|6529790|gb|AW218916.1|AW218916	596	85.31	456	0.13	76.51	61	6	219610	220062	453	1	2e-127	466	EST301398 tomato root during/after fruit set, Cornell University Solanum lycopersicum cDNA clone cLEX2E19, mRNA sequence
scaffold442_contigs=14	362432	gi|15194859|gb|BI421384.1|BI421384	697	82.66	542	0.15	77.76	76	18	219692	220224	676	144	7e-127	464	EST532050 tomato callus, TAMU Solanum lycopersicum cDNA clone cLEC66B10 5' end, mRNA sequence
scaffold442_contigs=14	362432	gi|8104267|gb|AW928872.1|AW928872	444	86.72	369	0.1	83.11	45	4	219610	219976	391	25	1e-109	407	EST337660 tomato flower buds 8 mm to pre-anthesis, Cornell University Solanum lycopersicum cDNA clone cTOC3I14 5', mRNA sequence
scaffold442_contigs=14	362432	gi|9504908|gb|BE460606.1|BE460606	512	86.49	370	0.1	72.27	45	5	219610	219976	369	2	6e-108	401	EST412025 tomato breaker fruit, TIGR Solanum lycopersicum cDNA clone cLEG33C4, mRNA sequence
scaffold442_contigs=14	362432	gi|58238835|gb|BP895364.1|BP895364	481	87.64	348	0.1	72.35	39	4	219610	219955	347	2	6e-108	401	BP895364 Lycopersicon esculentum maturing fruit Solanum lycopersicum cDNA clone FB18BE09 5', mRNA sequence
scaffold442_contigs=14	362432	gi|6529735|gb|AW218861.1|AW218861	576	87.29	354	0.1	61.46	39	6	219610	219960	385	35	2e-107	399	EST301343 tomato root during/after fruit set, Cornell University Solanum lycopersicum cDNA clone cLEX1A24, mRNA sequence
scaffold442_contigs=14	362432	gi|58238837|gb|BP895366.1|BP895366	490	87.72	334	0.09	68.16	37	4	219610	219941	332	1	2e-103	387	BP895366 Lycopersicon esculentum maturing fruit Solanum lycopersicum cDNA clone FB18BE11 5', mRNA sequence
scaffold442_contigs=14	362432	gi|8109828|gb|AW934427.1|AW934427	604	87.73	326	0.09	53.97	36	4	219610	219933	325	2	1e-100	377	EST360270 tomato fruit mature green, TAMU Solanum lycopersicum cDNA clone cLEF59N12 5', mRNA sequence
scaffold442_contigs=14	362432	gi|5273149|gb|AI775108.1|AI775108	534	84.86	350	0.1	65.54	49	4	219610	219957	187	534	2e-92	350	EST256208 tomato resistant, Cornell Solanum lycopersicum cDNA clone cLER14F13, mRNA sequence
scaffold442_contigs=14	362432	gi|7646864|gb|AW737919.1|AW737919	587	81.73	405	0.11	68.99	66	8	220309	220709	529	129	8e-87	331	EST339346 tomato flower buds, anthesis, Cornell University Solanum lycopersicum cDNA clone cTOD4N5 5', mRNA sequence
scaffold442_contigs=14	362432	gi|16219250|gb|BI922356.1|BI922356	682	76.08	694	0.19	100	130	31	231203	231879	1	675	3e-86	329	EST542260 tomato callus Solanum lycopersicum cDNA clone cLEC77E12 5' end, mRNA sequence
scaffold442_contigs=14	362432	gi|4381124|gb|AI485753.1|AI485753	549	75.45	334	0.09	60.84	66	14	91446	91771	326	1	8e-32	148	EST244074 tomato ovary, TAMU Solanum lycopersicum cDNA clone cLED4B7, mRNA sequence
scaffold442_contigs=14	362432	gi|4380827|gb|AI485456.1|AI485456	467	75.7	251	0.07	53.75	45	14	91446	91688	244	2	1e-20	111	EST243777 tomato ovary, TAMU Solanum lycopersicum cDNA clone cLED7N7, mRNA sequence
scaffold442_contigs=14	362432	gi|4382240|gb|AI486869.1|AI486869	467	75.7	251	0.07	53.75	45	14	91446	91688	244	2	1e-20	111	EST245191 tomato ovary, TAMU Solanum lycopersicum cDNA clone cLED7P8, mRNA sequence
scaffold442_contigs=14	362432	gi|5603397|gb|AI897495.1|AI897495	467	75.7	251	0.07	53.75	45	14	91446	91688	244	2	1e-20	111	EST266938 tomato ovary, TAMU Solanum lycopersicum cDNA clone cLED27D2, mRNA sequence
scaffold442_contigs=14	362432	gi|30319482|gb|CD002744.1|CD002744	486	75.7	251	0.07	51.65	45	14	91446	91688	251	9	1e-20	111	EST0798 Normalized cDNA library from ripening tomato pericarp Solanum lycopersicum cDNA clone LePU0798 similar to Acc# gb|AAM61006.1| ; unknown [Arabidopsis thaliana] [ E- value 9.00E-28 ], mRNA sequence
scaffold443_contigs=11	479750	gi|5274462|gb|AI776421.1|AI776421	571	81.09	513	0.11	89.84	81	16	450773	451277	571	67	4e-106	396	EST257521 tomato resistant, Cornell Solanum lycopersicum cDNA clone cLER18M14, mRNA sequence
scaffold443_contigs=11	479750	gi|12628959|gb|BG128771.1|BG128771	790	80.15	549	0.11	69.49	83	25	450743	451277	790	254	2e-103	387	EST474417 tomato shoot/meristem Solanum lycopersicum cDNA clone cTOF22E8 5' sequence, mRNA sequence
scaffold443_contigs=11	479750	gi|261467678|gb|GT167011.1|GT167011	783	81.68	475	0.1	60.66	73	14	450810	451277	767	300	3e-102	383	M82T7el_07_O14_T7-ZL LA3475 Type VII trichomes Solanum lycopersicum cDNA, mRNA sequence
scaffold443_contigs=11	479750	gi|12627203|gb|BG127015.1|BG127015	731	81.96	449	0.09	61.42	67	14	450836	451277	718	277	8e-98	368	EST472661 tomato shoot/meristem Solanum lycopersicum cDNA clone cTOF14I19 5' sequence, mRNA sequence
scaffold443_contigs=11	479750	gi|58247314|gb|BP903843.1|BP903843	479	81.96	449	0.09	93.74	67	14	450836	451277	471	30	8e-98	368	BP903843 Lycopersicon esculentum leaf Solanum lycopersicum cDNA clone LB10AA04 5', mRNA sequence
scaffold443_contigs=11	479750	gi|12629905|gb|BG129717.1|BG129717	756	80.08	522	0.11	69.05	80	24	450768	451277	755	246	3e-97	366	EST475363 tomato shoot/meristem Solanum lycopersicum cDNA clone cTOF27N16 5' sequence, mRNA sequence
scaffold443_contigs=11	479750	gi|12626115|gb|BG125927.1|BG125927	764	79.66	536	0.11	70.16	84	25	450755	451277	764	241	4e-96	363	EST471573 tomato shoot/meristem Solanum lycopersicum cDNA clone cTOF10K8 5' sequence, mRNA sequence
scaffold443_contigs=11	479750	gi|16250383|gb|BI935911.1|BI935911	725	81.47	448	0.09	61.79	67	16	450838	451277	725	286	2e-93	353	EST555800 tomato flower, anthesis Solanum lycopersicum cDNA clone cTOD24K18 5' end, mRNA sequence
scaffold443_contigs=11	479750	gi|117705036|gb|DB682282.1|DB682282	694	81.76	433	0.09	62.39	65	14	450852	451277	694	269	3e-92	350	DB682282 Solanum lycopersicum cv. Micro-Tom leaf Solanum lycopersicum cDNA clone LEFL1013AD08 5', mRNA sequence
scaffold443_contigs=11	479750	gi|12629906|gb|BG129718.1|BG129718	739	80.46	476	0.1	64.41	73	20	450812	451277	711	246	4e-91	346	EST475364 tomato shoot/meristem Solanum lycopersicum cDNA clone cTOF27N18 5' sequence, mRNA sequence
scaffold443_contigs=11	479750	gi|117678354|gb|DB705850.1|DB705850	739	80.5	477	0.1	64.55	71	22	450812	451277	727	262	4e-91	346	DB705850 Solanum lycopersicum cv. Micro-Tom leaf Solanum lycopersicum cDNA clone LEFL1089DD10 5', mRNA sequence
scaffold443_contigs=11	479750	gi|117694450|gb|DB687339.1|DB687339	696	81.67	431	0.09	61.93	65	14	450854	451277	696	273	4e-91	346	DB687339 Solanum lycopersicum cv. Micro-Tom leaf Solanum lycopersicum cDNA clone LEFL1029CD10 5', mRNA sequence
scaffold443_contigs=11	479750	gi|12626588|gb|BG126400.1|BG126400	705	81.52	433	0.09	61.42	66	14	450852	451277	702	277	1e-90	344	EST472046 tomato shoot/meristem Solanum lycopersicum cDNA clone cTOF12O15 5' sequence, mRNA sequence
scaffold443_contigs=11	479750	gi|12624873|gb|BG124685.1|BG124685	730	80.29	477	0.1	65.34	72	22	450812	451277	695	230	2e-89	340	EST470331 tomato shoot/meristem Solanum lycopersicum cDNA clone cTOF6I5 5' sequence, mRNA sequence
scaffold443_contigs=11	479750	gi|12624710|gb|BG124606.1|BG124606	750	80.25	476	0.1	63.47	72	22	450812	451277	722	259	6e-89	339	EST470168 tomato shoot/meristem Solanum lycopersicum cDNA clone cTOF5B23 5' sequence, mRNA sequence
scaffold443_contigs=11	479750	gi|12630718|gb|BG130530.1|BG130530	727	81.08	444	0.09	61.07	67	17	450843	451277	726	291	6e-89	339	EST476176 tomato shoot/meristem Solanum lycopersicum cDNA clone cTOF30J19 5' sequence, mRNA sequence
scaffold443_contigs=11	479750	gi|117725329|gb|DB705314.1|DB705314	713	81.71	421	0.09	59.05	63	14	450864	451277	713	300	6e-89	339	DB705314 Solanum lycopersicum cv. Micro-Tom leaf Solanum lycopersicum cDNA clone LEFL1088BB02 5', mRNA sequence
scaffold443_contigs=11	479750	gi|12624506|gb|BG124318.1|BG124318	690	81.47	421	0.09	61.01	64	14	450864	451277	690	277	3e-87	333	EST469964 tomato shoot/meristem Solanum lycopersicum cDNA clone cTOF4L10 5' sequence, mRNA sequence
scaffold443_contigs=11	479750	gi|117709255|gb|DB715064.1|DB715064	736	79.66	477	0.1	64.81	75	22	450812	451277	728	263	3e-87	333	DB715064 Solanum lycopersicum cv. Micro-Tom fruit Solanum lycopersicum cDNA clone LEFL2019A15 5', mRNA sequence
scaffold443_contigs=11	479750	gi|117684017|gb|DB693699.1|DB693699	674	81.84	402	0.08	59.64	63	10	450881	451277	665	269	4e-86	329	DB693699 Solanum lycopersicum cv. Micro-Tom leaf Solanum lycopersicum cDNA clone LEFL1049AG01 5', mRNA sequence
scaffold443_contigs=11	479750	gi|12624615|gb|BG124427.1|BG124427	696	80.97	431	0.09	61.93	67	15	450855	451277	696	273	1e-85	327	EST470073 tomato shoot/meristem Solanum lycopersicum cDNA clone cTOF5O17 5' sequence, mRNA sequence
scaffold443_contigs=11	479750	gi|6062242|gb|AW096647.1|AW096647	676	81.59	402	0.08	59.47	64	10	450881	451277	665	269	2e-84	324	EST289827 tomato mixed elicitor, BTI Solanum lycopersicum cDNA clone cLET39M21, mRNA sequence
scaffold443_contigs=11	479750	gi|117678320|gb|DB705819.1|DB705819	675	82.37	380	0.08	56.3	59	8	450902	451277	675	300	2e-84	324	DB705819 Solanum lycopersicum cv. Micro-Tom leaf Solanum lycopersicum cDNA clone LEFL1089DB01 5', mRNA sequence
scaffold443_contigs=11	479750	gi|12627027|gb|BG126743.1|BG126743	689	80.49	446	0.09	64.73	65	22	450843	451277	687	253	6e-84	322	EST472485 tomato shoot/meristem Solanum lycopersicum cDNA clone cTOF13H15 5' sequence, mRNA sequence
scaffold443_contigs=11	479750	gi|18262909|gb|BM411279.1|BM411279	661	82.2	382	0.08	57.79	60	8	450900	451277	648	271	6e-84	322	EST585606 tomato breaker fruit Solanum lycopersicum cDNA clone cLEG56C4 5' end, mRNA sequence
scaffold443_contigs=11	479750	gi|150436899|gb|ES895492.1|ES895492	811	79.87	452	0.09	55.73	71	20	450836	451277	721	280	2e-83	320	LET091_2007-02-26/LET091_F09_035_1 Solanum lycopersicum trichomes Solanum lycopersicum cDNA, mRNA sequence
scaffold443_contigs=11	479750	gi|117682482|gb|DB700273.1|DB700273	688	80.32	437	0.09	63.52	64	22	450852	451277	688	263	1e-80	311	DB700273 Solanum lycopersicum cv. Micro-Tom leaf Solanum lycopersicum cDNA clone LEFL1070BA01 5', mRNA sequence
scaffold443_contigs=11	479750	gi|117686600|gb|DB719487.1|DB719487	728	81.15	382	0.08	52.47	64	8	450900	451277	673	296	5e-80	309	DB719487 Solanum lycopersicum cv. Micro-Tom fruit Solanum lycopersicum cDNA clone LEFL2032B04 5', mRNA sequence
scaffold443_contigs=11	479750	gi|12629516|gb|BG129328.1|BG129328	714	80.23	435	0.09	60.92	65	20	450856	451277	714	288	2e-79	307	EST474974 tomato shoot/meristem Solanum lycopersicum cDNA clone cTOF24C7 5' sequence, mRNA sequence
scaffold443_contigs=11	479750	gi|12625500|gb|BG125312.1|BG125312	640	81.79	368	0.08	57.5	58	9	450915	451277	639	276	3e-77	300	EST470958 tomato shoot/meristem Solanum lycopersicum cDNA clone cTOF8C2 5' sequence, mRNA sequence
scaffold443_contigs=11	479750	gi|5897056|gb|AW038302.1|AW038302	673	79.77	435	0.09	64.64	66	22	450854	451277	673	250	4e-76	296	EST279985 tomato mixed elicitor, BTI Solanum lycopersicum cDNA clone cLET1L19, mRNA sequence
scaffold443_contigs=11	479750	gi|117700449|gb|DB690291.1|DB690291	640	83.08	331	0.07	51.72	50	6	450950	451277	627	300	4e-76	296	DB690291 Solanum lycopersicum cv. Micro-Tom leaf Solanum lycopersicum cDNA clone LEFL1038CG12 5', mRNA sequence
scaffold443_contigs=11	479750	gi|5898189|gb|AW039435.1|AW039435	574	81.09	386	0.08	67.25	57	16	450900	451277	549	172	1e-75	294	EST281716 tomato mixed elicitor, BTI Solanum lycopersicum cDNA clone cLET10K20, mRNA sequence
scaffold443_contigs=11	479750	gi|117691544|gb|DB700866.1|DB700866	654	81.09	386	0.08	59.02	57	16	450900	451277	640	263	1e-75	294	DB700866 Solanum lycopersicum cv. Micro-Tom leaf Solanum lycopersicum cDNA clone LEFL1071DH11 5', mRNA sequence
scaffold443_contigs=11	479750	gi|117695494|gb|DB694405.1|DB694405	654	81.09	386	0.08	59.02	57	16	450900	451277	640	263	1e-75	294	DB694405 Solanum lycopersicum cv. Micro-Tom leaf Solanum lycopersicum cDNA clone LEFL1051BD03 5', mRNA sequence
scaffold443_contigs=11	479750	gi|117713202|gb|DB691837.1|DB691837	655	81.09	386	0.08	58.93	57	16	450900	451277	640	263	1e-75	294	DB691837 Solanum lycopersicum cv. Micro-Tom leaf Solanum lycopersicum cDNA clone LEFL1043CF12 5', mRNA sequence
scaffold443_contigs=11	479750	gi|12629934|gb|BG129746.1|BG129746	615	80.88	387	0.08	62.93	57	17	450900	451277	587	209	6e-74	289	EST475392 tomato shoot/meristem Solanum lycopersicum cDNA clone cTOF28E19 5' sequence, mRNA sequence
scaffold443_contigs=11	479750	gi|117680707|gb|DB699885.1|DB699885	615	83.18	321	0.07	52.2	48	6	450960	451277	615	298	6e-74	289	DB699885 Solanum lycopersicum cv. Micro-Tom leaf Solanum lycopersicum cDNA clone LEFL1068CG09 5', mRNA sequence
scaffold443_contigs=11	479750	gi|117688771|gb|DB708196.1|DB708196	588	83.18	321	0.07	54.59	48	6	450960	451277	586	269	6e-74	289	DB708196 Solanum lycopersicum cv. Micro-Tom leaf Solanum lycopersicum cDNA clone LEFL1096DA08 5', mRNA sequence
scaffold443_contigs=11	479750	gi|117696748|gb|DB707722.1|DB707722	618	83.18	321	0.07	51.94	48	6	450960	451277	616	299	6e-74	289	DB707722 Solanum lycopersicum cv. Micro-Tom leaf Solanum lycopersicum cDNA clone LEFL1095BG03 5', mRNA sequence
scaffold443_contigs=11	479750	gi|117707910|gb|DB696626.1|DB696626	619	83.18	321	0.07	51.86	48	6	450960	451277	617	300	6e-74	289	DB696626 Solanum lycopersicum cv. Micro-Tom leaf Solanum lycopersicum cDNA clone LEFL1058BC09 5', mRNA sequence
scaffold443_contigs=11	479750	gi|5271495|gb|AI773454.1|AI773454	582	80.57	386	0.08	66.32	59	16	450900	451277	580	203	3e-72	283	EST254554 tomato resistant, Cornell Solanum lycopersicum cDNA clone cLER7G15, mRNA sequence
scaffold443_contigs=11	479750	gi|5898507|gb|AW039753.1|AW039753	589	82.92	322	0.07	54.67	47	8	450960	451277	586	269	3e-72	283	EST282226 tomato mixed elicitor, BTI Solanum lycopersicum cDNA clone cLET13M20, mRNA sequence
scaffold443_contigs=11	479750	gi|5900227|gb|AW041473.1|AW041473	594	83.28	311	0.06	52.36	48	4	450969	451277	591	283	3e-72	283	EST284337 tomato mixed elicitor, BTI Solanum lycopersicum cDNA clone cLET14J4, mRNA sequence
scaffold443_contigs=11	479750	gi|6057196|gb|AW091685.1|AW091685	594	83.28	311	0.06	52.36	48	4	450969	451277	591	283	3e-72	283	EST284781 tomato mixed elicitor, BTI Solanum lycopersicum cDNA clone cLET14J4, mRNA sequence
scaffold443_contigs=11	479750	gi|5272560|gb|AI774519.1|AI774519	589	82.04	334	0.07	56.71	47	13	450951	451277	574	247	6e-69	272	EST255619 tomato resistant, Cornell Solanum lycopersicum cDNA clone cLER12F21, mRNA sequence
scaffold443_contigs=11	479750	gi|5273436|gb|AI775395.1|AI775395	577	82.04	334	0.07	57.89	47	13	450951	451277	577	250	6e-69	272	EST256495 tomato resistant, Cornell Solanum lycopersicum cDNA clone cLER15K20, mRNA sequence
scaffold443_contigs=11	479750	gi|5900221|gb|AW041467.1|AW041467	588	82.04	334	0.07	56.8	47	13	450951	451277	576	249	6e-69	272	EST284331 tomato mixed elicitor, BTI Solanum lycopersicum cDNA clone cLET14H10, mRNA sequence
scaffold443_contigs=11	479750	gi|6057188|gb|AW091677.1|AW091677	588	82.04	334	0.07	56.8	47	13	450951	451277	576	249	6e-69	272	EST284773 tomato mixed elicitor, BTI Solanum lycopersicum cDNA clone cLET14H10, mRNA sequence
scaffold443_contigs=11	479750	gi|7336208|gb|AW623181.1|AW623181	596	82.04	334	0.07	56.04	47	13	450951	451277	580	253	6e-69	272	EST321126 tomato flower buds 3-8 mm, Cornell University Solanum lycopersicum cDNA clone cTOB9C17 5', mRNA sequence
scaffold443_contigs=11	479750	gi|8122614|gb|AW944865.1|AW944865	545	80.43	368	0.08	67.52	62	10	450915	451277	544	182	6e-69	272	EST336915 tomato flower buds 3-8 mm, Cornell University Solanum lycopersicum cDNA clone cTOB12M6 5', mRNA sequence
scaffold443_contigs=11	479750	gi|4386939|gb|AI483015.1|AI483015	579	82.04	323	0.07	55.79	46	12	450961	451277	579	263	1e-66	265	EST242338 tomato shoot, Cornell Solanum lycopersicum cDNA clone cLEB8I14, mRNA sequence
scaffold443_contigs=11	479750	gi|8122560|gb|AW944811.1|AW944811	559	82.17	314	0.07	56.17	46	10	450969	451277	558	250	1e-65	261	EST336861 tomato flower buds 3-8 mm, Cornell University Solanum lycopersicum cDNA clone cTOB12A20 5', mRNA sequence
scaffold443_contigs=11	479750	gi|12629465|gb|BG129277.1|BG129277	572	83.1	290	0.06	50.7	45	4	450990	451277	571	284	1e-65	261	EST474923 tomato shoot/meristem Solanum lycopersicum cDNA clone cTOF23H16 5' sequence, mRNA sequence
scaffold443_contigs=11	479750	gi|117685729|gb|DB688133.1|DB688133	557	83.1	290	0.06	52.06	45	4	450990	451277	556	269	1e-65	261	DB688133 Solanum lycopersicum cv. Micro-Tom leaf Solanum lycopersicum cDNA clone LEFL1032AC01 5', mRNA sequence
scaffold443_contigs=11	479750	gi|117700726|gb|DB683166.1|DB683166	556	83.1	290	0.06	52.16	45	4	450990	451277	556	269	1e-65	261	DB683166 Solanum lycopersicum cv. Micro-Tom leaf Solanum lycopersicum cDNA clone LEFL1015DB06 5', mRNA sequence
scaffold443_contigs=11	479750	gi|150435286|gb|ES893879.1|ES893879	279	92.31	182	0.04	65.23	13	1	183660	183841	8	188	2e-64	257	LET069_2006-12-08_1/LET069_A04_016_1 Solanum lycopersicum trichomes Solanum lycopersicum cDNA, mRNA sequence
scaffold443_contigs=11	479750	gi|150435286|gb|ES893879.1|ES893879	279	92.45	159	0.03	56.99	11	1	183991	184149	31	188	5e-55	226	LET069_2006-12-08_1/LET069_A04_016_1 Solanum lycopersicum trichomes Solanum lycopersicum cDNA, mRNA sequence
scaffold443_contigs=11	479750	gi|225417574|gb|FS179949.1|FS179949	519	82.76	290	0.06	55.88	46	4	450990	451277	518	231	2e-64	257	FS179949 Solanum lycopersicum cv Micro-Tom root Solanum lycopersicum cDNA clone LEFL3007A02 5', mRNA sequence
scaffold443_contigs=11	479750	gi|5272031|gb|AI773990.1|AI773990	562	81.9	315	0.07	56.05	45	12	450969	451277	558	250	6e-64	255	EST255090 tomato resistant, Cornell Solanum lycopersicum cDNA clone cLER9G9, mRNA sequence
scaffold443_contigs=11	479750	gi|9434336|gb|BE436493.1|BE436493	562	82.76	290	0.06	51.6	46	4	450990	451277	557	270	6e-64	255	EST407571 tomato breaker fruit, TIGR Solanum lycopersicum cDNA clone cLEG32J1, mRNA sequence
scaffold443_contigs=11	479750	gi|12629942|gb|BG129754.1|BG129754	573	81.59	315	0.07	54.97	46	12	450970	451277	573	264	3e-62	250	EST475400 tomato shoot/meristem Solanum lycopersicum cDNA clone cTOF28G15 5' sequence, mRNA sequence
scaffold443_contigs=11	479750	gi|58252124|gb|BP908653.1|BP908653	485	83.33	270	0.06	55.67	41	4	451010	451277	483	216	4e-61	246	BP908653 Lycopersicon esculentum leaf Solanum lycopersicum cDNA clone LC12DF04 5', mRNA sequence
scaffold443_contigs=11	479750	gi|5898887|gb|AW040133.1|AW040133	296	82.96	270	0.06	91.22	42	4	451010	451277	289	22	2e-59	241	EST282632 tomato mixed elicitor, BTI Solanum lycopersicum cDNA clone cLET19B14, mRNA sequence
scaffold443_contigs=11	479750	gi|9430369|gb|BE432526.1|BE432526	571	81.31	305	0.06	53.42	46	10	450981	451277	571	270	2e-58	237	EST399055 tomato breaker fruit, TIGR Solanum lycopersicum cDNA clone cLEG8J19, mRNA sequence
scaffold443_contigs=11	479750	gi|7336429|gb|AW623402.1|AW623402	525	82.72	272	0.06	51.81	39	8	451010	451277	516	249	8e-58	235	EST321347 tomato flower buds 3-8 mm, Cornell University Solanum lycopersicum cDNA clone cTOB10I23 5', mRNA sequence
scaffold443_contigs=11	479750	gi|58251473|gb|BP908002.1|BP908002	526	82.72	272	0.06	51.71	39	8	451010	451277	521	254	8e-58	235	BP908002 Lycopersicon esculentum leaf Solanum lycopersicum cDNA clone LC10BH02 5', mRNA sequence
scaffold443_contigs=11	479750	gi|14688405|gb|BI210681.1|BI210681	494	82.08	279	0.06	56.48	40	10	122285	122558	435	162	4e-56	230	EST528721 cTOS Solanum lycopersicum cDNA clone cTOS24C17 5' end, mRNA sequence
scaffold443_contigs=11	479750	gi|5900280|gb|AW041526.1|AW041526	477	83	253	0.05	53.04	39	4	451027	451277	477	227	5e-55	226	EST284390 tomato mixed elicitor, BTI Solanum lycopersicum cDNA clone cLET14O8, mRNA sequence
scaffold443_contigs=11	479750	gi|58253259|gb|BP909788.1|BP909788	480	82.81	256	0.05	53.33	36	8	451026	451277	477	226	6e-54	222	BP909788 Lycopersicon esculentum leaf Solanum lycopersicum cDNA clone LC17AG08 5', mRNA sequence
scaffold443_contigs=11	479750	gi|7410793|gb|AW649555.1|AW649555	489	82.59	247	0.05	50.51	39	4	451033	451277	489	245	1e-51	215	EST328009 tomato germinating seedlings, TAMU Solanum lycopersicum cDNA clone cLEI8L17 5', mRNA sequence
scaffold443_contigs=11	479750	gi|5273055|gb|AI775014.1|AI775014	491	82.47	251	0.05	51.12	36	8	451031	451277	491	245	4e-51	213	EST256114 tomato resistant, Cornell Solanum lycopersicum cDNA clone cLER14E21, mRNA sequence
scaffold443_contigs=11	479750	gi|5899527|gb|AW040773.1|AW040773	565	80.7	285	0.06	50.44	45	10	122285	122564	139	418	4e-51	213	EST283637 tomato mixed elicitor, BTI Solanum lycopersicum cDNA clone cLET10L1, mRNA sequence
scaffold443_contigs=11	479750	gi|6057687|gb|AW092176.1|AW092176	487	82.38	244	0.05	50.1	35	8	451038	451277	484	245	6e-49	206	EST285272 tomato mixed elicitor, BTI Solanum lycopersicum cDNA clone cLET17H14, mRNA sequence
scaffold443_contigs=11	479750	gi|225404032|gb|FS192889.1|FS192889	442	82.38	244	0.05	55.2	35	8	451038	451277	440	201	6e-49	206	FS192889 Solanum lycopersicum cv Micro-Tom root Solanum lycopersicum cDNA clone LEFL3081O24 5', mRNA sequence
scaffold443_contigs=11	479750	gi|14683549|gb|BI205825.1|BI205825	517	79.44	287	0.06	55.51	45	14	122285	122564	191	470	2e-44	191	EST523865 cTOS Solanum lycopersicum cDNA clone cTOS9K13 5' end, mRNA sequence
scaffold443_contigs=11	479750	gi|5602732|gb|AI896830.1|AI896830	416	79.78	272	0.06	65.38	43	12	384106	384371	147	412	2e-43	187	EST266273 tomato callus, TAMU Solanum lycopersicum cDNA clone cLEC23B6, mRNA sequence
scaffold443_contigs=11	479750	gi|5603003|gb|AI897101.1|AI897101	517	79.78	272	0.06	52.61	43	12	384106	384371	64	329	2e-43	187	EST266544 tomato ovary, TAMU Solanum lycopersicum cDNA clone cLED26I18, mRNA sequence
scaffold443_contigs=11	479750	gi|5892025|gb|AW033269.1|AW033269	505	79.78	272	0.06	53.86	43	12	384106	384371	9	274	2e-43	187	EST276840 tomato callus, TAMU Solanum lycopersicum cDNA clone cLEC30C7 similar to phospho-2-dehydro-3-deoxyheptonate aldolase 2 precursor (DAHP synthase 2 precursor) (HT:60457), mRNA sequence
scaffold443_contigs=11	479750	gi|5900026|gb|AW041272.1|AW041272	470	79.63	270	0.06	57.45	43	12	384106	384369	80	343	3e-42	183	EST284136 tomato mixed elicitor, BTI Solanum lycopersicum cDNA clone cLET11I24, mRNA sequence
scaffold443_contigs=11	479750	gi|58226626|gb|BP883155.1|BP883155	490	79.55	269	0.06	54.9	43	12	384109	384371	1	263	1e-41	182	BP883155 Lycopersicon esculentum maturing fruit Solanum lycopersicum cDNA clone FA25AA11 5', mRNA sequence
scaffold443_contigs=11	479750	gi|4383431|gb|AI488060.1|AI488060	471	79.7	266	0.06	56.48	40	14	122285	122543	213	471	4e-41	180	EST246382 tomato ovary, TAMU Solanum lycopersicum cDNA clone cLED19G16, mRNA sequence
scaffold443_contigs=11	479750	gi|4387375|gb|AI483451.1|AI483451	461	78.37	282	0.06	61.17	49	11	122298	122573	176	451	7e-39	172	EST249272 tomato ovary, TAMU Solanum lycopersicum cDNA clone cLED24C16, mRNA sequence
scaffold443_contigs=11	479750	gi|6530053|gb|AW219179.1|AW219179	516	78.37	282	0.06	54.65	49	11	122298	122573	167	442	7e-39	172	EST301661 tomato root during/after fruit set, Cornell University Solanum lycopersicum cDNA clone cLEX3C10, mRNA sequence
scaffold443_contigs=11	479750	gi|9456239|gb|BE450736.1|BE450736	561	78.37	282	0.06	50.27	49	11	122298	122573	212	487	7e-39	172	EST401623 tomato root, plants pre-anthesis, Cornell University Solanum lycopersicum cDNA clone cLEY14L18, mRNA sequence
scaffold443_contigs=11	479750	gi|58256611|gb|BP911275.1|BP911275	342	84.36	179	0.04	52.34	24	4	451101	451277	327	151	7e-39	172	BP911275 Lycopersicon esculentum leaf Solanum lycopersicum cDNA clone LC23AH01 5', mRNA sequence
scaffold443_contigs=11	479750	gi|4385976|gb|AI490666.1|AI490666	436	77.9	267	0.06	61.24	47	11	122298	122558	176	436	7e-34	156	EST249220 tomato ovary, TAMU Solanum lycopersicum cDNA clone cLED24K13, mRNA sequence
scaffold443_contigs=11	479750	gi|225399495|gb|FS186799.1|FS186799	103	90.38	104	0.02	100	8	2	64029	64131	103	1	9e-28	135	FS186799 Solanum lycopersicum cv Micro-Tom root Solanum lycopersicum cDNA clone LEFL3040P22 5', mRNA sequence
scaffold447_contigs=7	169255	gi|12629304|gb|BG129116.1|BG129116	654	86.72	512	0.3	78.29	65	2	167755	168266	511	3	9e-158	566	EST474762 tomato shoot/meristem Solanum lycopersicum cDNA clone cTOF23I18 5' sequence, mRNA sequence
scaffold447_contigs=7	169255	gi|12629304|gb|BG129116.1|BG129116	654	86.52	512	0.3	78.29	66	2	162989	163500	511	3	4e-156	560	EST474762 tomato shoot/meristem Solanum lycopersicum cDNA clone cTOF23I18 5' sequence, mRNA sequence
scaffold447_contigs=7	169255	gi|18263371|gb|BM411741.1|BM411741	838	81.31	642	0.38	76.61	100	19	167770	168401	665	34	7e-139	503	EST586068 tomato breaker fruit Solanum lycopersicum cDNA clone cLEG57D20 5' end, mRNA sequence
scaffold447_contigs=7	169255	gi|18263802|gb|BM412172.1|BM412172	780	81.06	586	0.35	75.13	91	19	167826	168401	776	201	9e-123	449	EST586499 tomato breaker fruit Solanum lycopersicum cDNA clone cLEG59O7 5' end, mRNA sequence
scaffold447_contigs=7	169255	gi|6529251|gb|AW218377.1|AW218377	461	84.62	455	0.27	98.7	64	6	163121	163572	461	10	3e-122	448	EST303560 tomato radicle, 5 d post-imbibition, Cornell University Solanum lycopersicum cDNA clone cLEZ7N24, mRNA sequence
scaffold447_contigs=7	169255	gi|6529251|gb|AW218377.1|AW218377	461	84.43	456	0.27	98.92	63	8	167887	168338	461	10	2e-120	442	EST303560 tomato radicle, 5 d post-imbibition, Cornell University Solanum lycopersicum cDNA clone cLEZ7N24, mRNA sequence
scaffold447_contigs=7	169255	gi|50892426|gb|AJ785035.1|AJ785035	713	81.22	543	0.32	76.16	88	14	167770	168305	541	6	4e-116	427	AJ785035 Lycopersicon esculentum var. cerasiforme fruit 12 days post anthesis Solanum lycopersicum var. cerasiforme cDNA clone LE12AD04, mRNA sequence
scaffold447_contigs=7	169255	gi|58233695|gb|BP890224.1|BP890224	478	86.75	385	0.23	80.54	48	2	167755	168139	382	1	2e-115	425	BP890224 Lycopersicon esculentum maturing fruit Solanum lycopersicum cDNA clone FB02DG01 5', mRNA sequence
scaffold447_contigs=7	169255	gi|58233695|gb|BP890224.1|BP890224	478	86.49	385	0.23	80.54	49	2	162989	163373	382	1	7e-114	420	BP890224 Lycopersicon esculentum maturing fruit Solanum lycopersicum cDNA clone FB02DG01 5', mRNA sequence
scaffold447_contigs=7	169255	gi|480538323|gb|HF546187.1|HF546187	524	88.64	317	0.19	60.5	36	0	163117	163433	19	335	8e-104	387	HF546187 Solanum lycopersicum root suppression subtractive hybridization (SSH) Solanum lycopersicum cDNA clone 4D8, mRNA sequence
scaffold447_contigs=7	169255	gi|480538323|gb|HF546187.1|HF546187	524	88.64	317	0.19	60.5	36	0	167883	168199	19	335	8e-104	387	HF546187 Solanum lycopersicum root suppression subtractive hybridization (SSH) Solanum lycopersicum cDNA clone 4D8, mRNA sequence
scaffold447_contigs=7	169255	gi|58238126|gb|BP894655.1|BP894655	481	81.37	424	0.25	88.15	69	10	167770	168188	419	1	8e-89	337	BP894655 Lycopersicon esculentum maturing fruit Solanum lycopersicum cDNA clone FB16BE11 5', mRNA sequence
scaffold447_contigs=7	169255	gi|58238080|gb|BP894609.1|BP894609	483	81.32	423	0.25	87.58	69	10	167770	168187	418	1	3e-88	335	BP894609 Lycopersicon esculentum maturing fruit Solanum lycopersicum cDNA clone FB16BA08 5', mRNA sequence
scaffold447_contigs=7	169255	gi|5271340|gb|AI773299.1|AI773299	458	81.85	281	0.17	61.35	45	6	167770	168047	284	7	4e-57	231	EST254399 tomato resistant, Cornell Solanum lycopersicum cDNA clone cLER6C19, mRNA sequence
scaffold447_contigs=7	169255	gi|58237887|gb|BP894416.1|BP894416	457	81.85	281	0.17	61.49	45	6	167770	168047	286	9	4e-57	231	BP894416 Lycopersicon esculentum maturing fruit Solanum lycopersicum cDNA clone FB15DA01 5', mRNA sequence
scaffold447_contigs=7	169255	gi|5894183|gb|AW035427.1|AW035427	435	74.42	301	0.18	69.2	57	20	91877	92167	37	327	5e-21	111	EST281165 tomato callus, TAMU Solanum lycopersicum cDNA clone cLEC38P20, mRNA sequence
scaffold447_contigs=7	169255	gi|9433808|gb|BE435869.1|BE435869	585	74.42	301	0.18	51.45	57	20	91877	92167	109	399	5e-21	111	EST407043 tomato breaker fruit, TIGR Solanum lycopersicum cDNA clone cLEG30C12, mRNA sequence
scaffold447_contigs=7	169255	gi|9503164|gb|BE458862.1|BE458862	573	74.42	301	0.18	52.53	57	20	91877	92167	211	501	5e-21	111	EST414154 tomato developing/immature green fruit Solanum lycopersicum cDNA clone cLEM4F12, mRNA sequence
scaffold447_contigs=7	169255	gi|225414863|gb|FS200146.1|FS200146	484	74.05	289	0.17	59.71	51	17	10301	10571	74	356	4e-17	99	FS200146 Solanum lycopersicum cv Micro-Tom root Solanum lycopersicum cDNA clone LEFL3141M11 5', mRNA sequence
scaffold447_contigs=7	169255	gi|4385085|gb|AI489714.1|AI489714	387	74.05	289	0.17	74.68	51	17	10301	10571	52	334	1e-16	97.1	EST248053 tomato ovary, TAMU Solanum lycopersicum cDNA clone cLED14N21, mRNA sequence
scaffold447_contigs=7	169255	gi|5274120|gb|AI776091.1|AI776091	495	74.05	289	0.17	58.38	51	17	10301	10571	48	330	1e-16	97.1	EST257179 tomato resistant, Cornell Solanum lycopersicum cDNA clone cLER17K6, mRNA sequence
scaffold447_contigs=7	169255	gi|5277717|gb|AI779676.1|AI779676	447	74.05	289	0.17	64.65	51	17	10301	10571	52	334	1e-16	97.1	EST260555 tomato susceptible, Cornell Solanum lycopersicum cDNA clone cLES8F2, mRNA sequence
scaffold447_contigs=7	169255	gi|5899979|gb|AW041225.1|AW041225	450	74.05	289	0.17	64.22	51	17	10301	10571	52	334	1e-16	97.1	EST284089 tomato mixed elicitor, BTI Solanum lycopersicum cDNA clone cLET11F11, mRNA sequence
scaffold447_contigs=7	169255	gi|9506146|gb|BE461844.1|BE461844	562	74.05	289	0.17	51.42	51	17	10301	10571	52	334	1e-16	97.1	EST413263 tomato breaker fruit, TIGR Solanum lycopersicum cDNA clone cLEG40M23, mRNA sequence
scaffold447_contigs=7	169255	gi|9506220|gb|BE461999.1|BE461999	575	74.05	289	0.17	50.26	51	17	10301	10571	52	334	1e-16	97.1	EST413337 tomato breaker fruit, TIGR Solanum lycopersicum cDNA clone cLEG40F7, mRNA sequence
scaffold447_contigs=7	169255	gi|12632199|gb|BG132011.1|BG132011	441	74.05	289	0.17	65.53	51	17	10301	10571	52	334	1e-16	97.1	EST464903 tomato crown gall Solanum lycopersicum cDNA clone cTOE6E1 5' sequence, mRNA sequence
scaffold447_contigs=7	169255	gi|12635402|gb|BG135214.1|BG135214	406	74.05	289	0.17	71.18	51	17	10301	10571	35	317	1e-16	97.1	EST468106 tomato crown gall Solanum lycopersicum cDNA clone cTOE21H4 5' sequence, mRNA sequence
scaffold447_contigs=7	169255	gi|12635867|gb|BG135679.1|BG135679	533	74.05	289	0.17	54.22	51	17	10301	10571	52	334	1e-16	97.1	EST468571 tomato crown gall Solanum lycopersicum cDNA clone cTOE23E22 5' sequence, mRNA sequence
scaffold447_contigs=7	169255	gi|62934572|gb|BW692161.1|BW692161	446	74.05	289	0.17	64.8	51	17	10301	10571	39	321	1e-16	97.1	BW692161 Lycopersicon esculentum cv. Micro-Tom fruit Solanum lycopersicum cDNA clone FC24CE04 5', mRNA sequence
scaffold447_contigs=7	169255	gi|193218613|gb|EY506328.1|EY506328	540	74.05	289	0.17	53.52	51	17	10301	10571	134	416	1e-16	97.1	B6C03 tomato fruit-quality-QTL subtractive selective hybridisation library Solanum lycopersicum cDNA, mRNA sequence
scaffold447_contigs=7	169255	gi|193218614|gb|EY506329.1|EY506329	493	74.05	289	0.17	58.62	51	17	10301	10571	87	369	1e-16	97.1	B2A04 tomato fruit-quality-QTL subtractive selective hybridisation library Solanum lycopersicum cDNA, mRNA sequence
scaffold447_contigs=7	169255	gi|193218616|gb|EY506331.1|EY506331	493	74.05	289	0.17	58.62	51	17	10301	10571	87	369	1e-16	97.1	B2F01 tomato fruit-quality-QTL subtractive selective hybridisation library Solanum lycopersicum cDNA, mRNA sequence
scaffold447_contigs=7	169255	gi|193218617|gb|EY506332.1|EY506332	493	74.05	289	0.17	58.62	51	17	10301	10571	87	369	1e-16	97.1	B2H08 tomato fruit-quality-QTL subtractive selective hybridisation library Solanum lycopersicum cDNA, mRNA sequence
scaffold447_contigs=7	169255	gi|225391498|gb|FS195700.1|FS195700	528	74.05	289	0.17	54.73	51	17	10301	10571	37	319	1e-16	97.1	FS195700 Solanum lycopersicum cv Micro-Tom root Solanum lycopersicum cDNA clone LEFL3107F23 5', mRNA sequence
scaffold447_contigs=7	169255	gi|225395206|gb|FS185598.1|FS185598	558	74.05	289	0.17	51.79	51	17	10301	10571	38	320	1e-16	97.1	FS185598 Solanum lycopersicum cv Micro-Tom root Solanum lycopersicum cDNA clone LEFL3035P13 5', mRNA sequence
scaffold447_contigs=7	169255	gi|225396011|gb|FS180899.1|FS180899	553	74.05	289	0.17	52.26	51	17	10301	10571	78	360	1e-16	97.1	FS180899 Solanum lycopersicum cv Micro-Tom root Solanum lycopersicum cDNA clone LEFL3011A06 5', mRNA sequence
scaffold447_contigs=7	169255	gi|225396471|gb|FS191338.1|FS191338	473	74.05	289	0.17	61.1	51	17	10301	10571	34	316	1e-16	97.1	FS191338 Solanum lycopersicum cv Micro-Tom root Solanum lycopersicum cDNA clone LEFL3074N07 5', mRNA sequence
scaffold447_contigs=7	169255	gi|225400093|gb|FS197463.1|FS197463	469	74.05	289	0.17	61.62	51	17	10301	10571	74	356	1e-16	97.1	FS197463 Solanum lycopersicum cv Micro-Tom root Solanum lycopersicum cDNA clone LEFL3127B11 5', mRNA sequence
scaffold447_contigs=7	169255	gi|225402693|gb|FS187378.1|FS187378	578	74.05	289	0.17	50	51	17	10301	10571	50	332	1e-16	97.1	FS187378 Solanum lycopersicum cv Micro-Tom root Solanum lycopersicum cDNA clone LEFL3046P18 5', mRNA sequence
scaffold447_contigs=7	169255	gi|225402848|gb|FS192202.1|FS192202	423	74.05	289	0.17	68.32	51	17	10301	10571	25	307	1e-16	97.1	FS192202 Solanum lycopersicum cv Micro-Tom root Solanum lycopersicum cDNA clone LEFL3078I19 5', mRNA sequence
scaffold447_contigs=7	169255	gi|225407848|gb|FS205162.1|FS205162	517	74.05	289	0.17	55.9	51	17	10301	10571	79	361	1e-16	97.1	FS205162 Solanum lycopersicum cv Micro-Tom root Solanum lycopersicum cDNA clone LEFL3162L16 5', mRNA sequence
scaffold447_contigs=7	169255	gi|225413245|gb|FS200003.1|FS200003	383	74.05	289	0.17	75.46	51	17	10301	10571	12	294	1e-16	97.1	FS200003 Solanum lycopersicum cv Micro-Tom root Solanum lycopersicum cDNA clone LEFL3141C23 5', mRNA sequence
scaffold447_contigs=7	169255	gi|225414933|gb|FS194584.1|FS194584	560	74.05	289	0.17	51.61	51	17	10301	10571	19	301	1e-16	97.1	FS194584 Solanum lycopersicum cv Micro-Tom root Solanum lycopersicum cDNA clone LEFL3103H12 5', mRNA sequence
scaffold447_contigs=7	169255	gi|225415972|gb|FS184640.1|FS184640	405	74.05	289	0.17	71.36	51	17	10301	10571	30	312	1e-16	97.1	FS184640 Solanum lycopersicum cv Micro-Tom root Solanum lycopersicum cDNA clone LEFL3032G18 5', mRNA sequence
scaffold447_contigs=7	169255	gi|225417272|gb|FS200237.1|FS200237	451	74.05	289	0.17	64.08	51	17	10301	10571	79	361	1e-16	97.1	FS200237 Solanum lycopersicum cv Micro-Tom root Solanum lycopersicum cDNA clone LEFL3142B23 5', mRNA sequence
scaffold447_contigs=7	169255	gi|225417729|gb|FS200489.1|FS200489	490	74.05	289	0.17	58.98	51	17	10301	10571	43	325	1e-16	97.1	FS200489 Solanum lycopersicum cv Micro-Tom root Solanum lycopersicum cDNA clone LEFL3144A11 5', mRNA sequence
scaffold447_contigs=7	169255	gi|301173528|gb|GR979463.1|GR979463	493	74.05	289	0.17	58.62	51	17	10301	10571	407	125	1e-16	97.1	Sl_EST0075 SSH library of ToLCNDV treated tomato Solanum lycopersicum cDNA, mRNA sequence
scaffold447_contigs=7	169255	gi|225391930|gb|FS185559.1|FS185559	401	73.7	289	0.17	72.07	52	17	10301	10571	37	319	5e-16	95.3	FS185559 Solanum lycopersicum cv Micro-Tom root Solanum lycopersicum cDNA clone LEFL3035N12 5', mRNA sequence
scaffold447_contigs=7	169255	gi|5602942|gb|AI897040.1|AI897040	536	73.7	289	0.17	53.92	52	17	10301	10571	37	319	7e-15	91.6	EST266483 tomato ovary, TAMU Solanum lycopersicum cDNA clone cLED26M23, mRNA sequence
scaffold447_contigs=7	169255	gi|5603093|gb|AI897275.1|AI897275	457	73.7	289	0.17	63.24	52	17	10301	10571	33	315	7e-15	91.6	EST266634 tomato ovary, TAMU Solanum lycopersicum cDNA clone cLED26L9, mRNA sequence
scaffold447_contigs=7	169255	gi|62930576|gb|BW688165.1|BW688165	534	73.7	289	0.17	54.12	52	17	10301	10571	78	360	7e-15	91.6	BW688165 Lycopersicon esculentum cv. Micro-Tom fruit Solanum lycopersicum cDNA clone FC11BC01 5', mRNA sequence
scaffold447_contigs=7	169255	gi|9432417|gb|BE434574.1|BE434574	488	73.63	273	0.16	55.94	51	16	10314	10571	68	334	3e-13	86.1	EST405652 tomato breaker fruit, TIGR Solanum lycopersicum cDNA clone cLEG18C17, mRNA sequence
scaffold447_contigs=7	169255	gi|225392377|gb|FS195884.1|FS195884	405	73.09	275	0.16	67.9	52	15	10301	10558	32	301	3e-13	86.1	FS195884 Solanum lycopersicum cv Micro-Tom root Solanum lycopersicum cDNA clone LEFL3121B12 5', mRNA sequence
scaffold447_contigs=7	169255	gi|225409783|gb|FS182531.1|FS182531	520	73.7	270	0.16	51.92	50	16	10317	10571	55	318	3e-13	86.1	FS182531 Solanum lycopersicum cv Micro-Tom root Solanum lycopersicum cDNA clone LEFL3017G16 5', mRNA sequence
scaffold447_contigs=7	169255	gi|225392423|gb|FS195902.1|FS195902	385	72.26	292	0.17	75.84	56	18	10301	10573	32	317	1e-11	80.5	FS195902 Solanum lycopersicum cv Micro-Tom root Solanum lycopersicum cDNA clone LEFL3121E05 5', mRNA sequence
scaffold447_contigs=7	169255	gi|225402442|gb|FS182166.1|FS182166	445	74.56	228	0.13	51.24	37	16	10359	10571	37	258	1e-11	80.5	FS182166 Solanum lycopersicum cv Micro-Tom root Solanum lycopersicum cDNA clone LEFL3015B09 5', mRNA sequence
scaffold447_contigs=7	169255	gi|225406770|gb|FS188186.1|FS188186	296	74.56	228	0.13	77.03	37	16	10359	10571	28	249	1e-11	80.5	FS188186 Solanum lycopersicum cv Micro-Tom root Solanum lycopersicum cDNA clone LEFL3053A10 5', mRNA sequence
scaffold448_contigs=2	239601	gi|7411046|gb|AW649808.1|AW649808	162	94.44	126	0.05	77.78	7	0	229450	229575	37	162	7e-46	195	EST328262 tomato germinating seedlings, TAMU Solanum lycopersicum cDNA clone cLEI9J21 5', mRNA sequence
scaffold450_contigs=9	211414	gi|117708432|gb|DB689732.1|DB689732	467	79.46	409	0.19	87.58	58	24	13359	13754	441	46	1e-67	267	DB689732 Solanum lycopersicum cv. Micro-Tom leaf Solanum lycopersicum cDNA clone LEFL1036DG06 5', mRNA sequence
scaffold451_contigs=13	386250	gi|9433571|gb|BE435728.1|BE435728	615	74.88	406	0.11	66.02	74	22	313029	313415	173	569	4e-35	159	EST406806 tomato breaker fruit, TIGR Solanum lycopersicum cDNA clone cLEG28O18, mRNA sequence
scaffold451_contigs=13	386250	gi|5273137|gb|AI775096.1|AI775096	620	75	312	0.08	50.32	54	18	313121	313415	6	310	5e-24	122	EST256196 tomato resistant, Cornell Solanum lycopersicum cDNA clone cLER14D7, mRNA sequence
scaffold455_contigs=9	413866	gi|4386540|gb|AI482616.1|AI482616	479	81.26	475	0.11	99.16	61	27	298521	298980	5	466	4e-95	359	EST241939 tomato shoot, Cornell Solanum lycopersicum cDNA clone cLEB1O8, mRNA sequence
scaffold455_contigs=9	413866	gi|12630317|gb|BG130129.1|BG130129	790	80.9	398	0.1	50.38	52	23	298595	298980	2	387	4e-75	292	EST475775 tomato shoot/meristem Solanum lycopersicum cDNA clone cTOF29K4 5' sequence, mRNA sequence
scaffold455_contigs=9	413866	gi|58250595|gb|BP907124.1|BP907124	474	82.99	288	0.07	60.76	37	12	298699	298980	7	288	3e-62	250	BP907124 Lycopersicon esculentum leaf Solanum lycopersicum cDNA clone LC06DE10 5', mRNA sequence
scaffold455_contigs=9	413866	gi|261467424|gb|GT166757.1|GT166757	102	88.42	95	0.02	93.14	5	6	396266	396358	10	100	4e-20	110	M82T7el_01_B20_T7-ZL LA3475 Type VII trichomes Solanum lycopersicum cDNA, mRNA sequence
scaffold455_contigs=9	413866	gi|261468753|gb|GT167974.1|GT167974	102	88.42	95	0.02	93.14	5	6	396266	396358	10	100	4e-20	110	M82T7el_02_M20_T7-ZL LA3475 Type VII trichomes Solanum lycopersicum cDNA, mRNA sequence
scaffold456_contigs=9	290634	gi|5272758|gb|AI774717.1|AI774717	383	81.22	229	0.08	59.79	41	2	131164	131391	29	256	2e-42	183	EST255817 tomato resistant, Cornell Solanum lycopersicum cDNA clone cLER13K21, mRNA sequence
scaffold458_contigs=1	18228	gi|117687976|gb|DB718076.1|DB718076	299	90.43	303	1.66	100	22	7	10865	11164	299	1	4e-108	398	DB718076 Solanum lycopersicum cv. Micro-Tom fruit Solanum lycopersicum cDNA clone LEFL2027O10 5', mRNA sequence
scaffold462_contigs=7	298231	gi|8107257|gb|AW931856.1|AW931856	585	75.95	603	0.2	100	109	36	190641	191225	1	585	8e-71	278	EST357699 tomato fruit mature green, TAMU Solanum lycopersicum cDNA clone cLEF46D21 5', mRNA sequence
scaffold462_contigs=7	298231	gi|4380342|gb|AI484971.1|AI484971	570	75.9	585	0.2	100	105	36	190623	191189	1	567	5e-68	268	EST243234 tomato ovary, TAMU Solanum lycopersicum cDNA clone cLED2J17, mRNA sequence
scaffold462_contigs=7	298231	gi|12626743|gb|BG126555.1|BG126555	688	75.95	582	0.2	84.59	101	39	190590	191151	101	663	2e-66	263	EST472201 tomato shoot/meristem Solanum lycopersicum cDNA clone cTOF12N7 5' sequence, mRNA sequence
scaffold462_contigs=7	298231	gi|8107825|gb|AW932424.1|AW932424	560	78.91	384	0.13	68.57	63	18	190867	191241	32	406	8e-61	244	EST358267 tomato fruit mature green, TAMU Solanum lycopersicum cDNA clone cLEF48E22 5', mRNA sequence
scaffold462_contigs=7	298231	gi|58213019|gb|BP876496.1|BP876496	394	78.91	384	0.13	97.46	63	18	190867	191241	19	393	8e-61	244	BP876496 Lycopersicon esculentum maturing fruit Solanum lycopersicum cDNA clone FA05AC10 5', mRNA sequence
scaffold462_contigs=7	298231	gi|5899921|gb|AW041167.1|AW041167	470	78.25	354	0.12	75.32	59	18	190807	191151	119	463	9e-51	211	EST284031 tomato mixed elicitor, BTI Solanum lycopersicum cDNA clone cLET11P7, mRNA sequence
scaffold462_contigs=7	298231	gi|10804424|gb|BF050528.1|BF050528	577	75.28	441	0.15	76.43	77	32	190590	191014	118	542	7e-42	182	EST435686 tomato developing/immature green fruit Solanum lycopersicum cDNA clone cLEM18O16 5' sequence, mRNA sequence
scaffold462_contigs=7	298231	gi|58236370|gb|BP892899.1|BP892899	483	75.28	441	0.15	91.3	77	32	190590	191014	29	453	7e-42	182	BP892899 Lycopersicon esculentum maturing fruit Solanum lycopersicum cDNA clone FB11BH02 5', mRNA sequence
scaffold462_contigs=7	298231	gi|58251433|gb|BP907962.1|BP907962	517	75.92	407	0.14	78.72	61	34	190564	190953	123	509	1e-39	174	BP907962 Lycopersicon esculentum leaf Solanum lycopersicum cDNA clone LC10BB09 5', mRNA sequence
scaffold462_contigs=7	298231	gi|150434983|gb|ES893576.1|ES893576	611	73.77	507	0.17	82.98	95	38	190590	191077	95	582	1e-39	174	LET064_2006-11-06_1/LET064_B08_031_1 Solanum lycopersicum trichomes Solanum lycopersicum cDNA, mRNA sequence
scaffold462_contigs=7	298231	gi|58256378|gb|BP911042.1|BP911042	486	76.38	381	0.13	78.4	55	32	190564	190928	123	484	4e-39	172	BP911042 Lycopersicon esculentum leaf Solanum lycopersicum cDNA clone LC22BB02 5', mRNA sequence
scaffold462_contigs=7	298231	gi|9502801|gb|BE458499.1|BE458499	606	74.77	436	0.15	71.95	78	32	190590	191009	187	606	2e-37	167	EST413791 tomato developing/immature green fruit Solanum lycopersicum cDNA clone cLEM2C8, mRNA sequence
scaffold462_contigs=7	298231	gi|58246100|gb|BP902629.1|BP902629	470	75.07	377	0.13	80.21	68	26	190590	190953	92	455	5e-33	152	BP902629 Lycopersicon esculentum leaf Solanum lycopersicum cDNA clone LB01CD01 5', mRNA sequence
scaffold462_contigs=7	298231	gi|58238934|gb|BP895463.1|BP895463	485	75	352	0.12	72.58	62	26	190590	190928	142	480	4e-29	139	BP895463 Lycopersicon esculentum maturing fruit Solanum lycopersicum cDNA clone FB18CF11 5', mRNA sequence
scaffold462_contigs=7	298231	gi|58212481|gb|BP875958.1|BP875958	475	74.93	347	0.12	73.05	61	26	190590	190923	141	474	5e-28	135	BP875958 Lycopersicon esculentum maturing fruit Solanum lycopersicum cDNA clone FA03AG02 5', mRNA sequence
scaffold462_contigs=7	298231	gi|58237965|gb|BP894494.1|BP894494	482	74.93	347	0.12	71.99	61	26	190590	190923	146	479	5e-28	135	BP894494 Lycopersicon esculentum maturing fruit Solanum lycopersicum cDNA clone FB15DG11 5', mRNA sequence
scaffold462_contigs=7	298231	gi|58212311|gb|BP875788.1|BP875788	481	75.39	321	0.11	66.74	55	24	190590	190898	167	475	2e-27	134	BP875788 Lycopersicon esculentum maturing fruit Solanum lycopersicum cDNA clone FA02AH10 5', mRNA sequence
scaffold462_contigs=7	298231	gi|58230414|gb|BP886943.1|BP886943	477	75.39	321	0.11	67.3	55	24	190590	190898	153	461	2e-27	134	BP886943 Lycopersicon esculentum maturing fruit Solanum lycopersicum cDNA clone FA35DF03 5', mRNA sequence
scaffold462_contigs=7	298231	gi|58232208|gb|BP888737.1|BP888737	417	75.39	321	0.11	76.98	55	24	190590	190898	96	404	2e-27	134	BP888737 Lycopersicon esculentum maturing fruit Solanum lycopersicum cDNA clone FA54DG11 5', mRNA sequence
scaffold469_contigs=1	165861	gi|120475186|gb|DV935819.1|DV935819	99	82.86	70	0.04	70.71	12	0	31094	31163	6	75	1e-06	63.9	ART202 Lycopersicon esculentum cDNA Solanum lycopersicum cDNA, mRNA sequence
scaffold469_contigs=1	165861	gi|120475186|gb|DV935819.1|DV935819	99	79.52	83	0.05	83.84	17	0	44642	44724	6	88	2e-05	60.2	ART202 Lycopersicon esculentum cDNA Solanum lycopersicum cDNA, mRNA sequence
scaffold469_contigs=1	165861	gi|159523677|gb|AM495636.1|AM495636	66	90.48	42	0.03	63.64	4	0	44683	44724	19	60	0.0002	56.5	AM495636 SSH 3DPA Solanum lycopersicum cDNA clone G_C02_3_120, mRNA sequence
scaffold473_contigs=14	465406	gi|117701188|gb|DB719799.1|DB719799	671	82.16	370	0.08	55.14	62	4	52068	52435	167	534	1e-81	315	DB719799 Solanum lycopersicum cv. Micro-Tom fruit Solanum lycopersicum cDNA clone LEFL2032P21 5', mRNA sequence
scaffold473_contigs=14	465406	gi|225418250|gb|FS189482.1|FS189482	593	82.16	370	0.08	62.39	62	4	52068	52435	141	508	1e-81	315	FS189482 Solanum lycopersicum cv Micro-Tom root Solanum lycopersicum cDNA clone LEFL3063M17 5', mRNA sequence
scaffold473_contigs=14	465406	gi|225404542|gb|FS204186.1|FS204186	508	82.14	364	0.08	71.65	61	4	52068	52429	146	507	5e-80	309	FS204186 Solanum lycopersicum cv Micro-Tom root Solanum lycopersicum cDNA clone LEFL3159K18 5', mRNA sequence
scaffold473_contigs=14	465406	gi|117682027|gb|DB686714.1|DB686714	618	81.62	370	0.08	59.87	64	4	52068	52435	166	533	2e-78	303	DB686714 Solanum lycopersicum cv. Micro-Tom leaf Solanum lycopersicum cDNA clone LEFL1027AC03 5', mRNA sequence
scaffold473_contigs=14	465406	gi|117715810|gb|DB685534.1|DB685534	706	81.62	370	0.08	52.41	64	4	52068	52435	166	533	2e-78	303	DB685534 Solanum lycopersicum cv. Micro-Tom leaf Solanum lycopersicum cDNA clone LEFL1023BG05 5', mRNA sequence
scaffold473_contigs=14	465406	gi|225416026|gb|FS184666.1|FS184666	328	83.47	248	0.05	75.61	39	2	52068	52314	82	328	8e-58	235	FS184666 Solanum lycopersicum cv Micro-Tom root Solanum lycopersicum cDNA clone LEFL3032I05 5', mRNA sequence
scaffold473_contigs=14	465406	gi|117680589|gb|DB699779.1|DB699779	520	76.36	478	0.1	91.92	79	32	376940	377400	45	505	5e-55	226	DB699779 Solanum lycopersicum cv. Micro-Tom leaf Solanum lycopersicum cDNA clone LEFL1068BE01 5', mRNA sequence
scaffold473_contigs=14	465406	gi|117696731|gb|DB707708.1|DB707708	633	76.42	441	0.09	69.67	74	28	376940	377365	195	620	1e-50	211	DB707708 Solanum lycopersicum cv. Micro-Tom leaf Solanum lycopersicum cDNA clone LEFL1095BE09 5', mRNA sequence
scaffold473_contigs=14	465406	gi|225412536|gb|FS179608.1|FS179608	203	85.99	157	0.03	77.34	20	2	364137	364292	48	203	6e-39	172	FS179608 Solanum lycopersicum cv Micro-Tom root Solanum lycopersicum cDNA clone LEFL3003L22 5', mRNA sequence
scaffold473_contigs=14	465406	gi|58216420|gb|BP879897.1|BP879897	436	79.73	222	0.05	50.92	43	2	52215	52435	5	225	5e-35	159	BP879897 Lycopersicon esculentum maturing fruit Solanum lycopersicum cDNA clone FA15DH12 5', mRNA sequence
scaffold475_contigs=5	289693	gi|58233004|gb|BP889533.1|BP889533	469	83.59	256	0.09	54.58	40	2	269320	269574	27	281	4e-59	239	BP889533 Lycopersicon esculentum maturing fruit Solanum lycopersicum cDNA clone FA57DG07 5', mRNA sequence
scaffold475_contigs=5	289693	gi|58242166|gb|BP898695.1|BP898695	483	83.59	256	0.09	53	40	2	269320	269574	219	473	4e-59	239	BP898695 Lycopersicon esculentum leaf Solanum lycopersicum cDNA clone LA17BC04 5', mRNA sequence
scaffold476_contigs=10	213764	gi|4387233|gb|AI483309.1|AI483309	389	84.83	290	0.14	74.55	38	6	78867	79153	312	26	1e-73	287	EST242862 tomato shoot, Cornell Solanum lycopersicum cDNA clone cLEB7G10, mRNA sequence
scaffold476_contigs=10	213764	gi|5272889|gb|AI774848.1|AI774848	353	84.83	290	0.14	82.15	38	6	78867	79153	326	40	1e-73	287	EST255948 tomato resistant, Cornell Solanum lycopersicum cDNA clone cLER13F15, mRNA sequence
scaffold476_contigs=10	213764	gi|5277793|gb|AI779752.1|AI779752	370	84.83	290	0.14	78.38	38	6	78867	79153	326	40	1e-73	287	EST260631 tomato susceptible, Cornell Solanum lycopersicum cDNA clone cLES9E3, mRNA sequence
scaffold476_contigs=10	213764	gi|12629066|gb|BG128878.1|BG128878	576	84.83	290	0.14	50.35	38	6	78867	79153	325	39	1e-73	287	EST474524 tomato shoot/meristem Solanum lycopersicum cDNA clone cTOF22L3 5' sequence, mRNA sequence
scaffold476_contigs=10	213764	gi|12631976|gb|BG131788.1|BG131788	365	84.83	290	0.14	79.45	38	6	78867	79153	318	32	1e-73	287	EST464680 tomato crown gall Solanum lycopersicum cDNA clone cTOE5C18 5' sequence, mRNA sequence
scaffold476_contigs=10	213764	gi|12635195|gb|BG135007.1|BG135007	361	84.83	290	0.14	80.33	38	6	78867	79153	316	30	1e-73	287	EST467899 tomato crown gall Solanum lycopersicum cDNA clone cTOE21E3 5' sequence, mRNA sequence
scaffold476_contigs=10	213764	gi|13778810|gb|BG643585.1|BG643585	551	84.83	290	0.14	52.63	38	6	78867	79153	317	31	1e-73	287	EST511779 tomato shoot/meristem Solanum lycopersicum cDNA clone cTOF31A2 5' sequence, mRNA sequence
scaffold476_contigs=10	213764	gi|58233648|gb|BP890177.1|BP890177	470	84.83	290	0.14	61.7	38	6	78867	79153	309	23	1e-73	287	BP890177 Lycopersicon esculentum maturing fruit Solanum lycopersicum cDNA clone FB02DB05 5', mRNA sequence
scaffold476_contigs=10	213764	gi|58235031|gb|BP891560.1|BP891560	476	84.83	290	0.14	60.92	38	6	78867	79153	312	26	1e-73	287	BP891560 Lycopersicon esculentum maturing fruit Solanum lycopersicum cDNA clone FB06CH09 5', mRNA sequence
scaffold476_contigs=10	213764	gi|58236042|gb|BP892571.1|BP892571	503	84.83	290	0.14	57.65	38	6	78867	79153	396	110	1e-73	287	BP892571 Lycopersicon esculentum maturing fruit Solanum lycopersicum cDNA clone FB10CC04 5', mRNA sequence
scaffold476_contigs=10	213764	gi|58237522|gb|BP894051.1|BP894051	498	84.83	290	0.14	58.23	38	6	78867	79153	312	26	1e-73	287	BP894051 Lycopersicon esculentum maturing fruit Solanum lycopersicum cDNA clone FB14CH10 5', mRNA sequence
scaffold476_contigs=10	213764	gi|58239991|gb|BP896520.1|BP896520	411	84.83	290	0.14	70.56	38	6	78867	79153	318	32	1e-73	287	BP896520 Lycopersicon esculentum leaf Solanum lycopersicum cDNA clone LA10BD06 5', mRNA sequence
scaffold476_contigs=10	213764	gi|58246333|gb|BP902862.1|BP902862	481	84.83	290	0.14	60.29	38	6	78867	79153	308	22	1e-73	287	BP902862 Lycopersicon esculentum leaf Solanum lycopersicum cDNA clone LB02AG12 5', mRNA sequence
scaffold476_contigs=10	213764	gi|58247723|gb|BP904252.1|BP904252	477	84.83	290	0.14	60.8	38	6	78867	79153	313	27	1e-73	287	BP904252 Lycopersicon esculentum leaf Solanum lycopersicum cDNA clone LB11AD02 5', mRNA sequence
scaffold476_contigs=10	213764	gi|58251380|gb|BP907909.1|BP907909	506	84.83	290	0.14	57.31	38	6	78867	79153	319	33	1e-73	287	BP907909 Lycopersicon esculentum leaf Solanum lycopersicum cDNA clone LC10AD01 5', mRNA sequence
scaffold476_contigs=10	213764	gi|117704547|gb|DB720226.1|DB720226	565	84.83	290	0.14	51.33	38	6	78867	79153	311	25	1e-73	287	DB720226 Solanum lycopersicum cv. Micro-Tom fruit Solanum lycopersicum cDNA clone LEFL2034D24 5', mRNA sequence
scaffold476_contigs=10	213764	gi|9508396|gb|BE462627.1|BE462627	382	85.66	272	0.13	71.2	34	5	78867	79136	295	27	5e-72	281	EST324926 tomato flower buds 0-3 mm, Cornell University Solanum lycopersicum cDNA clone cTOA14E11, mRNA sequence
scaffold476_contigs=10	213764	gi|58246111|gb|BP902640.1|BP902640	471	85.66	272	0.13	57.75	34	5	78867	79136	307	39	5e-72	281	BP902640 Lycopersicon esculentum leaf Solanum lycopersicum cDNA clone LB01CD12 5', mRNA sequence
scaffold476_contigs=10	213764	gi|13778757|gb|BG643532.1|BG643532	387	84.48	290	0.14	74.94	37	8	78868	79153	292	7	2e-71	279	EST511726 tomato shoot/meristem Solanum lycopersicum cDNA clone cTOF31E21 5' sequence, mRNA sequence
scaffold476_contigs=10	213764	gi|58233854|gb|BP890383.1|BP890383	472	83.85	291	0.14	61.65	37	9	78867	79153	309	25	4e-68	268	BP890383 Lycopersicon esculentum maturing fruit Solanum lycopersicum cDNA clone FB03BF03 5', mRNA sequence
scaffold476_contigs=10	213764	gi|5278228|gb|AI780187.1|AI780187	256	83.11	225	0.11	87.89	32	6	78932	79153	245	24	1e-47	200	EST261066 tomato susceptible, Cornell Solanum lycopersicum cDNA clone cLES11A7, mRNA sequence
scaffold476_contigs=10	213764	gi|171461206|gb|ES790171.1|ES790171	95	91.58	95	0.04	100	7	1	79041	79135	95	2	2e-26	130	4LCMGC057 Lycopersicon esculentum Meloidogyne javanica-induced early giant cell cDNA transcripts Solanum lycopersicum cDNA, mRNA sequence
scaffold481_contigs=9	310400	gi|8105362|gb|AW929961.1|AW929961	580	82.72	301	0.1	51.9	48	4	220852	221150	521	223	7e-67	265	EST340418 tomato fruit mature green, TAMU Solanum lycopersicum cDNA clone cLEF40A5 5', mRNA sequence
scaffold481_contigs=9	310400	gi|14683931|gb|BI206207.1|BI206207	551	82.72	301	0.1	54.63	48	4	220852	221150	13	311	7e-67	265	EST524247 cTOS Solanum lycopersicum cDNA clone cTOS10E4 5' end, mRNA sequence
scaffold481_contigs=9	310400	gi|58234564|gb|BP891093.1|BP891093	482	82.72	301	0.1	62.45	48	4	220852	221150	170	468	7e-67	265	BP891093 Lycopersicon esculentum maturing fruit Solanum lycopersicum cDNA clone FB05BF02 5', mRNA sequence
scaffold481_contigs=9	310400	gi|193218108|gb|EY506398.1|EY506398	195	84.69	98	0.03	50.26	13	2	220852	220948	97	193	3e-16	97.1	B5A06 tomato fruit-quality-QTL subtractive selective hybridisation library Solanum lycopersicum cDNA, mRNA sequence
scaffold482_contigs=7	246396	gi|5273504|gb|AI775463.1|AI775463	548	80.55	550	0.22	100	94	11	125700	126241	4	548	7e-111	411	EST256563 tomato resistant, Cornell Solanum lycopersicum cDNA clone cLER15J17, mRNA sequence
scaffold485_contigs=10	206457	gi|7409348|gb|AW648110.1|AW648110	653	81.7	377	0.18	57.73	61	8	197087	197459	531	159	7e-80	307	EST326564 tomato germinating seedlings, TAMU Solanum lycopersicum cDNA clone cLEI3O12 5', mRNA sequence
scaffold485_contigs=10	206457	gi|12631831|gb|BG131643.1|BG131643	538	82.29	350	0.17	65.06	56	6	197087	197433	192	538	4e-77	298	EST464535 tomato crown gall Solanum lycopersicum cDNA clone cTOE4H8 5' sequence, mRNA sequence
scaffold485_contigs=10	206457	gi|5270403|gb|AI772362.1|AI772362	579	80.86	303	0.15	52.33	46	11	145687	145983	193	489	6e-56	228	EST253462 tomato resistant, Cornell Solanum lycopersicum cDNA clone cLER2O8, mRNA sequence
scaffold485_contigs=10	206457	gi|6536229|gb|AW224545.1|AW224545	525	80.86	303	0.15	57.71	46	11	145687	145983	13	309	6e-56	228	EST302988 tomato root, plants pre-anthesis, Cornell University Solanum lycopersicum cDNA clone cLEY1G19 similar to Mesembryanthemum crystallinum alpha tubulin, mRNA sequence
scaffold485_contigs=10	206457	gi|7339235|gb|AW626208.1|AW626208	578	80.86	303	0.15	52.42	46	11	145687	145983	192	488	6e-56	228	EST320115 tomato radicle, 5 d post-imbibition, Cornell University Solanum lycopersicum cDNA clone cLEZ18N18 5', mRNA sequence
scaffold485_contigs=10	206457	gi|7409993|gb|AW648755.1|AW648755	547	80.86	303	0.15	55.39	46	11	145687	145983	448	152	6e-56	228	EST327209 tomato germinating seedlings, TAMU Solanum lycopersicum cDNA clone cLEI5F2 5', mRNA sequence
scaffold485_contigs=10	206457	gi|7410394|gb|AW649156.1|AW649156	540	80.86	303	0.15	56.11	46	11	145687	145983	447	151	6e-56	228	EST327610 tomato germinating seedlings, TAMU Solanum lycopersicum cDNA clone cLEI7E18 5', mRNA sequence
scaffold485_contigs=10	206457	gi|12624544|gb|BG124356.1|BG124356	570	80.86	303	0.15	53.16	46	11	145687	145983	90	386	6e-56	228	EST470002 tomato shoot/meristem Solanum lycopersicum cDNA clone cTOF5C7 5' sequence, mRNA sequence
scaffold485_contigs=10	206457	gi|12625805|gb|BG125617.1|BG125617	591	80.86	303	0.15	51.27	46	11	145687	145983	148	444	6e-56	228	EST471263 tomato shoot/meristem Solanum lycopersicum cDNA clone cTOF9A4 5' sequence, mRNA sequence
scaffold485_contigs=10	206457	gi|12626603|gb|BG126415.1|BG126415	474	80.86	303	0.15	63.92	46	11	145687	145983	34	330	6e-56	228	EST472061 tomato shoot/meristem Solanum lycopersicum cDNA clone cTOF12C2 5' sequence, mRNA sequence
scaffold485_contigs=10	206457	gi|12630783|gb|BG130614.1|BG130614	569	80.86	303	0.15	53.25	46	11	145687	145983	90	386	6e-56	228	EST476241 tomato shoot/meristem Solanum lycopersicum cDNA clone cTOF31J9 5' sequence, mRNA sequence
scaffold485_contigs=10	206457	gi|88605669|gb|DY523526.1|DY523526	417	80.86	303	0.15	72.66	46	11	145687	145983	103	399	6e-56	228	EST202 LA2711 Reverse SSH library Solanum lycopersicum cDNA clone 3F5, mRNA sequence
scaffold485_contigs=10	206457	gi|16230786|gb|BI925347.1|BI925347	502	80.86	303	0.15	60.36	46	11	145687	145983	484	188	6e-56	228	EST545236 tomato flower, buds 0-3 mm Solanum lycopersicum cDNA clone cTOA26E6 5' end, mRNA sequence
scaffold485_contigs=10	206457	gi|58238963|gb|BP895492.1|BP895492	483	80.86	303	0.15	62.73	46	11	145687	145983	21	317	6e-56	228	BP895492 Lycopersicon esculentum maturing fruit Solanum lycopersicum cDNA clone FB18DA04 5', mRNA sequence
scaffold485_contigs=10	206457	gi|150436566|gb|ES895159.1|ES895159	506	80.86	303	0.15	59.88	46	11	145687	145983	58	354	6e-56	228	LET087_2007-02-07/LET087_D01_005_1 Solanum lycopersicum trichomes Solanum lycopersicum cDNA, mRNA sequence
scaffold485_contigs=10	206457	gi|9455213|gb|BE449710.1|BE449710	424	81.25	288	0.14	67.92	44	9	145701	145983	423	141	8e-55	224	EST361148 tomato root, plants pre-anthesis, Cornell University Solanum lycopersicum cDNA clone cLEY11K3 similar to similar to high similarity to Hordeum vulgare alpha-tubulin 4, mRNA sequence
scaffold485_contigs=10	206457	gi|6536230|gb|AW224546.1|AW224546	526	80.59	304	0.15	57.79	46	12	145687	145983	514	217	3e-54	222	EST302989 tomato root, plants pre-anthesis, Cornell University Solanum lycopersicum cDNA clone cLEY1G19 similar to A. thaliana tubulin alpha-2/alpha-4 chain, mRNA sequence
scaffold485_contigs=10	206457	gi|16230602|gb|BI925268.1|BI925268	487	80.53	303	0.15	62.22	47	11	145687	145983	484	188	3e-54	222	EST545157 tomato flower, buds 0-3 mm Solanum lycopersicum cDNA clone cTOA26E5 5' end, mRNA sequence
scaffold485_contigs=10	206457	gi|13680644|gb|BG629171.1|BG629171	469	81.12	286	0.14	60.98	44	9	145703	145983	469	189	1e-53	220	cC-esflcLEL26F12d1 Tomato flower library from a mixture of developmental stages Solanum lycopersicum cDNA clone cC-esflcLEL26F12d1, mRNA sequence
scaffold485_contigs=10	206457	gi|150437332|gb|ES895925.1|ES895925	513	80.5	282	0.14	54.97	45	9	145687	145963	65	341	6e-51	211	LET097_2007-03-01/LET097_B08_031_1 Solanum lycopersicum trichomes Solanum lycopersicum cDNA, mRNA sequence
scaffold485_contigs=10	206457	gi|5274967|gb|AI776926.1|AI776926	456	80.66	274	0.13	60.09	43	9	145715	145983	456	188	1e-48	204	EST258026 tomato resistant, Cornell Solanum lycopersicum cDNA clone cLER20A10, mRNA sequence
scaffold485_contigs=10	206457	gi|8171497|gb|AW979971.1|AW979971	435	79.23	313	0.15	71.95	50	14	145687	145990	99	405	1e-48	204	EST341637 tomato root deficiency, Cornell University Solanum lycopersicum cDNA clone cLEW10K3 5', mRNA sequence
scaffold485_contigs=10	206457	gi|9291741|gb|BE353765.1|BE353765	479	80.43	281	0.14	58.66	40	15	130782	131055	320	48	1e-47	200	EST355108 tomato flower buds, anthesis, Cornell University Solanum lycopersicum cDNA clone cTOD5P14, mRNA sequence
scaffold485_contigs=10	206457	gi|5897254|gb|AW038500.1|AW038500	469	81.3	246	0.12	52.45	38	7	145701	145942	224	465	2e-45	193	EST280183 tomato mixed elicitor, BTI Solanum lycopersicum cDNA clone cLET6H22, mRNA sequence
scaffold485_contigs=10	206457	gi|10943379|gb|BF113689.1|BF113689	349	82.02	228	0.11	65.33	33	7	145687	145910	120	343	1e-43	187	EST441279 tomato root, plant at pre-anthesis Solanum lycopersicum cDNA clone cLEY22I23 5' sequence, mRNA sequence
scaffold485_contigs=10	206457	gi|13679992|gb|BG628519.1|BG628519	407	81.36	220	0.11	54.05	33	7	145768	145983	405	190	3e-39	172	cC-esflcLEL22I06d1 Tomato flower library from a mixture of developmental stages Solanum lycopersicum cDNA clone cC-esflcLEL22I06d1, mRNA sequence
scaffold485_contigs=10	206457	gi|13682208|gb|BG630735.1|BG630735	351	81.36	220	0.11	62.68	33	7	145768	145983	350	135	3e-39	172	cC-esflcLEL4E21d1 Tomato flower library from a mixture of developmental stages Solanum lycopersicum cDNA clone cC-esflcLEL4E21d1, mRNA sequence
scaffold485_contigs=10	206457	gi|4385582|gb|AI490272.1|AI490272	396	81.4	215	0.1	54.29	32	7	145773	145983	395	185	4e-38	169	EST248598 tomato ovary, TAMU Solanum lycopersicum cDNA clone cLED24N2, mRNA sequence
scaffold485_contigs=10	206457	gi|14681062|gb|BI203338.1|BI203338	399	81.4	215	0.1	53.88	32	7	145773	145983	3	213	4e-38	169	EST521378 cTOS Solanum lycopersicum cDNA clone cTOS1B9 5' end, mRNA sequence
scaffold485_contigs=10	206457	gi|14682330|gb|BI204606.1|BI204606	397	81.4	215	0.1	54.16	32	7	145773	145983	3	213	4e-38	169	EST522646 cTOS Solanum lycopersicum cDNA clone cTOS5D17 5' end, mRNA sequence
scaffold485_contigs=10	206457	gi|14681480|gb|BI203756.1|BI203756	326	82.35	187	0.09	57.36	29	4	145799	145983	16	200	2e-35	159	EST521796 cTOS Solanum lycopersicum cDNA clone cTOS2P16 5' end, mRNA sequence
scaffold485_contigs=10	206457	gi|13680457|gb|BG628984.1|BG628984	342	81.82	187	0.09	54.68	30	4	145799	145983	324	140	3e-34	156	cC-esflcLEL24M07d1 Tomato flower library from a mixture of developmental stages Solanum lycopersicum cDNA clone cC-esflcLEL24M07d1, mRNA sequence
scaffold485_contigs=10	206457	gi|6530553|gb|AW219679.1|AW219679	439	75	268	0.13	61.05	47	18	101043	101303	35	289	3e-19	106	EST302161 tomato root during/after fruit set, Cornell University Solanum lycopersicum cDNA clone cLEX5E6, mRNA sequence
scaffold485_contigs=10	206457	gi|14681838|gb|BI204114.1|BI204114	534	75	268	0.13	50.19	47	18	101043	101303	405	151	3e-19	106	EST522154 cTOS Solanum lycopersicum cDNA clone cTOS4G17 5' end, mRNA sequence
scaffold485_contigs=10	206457	gi|14682181|gb|BI204457.1|BI204457	534	75	268	0.13	50.19	47	18	101043	101303	405	151	3e-19	106	EST522497 cTOS Solanum lycopersicum cDNA clone cTOS5G13 5' end, mRNA sequence
scaffold485_contigs=10	206457	gi|14682255|gb|BI204531.1|BI204531	534	75	268	0.13	50.19	47	18	101043	101303	405	151	3e-19	106	EST522571 cTOS Solanum lycopersicum cDNA clone cTOS5E18 5' end, mRNA sequence
scaffold485_contigs=10	206457	gi|14682881|gb|BI205157.1|BI205157	534	75	268	0.13	50.19	47	18	101043	101303	405	151	3e-19	106	EST523197 cTOS Solanum lycopersicum cDNA clone cTOS7M3 5' end, mRNA sequence
scaffold485_contigs=10	206457	gi|14685613|gb|BI207889.1|BI207889	520	75	268	0.13	51.54	47	18	101043	101303	126	380	3e-19	106	EST525929 cTOS Solanum lycopersicum cDNA clone cTOS15M10 5' end, mRNA sequence
scaffold485_contigs=10	206457	gi|12632616|gb|BG132428.1|BG132428	442	75.56	225	0.11	50.9	39	14	101043	101262	229	442	2e-16	97.1	EST465320 tomato crown gall Solanum lycopersicum cDNA clone cTOE7F13 5' sequence, mRNA sequence
scaffold485_contigs=10	206457	gi|7338193|gb|AW625166.1|AW625166	532	74.25	268	0.13	50.38	49	18	101043	101303	110	364	6e-16	95.3	EST319073 tomato radicle, 5 d post-imbibition, Cornell University Solanum lycopersicum cDNA clone cLEZ11G24 5', mRNA sequence
scaffold494_contigs=9	306344	gi|12624952|gb|BG124764.1|BG124764	731	80.46	389	0.13	53.21	60	16	65819	66199	36	416	2e-72	283	EST470410 tomato shoot/meristem Solanum lycopersicum cDNA clone cTOF6I16 5' sequence, mRNA sequence
scaffold494_contigs=9	306344	gi|11388434|gb|AI482695.2|AI482695	497	83.75	283	0.09	56.94	36	10	65819	66096	209	486	3e-65	259	EST242018 tomato shoot, Cornell Solanum lycopersicum cDNA clone cLEB1N19, mRNA sequence
scaffold494_contigs=9	306344	gi|7337376|gb|AW624349.1|AW624349	502	75.18	282	0.09	56.18	60	10	252766	253042	72	348	1e-24	124	EST322294 tomato flower buds 3-8 mm, Cornell University Solanum lycopersicum cDNA clone cTOB15K2 5', mRNA sequence
scaffold494_contigs=9	306344	gi|9508402|gb|BE462633.1|BE462633	376	75.18	282	0.09	75	60	10	252766	253042	32	308	1e-24	124	EST324932 tomato flower buds 0-3 mm, Cornell University Solanum lycopersicum cDNA clone cTOA14E23, mRNA sequence
scaffold498_contigs=12	616768	gi|5893672|gb|AW034916.1|AW034916	582	82.21	399	0.06	68.56	61	10	176895	177288	76	469	1e-87	335	EST279145 tomato callus, TAMU Solanum lycopersicum cDNA clone cLEC31N15 similar to protein phosphatase, putative, mRNA sequence
scaffold498_contigs=12	616768	gi|7338061|gb|AW625046.1|AW625046	554	82.21	399	0.06	72.02	61	10	176895	177288	83	476	1e-87	335	EST313863 tomato radicle, 5 d post-imbibition, Cornell University Solanum lycopersicum cDNA clone cLEZ9J20 5', mRNA sequence
scaffold498_contigs=12	616768	gi|7411527|gb|AW650289.1|AW650289	580	82.21	399	0.06	68.79	61	10	176895	177288	92	485	1e-87	335	EST328743 tomato germinating seedlings, TAMU Solanum lycopersicum cDNA clone cLEI12H19 5', mRNA sequence
scaffold498_contigs=12	616768	gi|8108322|gb|AW932921.1|AW932921	518	82.21	399	0.06	77.03	61	10	176895	177288	58	451	1e-87	335	EST358764 tomato fruit mature green, TAMU Solanum lycopersicum cDNA clone cLEF50H15 5', mRNA sequence
scaffold498_contigs=12	616768	gi|9508036|gb|BE462267.1|BE462267	607	82.21	399	0.06	65.73	61	10	176895	177288	69	462	1e-87	335	EST324531 tomato flower buds 0-3 mm, Cornell University Solanum lycopersicum cDNA clone cTOA12O3, mRNA sequence
scaffold498_contigs=12	616768	gi|10804104|gb|BF050208.1|BF050208	548	82.21	399	0.06	72.81	61	10	176895	177288	87	480	1e-87	335	EST435366 tomato developing/immature green fruit Solanum lycopersicum cDNA clone cLEM16L18 5' sequence, mRNA sequence
scaffold498_contigs=12	616768	gi|10902782|gb|BF097072.1|BF097072	537	82.21	399	0.06	74.3	61	10	176895	177288	86	479	1e-87	335	EST400530 tomato nutrient deficient roots Solanum lycopersicum cDNA clone cLEW19C16 5' sequence, mRNA sequence
scaffold498_contigs=12	616768	gi|12623739|gb|BG123551.1|BG123551	719	82.21	399	0.06	55.49	61	10	176895	177288	91	484	1e-87	335	EST469197 tomato shoot/meristem Solanum lycopersicum cDNA clone cTOF2E2 5' sequence, mRNA sequence
scaffold498_contigs=12	616768	gi|12629041|gb|BG128853.1|BG128853	780	82.21	399	0.06	51.15	61	10	176895	177288	71	464	1e-87	335	EST474499 tomato shoot/meristem Solanum lycopersicum cDNA clone cTOF22F15 5' sequence, mRNA sequence
scaffold498_contigs=12	616768	gi|16231105|gb|BI925480.1|BI925480	758	82.21	399	0.06	52.64	61	10	176895	177288	125	518	1e-87	335	EST545369 tomato flower, buds 0-3 mm Solanum lycopersicum cDNA clone cTOA26B10 5' end, mRNA sequence
scaffold498_contigs=12	616768	gi|16232235|gb|BI925805.1|BI925805	538	82.21	399	0.06	74.16	61	10	176895	177288	75	468	1e-87	335	EST545694 tomato flower, buds 0-3 mm Solanum lycopersicum cDNA clone cTOA27D20 5' end, mRNA sequence
scaffold498_contigs=12	616768	gi|16234448|gb|BI926290.1|BI926290	704	82.21	399	0.06	56.68	61	10	176895	177288	75	468	1e-87	335	EST546179 tomato flower, buds 0-3 mm Solanum lycopersicum cDNA clone cTOA29A16 5' end, mRNA sequence
scaffold498_contigs=12	616768	gi|16249802|gb|BI935330.1|BI935330	772	82.21	399	0.06	51.68	61	10	176895	177288	80	473	1e-87	335	EST555219 tomato flower, anthesis Solanum lycopersicum cDNA clone cTOD22F7 5' end, mRNA sequence
scaffold498_contigs=12	616768	gi|58252215|gb|BP908744.1|BP908744	477	82.21	399	0.06	83.65	61	10	176895	177288	56	449	1e-87	335	BP908744 Lycopersicon esculentum leaf Solanum lycopersicum cDNA clone LC13BB01 5', mRNA sequence
scaffold498_contigs=12	616768	gi|58256410|gb|BP911074.1|BP911074	484	82.21	399	0.06	82.44	61	10	176895	177288	75	468	1e-87	335	BP911074 Lycopersicon esculentum leaf Solanum lycopersicum cDNA clone LC22BE11 5', mRNA sequence
scaffold498_contigs=12	616768	gi|117695675|gb|DB701147.1|DB701147	603	82.25	400	0.06	66.33	59	12	176895	177288	53	446	1e-87	335	DB701147 Solanum lycopersicum cv. Micro-Tom leaf Solanum lycopersicum cDNA clone LEFL1072DD08 5', mRNA sequence
scaffold498_contigs=12	616768	gi|117698318|gb|DB680815.1|DB680815	579	82.21	399	0.06	68.91	61	10	176895	177288	109	502	1e-87	335	DB680815 Solanum lycopersicum cv. Micro-Tom leaf Solanum lycopersicum cDNA clone LEFL1008BG07 5', mRNA sequence
scaffold498_contigs=12	616768	gi|117711065|gb|DB697108.1|DB697108	686	82.25	400	0.06	58.31	59	12	176895	177288	92	485	1e-87	335	DB697108 Solanum lycopersicum cv. Micro-Tom leaf Solanum lycopersicum cDNA clone LEFL1059DC11 5', mRNA sequence
scaffold498_contigs=12	616768	gi|117720703|gb|DB727086.1|DB727086	743	82.21	399	0.06	53.7	61	10	176895	177288	107	500	1e-87	335	DB727086 Solanum lycopersicum cv. Micro-Tom fruit Solanum lycopersicum cDNA clone LEFL2054F01 5', mRNA sequence
scaffold498_contigs=12	616768	gi|8106274|gb|AW930873.1|AW930873	498	82.4	392	0.06	78.71	59	10	176902	177288	34	420	4e-87	333	EST356716 tomato fruit mature green, TAMU Solanum lycopersicum cDNA clone cLEF42C9 5', mRNA sequence
scaffold498_contigs=12	616768	gi|7409262|gb|AW648024.1|AW648024	529	82	400	0.06	75.61	60	12	176895	177288	113	506	5e-86	329	EST326478 tomato germinating seedlings, TAMU Solanum lycopersicum cDNA clone cLEI3M19 5', mRNA sequence
scaffold498_contigs=12	616768	gi|10804792|gb|BF050896.1|BF050896	545	81.95	399	0.06	73.21	62	10	176895	177288	75	468	5e-86	329	EST436054 tomato developing/immature green fruit Solanum lycopersicum cDNA clone cLEM19L2 5' sequence similar to phosphoprotein phosphatase 2A, regulatory subunit A {Arabidopsis thaliana}, mRNA sequence
scaffold498_contigs=12	616768	gi|10903963|gb|BF098333.1|BF098333	462	82.03	395	0.06	85.5	61	10	176895	177284	73	462	2e-85	327	EST428774 tomato nutrient deficient roots Solanum lycopersicum cDNA clone cLEW26O1 5' sequence, mRNA sequence
scaffold498_contigs=12	616768	gi|58256757|gb|BP911421.1|BP911421	387	82.59	379	0.06	97.93	56	10	176895	177268	3	376	6e-85	326	BP911421 Lycopersicon esculentum leaf Solanum lycopersicum cDNA clone LC23DG01 5', mRNA sequence
scaffold498_contigs=12	616768	gi|117704075|gb|DB708788.1|DB708788	523	81.75	400	0.06	76.48	61	12	176895	177288	53	446	2e-84	324	DB708788 Solanum lycopersicum cv. Micro-Tom leaf Solanum lycopersicum cDNA clone LEFL1098BG05 5', mRNA sequence
scaffold498_contigs=12	616768	gi|5270007|gb|AI771966.1|AI771966	449	82.4	375	0.06	83.52	56	10	176895	177264	80	449	1e-82	318	EST253066 tomato resistant, Cornell Solanum lycopersicum cDNA clone cLER1C22, mRNA sequence
scaffold498_contigs=12	616768	gi|7409264|gb|AW648026.1|AW648026	480	82.48	371	0.06	77.29	55	10	176895	177260	113	478	4e-82	316	EST326480 tomato germinating seedlings, TAMU Solanum lycopersicum cDNA clone cLEI3M23 5', mRNA sequence
scaffold498_contigs=12	616768	gi|58227746|gb|BP884275.1|BP884275	487	83.89	298	0.05	61.19	44	4	176993	177288	13	308	1e-71	281	BP884275 Lycopersicon esculentum maturing fruit Solanum lycopersicum cDNA clone FA28AH09 5', mRNA sequence
scaffold498_contigs=12	616768	gi|9508038|gb|BE462269.1|BE462269	395	82.01	328	0.05	83.04	45	14	176895	177215	69	389	4e-67	267	EST324533 tomato flower buds 0-3 mm, Cornell University Solanum lycopersicum cDNA clone cTOA12O7, mRNA sequence
scaffold498_contigs=12	616768	gi|8104961|gb|AW929560.1|AW929560	376	78.31	355	0.06	94.41	51	25	176895	177236	33	374	8e-49	206	EST338348 tomato flower buds 8 mm to pre-anthesis, Cornell University Solanum lycopersicum cDNA clone cTOC9I10 5', mRNA sequence
scaffold503_contigs=7	414845	gi|5277074|gb|AI779033.1|AI779033	123	91.3	69	0.02	56.1	5	1	76441	76508	123	55	5e-15	93.5	EST259912 tomato susceptible, Cornell Solanum lycopersicum cDNA clone cLES6L24, mRNA sequence
scaffold505_contigs=11	268363	gi|225392728|gb|FS201310.1|FS201310	239	82.78	151	0.06	63.18	23	3	37645	37794	220	72	5e-28	135	FS201310 Solanum lycopersicum cv Micro-Tom root Solanum lycopersicum cDNA clone LEFL3146M17 5', mRNA sequence
scaffold508_contigs=9	323804	gi|58239813|gb|BP896342.1|BP896342	426	77.27	396	0.12	92.96	77	11	57975	58365	426	39	2e-53	220	BP896342 Lycopersicon esculentum leaf Solanum lycopersicum cDNA clone LA08DB03 5', mRNA sequence
scaffold509_contigs=2	156080	gi|4387979|gb|AI484055.1|AI484055	569	85.34	382	0.24	67.14	48	8	76550	76927	507	130	2e-104	388	EST249926 tomato ovary, TAMU Solanum lycopersicum cDNA clone cLED22F10, mRNA sequence
scaffold509_contigs=2	156080	gi|9434258|gb|BE436415.1|BE436415	667	85.34	382	0.24	57.27	48	8	76550	76927	517	140	2e-104	388	EST407493 tomato breaker fruit, TIGR Solanum lycopersicum cDNA clone cLEG32E24, mRNA sequence
scaffold509_contigs=2	156080	gi|9456983|gb|BE451480.1|BE451480	529	85.34	382	0.24	72.21	48	8	76550	76927	422	45	2e-104	388	EST402368 tomato root, plants pre-anthesis, Cornell University Solanum lycopersicum cDNA clone cLEY18L8, mRNA sequence
scaffold509_contigs=2	156080	gi|10805709|gb|BF051813.1|BF051813	618	85.34	382	0.24	61.81	48	8	76550	76927	491	114	2e-104	388	EST437060 tomato developing/immature green fruit Solanum lycopersicum cDNA clone cLEM24F7 5' sequence, mRNA sequence
scaffold509_contigs=2	156080	gi|58217239|gb|BP880716.1|BP880716	483	85.34	382	0.24	79.09	48	8	76550	76927	436	59	2e-104	388	BP880716 Lycopersicon esculentum maturing fruit Solanum lycopersicum cDNA clone FA18AH11 5', mRNA sequence
scaffold509_contigs=2	156080	gi|9456923|gb|BE451420.1|BE451420	504	85.3	381	0.24	75.6	48	8	76550	76926	422	46	7e-104	387	EST402308 tomato root, plants pre-anthesis, Cornell University Solanum lycopersicum cDNA clone cLEY18L7, mRNA sequence
scaffold509_contigs=2	156080	gi|12626296|gb|BG126108.1|BG126108	615	85.19	378	0.24	61.46	46	10	76555	76927	593	221	1e-101	379	EST471754 tomato shoot/meristem Solanum lycopersicum cDNA clone cTOF11E5 5' sequence, mRNA sequence
scaffold509_contigs=2	156080	gi|5280132|gb|AI782091.1|AI782091	631	84.86	383	0.25	60.7	48	10	76550	76927	562	185	4e-101	377	EST262970 tomato susceptible, Cornell Solanum lycopersicum cDNA clone cLES18I9, mRNA sequence
scaffold509_contigs=2	156080	gi|10943768|gb|BF114078.1|BF114078	605	85.25	366	0.23	60.5	47	7	76550	76911	363	1	7e-99	370	EST441668 tomato root, plant at pre-anthesis Solanum lycopersicum cDNA clone cLEY24O13 5' sequence, mRNA sequence
scaffold509_contigs=2	156080	gi|16245848|gb|BI931376.1|BI931376	667	86.14	339	0.22	50.82	41	6	76550	76885	344	9	4e-96	361	EST551265 tomato flower, 8 mm to preanthesis buds Solanum lycopersicum cDNA clone cTOC19J18 5' end, mRNA sequence
scaffold509_contigs=2	156080	gi|555940273|gb|GH204356.1|GH204356	479	85.92	341	0.22	71.19	42	6	76590	76927	458	121	2e-95	359	P11F10 Geraniol treated Tomato seedling subtraction library Solanum lycopersicum cDNA, mRNA sequence
scaffold509_contigs=2	156080	gi|88605901|gb|DY523758.1|DY523758	437	85.8	338	0.22	77.35	42	6	76593	76927	436	102	7e-94	353	EST586 ZS-5 Reverse SSH library Solanum lycopersicum cDNA clone 8F18, mRNA sequence
scaffold509_contigs=2	156080	gi|7333001|gb|AW621354.1|AW621354	515	85.76	337	0.22	65.44	42	6	76594	76927	515	182	3e-93	351	EST312152 tomato root during/after fruit set, Cornell University Solanum lycopersicum cDNA clone cLEX11P19 5', mRNA sequence
scaffold509_contigs=2	156080	gi|9455460|gb|BE449957.1|BE449957	544	85.84	332	0.21	61.03	41	6	76599	76927	541	213	3e-92	348	EST400844 tomato root, plants pre-anthesis, Cornell University Solanum lycopersicum cDNA clone cLEY11D3, mRNA sequence
scaffold509_contigs=2	156080	gi|88605903|gb|DY523760.1|DY523760	439	85.5	338	0.22	76.99	43	6	76593	76927	438	104	3e-92	348	EST588 ZS-5 Reverse SSH library Solanum lycopersicum cDNA clone 8FG, mRNA sequence
scaffold509_contigs=2	156080	gi|555941349|gb|GH204333.1|GH204333	479	85.04	341	0.22	71.19	45	6	76590	76927	458	121	2e-90	342	P11D10 Geraniol treated Tomato seedling subtraction library Solanum lycopersicum cDNA, mRNA sequence
scaffold509_contigs=2	156080	gi|7338239|gb|AW625212.1|AW625212	596	81.92	426	0.27	71.48	52	25	76514	76927	593	181	7e-89	337	EST319119 tomato radicle, 5 d post-imbibition, Cornell University Solanum lycopersicum cDNA clone cLEZ12A11 5', mRNA sequence
scaffold509_contigs=2	156080	gi|9429998|gb|BE432155.1|BE432155	355	84.26	305	0.2	85.92	36	12	76629	76927	336	38	7e-74	287	EST398684 tomato breaker fruit, TIGR Solanum lycopersicum cDNA clone cLEG6M24, mRNA sequence
scaffold509_contigs=2	156080	gi|6527845|gb|AW216971.1|AW216971	429	86.61	254	0.16	59.21	30	4	76550	76801	264	13	4e-71	278	EST295685 tomato callus, TAMU Solanum lycopersicum cDNA clone cLEC88M7, mRNA sequence
scaffold509_contigs=2	156080	gi|5898172|gb|AW039418.1|AW039418	615	83.17	309	0.2	50.24	44	8	77109	77413	540	236	2e-70	276	EST281675 tomato mixed elicitor, BTI Solanum lycopersicum cDNA clone cLET12C6, mRNA sequence
scaffold509_contigs=2	156080	gi|6529583|gb|AW218709.1|AW218709	545	83.17	309	0.2	56.7	44	8	77109	77413	531	227	2e-70	276	EST303892 tomato radicle, 5 d post-imbibition, Cornell University Solanum lycopersicum cDNA clone cLEZ10P19, mRNA sequence
scaffold509_contigs=2	156080	gi|6530970|gb|AW220096.1|AW220096	601	83.17	309	0.2	51.41	44	8	77109	77413	548	244	2e-70	276	EST302579 tomato root during/after fruit set, Cornell University Solanum lycopersicum cDNA clone cLEX6L12, mRNA sequence
scaffold509_contigs=2	156080	gi|7646043|gb|AW737098.1|AW737098	617	83.17	309	0.2	50.08	44	8	77109	77413	540	236	2e-70	276	EST338525 tomato flower buds, anthesis, Cornell University Solanum lycopersicum cDNA clone cTOD2E9 5', mRNA sequence
scaffold509_contigs=2	156080	gi|9502557|gb|BE458207.1|BE458207	597	83.17	309	0.2	51.76	44	8	77109	77413	547	243	2e-70	276	EST413547 tomato developing/immature green fruit Solanum lycopersicum cDNA clone cLEM1B19, mRNA sequence
scaffold509_contigs=2	156080	gi|12623650|gb|BG123462.1|BG123462	555	83.17	309	0.2	55.68	44	8	77109	77413	479	175	2e-70	276	EST469108 tomato shoot/meristem Solanum lycopersicum cDNA clone cTOF2C7 5' sequence similar to nearly identical to Medicato sativa L3 ribosomal protein, mRNA sequence
scaffold509_contigs=2	156080	gi|12630889|gb|BG130701.1|BG130701	588	83.17	309	0.2	52.55	44	8	77109	77413	544	240	2e-70	276	EST463593 tomato crown gall Solanum lycopersicum cDNA clone cTOE1C11 5' sequence similar to Medicago sativa L3 ribosomal protein, mRNA sequence
scaffold509_contigs=2	156080	gi|12634509|gb|BG134321.1|BG134321	555	83.17	309	0.2	55.68	44	8	77109	77413	507	203	2e-70	276	EST467213 tomato crown gall Solanum lycopersicum cDNA clone cTOE16C3 5' sequence, mRNA sequence
scaffold509_contigs=2	156080	gi|12634533|gb|BG134345.1|BG134345	586	83.17	309	0.2	52.73	44	8	77109	77413	537	233	2e-70	276	EST467237 tomato crown gall Solanum lycopersicum cDNA clone cTOE16G9 5' sequence, mRNA sequence
scaffold509_contigs=2	156080	gi|16229880|gb|BI925080.1|BI925080	552	83.17	309	0.2	55.98	44	8	77109	77413	540	236	2e-70	276	EST544969 tomato flower, buds 0-3 mm Solanum lycopersicum cDNA clone cTOA25O6 5' end, mRNA sequence
scaffold509_contigs=2	156080	gi|16235005|gb|BI926523.1|BI926523	594	83.17	309	0.2	52.02	44	8	77109	77413	521	217	2e-70	276	EST546412 tomato flower, buds 0-3 mm Solanum lycopersicum cDNA clone cTOA29L10 5' end, mRNA sequence
scaffold509_contigs=2	156080	gi|16248850|gb|BI934378.1|BI934378	611	83.17	309	0.2	50.57	44	8	77109	77413	537	233	2e-70	276	EST554267 tomato flower, anthesis Solanum lycopersicum cDNA clone cTOD19L19 5' end, mRNA sequence
scaffold509_contigs=2	156080	gi|117682635|gb|DB678878.1|DB678878	617	83.17	309	0.2	50.08	44	8	77109	77413	541	237	2e-70	276	DB678878 Solanum lycopersicum cv. Micro-Tom leaf Solanum lycopersicum cDNA clone LEFL1002CF08 5', mRNA sequence
scaffold509_contigs=2	156080	gi|117683689|gb|DB686385.1|DB686385	593	83.17	309	0.2	52.11	44	8	77109	77413	565	261	2e-70	276	DB686385 Solanum lycopersicum cv. Micro-Tom leaf Solanum lycopersicum cDNA clone LEFL1026AF10 5', mRNA sequence
scaffold509_contigs=2	156080	gi|117696418|gb|DB701420.1|DB701420	588	83.17	309	0.2	52.55	44	8	77109	77413	565	261	2e-70	276	DB701420 Solanum lycopersicum cv. Micro-Tom leaf Solanum lycopersicum cDNA clone LEFL1073CF08 5', mRNA sequence
scaffold509_contigs=2	156080	gi|117702924|gb|DB682166.1|DB682166	592	83.17	309	0.2	52.2	44	8	77109	77413	564	260	2e-70	276	DB682166 Solanum lycopersicum cv. Micro-Tom leaf Solanum lycopersicum cDNA clone LEFL1012DB02 5', mRNA sequence
scaffold509_contigs=2	156080	gi|117710457|gb|DB709366.1|DB709366	587	83.17	309	0.2	52.64	44	8	77109	77413	541	237	2e-70	276	DB709366 Solanum lycopersicum cv. Micro-Tom fruit Solanum lycopersicum cDNA clone LEFL2002AE07 5', mRNA sequence
scaffold509_contigs=2	156080	gi|117712918|gb|DB684803.1|DB684803	592	83.17	309	0.2	52.2	44	8	77109	77413	564	260	2e-70	276	DB684803 Solanum lycopersicum cv. Micro-Tom leaf Solanum lycopersicum cDNA clone LEFL1020DH10 5', mRNA sequence
scaffold509_contigs=2	156080	gi|225409653|gb|FS187881.1|FS187881	553	83.17	309	0.2	55.88	44	8	77109	77413	493	189	2e-70	276	FS187881 Solanum lycopersicum cv Micro-Tom root Solanum lycopersicum cDNA clone LEFL3051F12 5', mRNA sequence
scaffold509_contigs=2	156080	gi|225411842|gb|FS188740.1|FS188740	540	83.17	309	0.2	57.22	44	8	77109	77413	538	234	2e-70	276	FS188740 Solanum lycopersicum cv Micro-Tom root Solanum lycopersicum cDNA clone LEFL3061E13 5', mRNA sequence
scaffold509_contigs=2	156080	gi|225414805|gb|FS189714.1|FS189714	508	83.17	309	0.2	60.83	44	8	77109	77413	501	197	2e-70	276	FS189714 Solanum lycopersicum cv Micro-Tom root Solanum lycopersicum cDNA clone LEFL3064J21 5', mRNA sequence
scaffold509_contigs=2	156080	gi|225416695|gb|FS194728.1|FS194728	506	83.17	309	0.2	61.07	44	8	77109	77413	502	198	2e-70	276	FS194728 Solanum lycopersicum cv Micro-Tom root Solanum lycopersicum cDNA clone LEFL3103O07 5', mRNA sequence
scaffold509_contigs=2	156080	gi|9456197|gb|BE450694.1|BE450694	550	83.28	305	0.2	55.45	43	8	77113	77413	548	248	6e-70	274	EST401581 tomato root, plants pre-anthesis, Cornell University Solanum lycopersicum cDNA clone cLEY14P19, mRNA sequence
scaffold509_contigs=2	156080	gi|10902007|gb|BF096275.1|BF096275	501	83.28	305	0.2	60.88	43	8	77113	77413	500	200	6e-70	274	EST360324 tomato nutrient deficient roots Solanum lycopersicum cDNA clone cLEW11I7 5' sequence similar to Medicago sativa L3 ribosomal protein, mRNA sequence
scaffold509_contigs=2	156080	gi|12634325|gb|BG134137.1|BG134137	541	83.28	305	0.2	56.38	43	8	77113	77413	540	240	6e-70	274	EST467029 tomato crown gall Solanum lycopersicum cDNA clone cTOE15K24 5' sequence, mRNA sequence
scaffold509_contigs=2	156080	gi|12635592|gb|BG135404.1|BG135404	514	83.28	305	0.2	59.34	43	8	77113	77413	511	211	6e-70	274	EST468296 tomato crown gall Solanum lycopersicum cDNA clone cTOE22B9 5' sequence, mRNA sequence
scaffold509_contigs=2	156080	gi|117715895|gb|DB678433.1|DB678433	561	83.28	305	0.2	54.37	43	8	77113	77413	560	260	6e-70	274	DB678433 Solanum lycopersicum cv. Micro-Tom leaf Solanum lycopersicum cDNA clone LEFL1001BF01 5', mRNA sequence
scaffold509_contigs=2	156080	gi|225415826|gb|FS189260.1|FS189260	526	83.28	305	0.2	57.98	43	8	77113	77413	476	176	6e-70	274	FS189260 Solanum lycopersicum cv Micro-Tom root Solanum lycopersicum cDNA clone LEFL3063A04 5', mRNA sequence
scaffold509_contigs=2	156080	gi|8110025|gb|AW934629.1|AW934629	591	82.85	309	0.2	52.28	45	8	77109	77413	544	240	7e-69	270	EST353521 tomato flower buds 0-3 mm, Cornell University Solanum lycopersicum cDNA clone cTOA8J15 5', mRNA sequence
scaffold509_contigs=2	156080	gi|16247187|gb|BI932715.1|BI932715	596	82.85	309	0.2	51.85	45	8	77109	77413	539	235	7e-69	270	EST552604 tomato flower, 8 mm to preanthesis buds Solanum lycopersicum cDNA clone cTOC24A17 5' end, mRNA sequence
scaffold509_contigs=2	156080	gi|117687597|gb|DB695357.1|DB695357	410	82.85	309	0.2	75.37	45	8	77109	77413	316	12	7e-69	270	DB695357 Solanum lycopersicum cv. Micro-Tom leaf Solanum lycopersicum cDNA clone LEFL1054BC06 5', mRNA sequence
scaffold509_contigs=2	156080	gi|8104765|gb|AW929364.1|AW929364	533	83.11	302	0.19	56.66	43	8	77116	77413	533	236	3e-68	268	EST338152 tomato flower buds 8 mm to pre-anthesis, Cornell University Solanum lycopersicum cDNA clone cTOC7O6 5', mRNA sequence
scaffold509_contigs=2	156080	gi|58213090|gb|BP876567.1|BP876567	534	83.11	302	0.19	56.55	43	8	77116	77413	534	237	3e-68	268	BP876567 Lycopersicon esculentum maturing fruit Solanum lycopersicum cDNA clone FA05BB07 5', mRNA sequence
scaffold509_contigs=2	156080	gi|117683579|gb|DB678964.1|DB678964	560	82.95	305	0.2	54.46	44	8	77113	77413	560	260	3e-68	268	DB678964 Solanum lycopersicum cv. Micro-Tom leaf Solanum lycopersicum cDNA clone LEFL1002DF07 5', mRNA sequence
scaffold509_contigs=2	156080	gi|225399384|gb|FS191552.1|FS191552	593	82.52	309	0.2	52.11	46	8	77109	77413	535	231	3e-68	268	FS191552 Solanum lycopersicum cv Micro-Tom root Solanum lycopersicum cDNA clone LEFL3075K08 5', mRNA sequence
scaffold509_contigs=2	156080	gi|8108612|gb|AW933211.1|AW933211	497	82.64	311	0.2	62.58	44	10	77109	77413	410	104	9e-68	267	EST359054 tomato fruit mature green, TAMU Solanum lycopersicum cDNA clone cLEF52C2 5', mRNA sequence
scaffold509_contigs=2	156080	gi|117689433|gb|DB688636.1|DB688636	555	83	300	0.19	54.05	43	8	77118	77413	555	260	3e-67	265	DB688636 Solanum lycopersicum cv. Micro-Tom leaf Solanum lycopersicum cDNA clone LEFL1033CE07 5', mRNA sequence
scaffold509_contigs=2	156080	gi|5280066|gb|AI782025.1|AI782025	515	84.5	271	0.17	52.62	36	6	77146	77413	502	235	1e-66	263	EST262904 tomato susceptible, Cornell Solanum lycopersicum cDNA clone cLES17L6, mRNA sequence
scaffold509_contigs=2	156080	gi|7335833|gb|AW622739.1|AW622739	499	84.5	271	0.17	54.31	36	6	77146	77413	499	232	1e-66	263	EST306876 tomato flower buds 3-8 mm, Cornell University Solanum lycopersicum cDNA clone cTOB4M10 5', mRNA sequence
scaffold509_contigs=2	156080	gi|12631619|gb|BG131431.1|BG131431	520	84.5	271	0.17	52.12	36	6	77146	77413	509	242	1e-66	263	EST464323 tomato crown gall Solanum lycopersicum cDNA clone cTOE4G19 5' sequence, mRNA sequence
scaffold509_contigs=2	156080	gi|12632076|gb|BG131888.1|BG131888	404	82.94	299	0.19	74.01	43	8	77109	77403	296	2	1e-66	263	EST464780 tomato crown gall Solanum lycopersicum cDNA clone cTOE5J5 5' sequence, mRNA sequence
scaffold509_contigs=2	156080	gi|12632626|gb|BG132438.1|BG132438	452	83.11	296	0.19	65.49	42	8	77109	77400	292	1	1e-66	263	EST465330 tomato crown gall Solanum lycopersicum cDNA clone cTOE7H19 5' sequence, mRNA sequence
scaffold509_contigs=2	156080	gi|13778009|gb|BG642956.1|BG642956	510	84.5	271	0.17	53.14	36	6	77146	77413	510	243	1e-66	263	EST511150 tomato shoot/meristem Solanum lycopersicum cDNA clone cTOF26M3 5' sequence, mRNA sequence
scaffold509_contigs=2	156080	gi|16227500|gb|BI924330.1|BI924330	527	84.5	271	0.17	51.42	36	6	77146	77413	502	235	1e-66	263	EST544219 tomato flower, buds 0-3 mm Solanum lycopersicum cDNA clone cTOA23C3 5' end, mRNA sequence
scaffold509_contigs=2	156080	gi|16241862|gb|BI929064.1|BI929064	520	84.5	271	0.17	52.12	36	6	77146	77413	514	247	1e-66	263	EST548953 tomato flower, 3 - 8 mm buds Solanum lycopersicum cDNA clone cTOB27H23 5' end, mRNA sequence
scaffold509_contigs=2	156080	gi|117677464|gb|DB679119.1|DB679119	520	84.5	271	0.17	52.12	36	6	77146	77413	504	237	1e-66	263	DB679119 Solanum lycopersicum cv. Micro-Tom leaf Solanum lycopersicum cDNA clone LEFL1003BD01 5', mRNA sequence
scaffold509_contigs=2	156080	gi|225405209|gb|FS192424.1|FS192424	491	84.5	271	0.17	55.19	36	6	77146	77413	465	198	1e-66	263	FS192424 Solanum lycopersicum cv Micro-Tom root Solanum lycopersicum cDNA clone LEFL3079K22 5', mRNA sequence
scaffold509_contigs=2	156080	gi|12634202|gb|BG134014.1|BG134014	507	84.39	269	0.17	53.06	36	6	77148	77413	507	242	2e-65	259	EST466906 tomato crown gall Solanum lycopersicum cDNA clone cTOE15E11 5' sequence, mRNA sequence
scaffold509_contigs=2	156080	gi|9433194|gb|BE435351.1|BE435351	349	85.71	245	0.16	70.2	32	3	76550	76792	246	3	2e-64	255	EST406429 tomato breaker fruit, TIGR Solanum lycopersicum cDNA clone cLEG26I5, mRNA sequence
scaffold509_contigs=2	156080	gi|58216914|gb|BP880391.1|BP880391	491	84.41	263	0.17	53.56	35	6	77154	77413	491	232	7e-64	254	BP880391 Lycopersicon esculentum maturing fruit Solanum lycopersicum cDNA clone FA17BD09 5', mRNA sequence
scaffold509_contigs=2	156080	gi|58218937|gb|BP882414.1|BP882414	485	85.02	247	0.16	50.93	31	6	77170	77413	485	242	1e-61	246	BP882414 Lycopersicon esculentum maturing fruit Solanum lycopersicum cDNA clone FA22DG11 5', mRNA sequence
scaffold509_contigs=2	156080	gi|58244618|gb|BP901147.1|BP901147	471	85.02	247	0.16	52.44	31	6	77170	77413	470	227	1e-61	246	BP901147 Lycopersicon esculentum leaf Solanum lycopersicum cDNA clone LA25AB05 5', mRNA sequence
scaffold509_contigs=2	156080	gi|58229065|gb|BP885594.1|BP885594	478	84.77	243	0.16	50.84	31	6	77174	77413	478	239	2e-59	239	BP885594 Lycopersicon esculentum maturing fruit Solanum lycopersicum cDNA clone FA32AF09 5', mRNA sequence
scaffold509_contigs=2	156080	gi|58226044|gb|BP882573.1|BP882573	465	84.71	242	0.16	52.04	31	6	77175	77413	465	227	7e-59	237	BP882573 Lycopersicon esculentum maturing fruit Solanum lycopersicum cDNA clone FA23BF02 5', mRNA sequence
scaffold509_contigs=2	156080	gi|58227591|gb|BP884120.1|BP884120	482	84.71	242	0.16	50.21	31	6	77175	77413	482	244	7e-59	237	BP884120 Lycopersicon esculentum maturing fruit Solanum lycopersicum cDNA clone FA27DB08 5', mRNA sequence
scaffold509_contigs=2	156080	gi|58214601|gb|BP878078.1|BP878078	475	84.52	239	0.15	50.32	31	6	77178	77413	475	240	3e-57	231	BP878078 Lycopersicon esculentum maturing fruit Solanum lycopersicum cDNA clone FA10CH06 5', mRNA sequence
scaffold509_contigs=2	156080	gi|76573041|gb|DV105708.1|DV105708	333	87.63	194	0.12	58.26	24	0	77220	77413	8	201	2e-55	226	chiou00224 Subtractive cDNA library of roots under phosphate starvation Solanum lycopersicum cDNA clone LEPSR03C08, mRNA sequence
scaffold509_contigs=2	156080	gi|2897146|gb|AA824701.1|AA824701	199	88.4	181	0.12	90.95	17	4	76707	76885	199	21	3e-52	215	CD16.UNI Tomato Leaf cDNA from cv. LA0490 Solanum lycopersicum cDNA clone CD16, mRNA sequence
scaffold509_contigs=2	156080	gi|58215373|gb|BP878850.1|BP878850	533	76.88	385	0.25	72.23	64	24	20315	20687	421	50	5e-46	195	BP878850 Lycopersicon esculentum maturing fruit Solanum lycopersicum cDNA clone FA13AA02 5', mRNA sequence
scaffold511_contigs=4	154083	gi|58216603|gb|BP880080.1|BP880080	495	80.24	248	0.16	50.1	39	8	109684	109926	412	170	5e-41	178	BP880080 Lycopersicon esculentum maturing fruit Solanum lycopersicum cDNA clone FA16CA06 5', mRNA sequence
scaffold511_contigs=4	154083	gi|58232011|gb|BP888540.1|BP888540	483	80.24	248	0.16	51.35	39	8	109684	109926	291	49	5e-41	178	BP888540 Lycopersicon esculentum maturing fruit Solanum lycopersicum cDNA clone FA54AF06 5', mRNA sequence
scaffold513_contigs=3	105391	gi|58252665|gb|BP909194.1|BP909194	473	80.45	353	0.33	74.63	51	18	17192	17535	440	97	5e-64	254	BP909194 Lycopersicon esculentum leaf Solanum lycopersicum cDNA clone LC14DG10 5', mRNA sequence
scaffold513_contigs=3	105391	gi|12625367|gb|BG125179.1|BG125179	413	83.94	249	0.24	60.29	32	8	17139	17383	246	2	2e-57	231	EST470825 tomato shoot/meristem Solanum lycopersicum cDNA clone cTOF7J18 5' sequence, mRNA sequence
scaffold514_contigs=4	187708	gi|6535427|gb|AW223743.1|AW223743	591	81.04	575	0.31	97.29	93	16	86271	86837	1	567	5e-121	444	EST300554 tomato fruit red ripe, TAMU Solanum lycopersicum cDNA clone cLEN13B21, mRNA sequence
scaffold514_contigs=4	187708	gi|10902723|gb|BF097013.1|BF097013	584	81.36	440	0.23	75.34	62	18	35434	35863	9	438	7e-90	340	EST360977 tomato nutrient deficient roots Solanum lycopersicum cDNA clone cLEW19G11 5' sequence similar to A. thaliana trehalose-6-phosphate synthase-like protein, mRNA sequence
scaffold522_contigs=18	448638	gi|7647470|gb|AW738525.1|AW738525	692	75.37	540	0.12	78.03	105	27	123611	124136	135	660	8e-58	235	EST339952 tomato flower buds, anthesis, Cornell University Solanum lycopersicum cDNA clone cTOD7J5 5', mRNA sequence
scaffold523_contigs=15	595301	gi|13680831|gb|BG629358.1|BG629358	387	83.16	196	0.03	50.65	23	6	569882	570069	195	2	3e-38	171	cC-esflcLEL27D14a1 Tomato flower library from a mixture of developmental stages Solanum lycopersicum cDNA clone cC-esflcLEL27D14a1, mRNA sequence
scaffold525_contigs=12	442756	gi|10804254|gb|BF050358.1|BF050358	216	92.31	117	0.03	54.17	7	2	296837	296952	117	2	1e-36	165	EST435516 tomato developing/immature green fruit Solanum lycopersicum cDNA clone cLEM17B23 5' sequence, mRNA sequence
scaffold525_contigs=12	442756	gi|6533333|gb|AW221649.1|AW221649	402	78.14	215	0.05	53.48	41	4	343739	343947	216	2	1e-26	132	EST298460 tomato fruit red ripe, TAMU Solanum lycopersicum cDNA clone cLEN3O4, mRNA sequence
scaffold529_contigs=26	957051	gi|15197597|gb|BI422848.1|BI422848	671	83.23	477	0.05	71.09	60	20	872693	873159	630	164	4e-113	420	EST533514 tomato callus, TAMU Solanum lycopersicum cDNA clone cLEC71H16 5' end, mRNA sequence
scaffold529_contigs=26	957051	gi|9456987|gb|BE451484.1|BE451484	577	83.02	477	0.05	82.67	61	20	872693	873159	549	83	2e-111	414	EST402372 tomato root, plants pre-anthesis, Cornell University Solanum lycopersicum cDNA clone cLEY18N8, mRNA sequence
scaffold529_contigs=26	957051	gi|76572744|gb|DV105411.1|DV105411	795	82.85	478	0.05	60.13	59	23	872693	873159	100	565	3e-109	407	chiou00569 Subtractive cDNA library of roots under phosphate starvation Solanum lycopersicum cDNA clone LEPSR06H05, mRNA sequence
scaffold529_contigs=26	957051	gi|6956928|gb|AW428939.1|AW428939	520	93.1	261	0.03	50.19	18	0	124022	124282	219	479	5e-102	383	EST306479 tomato flower buds 0-3 mm, Cornell University Solanum lycopersicum cDNA clone cTOA2E18 5', mRNA sequence
scaffold529_contigs=26	957051	gi|58216107|gb|BP879584.1|BP879584	473	93.1	261	0.03	55.18	18	0	124022	124282	169	429	5e-102	383	BP879584 Lycopersicon esculentum maturing fruit Solanum lycopersicum cDNA clone FA15AD10 5', mRNA sequence
scaffold529_contigs=26	957051	gi|6058465|gb|AW092870.1|AW092870	562	83.45	429	0.04	76.33	51	20	872741	873159	562	144	2e-101	381	EST286050 tomato mixed elicitor, BTI Solanum lycopersicum cDNA clone cLET22H7, mRNA sequence
scaffold529_contigs=26	957051	gi|12626612|gb|BG126424.1|BG126424	661	83.33	432	0.05	65.36	51	21	872739	873159	655	234	7e-101	379	EST472070 tomato shoot/meristem Solanum lycopersicum cDNA clone cTOF12C24 5' sequence, mRNA sequence
scaffold529_contigs=26	957051	gi|5600724|gb|AI894822.1|AI894822	587	78.39	597	0.06	100	101	24	872843	873425	586	4	7e-96	363	EST264265 tomato callus, TAMU Solanum lycopersicum cDNA clone cLEC6A19, mRNA sequence
scaffold529_contigs=26	957051	gi|58213617|gb|BP877094.1|BP877094	523	79.89	532	0.06	100	77	30	872610	873126	517	1	7e-96	363	BP877094 Lycopersicon esculentum maturing fruit Solanum lycopersicum cDNA clone FA07AE06 5', mRNA sequence
scaffold529_contigs=26	957051	gi|5891889|gb|AW033133.1|AW033133	571	85.8	338	0.04	59.19	38	10	872827	873159	571	239	6e-92	350	EST276692 tomato callus, TAMU Solanum lycopersicum cDNA clone cLEC25P17, mRNA sequence
scaffold529_contigs=26	957051	gi|18815164|gb|BM536053.1|BM536053	654	83.78	376	0.04	57.49	41	20	872795	873159	631	265	1e-88	339	EST589075 tomato breaker fruit Solanum lycopersicum cDNA clone cLEG71A22 5' end, mRNA sequence
scaffold529_contigs=26	957051	gi|15197055|gb|BI422551.1|BI422551	611	83.11	379	0.04	62.03	50	14	872788	873159	607	236	6e-87	333	EST533217 tomato callus, TAMU Solanum lycopersicum cDNA clone cLEC70N10 5' end, mRNA sequence
scaffold529_contigs=26	957051	gi|58229815|gb|BP886344.1|BP886344	475	83.68	337	0.04	70.95	43	12	872829	873159	475	145	3e-79	307	BP886344 Lycopersicon esculentum maturing fruit Solanum lycopersicum cDNA clone FA34BA05 5', mRNA sequence
scaffold529_contigs=26	957051	gi|8107121|gb|AW931720.1|AW931720	325	79.86	293	0.03	90.15	49	10	167435	167722	24	311	1e-48	206	EST357563 tomato fruit mature green, TAMU Solanum lycopersicum cDNA clone cLEF46G17 5', mRNA sequence
scaffold529_contigs=26	957051	gi|6528473|gb|AW217599.1|AW217599	312	79.25	294	0.03	94.23	49	12	167435	167722	25	312	3e-45	195	EST296313 tomato flower buds 3-8 mm, Cornell University Solanum lycopersicum cDNA clone cTOB6O11 similar to Zea mays histone deacetylase, mRNA sequence
scaffold529_contigs=26	957051	gi|4381435|gb|AI486064.1|AI486064	497	77.45	306	0.03	61.57	49	20	872593	872888	302	7	2e-36	165	EST244385 tomato ovary, TAMU Solanum lycopersicum cDNA clone cLED4K3, mRNA sequence
scaffold529_contigs=26	957051	gi|8106485|gb|AW931084.1|AW931084	643	76.01	371	0.04	57.7	60	27	376246	376603	284	638	2e-36	165	EST356927 tomato fruit mature green, TAMU Solanum lycopersicum cDNA clone cLEF42N8 5', mRNA sequence
scaffold529_contigs=26	957051	gi|52619188|gb|AJ831927.1|AJ831927	143	85.61	139	0.01	97.2	16	4	124104	124239	143	6	1e-33	156	AJ831927 West Virginia 106 fruit 8 days post anthesis Solanum lycopersicum var. cerasiforme cDNA clone LE08EB12, mRNA sequence
scaffold529_contigs=26	957051	gi|58244679|gb|BP901208.1|BP901208	161	93.14	102	0.01	63.35	7	0	124181	124282	1	102	6e-32	150	BP901208 Lycopersicon esculentum leaf Solanum lycopersicum cDNA clone LA25AH09 5', mRNA sequence
scaffold529_contigs=26	957051	gi|8106077|gb|AW930676.1|AW930676	574	75.29	348	0.04	60.63	57	27	376246	376580	243	574	1e-28	139	EST356519 tomato fruit mature green, TAMU Solanum lycopersicum cDNA clone cLEF40O20 5', mRNA sequence
scaffold529_contigs=26	957051	gi|6528483|gb|AW217609.1|AW217609	175	82.39	142	0.01	81.14	17	8	167435	167572	25	162	6e-22	117	EST296323 tomato flower buds 3-8 mm, Cornell University Solanum lycopersicum cDNA clone cTOB6O21 similar to Gallus gallus histone deacetylase 2 (hd2), mRNA sequence
scaffold529_contigs=26	957051	gi|62933451|gb|BW691040.1|BW691040	533	74.39	285	0.03	53.47	48	23	376246	376519	263	533	2e-16	99	BW691040 Lycopersicon esculentum cv. Micro-Tom fruit Solanum lycopersicum cDNA clone FC20CE12 5', mRNA sequence
scaffold534_contigs=3	120353	gi|5275495|gb|AI777454.1|AI777454	478	83.94	274	0.23	57.32	42	2	116947	117219	362	90	3e-66	261	EST258333 tomato susceptible, Cornell Solanum lycopersicum cDNA clone cLES1B10, mRNA sequence
scaffold534_contigs=3	120353	gi|5894572|gb|AW035816.1|AW035816	370	83.94	274	0.23	74.05	42	2	116947	117219	361	89	3e-66	261	EST281970 tomato callus, TAMU Solanum lycopersicum cDNA clone cLEC36K22, mRNA sequence
scaffold534_contigs=3	120353	gi|5898425|gb|AW039671.1|AW039671	500	83.94	274	0.23	54.8	42	2	116947	117219	364	92	3e-66	261	EST282119 tomato mixed elicitor, BTI Solanum lycopersicum cDNA clone cLET13G13, mRNA sequence
scaffold534_contigs=3	120353	gi|5900031|gb|AW041277.1|AW041277	464	83.94	274	0.23	59.05	42	2	116947	117219	364	92	3e-66	261	EST284141 tomato mixed elicitor, BTI Solanum lycopersicum cDNA clone cLET11I20, mRNA sequence
scaffold534_contigs=3	120353	gi|7642582|gb|AW735745.1|AW735745	439	83.94	274	0.23	62.41	42	2	116947	117219	361	89	3e-66	261	EST336513 tomato flower buds 0-3 mm, Cornell University Solanum lycopersicum cDNA clone cTOA3A3 5', mRNA sequence
scaffold534_contigs=3	120353	gi|10805488|gb|BF051592.1|BF051592	506	83.94	274	0.23	54.15	42	2	116947	117219	364	92	3e-66	261	EST436797 tomato developing/immature green fruit Solanum lycopersicum cDNA clone cLEM23H1 5' sequence, mRNA sequence
scaffold534_contigs=3	120353	gi|12629132|gb|BG128944.1|BG128944	540	83.94	274	0.23	50.74	42	2	116947	117219	360	88	3e-66	261	EST474590 tomato shoot/meristem Solanum lycopersicum cDNA clone cTOF22H18 5' sequence, mRNA sequence
scaffold534_contigs=3	120353	gi|12632414|gb|BG132226.1|BG132226	422	83.94	274	0.23	64.93	42	2	116947	117219	364	92	3e-66	261	EST465118 tomato crown gall Solanum lycopersicum cDNA clone cTOE6J16 5' sequence, mRNA sequence
scaffold534_contigs=3	120353	gi|16244794|gb|BI930322.1|BI930322	542	83.94	274	0.23	50.55	42	2	116947	117219	364	92	3e-66	261	EST550211 tomato flower, 8 mm to preanthesis buds Solanum lycopersicum cDNA clone cTOC15P8 5' end, mRNA sequence
scaffold534_contigs=3	120353	gi|58237551|gb|BP894080.1|BP894080	466	83.94	274	0.23	58.8	42	2	116947	117219	357	85	3e-66	261	BP894080 Lycopersicon esculentum maturing fruit Solanum lycopersicum cDNA clone FB14DC04 5', mRNA sequence
scaffold534_contigs=3	120353	gi|58237564|gb|BP894093.1|BP894093	471	83.94	274	0.23	58.17	42	2	116947	117219	364	92	3e-66	261	BP894093 Lycopersicon esculentum maturing fruit Solanum lycopersicum cDNA clone FB14DD08 5', mRNA sequence
scaffold534_contigs=3	120353	gi|58238442|gb|BP894971.1|BP894971	449	83.94	274	0.23	61.02	42	2	116947	117219	340	68	3e-66	261	BP894971 Lycopersicon esculentum maturing fruit Solanum lycopersicum cDNA clone FB17BA08 5', mRNA sequence
scaffold534_contigs=3	120353	gi|58242884|gb|BP899413.1|BP899413	362	83.94	274	0.23	75.69	42	2	116947	117219	316	44	3e-66	261	BP899413 Lycopersicon esculentum leaf Solanum lycopersicum cDNA clone LA19CF06 5', mRNA sequence
scaffold534_contigs=3	120353	gi|58245682|gb|BP902211.1|BP902211	462	83.94	274	0.23	59.31	42	2	116947	117219	353	81	3e-66	261	BP902211 Lycopersicon esculentum leaf Solanum lycopersicum cDNA clone LA28AH07 5', mRNA sequence
scaffold534_contigs=3	120353	gi|18814584|gb|BM535719.1|BM535719	240	87.68	203	0.17	84.58	25	0	116947	117149	211	9	6e-59	237	EST588741 tomato breaker fruit Solanum lycopersicum cDNA clone cLEG67L6 5' end, mRNA sequence
scaffold534_contigs=3	120353	gi|12624157|gb|BG123969.1|BG123969	217	85.43	199	0.17	91.71	27	2	117022	117219	217	20	2e-49	206	EST469615 tomato shoot/meristem Solanum lycopersicum cDNA clone cTOF3B14 5' sequence, mRNA sequence
scaffold539_contigs=7	195856	gi|16250220|gb|BI935748.1|BI935748	644	85.75	421	0.21	65.37	54	6	141613	142030	227	644	7e-120	440	EST555637 tomato flower, anthesis Solanum lycopersicum cDNA clone cTOD23L20 5' end, mRNA sequence
scaffold539_contigs=7	195856	gi|16250220|gb|BI935748.1|BI935748	644	85.04	421	0.21	65.37	57	6	132097	132514	644	227	7e-115	424	EST555637 tomato flower, anthesis Solanum lycopersicum cDNA clone cTOD23L20 5' end, mRNA sequence
scaffold540_contigs=6	303233	gi|9432692|gb|BE434849.1|BE434849	474	86.12	317	0.1	66.88	40	4	263593	263907	149	463	4e-89	339	EST405927 tomato breaker fruit, TIGR Solanum lycopersicum cDNA clone cLEG23N24, mRNA sequence
scaffold540_contigs=6	303233	gi|9455896|gb|BE450393.1|BE450393	509	86.12	317	0.1	62.28	40	4	263593	263907	184	498	4e-89	339	EST401280 tomato root, plants pre-anthesis, Cornell University Solanum lycopersicum cDNA clone cLEY13K7, mRNA sequence
scaffold540_contigs=6	303233	gi|58226445|gb|BP882974.1|BP882974	484	86.12	317	0.1	65.5	40	4	263593	263907	146	460	4e-89	339	BP882974 Lycopersicon esculentum maturing fruit Solanum lycopersicum cDNA clone FA24CA11 5', mRNA sequence
scaffold540_contigs=6	303233	gi|58246950|gb|BP903479.1|BP903479	483	86.12	317	0.1	65.63	40	4	263593	263907	166	480	4e-89	339	BP903479 Lycopersicon esculentum leaf Solanum lycopersicum cDNA clone LB03DE09 5', mRNA sequence
scaffold540_contigs=6	303233	gi|5601951|gb|AI896049.1|AI896049	603	86.12	317	0.1	52.57	36	8	263595	263907	101	413	5e-88	335	EST265492 tomato callus, TAMU Solanum lycopersicum cDNA clone cLEC13P3, mRNA sequence
scaffold540_contigs=6	303233	gi|5605412|gb|AI899510.1|AI899510	529	86.12	317	0.1	59.92	36	8	263595	263907	65	377	5e-88	335	EST268953 tomato susceptible, Cornell Solanum lycopersicum cDNA clone cLES11N18, mRNA sequence
scaffold540_contigs=6	303233	gi|9456305|gb|BE450802.1|BE450802	529	86.12	317	0.1	59.92	36	8	263595	263907	169	481	5e-88	335	EST401689 tomato root, plants pre-anthesis, Cornell University Solanum lycopersicum cDNA clone cLEY15M1, mRNA sequence
scaffold540_contigs=6	303233	gi|12635012|gb|BG134824.1|BG134824	609	86.12	317	0.1	52.05	36	8	263595	263907	271	583	5e-88	335	EST467716 tomato crown gall Solanum lycopersicum cDNA clone cTOE18C12 5' sequence, mRNA sequence
scaffold540_contigs=6	303233	gi|58212694|gb|BP876171.1|BP876171	498	86.12	317	0.1	63.65	36	8	263595	263907	115	427	5e-88	335	BP876171 Lycopersicon esculentum maturing fruit Solanum lycopersicum cDNA clone FA03DG02 5', mRNA sequence
scaffold540_contigs=6	303233	gi|58216317|gb|BP879794.1|BP879794	483	86.12	317	0.1	65.63	36	8	263595	263907	153	465	5e-88	335	BP879794 Lycopersicon esculentum maturing fruit Solanum lycopersicum cDNA clone FA15CG07 5', mRNA sequence
scaffold540_contigs=6	303233	gi|6530035|gb|AW219161.1|AW219161	388	85.58	319	0.11	82.22	38	8	263593	263907	22	336	8e-86	327	EST301643 tomato root during/after fruit set, Cornell University Solanum lycopersicum cDNA clone cLEX2P6, mRNA sequence
scaffold540_contigs=6	303233	gi|7411776|gb|AW650538.1|AW650538	452	85.81	310	0.1	68.58	36	8	263595	263900	147	452	4e-84	322	EST328992 tomato germinating seedlings, TAMU Solanum lycopersicum cDNA clone cLEI13G14 5', mRNA sequence
scaffold540_contigs=6	303233	gi|58248279|gb|BP904808.1|BP904808	490	85.9	305	0.1	62.24	39	4	263593	263895	188	490	4e-84	322	BP904808 Lycopersicon esculentum leaf Solanum lycopersicum cDNA clone LB12CC03 5', mRNA sequence
scaffold540_contigs=6	303233	gi|58248235|gb|BP904764.1|BP904764	482	85.86	297	0.1	61.62	38	4	263593	263887	188	482	2e-81	313	BP904764 Lycopersicon esculentum leaf Solanum lycopersicum cDNA clone LB12BG07 5', mRNA sequence
scaffold540_contigs=6	303233	gi|9508607|gb|BE462836.1|BE462836	323	85.14	296	0.1	91.64	40	4	263614	263907	1	294	2e-77	300	EST325213 tomato flower buds 0-3 mm, Cornell University Solanum lycopersicum cDNA clone cTOA16K21, mRNA sequence
scaffold540_contigs=6	303233	gi|5890536|gb|AW031780.1|AW031780	515	84.94	259	0.09	50.29	30	9	263595	263849	262	515	1e-63	254	EST275234 tomato callus, TAMU Solanum lycopersicum cDNA clone cLEC39B11 similar to ATP synthase beta subunit, mitochondrial precursor, putative, mRNA sequence
scaffold540_contigs=6	303233	gi|14126781|gb|BG791219.1|BG791219	391	91.2	216	0.07	55.24	19	0	263278	263493	136	351	8e-76	294	ESTFNL082 Tomato Root Subtraction cDNA Library Solanum lycopersicum cDNA clone 11J2 5' similar to ATPase beta subunit, mRNA sequence
scaffold540_contigs=6	303233	gi|8109271|gb|AW933870.1|AW933870	646	73.46	456	0.15	70.59	73	39	267186	267611	586	149	9e-26	128	EST359713 tomato fruit mature green, TAMU Solanum lycopersicum cDNA clone cLEF56D22 5', mRNA sequence
scaffold540_contigs=6	303233	gi|117678809|gb|DB722769.1|DB722769	729	73.46	456	0.15	62.55	73	39	267186	267611	583	146	9e-26	128	DB722769 Solanum lycopersicum cv. Micro-Tom fruit Solanum lycopersicum cDNA clone LEFL2041L17 5', mRNA sequence
scaffold540_contigs=6	303233	gi|117707057|gb|DB709041.1|DB709041	640	73.46	456	0.15	71.25	73	39	267186	267611	583	146	9e-26	128	DB709041 Solanum lycopersicum cv. Micro-Tom fruit Solanum lycopersicum cDNA clone LEFL2001AG01 5', mRNA sequence
scaffold540_contigs=6	303233	gi|117723302|gb|DB722446.1|DB722446	752	73.46	456	0.15	60.64	73	39	267186	267611	583	146	9e-26	128	DB722446 Solanum lycopersicum cv. Micro-Tom fruit Solanum lycopersicum cDNA clone LEFL2040M13 5', mRNA sequence
scaffold540_contigs=6	303233	gi|117720046|gb|DB721951.1|DB721951	724	73.25	456	0.15	62.98	74	39	267186	267611	583	146	1e-24	124	DB721951 Solanum lycopersicum cv. Micro-Tom fruit Solanum lycopersicum cDNA clone LEFL2039E24 5', mRNA sequence
scaffold540_contigs=6	303233	gi|8107673|gb|AW932272.1|AW932272	561	73.41	425	0.14	75.76	69	35	267215	267611	560	152	2e-23	121	EST358115 tomato fruit mature green, TAMU Solanum lycopersicum cDNA clone cLEF47H24 5', mRNA sequence
scaffold540_contigs=6	303233	gi|5602817|gb|AI896915.1|AI896915	526	75.91	274	0.09	52.09	39	20	267356	267611	413	149	7e-22	115	EST266358 tomato callus, TAMU Solanum lycopersicum cDNA clone cLEC24C21, mRNA sequence
scaffold540_contigs=6	303233	gi|58213452|gb|BP876929.1|BP876929	476	75.91	274	0.09	57.56	39	20	267356	267611	401	137	7e-22	115	BP876929 Lycopersicon esculentum maturing fruit Solanum lycopersicum cDNA clone FA06BH09 5', mRNA sequence
scaffold540_contigs=6	303233	gi|225399183|gb|FS181828.1|FS181828	456	75.91	274	0.09	60.09	39	20	267356	267611	407	143	7e-22	115	FS181828 Solanum lycopersicum cv Micro-Tom root Solanum lycopersicum cDNA clone LEFL3013O23 5', mRNA sequence
scaffold546_contigs=9	150001	gi|58239899|gb|BP896428.1|BP896428	344	85.99	257	0.17	74.71	30	6	12507	12760	307	54	7e-69	270	BP896428 Lycopersicon esculentum leaf Solanum lycopersicum cDNA clone LA10AB12 5', mRNA sequence
scaffold546_contigs=9	150001	gi|58242800|gb|BP899329.1|BP899329	436	85.66	258	0.17	59.17	30	7	12507	12760	275	21	3e-67	265	BP899329 Lycopersicon esculentum leaf Solanum lycopersicum cDNA clone LA19BE08 5', mRNA sequence
scaffold546_contigs=9	150001	gi|14681612|gb|BI203888.1|BI203888	257	90.85	142	0.09	55.25	13	0	22598	22739	257	116	6e-45	191	EST521928 cTOS Solanum lycopersicum cDNA clone cTOS3K10 5' end, mRNA sequence
scaffold548_contigs=3	115624	gi|58244611|gb|BP901140.1|BP901140	468	80.93	257	0.22	54.91	39	9	83280	83531	447	196	3e-46	195	BP901140 Lycopersicon esculentum leaf Solanum lycopersicum cDNA clone LA25AA08 5', mRNA sequence
scaffold556_contigs=11	785794	gi|12624018|gb|BG123830.1|BG123830	755	77.04	758	0.1	100	136	34	93914	94648	13	755	1e-107	401	EST469476 tomato shoot/meristem Solanum lycopersicum cDNA clone cTOF3E6 5' sequence, mRNA sequence
scaffold556_contigs=11	785794	gi|15196722|gb|BI422376.1|BI422376	600	78.4	611	0.08	100	96	33	93965	94554	1	596	2e-96	364	EST533042 tomato callus, TAMU Solanum lycopersicum cDNA clone cLEC70G8 5' end, mRNA sequence
scaffold556_contigs=11	785794	gi|18813294|gb|BM534998.1|BM534998	674	77.48	644	0.08	95.55	110	31	93827	94450	44	672	4e-93	353	EST588020 tomato breaker fruit Solanum lycopersicum cDNA clone cLEG64M19 5' end, mRNA sequence
scaffold556_contigs=11	785794	gi|8109300|gb|AW933899.1|AW933899	649	76.72	640	0.08	98.61	117	30	94073	94696	4	627	2e-85	327	EST359742 tomato fruit mature green, TAMU Solanum lycopersicum cDNA clone cLEF56J12 5', mRNA sequence
scaffold556_contigs=11	785794	gi|9432603|gb|BE434760.1|BE434760	552	77.42	558	0.07	100	106	20	94043	94590	2	549	2e-81	315	EST405838 tomato breaker fruit, TIGR Solanum lycopersicum cDNA clone cLEG21E5, mRNA sequence
scaffold556_contigs=11	785794	gi|10903068|gb|BF097358.1|BF097358	578	77.13	586	0.07	100	105	27	93945	94511	3	578	6e-81	313	EST400736 tomato nutrient deficient roots Solanum lycopersicum cDNA clone cLEW20G10 5' sequence similar to coatomer alpha subunit {Arabidopsis thaliana}, mRNA sequence
scaffold556_contigs=11	785794	gi|7411770|gb|AW650532.1|AW650532	535	78.31	521	0.07	97.38	82	29	94050	94554	3	508	3e-79	307	EST328986 tomato germinating seedlings, TAMU Solanum lycopersicum cDNA clone cLEI13E20 5', mRNA sequence
scaffold556_contigs=11	785794	gi|16248969|gb|BI934497.1|BI934497	589	76.94	594	0.08	100	101	33	93620	94192	11	589	1e-78	305	EST554386 tomato flower, anthesis Solanum lycopersicum cDNA clone cTOD20C11 5' end, mRNA sequence
scaffold556_contigs=11	785794	gi|9291429|gb|BE353537.1|BE353537	545	79.32	469	0.06	86.06	69	24	93827	94278	68	525	4e-78	303	EST353734 tomato flower buds 0-3 mm, Cornell University Solanum lycopersicum cDNA clone cTOA18L11, mRNA sequence
scaffold556_contigs=11	785794	gi|9504273|gb|BE459971.1|BE459971	589	76.45	569	0.07	96.6	103	27	93914	94462	32	589	6e-71	279	EST415263 tomato developing/immature green fruit Solanum lycopersicum cDNA clone cLEM8H7, mRNA sequence
scaffold556_contigs=11	785794	gi|58227362|gb|BP883891.1|BP883891	482	77.19	456	0.06	94.61	77	23	93914	94351	27	473	3e-59	241	BP883891 Lycopersicon esculentum maturing fruit Solanum lycopersicum cDNA clone FA27AE12 5', mRNA sequence
scaffold556_contigs=11	785794	gi|150431638|gb|ES890233.1|ES890233	509	76.02	492	0.06	96.66	86	30	94061	94535	6	482	3e-59	241	LET007F7_2005-09-27_1/LET007F7_A04_1 Solanum lycopersicum trichomes Solanum lycopersicum cDNA, mRNA sequence
scaffold556_contigs=11	785794	gi|9456474|gb|BE450971.1|BE450971	360	78.9	346	0.04	96.11	52	17	93947	94278	1	339	2e-51	215	EST401858 tomato root, plants pre-anthesis, Cornell University Solanum lycopersicum cDNA clone cLEY15N22, mRNA sequence
scaffold557_contigs=11	425458	gi|8122539|gb|AW944790.1|AW944790	581	75.77	487	0.11	83.82	88	29	92056	92527	82	553	7e-53	219	EST336840 tomato flower buds 3-8 mm, Cornell University Solanum lycopersicum cDNA clone cTOB12M17 5', mRNA sequence
scaffold557_contigs=11	425458	gi|13777490|gb|BG642640.1|BG642640	535	76.2	458	0.11	85.61	79	29	92056	92498	86	528	9e-52	215	EST510834 tomato shoot/meristem Solanum lycopersicum cDNA clone cTOF25C2 5' sequence, mRNA sequence
scaffold559_contigs=7	176623	gi|38568327|gb|CD579121.1|CD579121	147	87.5	136	0.08	92.52	9	5	68650	68784	129	1	1e-32	150	LeCfAFLP023 Avr4/Cf-4 and Avr9/Cf-9 cDNA-AFLP2003 Solanum lycopersicum cDNA clone LeCfAFLP fragment 37 similar to cytochrome b559 beta chain Nicotiana tabacum (NP_054516.1), mRNA sequence
scaffold560_contigs=4	203020	gi|117685821|gb|DB712407.1|DB712407	717	85.21	514	0.25	71.69	70	6	154572	155082	184	694	2e-145	525	DB712407 Solanum lycopersicum cv. Micro-Tom fruit Solanum lycopersicum cDNA clone LEFL2011A22 5', mRNA sequence
scaffold560_contigs=4	203020	gi|117692622|gb|DB718667.1|DB718667	723	86.07	438	0.22	60.58	53	8	154572	155005	287	720	1e-127	466	DB718667 Solanum lycopersicum cv. Micro-Tom fruit Solanum lycopersicum cDNA clone LEFL2029K15 5', mRNA sequence
scaffold560_contigs=4	203020	gi|8109582|gb|AW934181.1|AW934181	549	86.45	369	0.18	67.21	46	4	154572	154938	183	549	3e-108	401	EST360024 tomato fruit mature green, TAMU Solanum lycopersicum cDNA clone cLEF58G17 5', mRNA sequence
scaffold560_contigs=4	203020	gi|150434541|gb|ES893134.1|ES893134	537	87.14	311	0.15	57.91	26	8	134091	134390	444	137	7e-90	340	LET058_2006-11-02_1/LET058_B04_015_1 Solanum lycopersicum trichomes Solanum lycopersicum cDNA, mRNA sequence
scaffold560_contigs=4	203020	gi|18261842|gb|BM410212.1|BM410212	602	86.32	307	0.15	51	38	4	154572	154876	297	601	4e-87	331	EST584539 tomato breaker fruit Solanum lycopersicum cDNA clone cLEG51N20 5' end, mRNA sequence
scaffold560_contigs=4	203020	gi|16246100|gb|BI931628.1|BI931628	729	77.85	483	0.24	66.26	93	13	84877	85352	656	181	9e-74	287	EST551517 tomato flower, 8 mm to preanthesis buds Solanum lycopersicum cDNA clone cTOC20J13 5' end, mRNA sequence
scaffold560_contigs=4	203020	gi|117710788|gb|DB715298.1|DB715298	716	76.06	564	0.28	78.77	117	17	84798	85352	707	153	9e-74	287	DB715298 Solanum lycopersicum cv. Micro-Tom fruit Solanum lycopersicum cDNA clone LEFL2019L20 5', mRNA sequence
scaffold560_contigs=4	203020	gi|117711208|gb|DB682874.1|DB682874	647	78.13	471	0.23	72.8	89	13	84889	85352	646	183	9e-74	287	DB682874 Solanum lycopersicum cv. Micro-Tom leaf Solanum lycopersicum cDNA clone LEFL1014DF06 5', mRNA sequence
scaffold560_contigs=4	203020	gi|117714841|gb|DB692136.1|DB692136	638	78.23	441	0.22	69.12	82	13	84919	85352	634	201	1e-68	270	DB692136 Solanum lycopersicum cv. Micro-Tom leaf Solanum lycopersicum cDNA clone LEFL1044CB11 5', mRNA sequence
scaffold560_contigs=4	203020	gi|9292461|gb|BE354485.1|BE354485	407	78.91	384	0.19	94.35	73	8	84748	85127	406	27	1e-63	254	EST355828 tomato flower buds, anthesis, Cornell University Solanum lycopersicum cDNA clone cTOD10F20, mRNA sequence
scaffold560_contigs=4	203020	gi|117703092|gb|DB689295.1|DB689295	633	77.46	426	0.21	67.3	82	13	84934	85352	633	215	2e-60	243	DB689295 Solanum lycopersicum cv. Micro-Tom leaf Solanum lycopersicum cDNA clone LEFL1035CG11 5', mRNA sequence
scaffold560_contigs=4	203020	gi|117720977|gb|DB690976.1|DB690976	541	77.13	363	0.18	67.1	69	13	84997	85352	538	183	5e-47	198	DB690976 Solanum lycopersicum cv. Micro-Tom leaf Solanum lycopersicum cDNA clone LEFL1040DG04 5', mRNA sequence
scaffold560_contigs=4	203020	gi|7646540|gb|AW737595.1|AW737595	523	77.51	338	0.17	64.63	64	11	85021	85352	516	185	2e-45	193	EST339022 tomato flower buds, anthesis, Cornell University Solanum lycopersicum cDNA clone cTOD3P11 5', mRNA sequence
scaffold560_contigs=4	203020	gi|4385159|gb|AI489788.1|AI489788	347	85.39	178	0.09	51.3	26	0	120535	120712	115	292	4e-43	185	EST248127 tomato ovary, TAMU Solanum lycopersicum cDNA clone cLED17K15, mRNA sequence
scaffold560_contigs=4	203020	gi|50878811|gb|CK714982.1|CK714982	384	81.09	238	0.12	61.98	39	4	101995	102229	236	2	4e-43	185	LECAD02D12 Seedlings treated with 0.2mM CdCl2 Solanum lycopersicum cDNA clone LECAD02D12, mRNA sequence
scaffold560_contigs=4	203020	gi|555942325|gb|GH205248.1|GH205248	427	80.82	245	0.12	57.38	40	5	101995	102236	169	409	4e-43	185	P21H7 Geraniol treated Tomato seedling subtraction library Solanum lycopersicum cDNA, mRNA sequence
scaffold560_contigs=4	203020	gi|15811895|gb|BG352061.1|BG352061	382	81.01	237	0.12	62.04	39	4	101995	102228	234	1	1e-42	183	P552 Tomato leaves overexpressing Pto Solanum lycopersicum cDNA clone P552, mRNA sequence
scaffold560_contigs=4	203020	gi|8108412|gb|AW933011.1|AW933011	515	76.54	324	0.16	62.91	64	11	85035	85352	514	197	1e-37	167	EST358854 tomato fruit mature green, TAMU Solanum lycopersicum cDNA clone cLEF50J6 5', mRNA sequence
scaffold560_contigs=4	203020	gi|7411603|gb|AW650365.1|AW650365	503	76.29	329	0.16	65.41	66	11	85030	85352	501	179	5e-37	165	EST328819 tomato germinating seedlings, TAMU Solanum lycopersicum cDNA clone cLEI12H8 5', mRNA sequence
scaffold560_contigs=4	203020	gi|9506044|gb|BE461742.1|BE461742	493	75.5	302	0.15	61.26	58	15	85067	85357	493	197	1e-27	134	EST413161 tomato breaker fruit, TIGR Solanum lycopersicum cDNA clone cLEG39J4, mRNA sequence
scaffold568_contigs=22	767585	gi|16222277|gb|BI923287.1|BI923287	761	77.03	679	0.09	89.22	132	24	114216	114882	27	693	1e-97	368	EST543192 tomato callus Solanum lycopersicum cDNA clone cLEC80I13 5' end, mRNA sequence
scaffold568_contigs=22	767585	gi|117717216|gb|DB683728.1|DB683728	658	76.54	665	0.09	100	132	24	114216	114868	6	658	7e-90	342	DB683728 Solanum lycopersicum cv. Micro-Tom leaf Solanum lycopersicum cDNA clone LEFL1017CF01 5', mRNA sequence
scaffold568_contigs=22	767585	gi|62932099|gb|BW689688.1|BW689688	598	76.27	590	0.08	98.66	118	22	113998	114576	20	598	2e-75	294	BW689688 Lycopersicon esculentum cv. Micro-Tom fruit Solanum lycopersicum cDNA clone FC16BC04 5', mRNA sequence
scaffold568_contigs=22	767585	gi|9292889|gb|BE354913.1|BE354913	597	76.17	579	0.08	96.98	112	26	114126	114691	18	583	2e-71	281	EST355003 tomato flower buds 8 mm to pre-anthesis, Cornell University Solanum lycopersicum cDNA clone cTOC14J12, mRNA sequence
scaffold568_contigs=22	767585	gi|4386273|gb|AI490963.1|AI490963	607	75.58	602	0.08	99.18	125	22	114176	114766	8	598	2e-70	278	EST241672 tomato shoot, Cornell Solanum lycopersicum cDNA clone cLEB3M1, mRNA sequence
scaffold568_contigs=22	767585	gi|58214162|gb|BP877639.1|BP877639	479	77.43	474	0.06	98.96	93	14	114141	114607	8	474	4e-68	270	BP877639 Lycopersicon esculentum maturing fruit Solanum lycopersicum cDNA clone FA09AA01 5', mRNA sequence
scaffold568_contigs=22	767585	gi|58215157|gb|BP878634.1|BP878634	515	76.74	516	0.07	100	99	21	114013	114518	1	505	1e-67	268	BP878634 Lycopersicon esculentum maturing fruit Solanum lycopersicum cDNA clone FA12BE02 5', mRNA sequence
scaffold568_contigs=22	767585	gi|9504607|gb|BE460233.1|BE460233	351	87.39	230	0.03	65.53	28	1	425764	425992	38	267	6e-66	263	EST411724 tomato breaker fruit, TIGR Solanum lycopersicum cDNA clone cLEG27F13, mRNA sequence
scaffold568_contigs=22	767585	gi|58214927|gb|BP878404.1|BP878404	532	75.93	540	0.07	100	112	18	114228	114758	2	532	2e-65	261	BP878404 Lycopersicon esculentum maturing fruit Solanum lycopersicum cDNA clone FA11CG03 5', mRNA sequence
scaffold568_contigs=22	767585	gi|58216491|gb|BP879968.1|BP879968	524	76.84	488	0.06	93.13	95	18	113847	114325	15	493	8e-65	259	BP879968 Lycopersicon esculentum maturing fruit Solanum lycopersicum cDNA clone FA16AG03 5', mRNA sequence
scaffold568_contigs=22	767585	gi|58215437|gb|BP878914.1|BP878914	530	75.7	539	0.07	100	113	18	114224	114753	1	530	4e-63	254	BP878914 Lycopersicon esculentum maturing fruit Solanum lycopersicum cDNA clone FA13AG01 5', mRNA sequence
scaffold568_contigs=22	767585	gi|58214625|gb|BP878102.1|BP878102	477	76.1	477	0.06	100	96	18	114216	114683	10	477	5e-57	233	BP878102 Lycopersicon esculentum maturing fruit Solanum lycopersicum cDNA clone FA10DB11 5', mRNA sequence
scaffold568_contigs=22	767585	gi|58218679|gb|BP882156.1|BP882156	483	76.7	442	0.06	91.51	87	16	114216	114649	25	458	2e-56	231	BP882156 Lycopersicon esculentum maturing fruit Solanum lycopersicum cDNA clone FA22AH08 5', mRNA sequence
scaffold568_contigs=22	767585	gi|58226331|gb|BP882860.1|BP882860	487	76.7	442	0.06	90.76	87	16	114216	114649	42	475	2e-56	231	BP882860 Lycopersicon esculentum maturing fruit Solanum lycopersicum cDNA clone FA24AG09 5', mRNA sequence
scaffold568_contigs=22	767585	gi|58226593|gb|BP883122.1|BP883122	486	76.7	442	0.06	90.95	87	16	114216	114649	34	467	2e-56	231	BP883122 Lycopersicon esculentum maturing fruit Solanum lycopersicum cDNA clone FA24DG01 5', mRNA sequence
scaffold568_contigs=22	767585	gi|58228228|gb|BP884757.1|BP884757	480	76.85	432	0.06	90	86	14	113943	114367	53	477	2e-56	231	BP884757 Lycopersicon esculentum maturing fruit Solanum lycopersicum cDNA clone FA29CC11 5', mRNA sequence
scaffold568_contigs=22	767585	gi|58218910|gb|BP882387.1|BP882387	482	76.51	447	0.06	92.74	89	16	114072	114510	44	482	6e-56	230	BP882387 Lycopersicon esculentum maturing fruit Solanum lycopersicum cDNA clone FA22DE05 5', mRNA sequence
scaffold568_contigs=22	767585	gi|9432541|gb|BE434698.1|BE434698	447	76.43	437	0.06	97.76	88	15	114165	114593	3	432	1e-53	222	EST405776 tomato breaker fruit, TIGR Solanum lycopersicum cDNA clone cLEG20O9, mRNA sequence
scaffold568_contigs=22	767585	gi|18261955|gb|BM410325.1|BM410325	402	77.06	388	0.05	96.52	74	15	114165	114544	3	383	8e-50	209	EST584652 tomato breaker fruit Solanum lycopersicum cDNA clone cLEG52B3 5' end, mRNA sequence
scaffold568_contigs=22	767585	gi|7338830|gb|AW625803.1|AW625803	707	73.94	614	0.08	86.85	112	37	124907	125485	706	106	4e-48	204	EST319710 tomato radicle, 5 d post-imbibition, Cornell University Solanum lycopersicum cDNA clone cLEZ16N6 5', mRNA sequence
scaffold568_contigs=22	767585	gi|7338968|gb|AW625953.1|AW625953	584	73.76	545	0.07	93.32	96	36	124976	125485	573	41	4e-38	171	EST319848 tomato radicle, 5 d post-imbibition, Cornell University Solanum lycopersicum cDNA clone cLEZ17P13 5', mRNA sequence
scaffold568_contigs=22	767585	gi|58230578|gb|BP887107.1|BP887107	268	77.21	272	0.04	100	54	8	114276	114543	1	268	1e-32	152	BP887107 Lycopersicon esculentum maturing fruit Solanum lycopersicum cDNA clone FA36BE01 5', mRNA sequence
scaffold568_contigs=22	767585	gi|5269556|gb|AI771515.1|AI771515	236	78.61	187	0.02	79.24	32	8	125302	125485	234	53	5e-22	117	EST252615 tomato ovary, TAMU Solanum lycopersicum cDNA clone cLED29L14, mRNA sequence
scaffold568_contigs=22	767585	gi|555942178|gb|GH204921.1|GH204921	185	83.78	111	0.01	60	16	2	114216	114325	139	30	4e-18	104	P18B2 Geraniol treated Tomato seedling subtraction library Solanum lycopersicum cDNA, mRNA sequence
scaffold568_contigs=22	767585	gi|58212476|gb|BP875953.1|BP875953	190	78.86	123	0.02	64.74	24	2	114258	114379	3	124	2e-11	82.4	BP875953 Lycopersicon esculentum maturing fruit Solanum lycopersicum cDNA clone FA03AF09 5', mRNA sequence
scaffold572_contigs=22	467814	gi|261464772|gb|GT163297.1|GT163297	423	98.02	253	0.05	59.81	2	1	138745	138994	258	6	2e-118	436	M82T1_06_N24_M13R LA3475 Type I trichomes Solanum lycopersicum cDNA, mRNA sequence
scaffold572_contigs=22	467814	gi|261464903|gb|GT163428.1|GT163428	445	98.02	253	0.05	56.85	2	1	138745	138994	189	441	2e-118	436	M82T1_03_D23_T7-ZL LA3475 Type I trichomes Solanum lycopersicum cDNA, mRNA sequence
scaffold572_contigs=22	467814	gi|261465686|gb|GT163511.1|GT163511	423	98.02	253	0.05	59.81	2	1	138745	138994	166	418	2e-118	436	M82T1_06_N24_T7-ZL LA3475 Type I trichomes Solanum lycopersicum cDNA, mRNA sequence
scaffold572_contigs=22	467814	gi|261469995|gb|GT164960.1|GT164960	445	98.02	253	0.05	56.85	2	1	138745	138994	257	5	2e-118	436	M82T1_03_D23_M13R LA3475 Type I trichomes Solanum lycopersicum cDNA, mRNA sequence
scaffold572_contigs=22	467814	gi|18813968|gb|BM535372.1|BM535372	705	75.66	682	0.15	96.74	138	23	6468	7141	676	15	1e-81	315	EST588394 tomato breaker fruit Solanum lycopersicum cDNA clone cLEG65J23 5' end, mRNA sequence
scaffold572_contigs=22	467814	gi|9505703|gb|BE461401.1|BE461401	631	75.04	637	0.14	100	130	24	6514	7141	631	15	8e-68	268	EST412820 tomato breaker fruit, TIGR Solanum lycopersicum cDNA clone cLEG38B5, mRNA sequence
scaffold574_contigs=11	393506	gi|18260214|gb|BM408584.1|BM408584	736	83.52	540	0.14	73.37	79	10	204421	204955	1	535	3e-136	496	EST582911 tomato breaker fruit Solanum lycopersicum cDNA clone cLEG45I19 5' end, mRNA sequence
scaffold574_contigs=11	393506	gi|15197983|gb|BI423065.1|BI423065	724	80.71	622	0.16	85.91	104	15	347128	347741	668	55	2e-128	470	EST533720 tomato callus, TAMU Solanum lycopersicum cDNA clone cLEC75A17 5' end, mRNA sequence
scaffold574_contigs=11	393506	gi|62928874|gb|BW686463.1|BW686463	837	80.71	622	0.16	74.31	104	15	347128	347741	749	136	2e-128	470	BW686463 Lycopersicon esculentum cv. Micro-Tom fruit Solanum lycopersicum cDNA clone FC06AG04 5', mRNA sequence
scaffold574_contigs=11	393506	gi|117690536|gb|DB712151.1|DB712151	694	80.63	604	0.15	87.03	101	15	347146	347741	642	47	1e-124	457	DB712151 Solanum lycopersicum cv. Micro-Tom fruit Solanum lycopersicum cDNA clone LEFL2010E20 5', mRNA sequence
scaffold574_contigs=11	393506	gi|116645135|gb|EG553077.1|EG553077	860	80.23	622	0.16	72.33	107	15	347128	347741	697	84	2e-123	453	to01365 Tomato CL5915 roots under different developmental stages Solanum lycopersicum cDNA clone LE2TR04J11, mRNA sequence
scaffold574_contigs=11	393506	gi|117709289|gb|DB715095.1|DB715095	693	80.56	602	0.15	86.87	97	18	347150	347741	638	47	8e-122	448	DB715095 Solanum lycopersicum cv. Micro-Tom fruit Solanum lycopersicum cDNA clone LEFL2019C03 5', mRNA sequence
scaffold574_contigs=11	393506	gi|117687959|gb|DB681531.1|DB681531	662	81.68	524	0.13	79.15	88	8	347222	347741	617	98	3e-116	429	DB681531 Solanum lycopersicum cv. Micro-Tom leaf Solanum lycopersicum cDNA clone LEFL1010CE09 5', mRNA sequence
scaffold574_contigs=11	393506	gi|9505809|gb|BE461507.1|BE461507	413	82.31	407	0.1	98.55	62	9	204454	204855	4	405	1e-90	344	EST412926 tomato breaker fruit, TIGR Solanum lycopersicum cDNA clone cLEG39A5, mRNA sequence
scaffold574_contigs=11	393506	gi|76572067|gb|DV104734.1|DV104734	485	81.41	425	0.11	87.63	71	8	347321	347741	8	428	1e-89	340	cheng00936 Forward subtractive cDNA library of tomato inoculated with Ralstonia solanacearum Solanum lycopersicum cDNA clone RS-CK-2-M21, mRNA sequence
scaffold574_contigs=11	393506	gi|58230660|gb|BP887189.1|BP887189	480	81.41	425	0.11	88.54	71	8	347321	347741	478	58	1e-89	340	BP887189 Lycopersicon esculentum maturing fruit Solanum lycopersicum cDNA clone FA36CE04 5', mRNA sequence
scaffold574_contigs=11	393506	gi|225399500|gb|FS186804.1|FS186804	470	80.85	423	0.11	90	73	8	347323	347741	470	52	8e-87	331	FS186804 Solanum lycopersicum cv Micro-Tom root Solanum lycopersicum cDNA clone LEFL3045A05 5', mRNA sequence
scaffold574_contigs=11	393506	gi|58215834|gb|BP879311.1|BP879311	427	82.11	380	0.1	88.99	60	8	347366	347741	426	51	6e-83	318	BP879311 Lycopersicon esculentum maturing fruit Solanum lycopersicum cDNA clone FA14BD10 5', mRNA sequence
scaffold574_contigs=11	393506	gi|58232866|gb|BP889395.1|BP889395	477	82.11	380	0.1	79.66	60	8	347366	347741	475	100	6e-83	318	BP889395 Lycopersicon esculentum maturing fruit Solanum lycopersicum cDNA clone FA57BH01 5', mRNA sequence
scaffold574_contigs=11	393506	gi|58237844|gb|BP894373.1|BP894373	473	82.11	380	0.1	80.34	60	8	347366	347741	467	92	6e-83	318	BP894373 Lycopersicon esculentum maturing fruit Solanum lycopersicum cDNA clone FB15CE05 5', mRNA sequence
scaffold574_contigs=11	393506	gi|58232080|gb|BP888609.1|BP888609	493	80.81	344	0.09	69.78	58	7	347128	347467	340	1	3e-66	263	BP888609 Lycopersicon esculentum maturing fruit Solanum lycopersicum cDNA clone FA54BG02 5', mRNA sequence
scaffold576_contigs=15	337536	gi|5269513|gb|AI771472.1|AI771472	250	90.45	157	0.05	62.8	13	2	75770	75925	24	179	5e-49	206	EST252572 tomato ovary, TAMU Solanum lycopersicum cDNA clone cLED29D10, mRNA sequence
scaffold586_contigs=6	515392	gi|6059913|gb|AW094318.1|AW094318	573	82.94	504	0.1	87.96	74	11	238875	239372	523	26	1e-120	444	EST287498 tomato mixed elicitor, BTI Solanum lycopersicum cDNA clone cLET28O13, mRNA sequence
scaffold586_contigs=6	515392	gi|12623435|gb|BG123247.1|BG123247	660	82.94	504	0.1	76.36	74	11	238875	239372	541	44	1e-120	444	EST468893 tomato shoot/meristem Solanum lycopersicum cDNA clone cTOF1G4 5' sequence, mRNA sequence
scaffold586_contigs=6	515392	gi|116237997|gb|EG364976.1|EG364976	846	82.94	504	0.1	59.57	74	11	238875	239372	811	314	1e-120	444	chan00543 Leaf of wild-type tomato cDNA library Solanum lycopersicum cDNA clone LEWTL06A02, mRNA sequence
scaffold586_contigs=6	515392	gi|301173517|gb|GR979452.1|GR979452	576	82.94	504	0.1	87.5	74	11	238875	239372	552	55	1e-120	444	Sl_EST0064 SSH library of ToLCNDV treated tomato Solanum lycopersicum cDNA, mRNA sequence
scaffold586_contigs=6	515392	gi|6985016|gb|AW442834.1|AW442834	665	82.54	504	0.1	75.79	76	11	238875	239372	162	659	3e-117	433	EST307764 tomato mixed elicitor, BTI Solanum lycopersicum cDNA clone cLET42O15 5', mRNA sequence
scaffold586_contigs=6	515392	gi|194319840|gb|BY999952.1|BY999952	559	82.54	504	0.1	90.16	76	11	238875	239372	23	520	3e-117	433	BY999952 Solanum lycopersicum Aichi-first leaf 4-week old Solanum lycopersicum cDNA clone 94AF3D05, mRNA sequence
scaffold586_contigs=6	515392	gi|12630625|gb|BG130437.1|BG130437	650	82.89	491	0.1	75.54	72	11	238875	239359	486	2	1e-116	431	EST476083 tomato shoot/meristem Solanum lycopersicum cDNA clone cTOF30G18 5' sequence, mRNA sequence
scaffold586_contigs=6	515392	gi|12630626|gb|BG130438.1|BG130438	650	82.89	491	0.1	75.54	72	11	238875	239359	486	2	1e-116	431	EST476084 tomato shoot/meristem Solanum lycopersicum cDNA clone cTOF30G22 5' sequence, mRNA sequence
scaffold586_contigs=6	515392	gi|58247284|gb|BP903813.1|BP903813	482	83.12	480	0.09	99.59	69	11	238875	239348	475	2	1e-115	427	BP903813 Lycopersicon esculentum leaf Solanum lycopersicum cDNA clone LB04DD03 5', mRNA sequence
scaffold586_contigs=6	515392	gi|555942145|gb|GH204888.1|GH204888	584	82.65	490	0.1	83.9	73	11	238889	239372	582	99	2e-114	424	P17F9 Geraniol treated Tomato seedling subtraction library Solanum lycopersicum cDNA, mRNA sequence
scaffold586_contigs=6	515392	gi|5270631|gb|AI772590.1|AI772590	621	82.95	481	0.09	77.46	68	13	238875	239348	143	616	6e-114	422	EST253690 tomato resistant, Cornell Solanum lycopersicum cDNA clone cLER3C10, mRNA sequence
scaffold586_contigs=6	515392	gi|5272335|gb|AI774199.1|AI774199	553	83.12	474	0.09	85.71	68	11	238875	239342	83	550	6e-114	422	EST255394 tomato resistant, Cornell Solanum lycopersicum cDNA clone cLER11L12, mRNA sequence
scaffold586_contigs=6	515392	gi|5899227|gb|AW040557.1|AW040557	635	83.12	474	0.09	74.65	68	11	238875	239342	165	632	6e-114	422	EST283337 tomato mixed elicitor, BTI Solanum lycopersicum cDNA clone cLET7K2, mRNA sequence
scaffold586_contigs=6	515392	gi|5278129|gb|AI780088.1|AI780088	521	82.64	484	0.09	92.9	72	11	238895	239372	521	44	8e-113	418	EST260967 tomato susceptible, Cornell Solanum lycopersicum cDNA clone cLES10K7, mRNA sequence
scaffold586_contigs=6	515392	gi|7336614|gb|AW623587.1|AW623587	535	81.94	504	0.1	94.21	79	11	238875	239372	505	8	3e-112	416	EST321532 tomato flower buds 3-8 mm, Cornell University Solanum lycopersicum cDNA clone cTOB11K21 5', mRNA sequence
scaffold586_contigs=6	515392	gi|5276744|gb|AI778703.1|AI778703	641	82.54	481	0.09	75.04	71	12	238875	239348	165	639	1e-110	411	EST259582 tomato susceptible, Cornell Solanum lycopersicum cDNA clone cLES6K9, mRNA sequence
scaffold586_contigs=6	515392	gi|58248972|gb|BP905501.1|BP905501	480	83.11	450	0.09	93.75	64	11	238875	239318	448	5	3e-107	399	BP905501 Lycopersicon esculentum leaf Solanum lycopersicum cDNA clone LB14BF04 5', mRNA sequence
scaffold586_contigs=6	515392	gi|5278125|gb|AI780084.1|AI780084	497	81.78	461	0.09	92.76	70	13	238919	239372	497	44	2e-99	374	EST260963 tomato susceptible, Cornell Solanum lycopersicum cDNA clone cLES10I23, mRNA sequence
scaffold586_contigs=6	515392	gi|58249115|gb|BP905644.1|BP905644	479	83.09	414	0.08	86.43	58	11	238875	239282	408	1	3e-97	366	BP905644 Lycopersicon esculentum leaf Solanum lycopersicum cDNA clone LB14DB06 5', mRNA sequence
scaffold586_contigs=6	515392	gi|58247712|gb|BP904241.1|BP904241	477	81.96	438	0.08	91.82	67	11	238941	239372	477	46	1e-95	361	BP904241 Lycopersicon esculentum leaf Solanum lycopersicum cDNA clone LB11AC03 5', mRNA sequence
scaffold586_contigs=6	515392	gi|58255907|gb|BP910571.1|BP910571	485	83.21	405	0.08	83.51	56	11	238875	239273	405	7	1e-95	361	BP910571 Lycopersicon esculentum leaf Solanum lycopersicum cDNA clone LC20BC11 5', mRNA sequence
scaffold586_contigs=6	515392	gi|18263016|gb|BM411386.1|BM411386	797	81.6	451	0.09	56.59	68	14	238931	239372	797	353	5e-95	359	EST585713 tomato breaker fruit Solanum lycopersicum cDNA clone cLEG56H21 5' end, mRNA sequence
scaffold586_contigs=6	515392	gi|58246399|gb|BP902928.1|BP902928	483	81.73	427	0.08	88.41	66	11	238952	239372	483	63	4e-91	346	BP902928 Lycopersicon esculentum leaf Solanum lycopersicum cDNA clone LB02BE08 5', mRNA sequence
scaffold586_contigs=6	515392	gi|5273522|gb|AI775481.1|AI775481	502	83.46	381	0.07	75.9	51	11	238875	239249	128	502	1e-90	344	EST256581 tomato resistant, Cornell Solanum lycopersicum cDNA clone cLER15N5, mRNA sequence
scaffold586_contigs=6	515392	gi|5900336|gb|AW041582.1|AW041582	435	83.42	374	0.07	85.98	50	11	238875	239242	385	18	2e-88	337	EST284446 tomato mixed elicitor, BTI Solanum lycopersicum cDNA clone cLET9P4, mRNA sequence
scaffold586_contigs=6	515392	gi|5276343|gb|AI778302.1|AI778302	548	82.56	390	0.08	71.17	56	11	238875	239258	165	548	3e-87	333	EST259181 tomato susceptible, Cornell Solanum lycopersicum cDNA clone cLES4J22, mRNA sequence
scaffold586_contigs=6	515392	gi|5279477|gb|AI781436.1|AI781436	413	84.03	357	0.07	86.44	46	10	238875	239224	363	11	3e-87	333	EST262315 tomato susceptible, Cornell Solanum lycopersicum cDNA clone cLES15K20, mRNA sequence
scaffold586_contigs=6	515392	gi|58242367|gb|BP898896.1|BP898896	479	84.39	346	0.07	72.23	46	8	238875	239216	132	473	3e-87	333	BP898896 Lycopersicon esculentum leaf Solanum lycopersicum cDNA clone LA17DH09 5', mRNA sequence
scaffold586_contigs=6	515392	gi|4386491|gb|AI491181.1|AI491181	532	83.16	374	0.07	70.3	51	11	238875	239242	165	532	1e-86	331	EST241890 tomato shoot, Cornell Solanum lycopersicum cDNA clone cLEB3A2, mRNA sequence
scaffold586_contigs=6	515392	gi|58247810|gb|BP904339.1|BP904339	467	81.49	416	0.08	89.08	65	11	238963	239372	464	55	1e-86	331	BP904339 Lycopersicon esculentum leaf Solanum lycopersicum cDNA clone LB11BC08 5', mRNA sequence
scaffold586_contigs=6	515392	gi|5271767|gb|AI773726.1|AI773726	455	83.63	342	0.07	75.16	45	11	238875	239211	120	455	1e-80	311	EST254826 tomato resistant, Cornell Solanum lycopersicum cDNA clone cLER8A5, mRNA sequence
scaffold586_contigs=6	515392	gi|58246579|gb|BP903108.1|BP903108	473	83.8	321	0.06	67.86	44	8	238875	239191	317	1	1e-76	298	BP903108 Lycopersicon esculentum leaf Solanum lycopersicum cDNA clone LB02DE08 5', mRNA sequence
scaffold586_contigs=6	515392	gi|7409187|gb|AW647949.1|AW647949	474	83.71	313	0.06	66.03	43	8	238875	239183	165	473	7e-74	289	EST326403 tomato germinating seedlings, TAMU Solanum lycopersicum cDNA clone cLEI2P12 5', mRNA sequence
scaffold586_contigs=6	515392	gi|5270368|gb|AI772327.1|AI772327	440	85.17	263	0.05	59.77	35	4	238875	239135	274	14	3e-67	267	EST253427 tomato resistant, Cornell Solanum lycopersicum cDNA clone cLER2I6, mRNA sequence
scaffold586_contigs=6	515392	gi|5273741|gb|AI775700.1|AI775700	403	85.17	263	0.05	65.26	35	4	238875	239135	276	16	3e-67	267	EST256800 tomato resistant, Cornell Solanum lycopersicum cDNA clone cLER16E20, mRNA sequence
scaffold586_contigs=6	515392	gi|13678330|gb|BG626857.1|BG626857	406	85.11	262	0.05	64.53	35	4	238875	239134	147	406	1e-66	265	cC-esflcLEL14K22d1 Tomato flower library from a mixture of developmental stages Solanum lycopersicum cDNA clone cC-esflcLEL14K22d1, mRNA sequence
scaffold586_contigs=6	515392	gi|5896893|gb|AW038139.1|AW038139	439	84.79	263	0.05	59.91	36	4	238875	239135	165	425	1e-65	261	EST279796 tomato mixed elicitor, BTI Solanum lycopersicum cDNA clone cLET2D13, mRNA sequence
scaffold586_contigs=6	515392	gi|6985738|gb|AW443556.1|AW443556	435	84.79	263	0.05	60.46	36	4	238875	239135	276	16	1e-65	261	EST308486 tomato mixed elicitor, BTI Solanum lycopersicum cDNA clone cLET44J1 5', mRNA sequence
scaffold586_contigs=6	515392	gi|13680222|gb|BG628749.1|BG628749	389	84.65	254	0.05	65.3	35	4	238875	239126	138	389	3e-62	250	cC-esflcLEL23H18a1 Tomato flower library from a mixture of developmental stages Solanum lycopersicum cDNA clone cC-esflcLEL23H18a1, mRNA sequence
scaffold586_contigs=6	515392	gi|6060101|gb|AW094506.1|AW094506	394	84.78	230	0.04	58.38	31	4	238875	239102	228	1	1e-55	228	EST287686 tomato mixed elicitor, BTI Solanum lycopersicum cDNA clone cLET29A23, mRNA sequence
scaffold586_contigs=6	515392	gi|6060175|gb|AW094580.1|AW094580	394	84.78	230	0.04	58.38	31	4	238875	239102	228	1	1e-55	228	EST287760 tomato mixed elicitor, BTI Solanum lycopersicum cDNA clone cLET29A22, mRNA sequence
scaffold586_contigs=6	515392	gi|13680860|gb|BG629387.1|BG629387	361	85.78	211	0.04	58.45	28	2	238875	239084	145	354	7e-54	222	cC-esflcLEL27G15d1 Tomato flower library from a mixture of developmental stages Solanum lycopersicum cDNA clone cC-esflcLEL27G15d1, mRNA sequence
scaffold586_contigs=6	515392	gi|5280234|gb|AI782193.1|AI782193	241	89.08	174	0.03	72.2	19	0	238875	239048	204	31	3e-52	217	EST263072 tomato susceptible, Cornell Solanum lycopersicum cDNA clone cLES18M12, mRNA sequence
scaffold586_contigs=6	515392	gi|13682008|gb|BG630535.1|BG630535	330	88.57	175	0.03	53.03	19	1	238875	239048	138	312	1e-50	211	cC-esflcLEL36A22d1 Tomato flower library from a mixture of developmental stages Solanum lycopersicum cDNA clone cC-esflcLEL36A22d1, mRNA sequence
scaffold586_contigs=6	515392	gi|343481583|gb|JK340933.1|JK340933	154	81.6	125	0.02	81.17	12	5	404624	404738	144	21	6e-15	93.5	HTT-25 Solanum lycopersicum cv. PS-1 heat stressed leaf library Solanum lycopersicum cDNA clone HTT-25 5', mRNA sequence
scaffold586_contigs=6	515392	gi|343481611|gb|JK340961.1|JK340961	171	80.65	124	0.02	72.51	15	3	404624	404738	154	31	3e-13	87.9	HTT-54 Solanum lycopersicum cv. PS-1 heat stressed leaf library Solanum lycopersicum cDNA clone HTT-54 5', mRNA sequence
scaffold594_contigs=19	622496	gi|150438123|gb|ES896716.1|ES896716	788	80.2	490	0.08	62.18	79	18	591060	591540	490	10	3e-93	353	LET107_2007-04-24/LET107_G11_042_1 Solanum lycopersicum trichomes Solanum lycopersicum cDNA, mRNA sequence
scaffold594_contigs=19	622496	gi|150438151|gb|ES896744.1|ES896744	813	79.8	490	0.08	60.27	81	18	591060	591540	495	15	4e-92	350	LET108_2007-04-24/LET108_C01_006_1 Solanum lycopersicum trichomes Solanum lycopersicum cDNA, mRNA sequence
scaffold597_contigs=5	308198	gi|16238762|gb|BI928052.1|BI928052	760	89.23	520	0.17	68.42	45	11	249769	250283	760	247	1e-179	640	EST547941 tomato flower, 3 - 8 mm buds Solanum lycopersicum cDNA clone cTOB24G24 5' end, mRNA sequence
scaffold597_contigs=5	308198	gi|7336187|gb|AW623160.1|AW623160	473	88.63	475	0.15	100	47	7	249754	250224	473	2	4e-159	571	EST321105 tomato flower buds 3-8 mm, Cornell University Solanum lycopersicum cDNA clone cTOB8L9 5', mRNA sequence
scaffold597_contigs=5	308198	gi|12626625|gb|BG126437.1|BG126437	583	89.74	429	0.14	73.58	39	5	249708	250133	438	12	8e-151	544	EST472083 tomato shoot/meristem Solanum lycopersicum cDNA clone cTOF12G8 5' sequence, mRNA sequence
scaffold597_contigs=5	308198	gi|6530262|gb|AW219472.1|AW219472	532	88.44	398	0.13	74.81	36	10	249708	250097	399	4	4e-129	472	EST301870 tomato root during/after fruit set, Cornell University Solanum lycopersicum cDNA clone cLEX4A18, mRNA sequence
scaffold597_contigs=5	308198	gi|58253114|gb|BP909643.1|BP909643	478	88.86	386	0.13	80.75	37	6	249901	250283	476	94	1e-128	470	BP909643 Lycopersicon esculentum leaf Solanum lycopersicum cDNA clone LC16CD11 5', mRNA sequence
scaffold597_contigs=5	308198	gi|58256275|gb|BP910939.1|BP910939	479	89.85	266	0.09	55.53	25	2	250019	250283	479	215	1e-89	340	BP910939 Lycopersicon esculentum leaf Solanum lycopersicum cDNA clone LC21DC03 5', mRNA sequence
scaffold597_contigs=5	308198	gi|58256372|gb|BP911036.1|BP911036	477	89.68	252	0.08	52.83	24	2	250033	250283	477	227	1e-83	320	BP911036 Lycopersicon esculentum leaf Solanum lycopersicum cDNA clone LC22BA03 5', mRNA sequence
scaffold597_contigs=5	308198	gi|58256346|gb|BP911010.1|BP911010	480	90.08	242	0.08	50.42	22	2	250043	250283	480	240	2e-81	313	BP911010 Lycopersicon esculentum leaf Solanum lycopersicum cDNA clone LC22AE08 5', mRNA sequence
scaffold597_contigs=5	308198	gi|58251334|gb|BP907863.1|BP907863	476	89.96	239	0.08	50.21	22	2	250046	250283	476	239	1e-79	307	BP907863 Lycopersicon esculentum leaf Solanum lycopersicum cDNA clone LC09DE09 5', mRNA sequence
scaffold598_contigs=2	191831	gi|117706086|gb|DB725363.1|DB725363	747	90.4	375	0.2	50.2	29	6	108984	109355	160	530	8e-134	486	DB725363 Solanum lycopersicum cv. Micro-Tom fruit Solanum lycopersicum cDNA clone LEFL2049D10 5', mRNA sequence
scaffold607_contigs=8	186893	gi|9433416|gb|BE435573.1|BE435573	454	75	260	0.14	57.27	50	9	138421	138677	448	201	3e-19	106	EST406651 tomato breaker fruit, TIGR Solanum lycopersicum cDNA clone cLEG27N14, mRNA sequence
scaffold610_contigs=4	103420	gi|5269507|gb|AI771466.1|AI771466	245	81.88	138	0.13	56.33	21	4	76149	76284	2	137	9e-22	113	EST252566 tomato ovary, TAMU Solanum lycopersicum cDNA clone cLED29B22, mRNA sequence
scaffold619_contigs=14	423449	gi|225397911|gb|FS202917.1|FS202917	499	79.77	257	0.06	51.5	44	8	47557	47809	473	221	3e-41	180	FS202917 Solanum lycopersicum cv Micro-Tom root Solanum lycopersicum cDNA clone LEFL3155C06 5', mRNA sequence
scaffold619_contigs=14	423449	gi|58217534|gb|BP881011.1|BP881011	482	79.38	257	0.06	53.32	49	4	47524	47778	257	3	1e-40	178	BP881011 Lycopersicon esculentum maturing fruit Solanum lycopersicum cDNA clone FA19AC01 5', mRNA sequence
scaffold620_contigs=3	128302	gi|555940193|gb|GH204218.1|GH204218	666	79.5	595	0.46	89.34	110	12	22422	23010	28	616	9e-112	412	P10B11 Geraniol treated Tomato seedling subtraction library Solanum lycopersicum cDNA, mRNA sequence
scaffold620_contigs=3	128302	gi|15194400|gb|BI421141.1|BI421141	692	79.65	575	0.45	83.09	104	13	22443	23010	11	579	2e-108	401	EST531807 tomato callus, TAMU Solanum lycopersicum cDNA clone cLEC66E11 5' end, mRNA sequence
scaffold620_contigs=3	128302	gi|88605764|gb|DY523621.1|DY523621	512	80.42	480	0.37	93.75	86	8	22535	23010	8	483	1e-95	359	EST297 LA2711 Reverse SSH library Solanum lycopersicum cDNA clone 4J16, mRNA sequence
scaffold620_contigs=3	128302	gi|58240047|gb|BP896576.1|BP896576	481	80.37	382	0.3	79.42	71	4	22631	23010	1	380	6e-74	287	BP896576 Lycopersicon esculentum leaf Solanum lycopersicum cDNA clone LA11AA10 5', mRNA sequence
scaffold620_contigs=3	128302	gi|58240721|gb|BP897250.1|BP897250	470	79.95	369	0.29	78.51	70	4	22644	23010	4	370	2e-68	268	BP897250 Lycopersicon esculentum leaf Solanum lycopersicum cDNA clone LA12DH03 5', mRNA sequence
scaffold620_contigs=3	128302	gi|58240635|gb|BP897164.1|BP897164	481	80.06	326	0.25	67.78	63	2	22686	23010	1	325	5e-60	241	BP897164 Lycopersicon esculentum leaf Solanum lycopersicum cDNA clone LA12CH07 5', mRNA sequence
scaffold620_contigs=3	128302	gi|16221519|gb|BI923076.1|BI923076	566	79.66	295	0.23	52.12	58	2	22717	23010	1	294	4e-51	211	EST542980 tomato callus Solanum lycopersicum cDNA clone cLEC79M18 5' end, mRNA sequence
scaffold623_contigs=13	432945	gi|2897361|gb|AA824883.1|AA824883	458	85.62	452	0.1	98.69	63	2	196315	196765	8	458	4e-130	475	CT171.UNI Tomato Leaf cDNA from cv. VFNT cherry Solanum lycopersicum cDNA clone CT171, mRNA sequence
scaffold627_contigs=2	222810	gi|12630267|gb|BG130079.1|BG130079	671	80.24	410	0.18	61.1	64	17	47263	47662	123	525	2e-75	292	EST475725 tomato shoot/meristem Solanum lycopersicum cDNA clone cTOF29A18 5' sequence, mRNA sequence
scaffold627_contigs=2	222810	gi|58217252|gb|BP880729.1|BP880729	475	80.24	410	0.18	86.32	64	17	47263	47662	68	470	2e-75	292	BP880729 Lycopersicon esculentum maturing fruit Solanum lycopersicum cDNA clone FA18BB01 5', mRNA sequence
scaffold631_contigs=3	140321	gi|150437279|gb|ES895872.1|ES895872	246	89.17	157	0.11	63.82	13	4	9629	9783	89	243	1e-46	196	LET096_2007-03-01/LET096_D04_013_1 Solanum lycopersicum trichomes Solanum lycopersicum cDNA, mRNA sequence
scaffold631_contigs=3	140321	gi|6061875|gb|AW096280.1|AW096280	170	91.51	106	0.08	62.35	7	2	9629	9733	43	147	4e-31	145	EST289460 tomato mixed elicitor, BTI Solanum lycopersicum cDNA clone cLET37I22, mRNA sequence
scaffold634_contigs=5	181485	gi|7410237|gb|AW648999.1|AW648999	562	86.05	337	0.19	59.96	43	4	126974	127308	157	491	2e-95	359	EST327453 tomato germinating seedlings, TAMU Solanum lycopersicum cDNA clone cLEI6B22 5', mRNA sequence
scaffold634_contigs=5	181485	gi|18813467|gb|BM535091.1|BM535091	629	86.05	337	0.19	53.58	43	4	126974	127308	92	426	2e-95	359	EST588113 tomato breaker fruit Solanum lycopersicum cDNA clone cLEG64D15 5' end, mRNA sequence
scaffold634_contigs=5	181485	gi|58243957|gb|BP900486.1|BP900486	498	86.05	337	0.19	67.67	43	4	126974	127308	1	335	2e-95	359	BP900486 Lycopersicon esculentum leaf Solanum lycopersicum cDNA clone LA22DH09 5', mRNA sequence
scaffold634_contigs=5	181485	gi|6532704|gb|AW221020.1|AW221020	484	85.67	335	0.18	69.21	43	5	126974	127306	63	394	4e-92	348	EST297489 tomato fruit mature green, TAMU Solanum lycopersicum cDNA clone cLEF3K8, mRNA sequence
scaffold634_contigs=5	181485	gi|9440668|gb|BE441168.1|BE441168	637	85.46	337	0.19	52.9	43	5	126974	127308	125	457	1e-91	346	EST408438 tomato developing/immature green fruit Solanum lycopersicum cDNA clone cLEM6I21 similar to Vigna radiata pyrophosphatase, mRNA sequence
scaffold634_contigs=5	181485	gi|9455843|gb|BE450340.1|BE450340	528	86.11	324	0.18	61.36	41	4	126987	127308	6	327	1e-91	346	EST401227 tomato root, plants pre-anthesis, Cornell University Solanum lycopersicum cDNA clone cLEY12P10, mRNA sequence
scaffold634_contigs=5	181485	gi|10903030|gb|BF097320.1|BF097320	496	85.37	287	0.16	57.86	38	4	126974	127258	204	488	5e-76	294	EST400698 tomato nutrient deficient roots Solanum lycopersicum cDNA clone cLEW20M7 5' sequence, mRNA sequence
scaffold634_contigs=5	181485	gi|9456432|gb|BE450929.1|BE450929	478	86.61	239	0.13	50	30	2	127071	127308	38	275	1e-66	263	EST401816 tomato root, plants pre-anthesis, Cornell University Solanum lycopersicum cDNA clone cLEY15P11, mRNA sequence
scaffold634_contigs=5	181485	gi|6059106|gb|AW093511.1|AW093511	368	86.38	235	0.13	63.86	28	4	127071	127303	74	306	9e-64	254	EST286691 tomato mixed elicitor, BTI Solanum lycopersicum cDNA clone cLET25I1, mRNA sequence
scaffold634_contigs=5	181485	gi|58239862|gb|BP896391.1|BP896391	302	85.64	188	0.1	62.25	25	2	127094	127280	1	187	1e-46	196	BP896391 Lycopersicon esculentum leaf Solanum lycopersicum cDNA clone LA08DF11 5', mRNA sequence
scaffold634_contigs=5	181485	gi|5274222|gb|AI776181.1|AI776181	108	90.82	98	0.05	90.74	9	0	127107	127204	1	98	4e-27	132	EST257281 tomato resistant, Cornell Solanum lycopersicum cDNA clone cLER17P11, mRNA sequence
scaffold634_contigs=5	181485	gi|12633977|gb|BG133789.1|BG133789	114	89.9	99	0.05	86.84	8	2	127107	127204	3	100	2e-25	126	EST466681 tomato crown gall Solanum lycopersicum cDNA clone cTOE14K15 5' sequence, mRNA sequence
scaffold634_contigs=5	181485	gi|117689430|gb|DB688634.1|DB688634	182	89.01	91	0.05	50	8	2	130366	130455	12	101	5e-21	111	DB688634 Solanum lycopersicum cv. Micro-Tom leaf Solanum lycopersicum cDNA clone LEFL1033CE05 5', mRNA sequence
scaffold635_contigs=5	281070	gi|261469696|gb|GT168453.1|GT168453	111	91.89	74	0.03	66.67	5	1	223117	223190	4	76	5e-18	102	M82T7el_03_H21_T7-ZL LA3475 Type VII trichomes Solanum lycopersicum cDNA, mRNA sequence
scaffold640_contigs=3	124605	gi|4383392|gb|AI488021.1|AI488021	472	76.57	478	0.38	100	88	23	115393	115858	5	470	5e-60	241	EST246343 tomato ovary, TAMU Solanum lycopersicum cDNA clone cLED19C6, mRNA sequence
scaffold641_contigs=2	186394	gi|117711159|gb|DB682831.1|DB682831	678	76.58	491	0.26	72.42	101	13	13066	13549	188	671	7e-65	257	DB682831 Solanum lycopersicum cv. Micro-Tom leaf Solanum lycopersicum cDNA clone LEFL1014DB10 5', mRNA sequence
scaffold641_contigs=2	186394	gi|117686892|gb|DB695161.1|DB695161	634	76.57	461	0.25	72.71	94	13	13066	13519	181	634	7e-60	241	DB695161 Solanum lycopersicum cv. Micro-Tom leaf Solanum lycopersicum cDNA clone LEFL1053CG11 5', mRNA sequence
scaffold641_contigs=2	186394	gi|7646617|gb|AW737672.1|AW737672	617	76.34	465	0.25	75.36	94	15	13066	13522	160	616	3e-58	235	EST339099 tomato flower buds, anthesis, Cornell University Solanum lycopersicum cDNA clone cTOD3N22 5', mRNA sequence
scaffold641_contigs=2	186394	gi|9503513|gb|BE459211.1|BE459211	511	76.77	396	0.21	77.5	82	10	13066	13456	115	505	1e-51	213	EST414503 tomato developing/immature green fruit Solanum lycopersicum cDNA clone cLEM5J14, mRNA sequence
scaffold641_contigs=2	186394	gi|225417712|gb|FS200747.1|FS200747	503	76.77	396	0.21	78.73	82	10	13066	13456	109	499	1e-51	213	FS200747 Solanum lycopersicum cv Micro-Tom root Solanum lycopersicum cDNA clone LEFL3144P05 5', mRNA sequence
scaffold641_contigs=2	186394	gi|58240527|gb|BP897056.1|BP897056	491	76.86	350	0.19	71.28	73	8	13066	13411	146	491	7e-45	191	BP897056 Lycopersicon esculentum leaf Solanum lycopersicum cDNA clone LA12BF12 5', mRNA sequence
scaffold641_contigs=2	186394	gi|58243784|gb|BP900313.1|BP900313	482	76.61	342	0.18	70.95	72	8	13066	13403	145	482	4e-42	182	BP900313 Lycopersicon esculentum leaf Solanum lycopersicum cDNA clone LA22BG10 5', mRNA sequence
scaffold641_contigs=2	186394	gi|58241405|gb|BP897934.1|BP897934	482	76.51	332	0.18	68.88	70	8	13066	13393	155	482	7e-40	174	BP897934 Lycopersicon esculentum leaf Solanum lycopersicum cDNA clone LA14DG09 5', mRNA sequence
scaffold641_contigs=2	186394	gi|58241419|gb|BP897948.1|BP897948	486	76.36	330	0.18	67.9	70	8	13066	13391	161	486	9e-39	171	BP897948 Lycopersicon esculentum leaf Solanum lycopersicum cDNA clone LA15AA01 5', mRNA sequence
scaffold641_contigs=2	186394	gi|5890001|gb|AW031161.1|AW031161	406	80.58	206	0.11	50.74	40	0	13066	13271	92	297	2e-35	159	EST274699 tomato callus, TAMU Solanum lycopersicum cDNA clone cLEC35C23, mRNA sequence
scaffold641_contigs=2	186394	gi|225398206|gb|FS181621.1|FS181621	365	80.58	206	0.11	56.44	40	0	13066	13271	90	295	2e-35	159	FS181621 Solanum lycopersicum cv Micro-Tom root Solanum lycopersicum cDNA clone LEFL3013E07 5', mRNA sequence
scaffold641_contigs=2	186394	gi|225399458|gb|FS181695.1|FS181695	386	80.58	206	0.11	53.37	40	0	13066	13271	111	316	2e-35	159	FS181695 Solanum lycopersicum cv Micro-Tom root Solanum lycopersicum cDNA clone LEFL3013I07 5', mRNA sequence
scaffold645_contigs=7	136549	gi|58228100|gb|BP884629.1|BP884629	485	82.26	248	0.18	51.13	36	8	50164	50407	227	470	5e-50	207	BP884629 Lycopersicon esculentum maturing fruit Solanum lycopersicum cDNA clone FA29AH06 5', mRNA sequence
scaffold650_contigs=1	68033	gi|15195167|gb|BI421550.1|BI421550	748	77.7	574	0.84	76.74	116	12	44166	44733	167	734	2e-90	340	EST532216 tomato callus, TAMU Solanum lycopersicum cDNA clone cLEC67A4 5' end, mRNA sequence
scaffold650_contigs=1	68033	gi|16226636|gb|BI924107.1|BI924107	786	77.18	574	0.84	73.03	117	14	44166	44732	216	782	9e-85	322	EST543996 tomato flower, buds 0-3 mm Solanum lycopersicum cDNA clone cTOA22G8 5' end, mRNA sequence
scaffold650_contigs=1	68033	gi|5278218|gb|AI780177.1|AI780177	547	77.8	527	0.77	96.34	107	10	44166	44687	26	547	4e-83	316	EST261056 tomato susceptible, Cornell Solanum lycopersicum cDNA clone cLES10L24, mRNA sequence
scaffold650_contigs=1	68033	gi|117697860|gb|DB694555.1|DB694555	681	77.91	507	0.75	74.45	104	8	44166	44668	177	679	7e-81	309	DB694555 Solanum lycopersicum cv. Micro-Tom leaf Solanum lycopersicum cDNA clone LEFL1051DC06 5', mRNA sequence
scaffold650_contigs=1	68033	gi|12623635|gb|BG123447.1|BG123447	745	77.73	512	0.75	68.72	104	10	44166	44672	236	742	9e-80	305	EST469093 tomato shoot/meristem Solanum lycopersicum cDNA clone cTOF1P16 5' sequence, mRNA sequence
scaffold650_contigs=1	68033	gi|13778433|gb|BG643222.1|BG643222	736	77.58	513	0.75	69.7	103	11	44166	44672	227	733	4e-78	300	EST511416 tomato shoot/meristem Solanum lycopersicum cDNA clone cTOF26P8 5' sequence, mRNA sequence
scaffold650_contigs=1	68033	gi|58244133|gb|BP900662.1|BP900662	487	78.41	477	0.7	97.95	91	12	44292	44762	17	487	4e-78	300	BP900662 Lycopersicon esculentum leaf Solanum lycopersicum cDNA clone LA23CC03 5', mRNA sequence
scaffold650_contigs=1	68033	gi|117680961|gb|DB706115.1|DB706115	708	77.85	492	0.72	69.49	101	8	44166	44653	221	708	1e-77	298	DB706115 Solanum lycopersicum cv. Micro-Tom leaf Solanum lycopersicum cDNA clone LEFL1090CE03 5', mRNA sequence
scaffold650_contigs=1	68033	gi|117718670|gb|DB684131.1|DB684131	689	77.71	489	0.72	70.97	101	8	44166	44650	205	689	7e-76	292	DB684131 Solanum lycopersicum cv. Micro-Tom leaf Solanum lycopersicum cDNA clone LEFL1018DG05 5', mRNA sequence
scaffold650_contigs=1	68033	gi|58217420|gb|BP880897.1|BP880897	479	77.85	483	0.71	100	97	10	44229	44706	2	479	2e-75	291	BP880897 Lycopersicon esculentum maturing fruit Solanum lycopersicum cDNA clone FA18CH09 5', mRNA sequence
scaffold650_contigs=1	68033	gi|117684674|gb|DB686923.1|DB686923	663	77.64	492	0.72	74.21	101	9	44166	44653	177	663	2e-75	291	DB686923 Solanum lycopersicum cv. Micro-Tom leaf Solanum lycopersicum cDNA clone LEFL1027CF02 5', mRNA sequence
scaffold650_contigs=1	68033	gi|8108878|gb|AW933381.1|AW933381	598	77.78	477	0.7	79.77	100	6	44166	44639	125	598	9e-75	289	EST359320 tomato fruit mature green, TAMU Solanum lycopersicum cDNA clone cLEF54K8 5', mRNA sequence
scaffold650_contigs=1	68033	gi|13778890|gb|BG643665.1|BG643665	639	77.62	478	0.7	74.8	99	8	44166	44639	166	639	4e-73	283	EST511859 tomato shoot/meristem Solanum lycopersicum cDNA clone cTOF32A19 5' sequence, mRNA sequence
scaffold650_contigs=1	68033	gi|58239636|gb|BP896165.1|BP896165	495	77.64	474	0.7	95.76	100	6	44166	44636	25	495	4e-73	283	BP896165 Lycopersicon esculentum leaf Solanum lycopersicum cDNA clone LA05CC12 5', mRNA sequence
scaffold650_contigs=1	68033	gi|150437702|gb|ES896295.1|ES896295	806	76.57	495	0.73	61.41	107	9	44166	44656	261	750	5e-72	279	LET102_2007-04-18/LET102_E04_012_1 Solanum lycopersicum trichomes Solanum lycopersicum cDNA, mRNA sequence
scaffold650_contigs=1	68033	gi|58241602|gb|BP898131.1|BP898131	483	77.92	453	0.67	93.79	94	6	44166	44615	22	471	2e-71	278	BP898131 Lycopersicon esculentum leaf Solanum lycopersicum cDNA clone LA15CB10 5', mRNA sequence
scaffold650_contigs=1	68033	gi|117677043|gb|DB717328.1|DB717328	705	76.94	490	0.72	69.5	103	10	44166	44650	221	705	2e-71	278	DB717328 Solanum lycopersicum cv. Micro-Tom fruit Solanum lycopersicum cDNA clone LEFL2025K23 5', mRNA sequence
scaffold650_contigs=1	68033	gi|5600818|gb|AI894916.1|AI894916	694	77.88	452	0.66	65.13	94	6	44166	44614	235	683	7e-71	276	EST264359 tomato callus, TAMU Solanum lycopersicum cDNA clone cLEC6C8, mRNA sequence
scaffold650_contigs=1	68033	gi|7646849|gb|AW737904.1|AW737904	683	77.61	451	0.66	66.03	95	6	44166	44613	236	683	3e-69	270	EST339331 tomato flower buds, anthesis, Cornell University Solanum lycopersicum cDNA clone cTOD4J23 5', mRNA sequence
scaffold650_contigs=1	68033	gi|117700014|gb|DB703865.1|DB703865	634	77.8	437	0.64	68.93	91	6	44166	44599	199	632	1e-67	265	DB703865 Solanum lycopersicum cv. Micro-Tom leaf Solanum lycopersicum cDNA clone LEFL1080DC06 5', mRNA sequence
scaffold650_contigs=1	68033	gi|117681562|gb|DB700053.1|DB700053	616	77.4	438	0.64	71.1	91	8	44166	44599	177	610	3e-64	254	DB700053 Solanum lycopersicum cv. Micro-Tom leaf Solanum lycopersicum cDNA clone LEFL1069CB03 5', mRNA sequence
scaffold650_contigs=1	68033	gi|117698963|gb|DB701725.1|DB701725	651	77.49	431	0.63	66.21	91	6	44166	44593	221	648	3e-64	254	DB701725 Solanum lycopersicum cv. Micro-Tom leaf Solanum lycopersicum cDNA clone LEFL1074CB06 5', mRNA sequence
scaffold650_contigs=1	68033	gi|5278319|gb|AI780278.1|AI780278	592	77.26	431	0.63	72.8	89	8	44166	44593	167	591	5e-62	246	EST261157 tomato susceptible, Cornell Solanum lycopersicum cDNA clone cLES11D7, mRNA sequence
scaffold650_contigs=1	68033	gi|117721798|gb|DB710278.1|DB710278	751	76.52	443	0.65	58.99	98	6	44166	44606	313	751	2e-61	244	DB710278 Solanum lycopersicum cv. Micro-Tom fruit Solanum lycopersicum cDNA clone LEFL2004N07 5', mRNA sequence
scaffold650_contigs=1	68033	gi|117679464|gb|DB717383.1|DB717383	638	76.92	416	0.61	65.2	90	6	44166	44578	226	638	1e-58	235	DB717383 Solanum lycopersicum cv. Micro-Tom fruit Solanum lycopersicum cDNA clone LEFL2025N16 5', mRNA sequence
scaffold650_contigs=1	68033	gi|117719153|gb|DB704726.1|DB704726	623	77.39	398	0.59	63.88	84	6	44166	44560	221	615	2e-57	231	DB704726 Solanum lycopersicum cv. Micro-Tom leaf Solanum lycopersicum cDNA clone LEFL1086BF04 5', mRNA sequence
scaffold650_contigs=1	68033	gi|117721344|gb|DB697873.1|DB697873	621	77.39	398	0.59	64.09	84	6	44166	44560	221	615	2e-57	231	DB697873 Solanum lycopersicum cv. Micro-Tom leaf Solanum lycopersicum cDNA clone LEFL1062AH10 5', mRNA sequence
scaffold650_contigs=1	68033	gi|16229383|gb|BI924949.1|BI924949	726	76.53	409	0.6	56.34	88	8	44166	44572	316	718	4e-53	217	EST544838 tomato flower, buds 0-3 mm Solanum lycopersicum cDNA clone cTOA25C23 5' end, mRNA sequence
scaffold650_contigs=1	68033	gi|5276181|gb|AI778140.1|AI778140	561	77.44	359	0.53	63.99	77	4	44166	44522	204	560	2e-51	211	EST259019 tomato susceptible, Cornell Solanum lycopersicum cDNA clone cLES4G9, mRNA sequence
scaffold650_contigs=1	68033	gi|5271711|gb|AI773670.1|AI773670	522	77.84	343	0.5	65.71	72	4	44166	44506	171	511	7e-51	209	EST254770 tomato resistant, Cornell Solanum lycopersicum cDNA clone cLER7F18, mRNA sequence
scaffold650_contigs=1	68033	gi|5279350|gb|AI781309.1|AI781309	592	77.84	343	0.5	57.94	72	4	44166	44506	236	576	7e-51	209	EST262188 tomato susceptible, Cornell Solanum lycopersicum cDNA clone cLES15C7, mRNA sequence
scaffold650_contigs=1	68033	gi|7646283|gb|AW737422.1|AW737422	592	77.84	343	0.5	57.94	72	4	44166	44506	236	576	7e-51	209	EST338765 tomato flower buds, anthesis, Cornell University Solanum lycopersicum cDNA clone cTOD2J24 5', mRNA sequence
scaffold650_contigs=1	68033	gi|18261377|gb|BM409747.1|BM409747	531	77.84	343	0.5	64.6	72	4	44166	44506	175	515	7e-51	209	EST584074 tomato breaker fruit Solanum lycopersicum cDNA clone cLEG49N8 5' end, mRNA sequence
scaffold650_contigs=1	68033	gi|117708467|gb|DB689764.1|DB689764	603	77.84	343	0.5	56.88	72	4	44166	44506	253	593	7e-51	209	DB689764 Solanum lycopersicum cv. Micro-Tom leaf Solanum lycopersicum cDNA clone LEFL1037AB08 5', mRNA sequence
scaffold650_contigs=1	68033	gi|5271024|gb|AI772983.1|AI772983	516	77.62	344	0.51	66.67	71	6	44166	44506	170	510	3e-49	204	EST254083 tomato resistant, Cornell Solanum lycopersicum cDNA clone cLER4P23, mRNA sequence
scaffold650_contigs=1	68033	gi|5273124|gb|AI775083.1|AI775083	513	77.62	344	0.51	67.06	71	6	44166	44506	167	507	3e-49	204	EST256183 tomato resistant, Cornell Solanum lycopersicum cDNA clone cLER14B3, mRNA sequence
scaffold650_contigs=1	68033	gi|117702340|gb|DB702761.1|DB702761	593	76.44	382	0.56	64.42	83	5	44166	44545	214	590	4e-48	200	DB702761 Solanum lycopersicum cv. Micro-Tom leaf Solanum lycopersicum cDNA clone LEFL1077CG02 5', mRNA sequence
scaffold650_contigs=1	68033	gi|5896903|gb|AW038149.1|AW038149	587	77.03	344	0.51	58.6	73	6	44166	44506	239	579	7e-46	193	EST279806 tomato mixed elicitor, BTI Solanum lycopersicum cDNA clone cLET1B10, mRNA sequence
scaffold650_contigs=1	68033	gi|58245345|gb|BP901874.1|BP901874	483	77.25	334	0.49	69.15	72	4	44166	44497	152	483	7e-46	193	BP901874 Lycopersicon esculentum leaf Solanum lycopersicum cDNA clone LA27AG11 5', mRNA sequence
scaffold650_contigs=1	68033	gi|58243463|gb|BP899992.1|BP899992	482	78.07	301	0.44	62.45	64	2	44166	44465	173	472	9e-45	189	BP899992 Lycopersicon esculentum leaf Solanum lycopersicum cDNA clone LA21BH12 5', mRNA sequence
scaffold650_contigs=1	68033	gi|58244633|gb|BP901162.1|BP901162	467	78.07	301	0.44	64.45	64	2	44166	44465	166	465	9e-45	189	BP901162 Lycopersicon esculentum leaf Solanum lycopersicum cDNA clone LA25AC12 5', mRNA sequence
scaffold650_contigs=1	68033	gi|58249672|gb|BP906201.1|BP906201	472	78.07	301	0.44	63.77	64	2	44166	44465	144	443	9e-45	189	BP906201 Lycopersicon esculentum leaf Solanum lycopersicum cDNA clone LC03AA08 5', mRNA sequence
scaffold650_contigs=1	68033	gi|58250202|gb|BP906731.1|BP906731	481	78.07	301	0.44	62.58	64	2	44166	44465	160	459	9e-45	189	BP906731 Lycopersicon esculentum leaf Solanum lycopersicum cDNA clone LC05AG12 5', mRNA sequence
scaffold650_contigs=1	68033	gi|58250504|gb|BP907033.1|BP907033	483	78.07	301	0.44	62.32	64	2	44166	44465	163	462	9e-45	189	BP907033 Lycopersicon esculentum leaf Solanum lycopersicum cDNA clone LC06BH09 5', mRNA sequence
scaffold650_contigs=1	68033	gi|58253138|gb|BP909667.1|BP909667	479	78.07	301	0.44	62.84	64	2	44166	44465	163	462	9e-45	189	BP909667 Lycopersicon esculentum leaf Solanum lycopersicum cDNA clone LC16CG08 5', mRNA sequence
scaffold650_contigs=1	68033	gi|58255846|gb|BP910510.1|BP910510	486	78.07	301	0.44	61.93	64	2	44166	44465	158	457	9e-45	189	BP910510 Lycopersicon esculentum leaf Solanum lycopersicum cDNA clone LC20AD02 5', mRNA sequence
scaffold650_contigs=1	68033	gi|58241508|gb|BP898037.1|BP898037	482	78.35	291	0.43	60.37	61	2	44166	44455	193	482	3e-44	187	BP898037 Lycopersicon esculentum leaf Solanum lycopersicum cDNA clone LA15BA06 5', mRNA sequence
scaffold650_contigs=1	68033	gi|58242229|gb|BP898758.1|BP898758	481	78.35	291	0.43	60.5	61	2	44166	44455	189	478	3e-44	187	BP898758 Lycopersicon esculentum leaf Solanum lycopersicum cDNA clone LA17CB04 5', mRNA sequence
scaffold650_contigs=1	68033	gi|58244128|gb|BP900657.1|BP900657	502	78.35	291	0.43	57.97	61	2	44166	44455	210	499	3e-44	187	BP900657 Lycopersicon esculentum leaf Solanum lycopersicum cDNA clone LA23CB10 5', mRNA sequence
scaffold650_contigs=1	68033	gi|58245162|gb|BP901691.1|BP901691	482	78.35	291	0.43	60.37	61	2	44166	44455	191	480	3e-44	187	BP901691 Lycopersicon esculentum leaf Solanum lycopersicum cDNA clone LA26CF09 5', mRNA sequence
scaffold650_contigs=1	68033	gi|58245349|gb|BP901878.1|BP901878	482	78.35	291	0.43	60.37	61	2	44166	44455	189	478	3e-44	187	BP901878 Lycopersicon esculentum leaf Solanum lycopersicum cDNA clone LA27AH04 5', mRNA sequence
scaffold650_contigs=1	68033	gi|58251000|gb|BP907529.1|BP907529	483	78.35	291	0.43	60.25	61	2	44166	44455	190	479	3e-44	187	BP907529 Lycopersicon esculentum leaf Solanum lycopersicum cDNA clone LC08CB08 5', mRNA sequence
scaffold650_contigs=1	68033	gi|225409429|gb|FS183134.1|FS183134	580	77.74	301	0.44	51.9	65	2	44166	44465	270	569	1e-43	185	FS183134 Solanum lycopersicum cv Micro-Tom root Solanum lycopersicum cDNA clone LEFL3025K19 5', mRNA sequence
scaffold650_contigs=1	68033	gi|5270119|gb|AI772078.1|AI772078	454	78.57	280	0.41	61.67	58	2	44166	44444	167	445	4e-43	183	EST253178 tomato resistant, Cornell Solanum lycopersicum cDNA clone cLER1J1, mRNA sequence
scaffold650_contigs=1	68033	gi|58240609|gb|BP897138.1|BP897138	488	78.57	280	0.41	57.38	58	2	44166	44444	209	487	4e-43	183	BP897138 Lycopersicon esculentum leaf Solanum lycopersicum cDNA clone LA12CF02 5', mRNA sequence
scaffold650_contigs=1	68033	gi|58241496|gb|BP898025.1|BP898025	482	78.57	280	0.41	58.09	58	2	44166	44444	204	482	4e-43	183	BP898025 Lycopersicon esculentum leaf Solanum lycopersicum cDNA clone LA15AH05 5', mRNA sequence
scaffold650_contigs=1	68033	gi|58250381|gb|BP906910.1|BP906910	485	78.57	280	0.41	57.73	58	2	44166	44444	203	481	4e-43	183	BP906910 Lycopersicon esculentum leaf Solanum lycopersicum cDNA clone LC06AA07 5', mRNA sequence
scaffold650_contigs=1	68033	gi|117695650|gb|DB701124.1|DB701124	501	78.57	280	0.41	55.89	58	2	44166	44444	221	499	4e-43	183	DB701124 Solanum lycopersicum cv. Micro-Tom leaf Solanum lycopersicum cDNA clone LEFL1072DB08 5', mRNA sequence
scaffold650_contigs=1	68033	gi|58241640|gb|BP898169.1|BP898169	480	78.42	278	0.41	57.92	58	2	44166	44442	204	480	6e-42	180	BP898169 Lycopersicon esculentum leaf Solanum lycopersicum cDNA clone LA15CF04 5', mRNA sequence
scaffold650_contigs=1	68033	gi|5278763|gb|AI780626.1|AI780626	492	79.52	249	0.37	50.61	49	2	44166	44413	231	478	7e-41	176	EST261601 tomato susceptible, Cornell Solanum lycopersicum cDNA clone cLES12N9, mRNA sequence
scaffold650_contigs=1	68033	gi|58216278|gb|BP879755.1|BP879755	483	79.52	249	0.37	51.55	49	2	44166	44413	235	482	7e-41	176	BP879755 Lycopersicon esculentum maturing fruit Solanum lycopersicum cDNA clone FA15CD02 5', mRNA sequence
scaffold650_contigs=1	68033	gi|58217595|gb|BP881072.1|BP881072	483	79.52	249	0.37	51.55	49	2	44166	44413	227	474	7e-41	176	BP881072 Lycopersicon esculentum maturing fruit Solanum lycopersicum cDNA clone FA19AH06 5', mRNA sequence
scaffold650_contigs=1	68033	gi|58239439|gb|BP895968.1|BP895968	454	79.52	249	0.37	54.85	49	2	44166	44413	187	434	7e-41	176	BP895968 Lycopersicon esculentum leaf Solanum lycopersicum cDNA clone LA04AB08 5', mRNA sequence
scaffold650_contigs=1	68033	gi|58240423|gb|BP896952.1|BP896952	481	79.52	249	0.37	51.77	49	2	44166	44413	226	473	7e-41	176	BP896952 Lycopersicon esculentum leaf Solanum lycopersicum cDNA clone LA12AD11 5', mRNA sequence
scaffold650_contigs=1	68033	gi|58241315|gb|BP897844.1|BP897844	465	79.52	249	0.37	53.55	49	2	44166	44413	197	444	7e-41	176	BP897844 Lycopersicon esculentum leaf Solanum lycopersicum cDNA clone LA14CG02 5', mRNA sequence
scaffold650_contigs=1	68033	gi|58242545|gb|BP899074.1|BP899074	412	79.52	249	0.37	60.44	49	2	44166	44413	153	400	7e-41	176	BP899074 Lycopersicon esculentum leaf Solanum lycopersicum cDNA clone LA18CB10 5', mRNA sequence
scaffold650_contigs=1	68033	gi|58245060|gb|BP901589.1|BP901589	477	79.52	249	0.37	52.2	49	2	44166	44413	203	450	7e-41	176	BP901589 Lycopersicon esculentum leaf Solanum lycopersicum cDNA clone LA26BE04 5', mRNA sequence
scaffold650_contigs=1	68033	gi|117678014|gb|DB685635.1|DB685635	472	79.52	249	0.37	52.75	49	2	44166	44413	221	468	7e-41	176	DB685635 Solanum lycopersicum cv. Micro-Tom leaf Solanum lycopersicum cDNA clone LEFL1023CH04 5', mRNA sequence
scaffold650_contigs=1	68033	gi|58245188|gb|BP901717.1|BP901717	482	79.44	248	0.36	51.45	49	2	44166	44412	236	482	3e-40	174	BP901717 Lycopersicon esculentum leaf Solanum lycopersicum cDNA clone LA26DA01 5', mRNA sequence
scaffold650_contigs=1	68033	gi|10942120|gb|BF112430.1|BF112430	278	79.72	212	0.31	76.26	43	0	44166	44377	63	274	3e-34	154	EST440020 tomato breaker fruit Solanum lycopersicum cDNA clone cLEG41G16 5' sequence, mRNA sequence
scaffold650_contigs=1	68033	gi|5896834|gb|AW038080.1|AW038080	205	79.06	191	0.28	93.17	36	4	44318	44506	1	189	2e-26	128	EST279737 tomato mixed elicitor, BTI Solanum lycopersicum cDNA clone cLET2B2, mRNA sequence
scaffold651_contigs=13	569289	gi|5600292|gb|AI894378.1|AI894378	423	82.6	339	0.06	80.14	43	15	391882	392212	9	339	1e-72	285	EST263833 tomato callus, TAMU Solanum lycopersicum cDNA clone cLEC4E7, mRNA sequence
scaffold651_contigs=13	569289	gi|117682545|gb|DB706334.1|DB706334	202	87.38	103	0.02	50.99	9	4	9745	9845	173	73	1e-21	115	DB706334 Solanum lycopersicum cv. Micro-Tom leaf Solanum lycopersicum cDNA clone LEFL1091BA03 5', mRNA sequence
scaffold651_contigs=13	569289	gi|225412707|gb|FS184036.1|FS184036	150	87.38	103	0.02	68.67	9	4	9745	9845	140	40	1e-21	115	FS184036 Solanum lycopersicum cv Micro-Tom root Solanum lycopersicum cDNA clone LEFL3029B12 5', mRNA sequence
scaffold651_contigs=13	569289	gi|261469224|gb|GT168213.1|GT168213	59	98.25	57	0.01	96.61	1	0	314969	315025	3	59	4e-17	100	M82T7el_05_O13_T7-ZL LA3475 Type VII trichomes Solanum lycopersicum cDNA, mRNA sequence
scaffold651_contigs=13	569289	gi|261469676|gb|GT168433.1|GT168433	59	100	42	0.01	71.19	0	0	314992	315033	4	45	2e-10	78.7	M82T7el_03_K24_T7-ZL LA3475 Type VII trichomes Solanum lycopersicum cDNA, mRNA sequence
scaffold653_contigs=2	17502	gi|261467983|gb|GT167316.1|GT167316	164	87.18	117	0.67	71.34	11	4	17377	17491	118	4	1e-27	130	M82T7el_05_I07_T7-ZL LA3475 Type VII trichomes Solanum lycopersicum cDNA, mRNA sequence
scaffold657_contigs=4	70101	gi|225393571|gb|FS190158.1|FS190158	373	85.04	274	0.39	73.46	38	3	15473	15745	67	338	7e-71	276	FS190158 Solanum lycopersicum cv Micro-Tom root Solanum lycopersicum cDNA clone LEFL3066E09 5', mRNA sequence
scaffold657_contigs=4	70101	gi|5899865|gb|AW041111.1|AW041111	445	84.76	269	0.38	60.45	38	3	15473	15740	114	380	4e-68	267	EST283975 tomato mixed elicitor, BTI Solanum lycopersicum cDNA clone cLET11G19, mRNA sequence
scaffold657_contigs=4	70101	gi|7332848|gb|AW621201.1|AW621201	506	84.76	269	0.38	53.16	38	3	15473	15740	180	446	4e-68	267	EST311999 tomato root during/after fruit set, Cornell University Solanum lycopersicum cDNA clone cLEX11I19 5', mRNA sequence
scaffold657_contigs=4	70101	gi|58237348|gb|BP893877.1|BP893877	482	84.76	269	0.38	55.81	38	3	15473	15740	134	400	4e-68	267	BP893877 Lycopersicon esculentum maturing fruit Solanum lycopersicum cDNA clone FB14AH09 5', mRNA sequence
scaffold657_contigs=4	70101	gi|225391931|gb|FS185560.1|FS185560	474	84.76	269	0.38	56.75	38	3	15473	15740	148	414	4e-68	267	FS185560 Solanum lycopersicum cv Micro-Tom root Solanum lycopersicum cDNA clone LEFL3035N13 5', mRNA sequence
scaffold657_contigs=4	70101	gi|225402942|gb|FS203807.1|FS203807	396	84.76	269	0.38	67.93	38	3	15473	15740	26	292	4e-68	267	FS203807 Solanum lycopersicum cv Micro-Tom root Solanum lycopersicum cDNA clone LEFL3158F19 5', mRNA sequence
scaffold657_contigs=4	70101	gi|7410327|gb|AW649089.1|AW649089	439	84.39	269	0.38	61.28	39	3	15473	15740	153	419	2e-66	261	EST327543 tomato germinating seedlings, TAMU Solanum lycopersicum cDNA clone cLEI7E11 5', mRNA sequence
scaffold657_contigs=4	70101	gi|150433222|gb|ES891815.1|ES891815	447	84.39	269	0.38	60.18	39	3	15473	15740	20	286	2e-66	261	LET037F8_2005-10-04_1/LET037F8_E08_1 Solanum lycopersicum trichomes Solanum lycopersicum cDNA, mRNA sequence
scaffold657_contigs=4	70101	gi|12633147|gb|BG132959.1|BG132959	363	84.77	243	0.35	66.94	34	3	15473	15714	123	363	3e-60	241	EST465851 tomato crown gall Solanum lycopersicum cDNA clone cTOE10H15 5' sequence, mRNA sequence
scaffold664_contigs=6	197689	gi|9433571|gb|BE435728.1|BE435728	615	75.73	412	0.21	66.99	78	19	94713	95113	173	573	1e-43	187	EST406806 tomato breaker fruit, TIGR Solanum lycopersicum cDNA clone cLEG28O18, mRNA sequence
scaffold664_contigs=6	197689	gi|5273137|gb|AI775096.1|AI775096	620	76.47	323	0.16	52.1	58	15	94800	95113	1	314	2e-35	159	EST256196 tomato resistant, Cornell Solanum lycopersicum cDNA clone cLER14D7, mRNA sequence
scaffold669_contigs=3	92049	gi|14681008|gb|BI203284.1|BI203284	746	77.24	413	0.45	55.36	60	25	5906	6297	529	130	3e-51	211	EST521324 cTOS Solanum lycopersicum cDNA clone cTOS1G10 5' end, mRNA sequence
scaffold670_contigs=7	120518	gi|6528902|gb|AW218028.1|AW218028	610	83.76	388	0.32	63.61	53	10	27207	27589	88	470	1e-95	359	EST296743 tomato flower buds, anthesis, Cornell University Solanum lycopersicum cDNA clone cTOD6I9, mRNA sequence
scaffold670_contigs=7	120518	gi|8110070|gb|AW934674.1|AW934674	587	83.76	388	0.32	66.1	53	10	27207	27589	89	471	1e-95	359	EST353566 tomato flower buds 0-3 mm, Cornell University Solanum lycopersicum cDNA clone cTOA8H10 5', mRNA sequence
scaffold670_contigs=7	120518	gi|9455873|gb|BE450370.1|BE450370	478	83.76	388	0.32	81.17	53	10	27207	27589	75	457	1e-95	359	EST401257 tomato root, plants pre-anthesis, Cornell University Solanum lycopersicum cDNA clone cLEY13E23, mRNA sequence
scaffold670_contigs=7	120518	gi|58236018|gb|BP892547.1|BP892547	481	83.76	388	0.32	80.67	53	10	27207	27589	99	481	1e-95	359	BP892547 Lycopersicon esculentum maturing fruit Solanum lycopersicum cDNA clone FB10CA03 5', mRNA sequence
scaffold670_contigs=7	120518	gi|58247522|gb|BP904051.1|BP904051	482	83.76	388	0.32	80.5	53	10	27207	27589	87	469	1e-95	359	BP904051 Lycopersicon esculentum leaf Solanum lycopersicum cDNA clone LB10CB12 5', mRNA sequence
scaffold670_contigs=7	120518	gi|58247861|gb|BP904390.1|BP904390	486	83.76	388	0.32	79.84	53	10	27207	27589	87	469	1e-95	359	BP904390 Lycopersicon esculentum leaf Solanum lycopersicum cDNA clone LB11BG12 5', mRNA sequence
scaffold670_contigs=7	120518	gi|117718332|gb|DB704358.1|DB704358	665	83.76	388	0.32	58.35	53	10	27207	27589	114	496	1e-95	359	DB704358 Solanum lycopersicum cv. Micro-Tom leaf Solanum lycopersicum cDNA clone LEFL1085BB02 5', mRNA sequence
scaffold670_contigs=7	120518	gi|117720222|gb|DB690897.1|DB690897	731	83.76	388	0.32	53.08	53	10	27207	27589	109	491	1e-95	359	DB690897 Solanum lycopersicum cv. Micro-Tom leaf Solanum lycopersicum cDNA clone LEFL1040CG10 5', mRNA sequence
scaffold670_contigs=7	120518	gi|117722823|gb|DB698415.1|DB698415	675	83.76	388	0.32	57.48	53	10	27207	27589	98	480	1e-95	359	DB698415 Solanum lycopersicum cv. Micro-Tom leaf Solanum lycopersicum cDNA clone LEFL1063CG10 5', mRNA sequence
scaffold670_contigs=7	120518	gi|225398810|gb|FS203432.1|FS203432	609	83.76	388	0.32	63.71	53	10	27207	27589	86	468	1e-95	359	FS203432 Solanum lycopersicum cv Micro-Tom root Solanum lycopersicum cDNA clone LEFL3156O23 5', mRNA sequence
scaffold670_contigs=7	120518	gi|5896098|gb|AW037344.1|AW037344	641	83.59	390	0.32	60.84	53	11	27207	27590	84	468	2e-94	355	EST275882 tomato mixed elicitor, BTI Solanum lycopersicum cDNA clone cLET1M17 similar to ribosomal protein S9, putative, mRNA sequence
scaffold670_contigs=7	120518	gi|6956857|gb|AW429036.1|AW429036	526	83.59	390	0.32	74.14	53	11	27207	27590	107	491	2e-94	355	EST306408 tomato flower buds 0-3 mm, Cornell University Solanum lycopersicum cDNA clone cTOA1E22 5', mRNA sequence
scaffold670_contigs=7	120518	gi|9504954|gb|BE460652.1|BE460652	559	83.59	390	0.32	69.77	53	11	27207	27590	100	484	2e-94	355	EST412071 tomato breaker fruit, TIGR Solanum lycopersicum cDNA clone cLEG33M10, mRNA sequence
scaffold670_contigs=7	120518	gi|5899347|gb|AW040497.1|AW040497	556	83.51	388	0.32	69.78	54	10	27207	27589	86	468	5e-94	353	EST283457 tomato mixed elicitor, BTI Solanum lycopersicum cDNA clone cLET7F13, mRNA sequence
scaffold670_contigs=7	120518	gi|58241413|gb|BP897942.1|BP897942	485	83.51	388	0.32	80	54	10	27207	27589	95	477	5e-94	353	BP897942 Lycopersicon esculentum leaf Solanum lycopersicum cDNA clone LA14DH06 5', mRNA sequence
scaffold670_contigs=7	120518	gi|62933148|gb|BW690737.1|BW690737	626	83.51	388	0.32	61.98	54	10	27207	27589	52	434	5e-94	353	BW690737 Lycopersicon esculentum cv. Micro-Tom fruit Solanum lycopersicum cDNA clone FC19CG02 5', mRNA sequence
scaffold670_contigs=7	120518	gi|225398632|gb|FS197365.1|FS197365	540	83.51	388	0.32	71.85	54	10	27207	27589	40	422	5e-94	353	FS197365 Solanum lycopersicum cv Micro-Tom root Solanum lycopersicum cDNA clone LEFL3126M03 5', mRNA sequence
scaffold670_contigs=7	120518	gi|8105058|gb|AW929657.1|AW929657	512	83.33	390	0.32	76.17	54	11	27207	27590	103	487	7e-93	350	EST338445 tomato flower buds 8 mm to pre-anthesis, Cornell University Solanum lycopersicum cDNA clone cTOC10C21 5', mRNA sequence
scaffold670_contigs=7	120518	gi|225415909|gb|FS189301.1|FS189301	605	83.25	388	0.32	64.13	53	11	27207	27589	85	465	9e-92	346	FS189301 Solanum lycopersicum cv Micro-Tom root Solanum lycopersicum cDNA clone LEFL3063C17 5', mRNA sequence
scaffold670_contigs=7	120518	gi|5898641|gb|AW039887.1|AW039887	648	84.88	324	0.27	50	43	6	27269	27589	5	325	2e-84	322	EST282360 tomato mixed elicitor, BTI Solanum lycopersicum cDNA clone cLET13J15, mRNA sequence
scaffold670_contigs=7	120518	gi|12635964|gb|BG135776.1|BG135776	405	84.66	326	0.27	80.49	43	7	27269	27590	16	338	2e-83	318	EST468668 tomato crown gall Solanum lycopersicum cDNA clone cTOE23H19 5' sequence, mRNA sequence
scaffold670_contigs=7	120518	gi|6984718|gb|AW442536.1|AW442536	541	84.57	324	0.27	59.89	44	6	27269	27589	5	325	7e-83	316	EST307466 tomato mixed elicitor, BTI Solanum lycopersicum cDNA clone cLET41E16 5', mRNA sequence
scaffold670_contigs=7	120518	gi|58248253|gb|BP904782.1|BP904782	486	84.43	244	0.2	50.21	32	6	27349	27589	3	243	2e-58	235	BP904782 Lycopersicon esculentum leaf Solanum lycopersicum cDNA clone LB12CA01 5', mRNA sequence
scaffold672_contigs=7	264012	gi|14688116|gb|BI210381.1|BI210381	278	82.76	261	0.1	93.88	43	2	7032	7291	17	276	6e-57	231	EST528432 cTOS Solanum lycopersicum cDNA clone cTOS23M1 5' end, mRNA sequence
scaffold674_contigs=5	471319	gi|116644519|gb|DV104393.2|DV104393	691	76.95	681	0.14	98.55	125	32	388428	389092	677	13	5e-95	359	cheng00447 Reverse subtractive cDNA library of tomato inoculated with Ralstonia solanacearum Solanum lycopersicum cDNA clone CK-RS-2-A19, mRNA sequence
scaffold674_contigs=5	471319	gi|150437666|gb|ES896259.1|ES896259	787	76.73	593	0.13	75.35	112	26	388390	388969	597	18	1e-80	311	LET102_2007-04-18/LET102_A08_032_1 Solanum lycopersicum trichomes Solanum lycopersicum cDNA, mRNA sequence
scaffold674_contigs=5	471319	gi|5274052|gb|AI776011.1|AI776011	538	84.76	315	0.07	58.55	36	10	372492	372799	416	107	6e-79	305	EST257111 tomato resistant, Cornell Solanum lycopersicum cDNA clone cLER17A2, mRNA sequence
scaffold674_contigs=5	471319	gi|6528172|gb|AW217361.1|AW217361	580	84.76	315	0.07	54.31	36	10	372492	372799	418	109	6e-79	305	EST296012 tomato flower buds 0-3 mm, Cornell University Solanum lycopersicum cDNA clone cTOA1A15 similar to 17S rRNA, mRNA sequence
scaffold674_contigs=5	471319	gi|7336394|gb|AW623367.1|AW623367	601	84.76	315	0.07	52.41	36	10	372492	372799	501	192	6e-79	305	EST321312 tomato flower buds 3-8 mm, Cornell University Solanum lycopersicum cDNA clone cTOB10A11 5', mRNA sequence
scaffold674_contigs=5	471319	gi|8105185|gb|AW929784.1|AW929784	475	84.76	315	0.07	66.32	36	10	372492	372799	410	101	6e-79	305	EST354054 tomato flower buds 8 mm to pre-anthesis, Cornell University Solanum lycopersicum cDNA clone cTOC5N9 5', mRNA sequence
scaffold674_contigs=5	471319	gi|9509008|gb|BE463235.1|BE463235	488	84.76	315	0.07	64.55	36	10	372492	372799	481	172	6e-79	305	EST354458 tomato flower buds 8 mm to pre-anthesis, Cornell University Solanum lycopersicum cDNA clone cTOC12A18, mRNA sequence
scaffold674_contigs=5	471319	gi|10903291|gb|BF097581.1|BF097581	539	84.76	315	0.07	58.44	36	10	372492	372799	524	215	6e-79	305	EST415654 tomato nutrient deficient roots Solanum lycopersicum cDNA clone cLEW22D12 5' sequence, mRNA sequence
scaffold674_contigs=5	471319	gi|12634834|gb|BG134646.1|BG134646	540	84.76	315	0.07	58.33	36	10	372492	372799	392	83	6e-79	305	EST467538 tomato crown gall Solanum lycopersicum cDNA clone cTOE17B21 5' sequence, mRNA sequence
scaffold674_contigs=5	471319	gi|12635029|gb|BG134841.1|BG134841	619	84.76	315	0.07	50.89	36	10	372492	372799	531	222	6e-79	305	EST467733 tomato crown gall Solanum lycopersicum cDNA clone cTOE18E24 5' sequence, mRNA sequence
[truncated: 14,169 more rows]
