# Supplementary material for: Unravelling the genome of Holy basil: an “incomparable” “elixir of life” of traditional Indian medicine
Source: BMC Genomics. 2015 May 28;16(1):413. doi: 10.1186/s12864-015-1640-z (PMC4445982; doi:10.1186/s12864-015-1640-z)
Supplement: Additional file 15 — Annotation of Mitochondrial/Chloroplast scaffolds based on the TAIR database. ChrC_ChrM are the chloroplast and mitochondria sequences containing scaffolds based on TAIR ID. [file 12864_2015_1640_MOESM15_ESM.xlsx]

## Sheet: Sheet1
Additional File 15. Annotation of Mitochondrial/Chloroplast scaffolds based on the TAIR database. ChrC_ChrM are the chloroplast and mitochondria sequences containing scaffolds based on TAIR ID
Query_ID	Query_length	Subject_ID	Subject_length	%Identity	Alignment_length	Query_coverage	Subject_coverage	No.Of_mismatches	No.Of_gaps	Query_start	Query_end	Subject_start	Subject_end	E-value	Score	Description
scaffold1961_contigs=3	44053	ATCG00910.1	72	94.2	69	0.16	95.83	4	0	9334	9402	4	72	3e-20	106	| Symbols: TRNV.2 | tRNA-Val | chrC:100709-100780 FORWARD LENGTH=72
scaffold1963_contigs=41	1650506	ATCG00910.1	72	94.29	70	0	97.22	4	0	962172	962241	70	1	3e-19	108	| Symbols: TRNV.2 | tRNA-Val | chrC:100709-100780 FORWARD LENGTH=72
scaffold2341_contigs=11	469270	ATCG00910.1	72	95.83	72	0.02	100	3	0	97461	97532	1	72	1e-22	117	| Symbols: TRNV.2 | tRNA-Val | chrC:100709-100780 FORWARD LENGTH=72
scaffold2906_contigs=1	30031	ATCG00910.1	72	100	72	0.24	100	0	0	21545	21616	1	72	9e-29	134	| Symbols: TRNV.2 | tRNA-Val | chrC:100709-100780 FORWARD LENGTH=72
scaffold2795_contigs=1	99893	ATCG00920.1	1491	88.07	1501	1.5	100.67	162	15	27807	29301	1490	1	0	1764	| Symbols: RRN16S.1 | chloroplast-encoded 16S ribosomal RNA | chrC:101012-102502 FORWARD LENGTH=1491
scaffold2905_contigs=1	31132	ATCG00920.1	1491	74.4	910	2.92	61.03	131	85	26331	27184	1077	214	1e-77	296	| Symbols: RRN16S.1 | chloroplast-encoded 16S ribosomal RNA | chrC:101012-102502 FORWARD LENGTH=1491
scaffold2795_contigs=1	99893	ATCG00930.1	801	85.58	430	0.43	53.68	41	16	27094	27507	427	3	1e-117	431	| Symbols: TRNI.2 | tRNA-Ile | chrC:102801-103601 FORWARD LENGTH=801
scaffold2849_contigs=1	55041	ATCG00930.1	801	97.06	477	0.87	59.55	12	2	19619	20094	484	9	0	802	| Symbols: TRNI.2 | tRNA-Ile | chrC:102801-103601 FORWARD LENGTH=801
scaffold2795_contigs=1	99893	ATCG00940.1	874	87.05	780	0.78	89.24	70	17	25590	26356	762	1	0	852	| Symbols: TRNA.1 | tRNA-Ala | chrC:103665-104538 FORWARD LENGTH=874
scaffold2849_contigs=1	55041	ATCG00940.1	874	93.71	890	1.62	101.83	29	13	18143	19021	874	1	0	1308	| Symbols: TRNA.1 | tRNA-Ala | chrC:103665-104538 FORWARD LENGTH=874
scaffold983_contigs=13	829811	ATCG00950.1	2810	89.7	2263	0.27	80.53	212	18	231688	233938	2630	377	0	2868	| Symbols: RRN23S.1 | chloroplast-encoded 23S ribosomal RNA | chrC:104691-107500 FORWARD LENGTH=2810
scaffold572_contigs=22	467814	ATCG00960.1	103	100	103	0.02	100	0	0	138811	138913	1	103	8e-45	191	| Symbols: RRN4.5S.1 | Chloroplast-encoded 4.5S ribosomal RNA, which is a constituent of the 50S large subunit of plastidic ribosome. | chrC:107599-107701 FORWARD LENGTH=103
scaffold572_contigs=22	467814	ATCG00960.1	103	99.03	103	0.02	100	1	0	139124	139226	1	103	4e-43	185	| Symbols: RRN4.5S.1 | Chloroplast-encoded 4.5S ribosomal RNA, which is a constituent of the 50S large subunit of plastidic ribosome. | chrC:107599-107701 FORWARD LENGTH=103
scaffold623_contigs=13	432945	ATCG00960.1	103	98.55	69	0.02	66.99	1	0	134575	134643	93	25	3e-24	122	| Symbols: RRN4.5S.1 | Chloroplast-encoded 4.5S ribosomal RNA, which is a constituent of the 50S large subunit of plastidic ribosome. | chrC:107599-107701 FORWARD LENGTH=103
scaffold843_contigs=7	222804	ATCG00960.1	103	98.25	57	0.03	55.34	1	0	482	538	57	1	7e-18	100	| Symbols: RRN4.5S.1 | Chloroplast-encoded 4.5S ribosomal RNA, which is a constituent of the 50S large subunit of plastidic ribosome. | chrC:107599-107701 FORWARD LENGTH=103
scaffold1216_contigs=10	417760	ATCG00960.1	103	95.1	102	0.02	99.03	5	0	210876	210977	103	2	6e-36	161	| Symbols: RRN4.5S.1 | Chloroplast-encoded 4.5S ribosomal RNA, which is a constituent of the 50S large subunit of plastidic ribosome. | chrC:107599-107701 FORWARD LENGTH=103
scaffold1216_contigs=10	417760	ATCG00960.1	103	98.25	57	0.01	55.34	1	0	211231	211287	58	2	1e-17	100	| Symbols: RRN4.5S.1 | Chloroplast-encoded 4.5S ribosomal RNA, which is a constituent of the 50S large subunit of plastidic ribosome. | chrC:107599-107701 FORWARD LENGTH=103
scaffold1827_contigs=21	730386	ATCG00960.1	103	100	58	0.01	56.31	0	0	325606	325663	1	58	1e-19	108	| Symbols: RRN4.5S.1 | Chloroplast-encoded 4.5S ribosomal RNA, which is a constituent of the 50S large subunit of plastidic ribosome. | chrC:107599-107701 FORWARD LENGTH=103
scaffold2204_contigs=7	187538	ATCG00960.1	103	96.12	103	0.05	100	4	0	54480	54582	103	1	2e-38	169	| Symbols: RRN4.5S.1 | Chloroplast-encoded 4.5S ribosomal RNA, which is a constituent of the 50S large subunit of plastidic ribosome. | chrC:107599-107701 FORWARD LENGTH=103
scaffold2677_contigs=10	119568	ATCG00960.1	103	100	78	0.07	75.73	0	0	53089	53166	26	103	2e-31	145	| Symbols: RRN4.5S.1 | Chloroplast-encoded 4.5S ribosomal RNA, which is a constituent of the 50S large subunit of plastidic ribosome. | chrC:107599-107701 FORWARD LENGTH=103
scaffold3606_contigs=1	3678	ATCG00960.1	103	100	103	2.8	100	0	0	2197	2299	1	103	7e-47	191	| Symbols: RRN4.5S.1 | Chloroplast-encoded 4.5S ribosomal RNA, which is a constituent of the 50S large subunit of plastidic ribosome. | chrC:107599-107701 FORWARD LENGTH=103
scaffold3606_contigs=1	3678	ATCG00970.1	121	99.17	121	3.29	100	1	0	2555	2675	1	121	3e-55	219	| Symbols: RRN5S | chloroplast-encoded 5S ribosomal RNA | chrC:107949-108069 FORWARD LENGTH=121
scaffold191_contigs=2	200892	ATCG00980.1	74	93.24	74	0.04	100	5	0	41808	41881	74	1	1e-20	110	| Symbols: TRNR.2 | tRNA-Arg | chrC:108302-108375 FORWARD LENGTH=74
scaffold1731_contigs=1	61920	ATCG00980.1	74	100	42	0.07	56.76	0	0	25559	25600	74	33	9e-12	78.7	| Symbols: TRNR.2 | tRNA-Arg | chrC:108302-108375 FORWARD LENGTH=74
scaffold1731_contigs=1	61920	ATCG00980.1	74	100	42	0.07	56.76	0	0	25245	25286	74	33	9e-12	78.7	| Symbols: TRNR.2 | tRNA-Arg | chrC:108302-108375 FORWARD LENGTH=74
scaffold2795_contigs=1	99893	ATCG00980.1	74	91.78	73	0.07	98.65	4	2	83407	83477	1	73	3e-18	100	| Symbols: TRNR.2 | tRNA-Arg | chrC:108302-108375 FORWARD LENGTH=74
scaffold3606_contigs=1	3678	ATCG00980.1	74	98.65	74	2.01	100	1	0	3199	3272	1	74	4e-29	132	| Symbols: TRNR.2 | tRNA-Arg | chrC:108302-108375 FORWARD LENGTH=74
scaffold731_contigs=13	841319	ATCG00990.1	72	97.5	40	0	55.56	1	0	457345	457384	33	72	7e-08	69.4	| Symbols: TRNN.1 | tRNA-Asn | chrC:109013-109084 REVERSE LENGTH=72
scaffold1731_contigs=1	61920	ATCG00990.1	72	95.77	71	0.11	98.61	3	0	24020	24090	72	2	7e-23	115	| Symbols: TRNN.1 | tRNA-Asn | chrC:109013-109084 REVERSE LENGTH=72
scaffold1731_contigs=1	61920	ATCG00990.1	72	95.77	71	0.11	98.61	3	0	23732	23802	72	2	7e-23	115	| Symbols: TRNN.1 | tRNA-Asn | chrC:109013-109084 REVERSE LENGTH=72
scaffold2012_contigs=13	267694	ATCG00990.1	72	97.14	70	0.03	97.22	2	0	25262	25331	3	72	2e-23	119	| Symbols: TRNN.1 | tRNA-Asn | chrC:109013-109084 REVERSE LENGTH=72
scaffold2805_contigs=1	86272	ATCG00990.1	72	95.89	73	0.08	101.39	1	2	47193	47264	1	72	3e-23	117	| Symbols: TRNN.1 | tRNA-Asn | chrC:109013-109084 REVERSE LENGTH=72
scaffold2774_contigs=1	134854	ATCG01000.1	1032	90.99	777	0.58	75.29	40	13	23296	24044	775	1	0	1020	| Symbols: YCF1.1 | Ycf1 protein | chrC:109405-110436 FORWARD LENGTH=1032
scaffold2795_contigs=1	99893	ATCG01000.1	1032	85.71	931	0.93	90.21	79	25	98725	99629	1	903	0	933	| Symbols: YCF1.1 | Ycf1 protein | chrC:109405-110436 FORWARD LENGTH=1032
scaffold2774_contigs=1	134854	ATCG01030.1	80	100	80	0.06	100	0	0	4880	4959	1	80	1e-32	148	| Symbols: TRNL.3 | tRNA-Leu | chrC:114270-114349 FORWARD LENGTH=80
scaffold2795_contigs=1	99893	ATCG01030.1	80	96.15	78	0.08	97.5	3	0	21020	21097	1	78	1e-26	128	| Symbols: TRNL.3 | tRNA-Leu | chrC:114270-114349 FORWARD LENGTH=80
scaffold2632_contigs=8	220451	ATCG01060.1	246	90.69	247	0.11	100.41	21	2	176720	176965	246	1	3e-86	327	| Symbols: PSAC | iron-sulfur cluster binding;electron carriers;4 iron, 4 sulfur cluster binding | chrC:117318-117563 REVERSE LENGTH=246
scaffold2632_contigs=8	220451	ATCG01060.1	246	90.28	247	0.11	100.41	22	2	176410	176655	246	1	1e-84	322	| Symbols: PSAC | iron-sulfur cluster binding;electron carriers;4 iron, 4 sulfur cluster binding | chrC:117318-117563 REVERSE LENGTH=246
scaffold2774_contigs=1	134854	ATCG01060.1	246	92.68	246	0.18	100	18	0	8780	9025	246	1	8e-95	355	| Symbols: PSAC | iron-sulfur cluster binding;electron carriers;4 iron, 4 sulfur cluster binding | chrC:117318-117563 REVERSE LENGTH=246
scaffold2774_contigs=1	134854	ATCG01060.1	246	92.14	229	0.17	93.09	18	0	9109	9337	229	1	2e-85	324	| Symbols: PSAC | iron-sulfur cluster binding;electron carriers;4 iron, 4 sulfur cluster binding | chrC:117318-117563 REVERSE LENGTH=246
scaffold2632_contigs=8	220451	ATCG01070.1	306	85	200	0.09	65.36	26	4	177534	177731	302	105	7e-48	200	| Symbols: NDHE | NADH-ubiquinone/plastoquinone oxidoreductase chain 4L | chrC:117804-118109 REVERSE LENGTH=306
scaffold2774_contigs=1	134854	ATCG01070.1	306	87.21	305	0.23	99.67	33	6	9597	9898	302	1	6e-91	342	| Symbols: NDHE | NADH-ubiquinone/plastoquinone oxidoreductase chain 4L | chrC:117804-118109 REVERSE LENGTH=306
scaffold2774_contigs=1	134854	ATCG01080.1	531	85.65	467	0.35	87.95	55	12	10479	10939	461	1	1e-132	481	| Symbols: NDHG | NADH:ubiquinone/plastoquinone oxidoreductase, chain 6 | chrC:118377-118907 REVERSE LENGTH=531
scaffold2774_contigs=1	134854	ATCG01090.1	519	88.72	470	0.35	90.56	51	2	11642	12110	475	7	2e-160	573	| Symbols: NDHI | NADPH dehydrogenases | chrC:119244-119762 REVERSE LENGTH=519
scaffold2774_contigs=1	134854	ATCG01110.1	1182	89.26	903	0.67	76.4	83	14	14931	15826	1180	285	0	1118	| Symbols: NDHH | NAD(P)H dehydrogenase subunit H | chrC:122011-123192 REVERSE LENGTH=1182
scaffold337_contigs=4	178129	ATCG01120.1	267	83.17	208	0.12	77.9	22	13	153265	153464	231	29	2e-41	178	| Symbols: RPS15 | chloroplast ribosomal protein S15 | chrC:123296-123562 REVERSE LENGTH=267
scaffold337_contigs=4	178129	ATCG01120.1	267	83.17	208	0.12	77.9	22	13	152954	153153	231	29	2e-41	178	| Symbols: RPS15 | chloroplast ribosomal protein S15 | chrC:123296-123562 REVERSE LENGTH=267
scaffold2774_contigs=1	134854	ATCG01120.1	267	85.54	242	0.18	90.64	26	9	16863	17098	267	29	2e-61	244	| Symbols: RPS15 | chloroplast ribosomal protein S15 | chrC:123296-123562 REVERSE LENGTH=267
scaffold2774_contigs=1	134854	ATCG01120.1	267	83.72	172	0.13	64.42	19	9	17243	17408	197	29	3e-34	154	| Symbols: RPS15 | chloroplast ribosomal protein S15 | chrC:123296-123562 REVERSE LENGTH=267
scaffold731_contigs=13	841319	ATCG01140.1	72	97.5	40	0	55.56	1	0	457345	457384	33	72	7e-08	69.4	| Symbols: TRNN.2 | tRNA-Asn | chrC:129565-129636 FORWARD LENGTH=72
scaffold1731_contigs=1	61920	ATCG01140.1	72	95.77	71	0.11	98.61	3	0	24020	24090	72	2	7e-23	115	| Symbols: TRNN.2 | tRNA-Asn | chrC:129565-129636 FORWARD LENGTH=72
scaffold1731_contigs=1	61920	ATCG01140.1	72	95.77	71	0.11	98.61	3	0	23732	23802	72	2	7e-23	115	| Symbols: TRNN.2 | tRNA-Asn | chrC:129565-129636 FORWARD LENGTH=72
scaffold2012_contigs=13	267694	ATCG01140.1	72	97.14	70	0.03	97.22	2	0	25262	25331	3	72	2e-23	119	| Symbols: TRNN.2 | tRNA-Asn | chrC:129565-129636 FORWARD LENGTH=72
scaffold2805_contigs=1	86272	ATCG01140.1	72	95.89	73	0.08	101.39	1	2	47193	47264	1	72	3e-23	117	| Symbols: TRNN.2 | tRNA-Asn | chrC:129565-129636 FORWARD LENGTH=72
scaffold191_contigs=2	200892	ATCG01150.1	74	93.24	74	0.04	100	5	0	41808	41881	74	1	1e-20	110	| Symbols: TRNR.3 | tRNA-Arg | chrC:130274-130347 REVERSE LENGTH=74
scaffold1731_contigs=1	61920	ATCG01150.1	74	100	42	0.07	56.76	0	0	25559	25600	74	33	9e-12	78.7	| Symbols: TRNR.3 | tRNA-Arg | chrC:130274-130347 REVERSE LENGTH=74
scaffold1731_contigs=1	61920	ATCG01150.1	74	100	42	0.07	56.76	0	0	25245	25286	74	33	9e-12	78.7	| Symbols: TRNR.3 | tRNA-Arg | chrC:130274-130347 REVERSE LENGTH=74
scaffold2795_contigs=1	99893	ATCG01150.1	74	91.78	73	0.07	98.65	4	2	83407	83477	1	73	3e-18	100	| Symbols: TRNR.3 | tRNA-Arg | chrC:130274-130347 REVERSE LENGTH=74
scaffold3606_contigs=1	3678	ATCG01150.1	74	98.65	74	2.01	100	1	0	3199	3272	1	74	4e-29	132	| Symbols: TRNR.3 | tRNA-Arg | chrC:130274-130347 REVERSE LENGTH=74
scaffold3606_contigs=1	3678	ATCG01160.1	121	99.17	121	3.29	100	1	0	2555	2675	1	121	3e-55	219	| Symbols: RRN5S | Chloroplast-encoded 5S ribosomal RNA, which is a component of the 50S large subunit of the plastidic ribosome. | chrC:130580-130700 REVERSE LENGTH=121
scaffold572_contigs=22	467814	ATCG01170.1	103	100	103	0.02	100	0	0	138811	138913	1	103	8e-45	191	| Symbols: RRN4.5S.2 | chloroplast-encoded 4.5S ribosomal RNA, which is part of the 50S large ribosomal subunit in plastids | chrC:130948-131050 REVERSE LENGTH=103
scaffold572_contigs=22	467814	ATCG01170.1	103	99.03	103	0.02	100	1	0	139124	139226	1	103	4e-43	185	| Symbols: RRN4.5S.2 | chloroplast-encoded 4.5S ribosomal RNA, which is part of the 50S large ribosomal subunit in plastids | chrC:130948-131050 REVERSE LENGTH=103
scaffold623_contigs=13	432945	ATCG01170.1	103	98.55	69	0.02	66.99	1	0	134575	134643	93	25	3e-24	122	| Symbols: RRN4.5S.2 | chloroplast-encoded 4.5S ribosomal RNA, which is part of the 50S large ribosomal subunit in plastids | chrC:130948-131050 REVERSE LENGTH=103
scaffold843_contigs=7	222804	ATCG01170.1	103	98.25	57	0.03	55.34	1	0	482	538	57	1	7e-18	100	| Symbols: RRN4.5S.2 | chloroplast-encoded 4.5S ribosomal RNA, which is part of the 50S large ribosomal subunit in plastids | chrC:130948-131050 REVERSE LENGTH=103
scaffold1216_contigs=10	417760	ATCG01170.1	103	95.1	102	0.02	99.03	5	0	210876	210977	103	2	6e-36	161	| Symbols: RRN4.5S.2 | chloroplast-encoded 4.5S ribosomal RNA, which is part of the 50S large ribosomal subunit in plastids | chrC:130948-131050 REVERSE LENGTH=103
scaffold1216_contigs=10	417760	ATCG01170.1	103	98.25	57	0.01	55.34	1	0	211231	211287	58	2	1e-17	100	| Symbols: RRN4.5S.2 | chloroplast-encoded 4.5S ribosomal RNA, which is part of the 50S large ribosomal subunit in plastids | chrC:130948-131050 REVERSE LENGTH=103
scaffold1827_contigs=21	730386	ATCG01170.1	103	100	58	0.01	56.31	0	0	325606	325663	1	58	1e-19	108	| Symbols: RRN4.5S.2 | chloroplast-encoded 4.5S ribosomal RNA, which is part of the 50S large ribosomal subunit in plastids | chrC:130948-131050 REVERSE LENGTH=103
scaffold2204_contigs=7	187538	ATCG01170.1	103	96.12	103	0.05	100	4	0	54480	54582	103	1	2e-38	169	| Symbols: RRN4.5S.2 | chloroplast-encoded 4.5S ribosomal RNA, which is part of the 50S large ribosomal subunit in plastids | chrC:130948-131050 REVERSE LENGTH=103
scaffold2677_contigs=10	119568	ATCG01170.1	103	100	78	0.07	75.73	0	0	53089	53166	26	103	2e-31	145	| Symbols: RRN4.5S.2 | chloroplast-encoded 4.5S ribosomal RNA, which is part of the 50S large ribosomal subunit in plastids | chrC:130948-131050 REVERSE LENGTH=103
scaffold3606_contigs=1	3678	ATCG01170.1	103	100	103	2.8	100	0	0	2197	2299	1	103	7e-47	191	| Symbols: RRN4.5S.2 | chloroplast-encoded 4.5S ribosomal RNA, which is part of the 50S large ribosomal subunit in plastids | chrC:130948-131050 REVERSE LENGTH=103
scaffold983_contigs=13	829811	ATCG01180.1	2810	89.7	2263	0.27	80.53	212	18	231688	233938	2630	377	0	2868	| Symbols: RRN23S.2 | chloroplast-encoded 23S ribosomal RNA | chrC:131149-133958 REVERSE LENGTH=2810
scaffold2334_contigs=7	143807	ATCG00140.1	246	90.14	142	0.1	57.72	11	1	9781	9919	96	237	2e-42	182	| Symbols: ATPH | ATP synthase subunit C family protein | chrC:13262-13507 REVERSE LENGTH=246
scaffold2795_contigs=1	99893	ATCG01190.1	874	87.05	780	0.78	89.24	70	17	25590	26356	762	1	0	852	| Symbols: TRNA.2 | tRNA-Ala | chrC:134111-134984 REVERSE LENGTH=874
scaffold2849_contigs=1	55041	ATCG01190.1	874	93.71	890	1.62	101.83	29	13	18143	19021	874	1	0	1308	| Symbols: TRNA.2 | tRNA-Ala | chrC:134111-134984 REVERSE LENGTH=874
scaffold2795_contigs=1	99893	ATCG01200.1	801	85.58	430	0.43	53.68	41	16	27094	27507	427	3	1e-117	431	| Symbols: TRNI.3 | tRNA-Ile | chrC:135048-135848 REVERSE LENGTH=801
scaffold2849_contigs=1	55041	ATCG01200.1	801	97.06	477	0.87	59.55	12	2	19619	20094	484	9	0	802	| Symbols: TRNI.3 | tRNA-Ile | chrC:135048-135848 REVERSE LENGTH=801
scaffold2795_contigs=1	99893	ATCG01210.1	1491	88.07	1501	1.5	100.67	162	15	27807	29301	1490	1	0	1764	| Symbols: RRN16S.2 | chloroplast-encoded 16S ribosomal RNA | chrC:136147-137637 REVERSE LENGTH=1491
scaffold2905_contigs=1	31132	ATCG01210.1	1491	74.4	910	2.92	61.03	131	85	26331	27184	1077	214	1e-77	296	| Symbols: RRN16S.2 | chloroplast-encoded 16S ribosomal RNA | chrC:136147-137637 REVERSE LENGTH=1491
scaffold1961_contigs=3	44053	ATCG01220.1	72	94.2	69	0.16	95.83	4	0	9334	9402	4	72	3e-20	106	| Symbols: TRNV.3 | tRNA-Val | chrC:137869-137940 REVERSE LENGTH=72
scaffold1963_contigs=41	1650506	ATCG01220.1	72	94.29	70	0	97.22	4	0	962172	962241	70	1	3e-19	108	| Symbols: TRNV.3 | tRNA-Val | chrC:137869-137940 REVERSE LENGTH=72
scaffold2341_contigs=11	469270	ATCG01220.1	72	95.83	72	0.02	100	3	0	97461	97532	1	72	1e-22	117	| Symbols: TRNV.3 | tRNA-Val | chrC:137869-137940 REVERSE LENGTH=72
scaffold2906_contigs=1	30031	ATCG01220.1	72	100	72	0.24	100	0	0	21545	21616	1	72	9e-29	134	| Symbols: TRNV.3 | tRNA-Val | chrC:137869-137940 REVERSE LENGTH=72
scaffold1181_contigs=35	1207511	ATCG01230.1	795	79.86	427	0.04	53.71	39	24	336923	337313	362	777	1e-67	268	| Symbols: RPS12B, RPS12 | ribosomal protein S12B | chrC:139856-140650 FORWARD LENGTH=795
scaffold3354_contigs=1	2851	ATCG01230.1	795	97.39	459	16.1	57.74	11	1	1448	1905	222	680	0	780	| Symbols: RPS12B, RPS12 | ribosomal protein S12B | chrC:139856-140650 FORWARD LENGTH=795
scaffold3354_contigs=1	2851	ATCG01230.1	795	97.23	433	15.19	54.47	10	2	925	1356	1	432	0	732	| Symbols: RPS12B, RPS12 | ribosomal protein S12B | chrC:139856-140650 FORWARD LENGTH=795
scaffold2860_contigs=1	47201	ATCG00150.1	750	87.77	752	1.59	100.27	78	10	25428	26169	1	748	0	867	| Symbols: ATPI | ATPase, F0 complex, subunit A protein | chrC:14021-14770 REVERSE LENGTH=750
scaffold1108_contigs=23	1331147	ATCG01240.1	468	90.99	333	0.03	71.15	28	2	714383	714713	102	434	1e-121	448	| Symbols: RPS7.2 | ribosomal protein S7 | chrC:140704-141171 FORWARD LENGTH=468
scaffold1108_contigs=23	1331147	ATCG01240.1	468	91.64	287	0.02	61.32	22	2	714724	715008	148	434	5e-106	396	| Symbols: RPS7.2 | ribosomal protein S7 | chrC:140704-141171 FORWARD LENGTH=468
scaffold1432_contigs=9	326372	ATCG01240.1	468	95.19	270	0.08	57.69	11	2	292143	292411	468	200	1e-115	425	| Symbols: RPS7.2 | ribosomal protein S7 | chrC:140704-141171 FORWARD LENGTH=468
scaffold3462_contigs=1	2029	ATCG01240.1	468	97.3	259	12.76	55.34	7	0	1317	1575	210	468	3e-122	440	| Symbols: RPS7.2 | ribosomal protein S7 | chrC:140704-141171 FORWARD LENGTH=468
scaffold448_contigs=2	239601	ATCG01260.1	81	96.3	81	0.03	100	3	0	229509	229589	1	81	7e-28	134	| Symbols: TRNL.4 | tRNA-Leu | chrC:144293-144373 FORWARD LENGTH=81
scaffold1084_contigs=1	126343	ATCG01260.1	81	98.36	61	0.05	75.31	1	0	15604	15664	1	61	2e-20	108	| Symbols: TRNL.4 | tRNA-Leu | chrC:144293-144373 FORWARD LENGTH=81
scaffold2860_contigs=1	47201	ATCG00160.1	711	87.62	719	1.52	101.13	73	16	24493	25203	1	711	0	821	| Symbols: RPS2 | ribosomal protein S2 | chrC:15013-15723 REVERSE LENGTH=711
scaffold1488_contigs=1	28354	ATCG01290.1	74	96.23	53	0.19	71.62	2	0	22	74	2	54	7e-15	87.9	| Symbols: TRNI.4 | tRNA-Ile | chrC:152264-152337 FORWARD LENGTH=74
scaffold1488_contigs=1	28354	ATCG01290.1	74	96.23	53	0.19	71.62	2	0	511	563	2	54	7e-15	87.9	| Symbols: TRNI.4 | tRNA-Ile | chrC:152264-152337 FORWARD LENGTH=74
scaffold729_contigs=3	164955	ATCG01300.1	282	92.71	192	0.12	68.09	12	2	1240	1430	1	191	8e-71	276	| Symbols: RPL23.2 | ribosomal protein L23 | chrC:152506-152787 FORWARD LENGTH=282
scaffold2765_contigs=1	265345	ATCG01300.1	282	78.05	164	0.06	58.16	12	11	58660	58800	111	273	3e-12	82.4	| Symbols: RPL23.2 | ribosomal protein L23 | chrC:152506-152787 FORWARD LENGTH=282
scaffold2819_contigs=1	73294	ATCG01300.1	282	90.49	284	0.39	100.71	23	4	34737	35018	282	1	4e-100	372	| Symbols: RPL23.2 | ribosomal protein L23 | chrC:152506-152787 FORWARD LENGTH=282
scaffold2963_contigs=1	11702	ATCG01300.1	282	96.02	201	1.72	71.28	8	0	2861	3061	282	82	2e-87	327	| Symbols: RPL23.2 | ribosomal protein L23 | chrC:152506-152787 FORWARD LENGTH=282
scaffold2819_contigs=1	73294	ATCG01310.1	1507	88.8	1518	2.07	100.73	112	34	33241	34711	1507	1	0	1808	| Symbols: RPL2.2 | ribosomal protein L2 | chrC:152806-154312 FORWARD LENGTH=1507
scaffold3680_contigs=1	1942	ATCG01310.1	1507	89.46	854	43.98	56.67	60	19	497	1326	1387	540	0	1051	| Symbols: RPL2.2 | ribosomal protein L2 | chrC:152806-154312 FORWARD LENGTH=1507
scaffold2860_contigs=1	47201	ATCG00040.1	1581	77.49	902	1.91	57.05	160	42	43701	44580	691	1571	3e-139	501	| Symbols: MATK | maturase K | chrC:2056-3636 REVERSE LENGTH=1581
scaffold2677_contigs=10	119568	ATCG00200.1	71	100	43	0.04	60.56	0	0	53900	53942	65	23	5e-12	80.5	| Symbols: TRNC | a chloroplast-encoded tRNA for cysteine | chrC:27373-27443 FORWARD LENGTH=71
scaffold2733_contigs=41	1634056	ATCG00200.1	71	98.59	71	0	100	1	0	62800	62870	71	1	8e-25	126	| Symbols: TRNC | a chloroplast-encoded tRNA for cysteine | chrC:27373-27443 FORWARD LENGTH=71
scaffold2733_contigs=41	1634056	ATCG00200.1	71	98.53	68	0	95.77	1	0	62483	62550	71	4	4e-23	121	| Symbols: TRNC | a chloroplast-encoded tRNA for cysteine | chrC:27373-27443 FORWARD LENGTH=71
scaffold2777_contigs=1	131580	ATCG00200.1	71	98.59	71	0.05	100	1	0	824	894	1	71	7e-26	126	| Symbols: TRNC | a chloroplast-encoded tRNA for cysteine | chrC:27373-27443 FORWARD LENGTH=71
scaffold2849_contigs=1	55041	ATCG00200.1	71	98.59	71	0.13	100	1	0	16079	16149	1	71	3e-26	126	| Symbols: TRNC | a chloroplast-encoded tRNA for cysteine | chrC:27373-27443 FORWARD LENGTH=71
scaffold1108_contigs=23	1331147	ATCG00220.1	105	85.71	105	0.01	100	15	0	361499	361603	1	105	2e-20	111	| Symbols: PSBM | photosystem II reaction center protein M | chrC:28707-28811 REVERSE LENGTH=105
scaffold2777_contigs=1	131580	ATCG00220.1	105	92.38	105	0.08	100	8	0	2776	2880	105	1	4e-33	150	| Symbols: PSBM | photosystem II reaction center protein M | chrC:28707-28811 REVERSE LENGTH=105
scaffold414_contigs=3	48900	ATCG00230.1	74	95.83	72	0.15	97.3	3	0	24237	24308	72	1	1e-23	117	| Symbols: TRND | tRNA-Asp | chrC:29801-29874 REVERSE LENGTH=74
scaffold2454_contigs=1	26028	ATCG00230.1	74	93.62	47	0.18	63.51	3	0	21627	21673	26	72	6e-10	71.3	| Symbols: TRND | tRNA-Asp | chrC:29801-29874 REVERSE LENGTH=74
scaffold2777_contigs=1	131580	ATCG00230.1	74	95.95	74	0.06	100	3	0	3708	3781	74	1	3e-24	121	| Symbols: TRND | tRNA-Asp | chrC:29801-29874 REVERSE LENGTH=74
scaffold2852_contigs=1	52760	ATCG00230.1	74	98.65	74	0.14	100	1	0	19761	19834	74	1	6e-28	132	| Symbols: TRND | tRNA-Asp | chrC:29801-29874 REVERSE LENGTH=74
scaffold2852_contigs=1	52760	ATCG00230.1	74	100	37	0.07	50	0	0	19450	19486	74	38	5e-09	69.4	| Symbols: TRND | tRNA-Asp | chrC:29801-29874 REVERSE LENGTH=74
scaffold2886_contigs=1	36982	ATCG00230.1	74	95.95	74	0.2	100	3	0	23652	23725	1	74	9e-25	121	| Symbols: TRND | tRNA-Asp | chrC:29801-29874 REVERSE LENGTH=74
scaffold2886_contigs=1	36982	ATCG00240.1	84	100	84	0.23	100	0	0	23459	23542	1	84	2e-35	156	| Symbols: TRNY | tRNA-Tyr | chrC:30323-30406 REVERSE LENGTH=84
scaffold2886_contigs=1	36982	ATCG00250.1	73	97.26	73	0.2	100	2	0	23326	23398	1	73	7e-26	124	| Symbols: TRNE | this chloroplast gene encodes a UUC tRNA whose expression is regulated by SIG2. | chrC:30466-30538 REVERSE LENGTH=73
scaffold2886_contigs=1	36982	ATCG00260.1	72	98.61	72	0.19	100	1	0	22645	22716	72	1	5e-27	128	| Symbols: TRNT.1 | tRNA-Thr | chrC:31369-31440 FORWARD LENGTH=72
scaffold2886_contigs=1	36982	ATCG00260.1	72	98.61	72	0.19	100	1	0	22336	22407	72	1	5e-27	128	| Symbols: TRNT.1 | tRNA-Thr | chrC:31369-31440 FORWARD LENGTH=72
scaffold2886_contigs=1	36982	ATCG00270.1	1062	93.78	965	2.61	90.87	59	1	19762	20726	1003	40	0	1448	| Symbols: PSBD | photosystem II reaction center protein D | chrC:32711-33772 FORWARD LENGTH=1062
scaffold2840_contigs=1	64217	ATCG00280.1	1422	92.23	772	1.2	54.29	54	6	61748	62516	1418	650	0	1088	| Symbols: PSBC | photosystem II reaction center protein C | chrC:33720-35141 FORWARD LENGTH=1422
scaffold2840_contigs=1	64217	ATCG00280.1	1422	91.59	785	1.22	55.2	62	4	62518	63300	958	176	0	1081	| Symbols: PSBC | photosystem II reaction center protein C | chrC:33720-35141 FORWARD LENGTH=1422
scaffold1130_contigs=3	82477	ATCG00290.1	92	91.49	94	0.11	102.17	5	3	59051	59143	92	1	4e-26	126	| Symbols: TRNS.2 | tRNA-Ser | chrC:35312-35403 FORWARD LENGTH=92
scaffold1982_contigs=6	237949	ATCG00290.1	92	91.04	67	0.03	72.83	3	2	47974	48039	1	65	6e-14	87.9	| Symbols: TRNS.2 | tRNA-Ser | chrC:35312-35403 FORWARD LENGTH=92
scaffold2677_contigs=10	119568	ATCG00290.1	92	90.74	54	0.05	58.7	2	3	51506	51558	56	5	1e-08	69.4	| Symbols: TRNS.2 | tRNA-Ser | chrC:35312-35403 FORWARD LENGTH=92
scaffold2677_contigs=10	119568	ATCG00290.1	92	90.74	54	0.05	58.7	2	3	51037	51089	56	5	1e-08	69.4	| Symbols: TRNS.2 | tRNA-Ser | chrC:35312-35403 FORWARD LENGTH=92
scaffold2744_contigs=5	113821	ATCG00290.1	92	91.38	58	0.05	63.04	2	3	102675	102731	56	1	6e-11	76.8	| Symbols: TRNS.2 | tRNA-Ser | chrC:35312-35403 FORWARD LENGTH=92
scaffold2840_contigs=1	64217	ATCG00290.1	92	91.49	94	0.15	102.17	5	3	61111	61203	92	1	3e-26	126	| Symbols: TRNS.2 | tRNA-Ser | chrC:35312-35403 FORWARD LENGTH=92
scaffold1326_contigs=8	359627	ATCG00320.1	74	100	54	0.02	72.97	0	0	358957	359010	54	1	1e-17	100	| Symbols: TRNFM | tRNA-Phe | chrC:36704-36777 REVERSE LENGTH=74
scaffold3035_contigs=1	6749	ATCG00320.1	74	100	74	1.1	100	0	0	863	936	74	1	2e-30	137	| Symbols: TRNFM | tRNA-Phe | chrC:36704-36777 REVERSE LENGTH=74
scaffold3035_contigs=1	6749	ATCG00320.1	74	100	74	1.1	100	0	0	554	627	74	1	2e-30	137	| Symbols: TRNFM | tRNA-Phe | chrC:36704-36777 REVERSE LENGTH=74
scaffold3589_contigs=1	1576	ATCG00320.1	74	100	72	4.57	97.3	0	0	317	388	1	72	5e-30	134	| Symbols: TRNFM | tRNA-Phe | chrC:36704-36777 REVERSE LENGTH=74
scaffold3035_contigs=1	6749	ATCG00330.1	303	89.14	304	4.5	100.33	31	2	1081	1383	303	1	9e-103	377	| Symbols: RPS14 | chloroplast ribosomal protein S14 | chrC:36938-37240 REVERSE LENGTH=303
scaffold3035_contigs=1	6749	ATCG00330.1	303	89.38	292	4.33	96.37	29	2	1403	1693	291	1	2e-99	366	| Symbols: RPS14 | chloroplast ribosomal protein S14 | chrC:36938-37240 REVERSE LENGTH=303
scaffold3035_contigs=1	6749	ATCG00340.1	2205	91.92	1225	18.15	55.56	91	8	4288	5508	1343	123	0	1707	| Symbols: PSAB | Photosystem I, PsaA/PsaB protein | chrC:37375-39579 REVERSE LENGTH=2205
scaffold2795_contigs=1	99893	ATCG00350.1	2253	88.32	1216	1.22	53.97	122	17	22016	23219	1046	2253	0	1441	| Symbols: PSAA | Photosystem I, PsaA/PsaB protein | chrC:39605-41857 REVERSE LENGTH=2253
scaffold2781_contigs=1	120363	ATCG00360.1	1168	81.4	731	0.61	62.59	67	36	9196	9894	1	694	3e-148	532	| Symbols: YCF3 | Tetratricopeptide repeat (TPR)-like superfamily protein | chrC:42584-43751 REVERSE LENGTH=1168
scaffold2781_contigs=1	120363	ATCG00370.1	87	94.25	87	0.07	100	5	0	6816	6902	87	1	4e-28	134	| Symbols: TRNS.3 | tRNA-Ser | chrC:44827-44913 FORWARD LENGTH=87
scaffold2913_contigs=1	25834	ATCG00370.1	87	94.25	87	0.34	100	5	0	18241	18327	1	87	8e-29	134	| Symbols: TRNS.3 | tRNA-Ser | chrC:44827-44913 FORWARD LENGTH=87
scaffold2781_contigs=1	120363	ATCG00380.1	606	88.28	495	0.41	81.68	45	11	5722	6209	118	606	1e-162	580	| Symbols: RPS4 | chloroplast ribosomal protein S4 | chrC:45223-45828 REVERSE LENGTH=606
scaffold2913_contigs=1	25834	ATCG00380.1	606	92.31	312	1.21	51.49	22	2	18347	18657	311	1	1e-121	442	| Symbols: RPS4 | chloroplast ribosomal protein S4 | chrC:45223-45828 REVERSE LENGTH=606
scaffold1072_contigs=9	194952	ATCG00390.1	73	91.18	68	0.03	93.15	6	0	8390	8457	3	70	1e-15	93.5	| Symbols: TRNT.2 | tRNA-Thr | chrC:46213-46285 REVERSE LENGTH=73
scaffold1072_contigs=9	194952	ATCG00390.1	73	91.18	68	0.03	93.15	6	0	8715	8782	3	70	1e-15	93.5	| Symbols: TRNT.2 | tRNA-Thr | chrC:46213-46285 REVERSE LENGTH=73
scaffold1157_contigs=12	381279	ATCG00390.1	73	94.03	67	0.02	91.78	3	1	346713	346778	68	2	1e-17	100	| Symbols: TRNT.2 | tRNA-Thr | chrC:46213-46285 REVERSE LENGTH=73
scaffold2913_contigs=1	25834	ATCG00390.1	73	100	73	0.28	100	0	0	19933	20005	73	1	2e-29	135	| Symbols: TRNT.2 | tRNA-Thr | chrC:46213-46285 REVERSE LENGTH=73
scaffold2913_contigs=1	25834	ATCG00390.1	73	100	73	0.28	100	0	0	19361	19433	73	1	2e-29	135	| Symbols: TRNT.2 | tRNA-Thr | chrC:46213-46285 REVERSE LENGTH=73
scaffold1046_contigs=4	506605	ATCG00410.1	73	96.88	64	0.01	87.67	2	0	483382	483445	66	3	9e-20	108	| Symbols: TRNF | chloroplast TRNF | chrC:48175-48247 FORWARD LENGTH=73
scaffold2913_contigs=1	25834	ATCG00410.1	73	98.46	65	0.25	89.04	1	0	22000	22064	3	67	3e-23	115	| Symbols: TRNF | chloroplast TRNF | chrC:48175-48247 FORWARD LENGTH=73
scaffold2913_contigs=1	25834	ATCG00410.1	73	98.46	65	0.25	89.04	1	0	22654	22718	3	67	3e-23	115	| Symbols: TRNF | chloroplast TRNF | chrC:48175-48247 FORWARD LENGTH=73
scaffold605_contigs=7	93739	ATCG00420.1	477	86.75	302	0.32	63.31	36	4	28361	28660	300	1	3e-88	333	| Symbols: NDHJ | NADH dehydrogenase subunit J | chrC:48677-49153 REVERSE LENGTH=477
scaffold2913_contigs=1	25834	ATCG00420.1	477	86.88	480	1.86	100.63	57	6	24035	24511	477	1	7e-149	532	| Symbols: NDHJ | NADH dehydrogenase subunit J | chrC:48677-49153 REVERSE LENGTH=477
scaffold2913_contigs=1	25834	ATCG00420.1	477	86.64	479	1.85	100.42	58	6	23405	23880	476	1	1e-146	525	| Symbols: NDHJ | NADH dehydrogenase subunit J | chrC:48677-49153 REVERSE LENGTH=477
scaffold2913_contigs=1	25834	ATCG00430.1	678	86.75	649	2.51	95.72	77	9	24972	25616	644	1	0	713	| Symbols: PSBG | photosystem II reaction center protein G | chrC:49257-49934 REVERSE LENGTH=678
scaffold2807_contigs=1	83668	ATCG00440.1	363	90.19	367	0.44	101.1	28	8	30281	30643	1	363	5e-130	472	| Symbols: NDHC | NADH:ubiquinone/plastoquinone oxidoreductase, chain 3 protein | chrC:50001-50363 REVERSE LENGTH=363
scaffold2807_contigs=1	83668	ATCG00440.1	363	90.62	288	0.34	79.34	21	6	30676	30960	79	363	1e-101	377	| Symbols: NDHC | NADH:ubiquinone/plastoquinone oxidoreductase, chain 3 protein | chrC:50001-50363 REVERSE LENGTH=363
scaffold2807_contigs=1	83668	ATCG00450.1	673	80	695	0.83	103.27	73	45	27592	28242	1	673	2e-124	453	| Symbols: TRNV.1 | tRNA-Val | chrC:51199-51871 REVERSE LENGTH=673
scaffold560_contigs=4	203020	ATCG00460.1	73	98.63	73	0.04	100	1	0	159983	160055	1	73	8e-27	130	| Symbols: TRNM | Chloroplast encoded tRNA-Met gene. | chrC:52056-52128 FORWARD LENGTH=73
scaffold560_contigs=4	203020	ATCG00460.1	73	98.63	73	0.04	100	1	0	160286	160358	1	73	8e-27	130	| Symbols: TRNM | Chloroplast encoded tRNA-Met gene. | chrC:52056-52128 FORWARD LENGTH=73
scaffold1576_contigs=4	195473	ATCG00460.1	73	95.12	41	0.02	56.16	2	0	82889	82929	71	31	2e-07	65.8	| Symbols: TRNM | Chloroplast encoded tRNA-Met gene. | chrC:52056-52128 FORWARD LENGTH=73
scaffold1835_contigs=10	625795	ATCG00460.1	73	87.84	74	0.01	101.37	6	3	64950	65022	2	73	2e-12	84.2	| Symbols: TRNM | Chloroplast encoded tRNA-Met gene. | chrC:52056-52128 FORWARD LENGTH=73
scaffold2805_contigs=1	86272	ATCG00460.1	73	93.24	74	0.09	101.37	3	2	64962	65034	1	73	2e-20	108	| Symbols: TRNM | Chloroplast encoded tRNA-Met gene. | chrC:52056-52128 FORWARD LENGTH=73
scaffold2807_contigs=1	83668	ATCG00460.1	73	98.63	73	0.09	100	1	0	27024	27096	73	1	3e-27	130	| Symbols: TRNM | Chloroplast encoded tRNA-Met gene. | chrC:52056-52128 FORWARD LENGTH=73
scaffold2807_contigs=1	83668	ATCG00460.1	73	98.63	73	0.09	100	1	0	26705	26777	73	1	3e-27	130	| Symbols: TRNM | Chloroplast encoded tRNA-Met gene. | chrC:52056-52128 FORWARD LENGTH=73
scaffold2807_contigs=1	83668	ATCG00470.1	399	89.42	397	0.47	99.5	42	0	25479	25875	1	397	6e-139	501	| Symbols: ATPE | ATP synthase epsilon chain | chrC:52265-52663 REVERSE LENGTH=399
scaffold2807_contigs=1	83668	ATCG00470.1	399	89.43	265	0.32	66.42	28	0	25934	26198	133	397	7e-89	335	| Symbols: ATPE | ATP synthase epsilon chain | chrC:52265-52663 REVERSE LENGTH=399
scaffold2780_contigs=1	125611	ATCG00480.1	1497	89.7	1437	1.14	95.99	135	13	112394	113824	1430	1	0	1821	| Symbols: ATPB, PB | ATP synthase subunit beta | chrC:52660-54156 REVERSE LENGTH=1497
scaffold2780_contigs=1	125611	ATCG00490.1	1440	90.84	1135	0.9	78.82	90	14	116006	117133	274	1401	0	1507	| Symbols: RBCL | ribulose-bisphosphate carboxylases | chrC:54958-56397 FORWARD LENGTH=1440
scaffold1013_contigs=9	575138	ATCG00510.1	114	92.31	78	0.01	68.42	3	1	222014	222088	2	79	1e-19	108	| Symbols: PSAI | photsystem I subunit I | chrC:59247-59360 FORWARD LENGTH=114
scaffold1184_contigs=2	157906	ATCG00510.1	114	91.49	94	0.06	82.46	5	2	157805	157895	94	1	8e-26	126	| Symbols: PSAI | photsystem I subunit I | chrC:59247-59360 FORWARD LENGTH=114
scaffold2780_contigs=1	125611	ATCG00510.1	114	91.23	114	0.09	100	7	1	122147	122257	1	114	1e-33	152	| Symbols: PSAI | photsystem I subunit I | chrC:59247-59360 FORWARD LENGTH=114
scaffold2780_contigs=1	125611	ATCG00510.1	114	91.23	114	0.09	100	7	1	122454	122564	1	114	1e-33	152	| Symbols: PSAI | photsystem I subunit I | chrC:59247-59360 FORWARD LENGTH=114
scaffold2780_contigs=1	125611	ATCG00510.1	114	91.23	114	0.09	100	7	1	122764	122874	1	114	1e-33	152	| Symbols: PSAI | photsystem I subunit I | chrC:59247-59360 FORWARD LENGTH=114
scaffold2780_contigs=1	125611	ATCG00510.1	114	90.35	114	0.09	100	8	1	121342	121452	1	114	5e-32	147	| Symbols: PSAI | photsystem I subunit I | chrC:59247-59360 FORWARD LENGTH=114
scaffold2780_contigs=1	125611	ATCG00520.1	555	87.01	562	0.45	101.26	59	14	123626	124180	1	555	7e-175	621	| Symbols: YCF4 | unfolded protein binding | chrC:59772-60326 FORWARD LENGTH=555
scaffold1832_contigs=5	365029	ATCG00530.1	690	84.72	373	0.1	54.06	47	10	269420	269787	639	272	4e-97	364	| Symbols: YCF10 | CemA-like proton extrusion protein-related | chrC:60741-61430 FORWARD LENGTH=690
scaffold2966_contigs=1	12280	ATCG00530.1	690	85.05	535	4.36	77.54	68	11	2602	3130	690	162	9e-150	534	| Symbols: YCF10 | CemA-like proton extrusion protein-related | chrC:60741-61430 FORWARD LENGTH=690
scaffold2896_contigs=1	33303	ATCG00540.1	963	88.95	742	2.23	77.05	70	12	32568	33303	851	116	0	905	| Symbols: PETA | photosynthetic electron transfer A | chrC:61657-62619 FORWARD LENGTH=963
scaffold1348_contigs=7	316890	ATCG00560.1	117	98.31	59	0.02	50.43	1	0	199446	199504	58	116	8e-19	104	| Symbols: PSBL | photosystem II reaction center protein L | chrC:63804-63920 REVERSE LENGTH=117
scaffold1348_contigs=7	316890	ATCG00560.1	117	98.31	59	0.02	50.43	1	0	199743	199801	58	116	8e-19	104	| Symbols: PSBL | photosystem II reaction center protein L | chrC:63804-63920 REVERSE LENGTH=117
scaffold2896_contigs=1	33303	ATCG00560.1	117	94.83	116	0.35	99.15	6	0	29534	29649	1	116	4e-43	182	| Symbols: PSBL | photosystem II reaction center protein L | chrC:63804-63920 REVERSE LENGTH=117
scaffold2896_contigs=1	33303	ATCG00560.1	117	94.83	116	0.35	99.15	6	0	29845	29960	1	116	4e-43	182	| Symbols: PSBL | photosystem II reaction center protein L | chrC:63804-63920 REVERSE LENGTH=117
scaffold2896_contigs=1	33303	ATCG00570.1	120	93.33	120	0.36	100	7	1	29392	29510	1	120	2e-41	176	| Symbols: PSBF | photosystem II reaction center protein F | chrC:63942-64061 REVERSE LENGTH=120
scaffold2183_contigs=22	527435	ATCG00580.1	252	96.09	128	0.02	50.79	5	0	298718	298845	1	128	3e-50	209	| Symbols: PSBE | photosystem II reaction center protein E | chrC:64071-64322 REVERSE LENGTH=252
scaffold2896_contigs=1	33303	ATCG00580.1	252	95.24	252	0.76	100	12	0	29126	29377	1	252	9e-109	399	| Symbols: PSBE | photosystem II reaction center protein E | chrC:64071-64322 REVERSE LENGTH=252
scaffold4257_contigs=1	978	ATCG00580.1	252	93.68	253	25.87	100.4	14	2	672	923	1	252	1e-103	377	| Symbols: PSBE | photosystem II reaction center protein E | chrC:64071-64322 REVERSE LENGTH=252
scaffold1267_contigs=12	520456	ATCG00590.1	96	89.36	94	0.02	97.92	10	0	514089	514182	1	94	4e-23	119	| Symbols: ORF31 | electron carriers | chrC:65712-65807 FORWARD LENGTH=96
scaffold1267_contigs=12	520456	ATCG00590.1	96	88.75	80	0.02	83.33	9	0	513774	513853	1	80	6e-17	99	| Symbols: ORF31 | electron carriers | chrC:65712-65807 FORWARD LENGTH=96
scaffold1185_contigs=5	184913	ATCG00600.1	114	95.79	95	0.05	83.33	4	0	1668	1762	1	95	4e-34	154	| Symbols: PETG | PETG | chrC:65998-66111 FORWARD LENGTH=114
scaffold1267_contigs=12	520456	ATCG00600.1	114	95.54	112	0.02	98.25	5	0	514627	514738	1	112	2e-41	180	| Symbols: PETG | PETG | chrC:65998-66111 FORWARD LENGTH=114
scaffold1777_contigs=8	136615	ATCG00600.1	114	90.18	112	0.08	98.25	10	1	68	178	1	112	2e-31	145	| Symbols: PETG | PETG | chrC:65998-66111 FORWARD LENGTH=114
scaffold2178_contigs=4	30005	ATCG00600.1	114	95.16	62	0.21	54.39	3	0	28626	28687	39	100	3e-18	99	| Symbols: PETG | PETG | chrC:65998-66111 FORWARD LENGTH=114
scaffold2896_contigs=1	33303	ATCG00600.1	114	94.64	112	0.34	98.25	6	0	26727	26838	112	1	6e-41	174	| Symbols: PETG | PETG | chrC:65998-66111 FORWARD LENGTH=114
scaffold2896_contigs=1	33303	ATCG00600.1	114	94.64	112	0.34	98.25	6	0	26157	26268	112	1	6e-41	174	| Symbols: PETG | PETG | chrC:65998-66111 FORWARD LENGTH=114
scaffold2860_contigs=1	47201	ATCG00060.1	72	97.22	72	0.15	100	2	0	37792	37863	1	72	3e-25	122	| Symbols: TRNQ | tRNA-Gln | chrC:6616-6687 REVERSE LENGTH=72
scaffold2860_contigs=1	47201	ATCG00060.1	72	97.22	72	0.15	100	2	0	38099	38170	1	72	3e-25	122	| Symbols: TRNQ | tRNA-Gln | chrC:6616-6687 REVERSE LENGTH=72
scaffold1064_contigs=7	197906	ATCG00610.1	74	97.92	48	0.02	64.86	0	1	122285	122332	47	1	2e-12	82.4	| Symbols: TRNW | tRNA-Trp | chrC:66229-66302 REVERSE LENGTH=74
scaffold1267_contigs=12	520456	ATCG00610.1	74	97.14	70	0.01	94.59	2	0	514860	514929	74	5	4e-23	119	| Symbols: TRNW | tRNA-Trp | chrC:66229-66302 REVERSE LENGTH=74
scaffold1460_contigs=7	109759	ATCG00610.1	74	100	39	0.04	52.7	0	0	66402	66440	40	2	7e-10	73.1	| Symbols: TRNW | tRNA-Trp | chrC:66229-66302 REVERSE LENGTH=74
scaffold1777_contigs=8	136615	ATCG00610.1	74	97.22	72	0.05	97.3	2	0	303	374	74	3	9e-25	122	| Symbols: TRNW | tRNA-Trp | chrC:66229-66302 REVERSE LENGTH=74
scaffold1809_contigs=8	137418	ATCG00610.1	74	95.77	71	0.05	95.95	3	0	33799	33869	4	74	2e-22	115	| Symbols: TRNW | tRNA-Trp | chrC:66229-66302 REVERSE LENGTH=74
scaffold2303_contigs=18	456727	ATCG00610.1	74	100	42	0.01	56.76	0	0	48243	48284	43	2	7e-11	78.7	| Symbols: TRNW | tRNA-Trp | chrC:66229-66302 REVERSE LENGTH=74
scaffold2896_contigs=1	33303	ATCG00610.1	74	98.63	73	0.22	98.65	1	0	25960	26032	2	74	1e-27	130	| Symbols: TRNW | tRNA-Trp | chrC:66229-66302 REVERSE LENGTH=74
scaffold2896_contigs=1	33303	ATCG00610.1	74	98.63	73	0.22	98.65	1	0	26530	26602	2	74	1e-27	130	| Symbols: TRNW | tRNA-Trp | chrC:66229-66302 REVERSE LENGTH=74
scaffold1777_contigs=8	136615	ATCG00620.1	74	86.49	74	0.05	100	7	1	835	905	74	1	2e-11	78.7	| Symbols: TRNP | tRNA-Pro | chrC:66490-66563 REVERSE LENGTH=74
scaffold1800_contigs=2	13278	ATCG00620.1	74	87.84	74	0.56	100	6	1	442	512	74	1	4e-14	84.2	| Symbols: TRNP | tRNA-Pro | chrC:66490-66563 REVERSE LENGTH=74
scaffold1809_contigs=8	137418	ATCG00620.1	74	94.59	74	0.05	100	4	0	32747	32820	1	74	2e-22	115	| Symbols: TRNP | tRNA-Pro | chrC:66490-66563 REVERSE LENGTH=74
scaffold1809_contigs=8	137418	ATCG00620.1	74	94.59	74	0.05	100	4	0	33063	33136	1	74	2e-22	115	| Symbols: TRNP | tRNA-Pro | chrC:66490-66563 REVERSE LENGTH=74
scaffold1809_contigs=8	137418	ATCG00620.1	74	94.59	74	0.05	100	4	0	33555	33628	1	74	2e-22	115	| Symbols: TRNP | tRNA-Pro | chrC:66490-66563 REVERSE LENGTH=74
scaffold1835_contigs=10	625795	ATCG00620.1	74	86.49	74	0.01	100	7	1	485076	485146	1	74	9e-11	78.7	| Symbols: TRNP | tRNA-Pro | chrC:66490-66563 REVERSE LENGTH=74
scaffold2896_contigs=1	33303	ATCG00620.1	74	98.65	74	0.22	100	1	0	26287	26360	1	74	4e-28	132	| Symbols: TRNP | tRNA-Pro | chrC:66490-66563 REVERSE LENGTH=74
scaffold2896_contigs=1	33303	ATCG00620.1	74	87.84	74	0.22	100	6	1	25725	25795	1	74	1e-13	84.2	| Symbols: TRNP | tRNA-Pro | chrC:66490-66563 REVERSE LENGTH=74
scaffold3158_contigs=1	4371	ATCG00620.1	74	98.65	74	1.69	100	1	0	3903	3976	1	74	5e-29	132	| Symbols: TRNP | tRNA-Pro | chrC:66490-66563 REVERSE LENGTH=74
scaffold1267_contigs=12	520456	ATCG00640.1	201	81.07	169	0.03	84.08	27	5	516086	516251	34	200	2e-26	130	| Symbols: RPL33 | ribosomal protein L33 | chrC:67488-67688 FORWARD LENGTH=201
scaffold3158_contigs=1	4371	ATCG00640.1	201	84.16	202	4.62	100.5	28	4	2510	2709	200	1	2e-47	193	| Symbols: RPL33 | ribosomal protein L33 | chrC:67488-67688 FORWARD LENGTH=201
scaffold3158_contigs=1	4371	ATCG00640.1	201	84.16	202	4.62	100.5	28	4	2203	2402	200	1	2e-47	193	| Symbols: RPL33 | ribosomal protein L33 | chrC:67488-67688 FORWARD LENGTH=201
scaffold758_contigs=7	326622	ATCG00650.1	306	83.7	227	0.07	74.18	19	12	288120	288331	299	76	3e-47	198	| Symbols: RPS18 | ribosomal protein S18 | chrC:67917-68222 FORWARD LENGTH=306
scaffold1440_contigs=6	283678	ATCG00650.1	306	89.32	309	0.11	100.98	22	9	4622	4922	306	1	4e-101	377	| Symbols: RPS18 | ribosomal protein S18 | chrC:67917-68222 FORWARD LENGTH=306
scaffold1829_contigs=9	467660	ATCG00650.1	306	88.59	184	0.04	60.13	19	2	287368	287550	1	183	3e-54	222	| Symbols: RPS18 | ribosomal protein S18 | chrC:67917-68222 FORWARD LENGTH=306
scaffold1829_contigs=9	467660	ATCG00650.1	306	88.59	184	0.04	60.13	19	2	287671	287853	1	183	3e-54	222	| Symbols: RPS18 | ribosomal protein S18 | chrC:67917-68222 FORWARD LENGTH=306
scaffold3158_contigs=1	4371	ATCG00650.1	306	92.9	310	7.09	101.31	14	8	1736	2041	306	1	5e-123	444	| Symbols: RPS18 | ribosomal protein S18 | chrC:67917-68222 FORWARD LENGTH=306
scaffold1267_contigs=12	520456	ATCG00065.1	114	88.5	113	0.02	99.12	12	1	520304	520416	114	3	4e-28	135	| Symbols: RPS12A, RPS12 | ribosomal protein S12A | chrC:69611-69724 REVERSE LENGTH=114
scaffold2096_contigs=7	231923	ATCG00065.1	114	89.47	114	0.05	100	11	1	29928	30040	1	114	1e-30	143	| Symbols: RPS12A, RPS12 | ribosomal protein S12A | chrC:69611-69724 REVERSE LENGTH=114
scaffold2096_contigs=7	231923	ATCG00065.1	114	89.47	114	0.05	100	11	1	30384	30496	1	114	1e-30	143	| Symbols: RPS12A, RPS12 | ribosomal protein S12A | chrC:69611-69724 REVERSE LENGTH=114
scaffold3158_contigs=1	4371	ATCG00065.1	114	92.11	114	2.61	100	9	0	270	383	1	114	6e-38	161	| Symbols: RPS12A, RPS12 | ribosomal protein S12A | chrC:69611-69724 REVERSE LENGTH=114
scaffold2860_contigs=1	47201	ATCG00070.1	186	85.11	188	0.4	101.08	25	3	37241	37427	186	1	3e-45	189	| Symbols: PSBK | photosystem II reaction center protein K precursor | chrC:7017-7202 FORWARD LENGTH=186
scaffold3121_contigs=1	5234	ATCG00700.1	132	93.23	133	2.54	100.76	7	2	2960	3091	1	132	7e-48	195	| Symbols: PSBN | photosystem II reaction center protein N | chrC:74249-74380 REVERSE LENGTH=132
scaffold3121_contigs=1	5234	ATCG00700.1	132	93.23	133	2.54	100.76	7	2	3265	3396	1	132	7e-48	195	| Symbols: PSBN | photosystem II reaction center protein N | chrC:74249-74380 REVERSE LENGTH=132
scaffold674_contigs=5	471319	ATCG00710.1	222	82.54	126	0.03	56.76	16	6	177632	177754	66	188	3e-19	106	| Symbols: PSBH | photosystem II reaction center protein H | chrC:74485-74706 FORWARD LENGTH=222
scaffold3121_contigs=1	5234	ATCG00710.1	222	87.11	225	4.3	101.35	18	9	2637	2854	221	1	7e-63	244	| Symbols: PSBH | photosystem II reaction center protein H | chrC:74485-74706 FORWARD LENGTH=222
scaffold4654_contigs=1	670	ATCG00710.1	222	85.71	175	26.12	78.83	21	4	348	520	221	49	7e-45	182	| Symbols: PSBH | photosystem II reaction center protein H | chrC:74485-74706 FORWARD LENGTH=222
scaffold3121_contigs=1	5234	ATCG00720.1	1452	83.02	1078	20.6	74.24	112	55	1226	2250	1376	317	0	911	| Symbols: PETB | photosynthetic electron transfer B | chrC:74841-76292 FORWARD LENGTH=1452
scaffold2860_contigs=1	47201	ATCG00090.1	88	95.4	87	0.18	98.86	4	0	36187	36273	88	2	3e-30	139	| Symbols: TRNS.1 | tRNA-Ser | chrC:7785-7872 FORWARD LENGTH=88
scaffold2860_contigs=1	47201	ATCG00090.1	88	96.08	51	0.11	57.95	2	0	35880	35930	88	38	1e-13	84.2	| Symbols: TRNS.1 | tRNA-Ser | chrC:7785-7872 FORWARD LENGTH=88
scaffold2913_contigs=1	25834	ATCG00090.1	88	78.65	89	0.34	101.14	14	5	18241	18326	88	2	6e-05	54.7	| Symbols: TRNS.1 | tRNA-Ser | chrC:7785-7872 FORWARD LENGTH=88
scaffold2802_contigs=1	90963	ATCG00740.1	990	85.62	744	0.82	75.15	83	24	81901	82632	732	1	0	760	| Symbols: RPOA | RNA polymerase subunit alpha | chrC:77901-78890 REVERSE LENGTH=990
scaffold2849_contigs=1	55041	ATCG00740.1	990	82.99	1005	1.83	101.52	126	33	10836	11816	984	1	0	867	| Symbols: RPOA | RNA polymerase subunit alpha | chrC:77901-78890 REVERSE LENGTH=990
scaffold414_contigs=3	48900	ATCG00750.1	417	86.4	353	0.72	84.65	36	9	47469	47812	68	417	2e-101	375	| Symbols: RPS11 | ribosomal protein S11 | chrC:78960-79376 REVERSE LENGTH=417
scaffold713_contigs=10	369493	ATCG00750.1	417	87.54	345	0.09	82.73	29	10	81830	82164	417	77	8e-104	387	| Symbols: RPS11 | ribosomal protein S11 | chrC:78960-79376 REVERSE LENGTH=417
scaffold2802_contigs=1	90963	ATCG00750.1	417	86.67	420	0.46	100.72	50	6	83006	83422	417	1	1e-126	460	| Symbols: RPS11 | ribosomal protein S11 | chrC:78960-79376 REVERSE LENGTH=417
scaffold2849_contigs=1	55041	ATCG00750.1	417	87.85	354	0.64	84.89	33	7	11861	12206	417	66	9e-111	407	| Symbols: RPS11 | ribosomal protein S11 | chrC:78960-79376 REVERSE LENGTH=417
scaffold2990_contigs=1	9311	ATCG00750.1	417	86.4	419	4.5	100.48	53	4	231	647	417	1	5e-126	455	| Symbols: RPS11 | ribosomal protein S11 | chrC:78960-79376 REVERSE LENGTH=417
scaffold2700_contigs=3	32338	ATCG00780.1	369	85.56	374	1.16	101.36	39	15	31766	32130	1	368	4e-102	377	| Symbols: RPL14 | ribosomal protein L14 | chrC:80696-81064 REVERSE LENGTH=369
scaffold2711_contigs=30	918573	ATCG00780.1	369	88.5	374	0.04	101.36	32	11	346836	347203	369	1	4e-120	442	| Symbols: RPL14 | ribosomal protein L14 | chrC:80696-81064 REVERSE LENGTH=369
scaffold2802_contigs=1	90963	ATCG00780.1	369	90.5	358	0.39	97.02	26	8	85001	85354	369	16	2e-128	466	| Symbols: RPL14 | ribosomal protein L14 | chrC:80696-81064 REVERSE LENGTH=369
scaffold2802_contigs=1	90963	ATCG00780.1	369	89.61	337	0.37	91.33	26	9	85360	85691	333	1	2e-114	420	| Symbols: RPL14 | ribosomal protein L14 | chrC:80696-81064 REVERSE LENGTH=369
scaffold2802_contigs=1	90963	ATCG00780.1	369	90.43	209	0.23	56.64	14	6	85798	86003	206	1	2e-69	270	| Symbols: RPL14 | ribosomal protein L14 | chrC:80696-81064 REVERSE LENGTH=369
scaffold1819_contigs=5	133044	ATCG00800.1	657	80.98	368	0.28	56.01	48	21	42925	43276	277	638	8e-70	272	| Symbols: | structural constituent of ribosome | chrC:82826-83482 REVERSE LENGTH=657
scaffold2060_contigs=14	484309	ATCG00800.1	657	85.03	541	0.11	82.34	65	16	302696	303228	67	599	1e-148	536	| Symbols: | structural constituent of ribosome | chrC:82826-83482 REVERSE LENGTH=657
scaffold2802_contigs=1	90963	ATCG00800.1	657	86.28	605	0.67	92.09	69	14	88531	89128	598	1	0	647	| Symbols: | structural constituent of ribosome | chrC:82826-83482 REVERSE LENGTH=657
scaffold2802_contigs=1	90963	ATCG00800.1	657	86.49	370	0.41	56.32	47	3	88168	88535	652	284	2e-109	403	| Symbols: | structural constituent of ribosome | chrC:82826-83482 REVERSE LENGTH=657
scaffold2819_contigs=1	73294	ATCG00800.1	657	82.26	592	0.81	90.11	86	18	30791	31372	652	70	9e-137	494	| Symbols: | structural constituent of ribosome | chrC:82826-83482 REVERSE LENGTH=657
scaffold2819_contigs=1	73294	ATCG00830.1	1507	88.8	1518	2.07	100.73	112	34	33241	34711	1507	1	0	1808	| Symbols: RPL2.1 | ribosomal protein L2 | chrC:84337-85843 REVERSE LENGTH=1507
scaffold3680_contigs=1	1942	ATCG00830.1	1507	89.46	854	43.98	56.67	60	19	497	1326	1387	540	0	1051	| Symbols: RPL2.1 | ribosomal protein L2 | chrC:84337-85843 REVERSE LENGTH=1507
scaffold729_contigs=3	164955	ATCG00840.1	282	92.71	192	0.12	68.09	12	2	1240	1430	1	191	8e-71	276	| Symbols: RPL23.1, RPL23 | ribosomal protein L23.1 | chrC:85862-86143 REVERSE LENGTH=282
scaffold2765_contigs=1	265345	ATCG00840.1	282	78.05	164	0.06	58.16	12	11	58660	58800	111	273	3e-12	82.4	| Symbols: RPL23.1, RPL23 | ribosomal protein L23.1 | chrC:85862-86143 REVERSE LENGTH=282
scaffold2819_contigs=1	73294	ATCG00840.1	282	90.49	284	0.39	100.71	23	4	34737	35018	282	1	4e-100	372	| Symbols: RPL23.1, RPL23 | ribosomal protein L23.1 | chrC:85862-86143 REVERSE LENGTH=282
scaffold2963_contigs=1	11702	ATCG00840.1	282	96.02	201	1.72	71.28	8	0	2861	3061	282	82	2e-87	327	| Symbols: RPL23.1, RPL23 | ribosomal protein L23.1 | chrC:85862-86143 REVERSE LENGTH=282
scaffold1488_contigs=1	28354	ATCG00850.1	74	96.23	53	0.19	71.62	2	0	22	74	2	54	7e-15	87.9	| Symbols: TRNI.1 | tRNA-Ile | chrC:86312-86385 REVERSE LENGTH=74
scaffold1488_contigs=1	28354	ATCG00850.1	74	96.23	53	0.19	71.62	2	0	511	563	2	54	7e-15	87.9	| Symbols: TRNI.1 | tRNA-Ile | chrC:86312-86385 REVERSE LENGTH=74
scaffold2860_contigs=1	47201	ATCG00100.1	786	79.9	811	1.72	103.18	87	52	34040	34799	786	1	2e-146	525	| Symbols: TRNG.1 | tRNA-Gly | chrC:8646-9431 FORWARD LENGTH=786
scaffold448_contigs=2	239601	ATCG00880.1	81	96.3	81	0.03	100	3	0	229509	229589	1	81	7e-28	134	| Symbols: TRNL.2 | tRNA-Leu | chrC:94276-94356 REVERSE LENGTH=81
scaffold1084_contigs=1	126343	ATCG00880.1	81	98.36	61	0.05	75.31	1	0	15604	15664	1	61	2e-20	108	| Symbols: TRNL.2 | tRNA-Leu | chrC:94276-94356 REVERSE LENGTH=81
scaffold2860_contigs=1	47201	ATCG00110.1	72	98.61	72	0.15	100	1	0	33781	33852	72	1	7e-27	128	| Symbols: TRNR.1 | tRNA-Arg | chrC:9590-9661 FORWARD LENGTH=72
scaffold1108_contigs=23	1331147	ATCG00900.1	468	90.99	333	0.03	71.15	28	2	714383	714713	102	434	1e-121	448	| Symbols: RPS7.1, RPS7 | Ribosomal protein S7p/S5e family protein | chrC:97478-97945 REVERSE LENGTH=468
scaffold1108_contigs=23	1331147	ATCG00900.1	468	91.64	287	0.02	61.32	22	2	714724	715008	148	434	5e-106	396	| Symbols: RPS7.1, RPS7 | Ribosomal protein S7p/S5e family protein | chrC:97478-97945 REVERSE LENGTH=468
scaffold1432_contigs=9	326372	ATCG00900.1	468	95.19	270	0.08	57.69	11	2	292143	292411	468	200	1e-115	425	| Symbols: RPS7.1, RPS7 | Ribosomal protein S7p/S5e family protein | chrC:97478-97945 REVERSE LENGTH=468
scaffold3462_contigs=1	2029	ATCG00900.1	468	97.3	259	12.76	55.34	7	0	1317	1575	210	468	3e-122	440	| Symbols: RPS7.1, RPS7 | Ribosomal protein S7p/S5e family protein | chrC:97478-97945 REVERSE LENGTH=468
scaffold1181_contigs=35	1207511	ATCG00905.1	795	79.86	427	0.04	53.71	39	24	336923	337313	362	777	1e-67	268	| Symbols: RPS12C, RPS12 | ribosomal protein S12C | chrC:97999-98793 REVERSE LENGTH=795
scaffold3354_contigs=1	2851	ATCG00905.1	795	97.39	459	16.1	57.74	11	1	1448	1905	222	680	0	780	| Symbols: RPS12C, RPS12 | ribosomal protein S12C | chrC:97999-98793 REVERSE LENGTH=795
scaffold3354_contigs=1	2851	ATCG00905.1	795	97.23	433	15.19	54.47	10	2	925	1356	1	432	0	732	| Symbols: RPS12C, RPS12 | ribosomal protein S12C | chrC:97999-98793 REVERSE LENGTH=795
scaffold2860_contigs=1	47201	ATCG00120.1	1524	90.45	848	1.8	55.64	75	6	30609	31453	1	845	0	1112	| Symbols: ATPA | ATP synthase subunit alpha | chrC:9938-11461 REVERSE LENGTH=1524
scaffold1126_contigs=23	1177464	ATMG00330.1	88	97.78	45	0	51.14	1	0	30297	30341	1	45	2e-10	78.7	| Symbols: TRNS.2 | tRNA-Ser | chrM:103827-103914 FORWARD LENGTH=88
scaffold2805_contigs=1	86272	ATMG00330.1	88	98.86	88	0.1	100	1	0	82071	82158	1	88	2e-35	158	| Symbols: TRNS.2 | tRNA-Ser | chrM:103827-103914 FORWARD LENGTH=88
scaffold2805_contigs=1	86272	ATMG00340.1	75	98.25	57	0.07	76	1	0	82517	82573	10	66	3e-18	100	| Symbols: TRNY.1 | tRNA-Tyr | chrM:104221-104295 FORWARD LENGTH=75
scaffold2805_contigs=1	86272	ATMG00350.1	75	100	75	0.09	100	0	0	82838	82912	1	75	6e-30	139	| Symbols: TRNP | Mitochondrial-encoded proline-accepting tRNA. | chrM:104457-104531 FORWARD LENGTH=75
scaffold2892_contigs=1	34579	ATMG00350.1	75	95.92	49	0.14	65.33	2	0	5792	5840	49	1	1e-12	80.5	| Symbols: TRNP | Mitochondrial-encoded proline-accepting tRNA. | chrM:104457-104531 FORWARD LENGTH=75
scaffold1187_contigs=6	540368	ATMG00360.1	111	98.25	57	0.01	51.35	1	0	277070	277126	57	1	2e-17	100	| Symbols: TRNC | a mitochondrion-encoded tRNA for cysteine | chrM:104885-104995 FORWARD LENGTH=111
scaffold1187_contigs=6	540368	ATMG00360.1	111	98.21	56	0.01	50.45	1	0	276776	276831	56	1	6e-17	99	| Symbols: TRNC | a mitochondrion-encoded tRNA for cysteine | chrM:104885-104995 FORWARD LENGTH=111
scaffold2805_contigs=1	86272	ATMG00360.1	111	97.18	71	0.08	63.96	2	0	45018	45088	1	71	2e-24	121	| Symbols: TRNC | a mitochondrion-encoded tRNA for cysteine | chrM:104885-104995 FORWARD LENGTH=111
scaffold2774_contigs=1	134854	ATMG00370.1	600	89.89	534	0.4	89	29	12	23532	24041	533	1	0	664	| Symbols: ORF199 | Ycf1 protein | chrM:104954-105553 REVERSE LENGTH=600
scaffold2795_contigs=1	99893	ATMG00370.1	600	88.74	533	0.53	88.83	45	13	98728	99247	1	531	5e-180	638	| Symbols: ORF199 | Ycf1 protein | chrM:104954-105553 REVERSE LENGTH=600
scaffold2805_contigs=1	86272	ATMG00380.1	62	96.77	62	0.07	100	2	0	47203	47264	1	62	2e-19	104	| Symbols: TRNN | tRNA-Asn | chrM:105887-105948 FORWARD LENGTH=62
scaffold2805_contigs=1	86272	ATMG00390.1	83	98.8	83	0.1	100	1	0	47980	48062	1	83	9e-33	148	| Symbols: TRNY.2 | tRNA-Tyr | chrM:106797-106879 FORWARD LENGTH=83
scaffold1465_contigs=4	12581	ATMG00410.1	1321	90.42	762	6.06	57.68	64	9	11354	12110	1321	564	0	994	| Symbols: ATP6-1, ATP6 | ATPase subunit 6-1 | chrM:111587-112907 FORWARD LENGTH=1321
scaffold1915_contigs=10	366305	ATMG00410.1	1321	84.9	768	0.21	58.14	89	22	233539	234289	1321	564	0	750	| Symbols: ATP6-1, ATP6 | ATPase subunit 6-1 | chrM:111587-112907 FORWARD LENGTH=1321
scaffold2896_contigs=1	33303	ATMG00410.1	1321	90.94	762	2.29	57.68	60	9	9068	9824	1321	564	0	1016	| Symbols: ATP6-1, ATP6 | ATPase subunit 6-1 | chrM:111587-112907 FORWARD LENGTH=1321
scaffold414_contigs=3	48900	ATMG00420.1	87	97.67	86	0.18	98.85	2	0	40367	40452	1	86	5e-33	148	| Symbols: TRNS.3 | tRNA-Ser | chrM:112953-113039 FORWARD LENGTH=87
scaffold2037_contigs=26	963586	ATMG00420.1	87	87.64	89	0.01	102.3	7	4	663785	663872	1	86	3e-17	100	| Symbols: TRNS.3 | tRNA-Ser | chrM:112953-113039 FORWARD LENGTH=87
scaffold2643_contigs=16	478307	ATMG00420.1	87	89.87	79	0.02	90.8	8	0	466150	466228	86	8	4e-18	102	| Symbols: TRNS.3 | tRNA-Ser | chrM:112953-113039 FORWARD LENGTH=87
scaffold2917_contigs=1	24942	ATMG00420.1	87	97.7	87	0.35	100	2	0	8174	8260	1	87	8e-34	150	| Symbols: TRNS.3 | tRNA-Ser | chrM:112953-113039 FORWARD LENGTH=87
scaffold2805_contigs=1	86272	ATMG00030.1	324	98.92	185	0.21	57.1	2	0	56159	56343	185	1	9e-88	331	| Symbols: ORF107A | hypothetical protein | chrM:11918-12241 FORWARD LENGTH=324
scaffold2374_contigs=5	13604	ATMG00460.1	74	100	40	0.29	54.05	0	0	8097	8136	40	1	3e-11	75	| Symbols: TRNI | tRNA-Ile | chrM:127021-127094 REVERSE LENGTH=74
scaffold2817_contigs=1	77938	ATMG00460.1	74	98.65	74	0.09	100	1	0	46631	46704	74	1	9e-28	132	| Symbols: TRNI | tRNA-Ile | chrM:127021-127094 REVERSE LENGTH=74
scaffold2805_contigs=1	86272	ATMG00480.1	477	88.15	481	0.56	100.84	35	11	27806	28275	1	470	2e-154	553	| Symbols: ORFB, ATP8 | Plant mitochondrial ATPase, F0 complex, subunit 8 protein | chrM:129909-130385 FORWARD LENGTH=477
scaffold2817_contigs=1	77938	ATMG00513.1	2275	94.42	2310	2.96	101.54	76	35	69429	71720	2275	1	0	3502	| Symbols: NAD5A, NAD5.1, NAD5 | NADH dehydrogenase 5A | chrM:140724-142998 REVERSE LENGTH=2275
scaffold2917_contigs=1	24942	ATMG00516.1	3830	92.35	2301	9.23	60.08	116	35	21506	23772	587	2861	0	3219	| Symbols: NAD1C, NAD1 | NADH dehydrogenase 1C | chrM:143219-147048 REVERSE LENGTH=3830
scaffold2917_contigs=1	24942	ATMG00520.1	2019	93.67	2022	8.11	100.15	91	22	21675	23667	6	2019	0	2990	| Symbols: MATR | Intron maturase, type II family protein | chrM:144294-146312 REVERSE LENGTH=2019
scaffold2917_contigs=1	24942	ATMG00570.1	861	94.48	851	3.41	98.84	38	8	19557	20404	17	861	0	1303	| Symbols: ORFX | Sec-independent periplasmic protein translocase | chrM:157491-158351 FORWARD LENGTH=861
scaffold805_contigs=1	31940	ATMG00620.1	420	90.73	302	0.95	71.9	16	8	20595	20888	67	364	1e-106	392	| Symbols: ORF139B | hypothetical protein | chrM:182278-182697 FORWARD LENGTH=420
scaffold2906_contigs=1	30031	ATMG00620.1	420	91.86	295	0.98	70.24	10	7	19665	19947	94	386	8e-109	399	| Symbols: ORF139B | hypothetical protein | chrM:182278-182697 FORWARD LENGTH=420
scaffold713_contigs=10	369493	ATMG00640.1	579	86.6	291	0.08	50.26	28	11	84457	84741	579	294	5e-81	311	| Symbols: ORF25 | hydrogen ion transporting ATP synthases, rotational mechanism;zinc ion binding | chrM:188084-188662 REVERSE LENGTH=579
scaffold1970_contigs=14	643163	ATMG00640.1	579	89.26	568	0.09	98.1	42	17	642497	643052	19	579	0	693	| Symbols: ORF25 | hydrogen ion transporting ATP synthases, rotational mechanism;zinc ion binding | chrM:188084-188662 REVERSE LENGTH=579
scaffold2791_contigs=1	106735	ATMG00640.1	579	91.24	571	0.53	98.62	35	14	101407	101969	16	579	0	763	| Symbols: ORF25 | hydrogen ion transporting ATP synthases, rotational mechanism;zinc ion binding | chrM:188084-188662 REVERSE LENGTH=579
scaffold1970_contigs=14	643163	ATMG00650.1	303	92.74	303	0.05	100	18	4	642011	642311	3	303	5e-118	435	| Symbols: NAD4L | NADH dehydrogenase subunit 4L | chrM:188929-189231 REVERSE LENGTH=303
scaffold2791_contigs=1	106735	ATMG00650.1	303	95.35	301	0.28	99.34	12	2	100925	101224	4	303	1e-131	477	| Symbols: NAD4L | NADH dehydrogenase subunit 4L | chrM:188929-189231 REVERSE LENGTH=303
scaffold1339_contigs=6	103820	ATMG00660.1	450	89.58	336	0.32	74.67	20	9	8774	9095	1	335	4e-112	412	| Symbols: ORF149 | hypothetical protein | chrM:190104-190553 REVERSE LENGTH=450
scaffold2817_contigs=1	77938	ATMG00660.1	450	91.11	450	0.58	100	22	10	47867	48299	449	1	9e-167	593	| Symbols: ORF149 | hypothetical protein | chrM:190104-190553 REVERSE LENGTH=450
scaffold1777_contigs=8	136615	ATMG00700.1	73	100	73	0.05	100	0	0	5012	5084	73	1	1e-28	135	| Symbols: TRNK.2 | tRNA-Lys | chrM:204340-204412 REVERSE LENGTH=73
scaffold1777_contigs=8	136615	ATMG00700.1	73	98.63	73	0.05	100	1	0	5338	5410	73	1	5e-27	130	| Symbols: TRNK.2 | tRNA-Lys | chrM:204340-204412 REVERSE LENGTH=73
scaffold2896_contigs=1	33303	ATMG00700.1	73	100	73	0.22	100	0	0	23154	23226	1	73	3e-29	135	| Symbols: TRNK.2 | tRNA-Lys | chrM:204340-204412 REVERSE LENGTH=73
scaffold2805_contigs=1	86272	ATMG00060.1	1516	92.48	825	0.96	54.42	27	27	30154	30960	709	1516	0	1147	| Symbols: NAD5C, NAD5.3, NAD5 | NADH dehydrogenase subunit 5C | chrM:20571-22086 REVERSE LENGTH=1516
scaffold2913_contigs=1	25834	ATMG00730.1	1447	93.87	1012	3.92	69.94	40	10	13408	14414	453	1447	0	1506	| Symbols: COX3 | cytochrome c oxidase subunit 3 | chrM:217631-219077 FORWARD LENGTH=1447
scaffold1126_contigs=23	1177464	ATMG00780.1	88	97.78	45	0	51.14	1	0	30297	30341	1	45	2e-10	78.7	| Symbols: TRNS.4 | tRNA-Ser | chrM:227109-227196 FORWARD LENGTH=88
scaffold2805_contigs=1	86272	ATMG00780.1	88	98.86	88	0.1	100	1	0	82071	82158	1	88	2e-35	158	| Symbols: TRNS.4 | tRNA-Ser | chrM:227109-227196 FORWARD LENGTH=88
scaffold2805_contigs=1	86272	ATMG00790.1	76	98.25	57	0.07	75	1	0	82517	82573	11	67	3e-18	100	| Symbols: TRNY.3 | tRNA-Tyr | chrM:227502-227577 FORWARD LENGTH=76
scaffold2817_contigs=1	77938	ATMG00800.1	72	100	72	0.09	100	0	0	63298	63369	72	1	2e-28	134	| Symbols: TRNE | A mitochondrial gene that encodes a glutamate-accepting tRNA whose transcription is regulated by the nuclear encoded sigma factor, Sig2. | chrM:227615-227686 FORWARD LENGTH=72
scaffold2917_contigs=1	24942	ATMG00830.1	1149	92.74	1129	4.53	98.26	67	14	16152	17277	1122	6	0	1616	| Symbols: CCB382 | cytochrome C biogenesis 382 | chrM:231894-233042 REVERSE LENGTH=1149
scaffold1467_contigs=10	444018	ATMG00070.1	573	89.67	300	0.07	52.36	28	3	285628	285925	573	275	2e-101	379	| Symbols: NAD9 | NADH dehydrogenase subunit 9 | chrM:23663-24235 REVERSE LENGTH=573
scaffold1777_contigs=8	136615	ATMG00070.1	573	96.67	451	0.33	78.71	15	0	1326	1776	566	116	0	750	| Symbols: NAD9 | NADH dehydrogenase subunit 9 | chrM:23663-24235 REVERSE LENGTH=573
scaffold2896_contigs=1	33303	ATMG00070.1	573	98.25	573	1.72	100	10	0	24739	25311	1	573	0	1003	| Symbols: NAD9 | NADH dehydrogenase subunit 9 | chrM:23663-24235 REVERSE LENGTH=573
scaffold2927_contigs=1	22259	ATMG00900.1	771	95.07	751	3.37	97.41	28	4	20568	21318	749	8	0	1173	| Symbols: CCB256 | cytochrome C biogenesis 256 | chrM:239988-240758 REVERSE LENGTH=771
scaffold1064_contigs=7	197906	ATMG00930.1	74	97.87	47	0.02	63.51	0	1	122285	122331	47	2	8e-12	80.5	| Symbols: TRNW | Represents a mitochondrially-encoded tryptophan accepting tRNA that is NOT expressed in the mitochondrion. | chrM:250080-250153 REVERSE LENGTH=74
scaffold1267_contigs=12	520456	ATMG00930.1	74	95.95	74	0.01	100	3	0	514860	514933	74	1	1e-23	121	| Symbols: TRNW | Represents a mitochondrially-encoded tryptophan accepting tRNA that is NOT expressed in the mitochondrion. | chrM:250080-250153 REVERSE LENGTH=74
scaffold1460_contigs=7	109759	ATMG00930.1	74	100	40	0.04	54.05	0	0	66402	66441	40	1	2e-10	75	| Symbols: TRNW | Represents a mitochondrially-encoded tryptophan accepting tRNA that is NOT expressed in the mitochondrion. | chrM:250080-250153 REVERSE LENGTH=74
scaffold1777_contigs=8	136615	ATMG00930.1	74	97.22	72	0.05	97.3	2	0	303	374	74	3	9e-25	122	| Symbols: TRNW | Represents a mitochondrially-encoded tryptophan accepting tRNA that is NOT expressed in the mitochondrion. | chrM:250080-250153 REVERSE LENGTH=74
scaffold1809_contigs=8	137418	ATMG00930.1	74	95.77	71	0.05	95.95	3	0	33799	33869	4	74	2e-22	115	| Symbols: TRNW | Represents a mitochondrially-encoded tryptophan accepting tRNA that is NOT expressed in the mitochondrion. | chrM:250080-250153 REVERSE LENGTH=74
scaffold2303_contigs=18	456727	ATMG00930.1	74	100	43	0.01	58.11	0	0	48243	48285	43	1	2e-11	80.5	| Symbols: TRNW | Represents a mitochondrially-encoded tryptophan accepting tRNA that is NOT expressed in the mitochondrion. | chrM:250080-250153 REVERSE LENGTH=74
scaffold2896_contigs=1	33303	ATMG00930.1	74	98.65	74	0.22	100	1	0	25959	26032	1	74	4e-28	132	| Symbols: TRNW | Represents a mitochondrially-encoded tryptophan accepting tRNA that is NOT expressed in the mitochondrion. | chrM:250080-250153 REVERSE LENGTH=74
scaffold2896_contigs=1	33303	ATMG00930.1	74	98.65	74	0.22	100	1	0	26529	26602	1	74	4e-28	132	| Symbols: TRNW | Represents a mitochondrially-encoded tryptophan accepting tRNA that is NOT expressed in the mitochondrion. | chrM:250080-250153 REVERSE LENGTH=74
scaffold2805_contigs=1	86272	ATMG00080.1	540	94.87	487	0.56	90.19	21	4	72940	73424	56	540	0	758	| Symbols: RPL16 | ribosomal protein L16 | chrM:25076-25615 REVERSE LENGTH=540
scaffold1008_contigs=4	160395	ATMG00950.1	67	98.51	67	0.04	100	1	0	155503	155569	67	1	1e-23	119	| Symbols: TRNQ | tRNA-Gln | chrM:254505-254571 REVERSE LENGTH=67
scaffold2852_contigs=1	52760	ATMG00090.1	3252	88.46	2045	3.88	62.88	156	47	8224	10253	1235	3214	0	2396	| Symbols: | structural constituent of ribosome;protein binding | chrM:25482-28733 REVERSE LENGTH=3252
scaffold1835_contigs=10	625795	ATMG00960.1	612	87.29	362	0.06	59.15	38	4	62260	62613	363	2	1e-109	407	| Symbols: CCB203 | Cytochrome C assembly protein | chrM:256865-257476 REVERSE LENGTH=612
scaffold2917_contigs=1	24942	ATMG00960.1	612	95.75	612	2.45	100	26	0	15537	16148	612	1	0	987	| Symbols: CCB203 | Cytochrome C assembly protein | chrM:256865-257476 REVERSE LENGTH=612
scaffold2994_contigs=1	9223	ATMG00980.1	378	92.88	379	4.11	100.26	25	2	8424	8801	1	378	2e-154	549	| Symbols: RPSL2 | Ribosomal protein S12/S23 family protein | chrM:260224-260601 REVERSE LENGTH=378
scaffold1326_contigs=8	359627	ATMG00990.1	360	92.27	194	0.05	53.89	13	2	359205	359397	85	277	6e-70	274	| Symbols: NAD3 | NADH dehydrogenase 3 | chrM:260647-261006 REVERSE LENGTH=360
scaffold2994_contigs=1	9223	ATMG00990.1	360	92.54	362	3.92	100.56	21	6	8021	8379	2	360	9e-144	514	| Symbols: NAD3 | NADH dehydrogenase 3 | chrM:260647-261006 REVERSE LENGTH=360
scaffold414_contigs=3	48900	ATMG01070.1	74	97.22	72	0.15	97.3	2	0	24237	24308	72	1	3e-25	122	| Symbols: TRND | tRNA-Asp | chrM:275103-275176 FORWARD LENGTH=74
scaffold2454_contigs=1	26028	ATMG01070.1	74	93.62	47	0.18	63.51	3	0	21627	21673	26	72	6e-10	71.3	| Symbols: TRND | tRNA-Asp | chrM:275103-275176 FORWARD LENGTH=74
scaffold2612_contigs=8	210483	ATMG01070.1	74	97.83	46	0.02	62.16	1	0	116187	116232	46	1	8e-12	80.5	| Symbols: TRND | tRNA-Asp | chrM:275103-275176 FORWARD LENGTH=74
scaffold2612_contigs=8	210483	ATMG01070.1	74	97.83	46	0.02	62.16	1	0	115883	115928	46	1	8e-12	80.5	| Symbols: TRND | tRNA-Asp | chrM:275103-275176 FORWARD LENGTH=74
scaffold2777_contigs=1	131580	ATMG01070.1	74	97.3	74	0.06	100	2	0	3708	3781	74	1	7e-26	126	| Symbols: TRND | tRNA-Asp | chrM:275103-275176 FORWARD LENGTH=74
scaffold2852_contigs=1	52760	ATMG01070.1	74	100	74	0.14	100	0	0	19761	19834	74	1	1e-29	137	| Symbols: TRND | tRNA-Asp | chrM:275103-275176 FORWARD LENGTH=74
scaffold2852_contigs=1	52760	ATMG01070.1	74	100	37	0.07	50	0	0	19450	19486	74	38	5e-09	69.4	| Symbols: TRND | tRNA-Asp | chrM:275103-275176 FORWARD LENGTH=74
scaffold2886_contigs=1	36982	ATMG01070.1	74	97.3	74	0.2	100	2	0	23652	23725	1	74	2e-26	126	| Symbols: TRND | tRNA-Asp | chrM:275103-275176 FORWARD LENGTH=74
scaffold2994_contigs=1	9223	ATMG01120.1	1167	92.87	1178	12.77	100.94	55	15	2588	3747	1167	1	0	1683	| Symbols: NAD1B, NAD1 | NADH dehydrogenase 1B | chrM:287917-289083 REVERSE LENGTH=1167
scaffold1777_contigs=8	136615	ATMG00100.1	73	100	73	0.05	100	0	0	5012	5084	73	1	1e-28	135	| Symbols: TRNK.1 | tRNA-Lys | chrM:28898-28970 REVERSE LENGTH=73
scaffold1777_contigs=8	136615	ATMG00100.1	73	98.63	73	0.05	100	1	0	5338	5410	73	1	5e-27	130	| Symbols: TRNK.1 | tRNA-Lys | chrM:28898-28970 REVERSE LENGTH=73
scaffold2896_contigs=1	33303	ATMG00100.1	73	100	73	0.22	100	0	0	23154	23226	1	73	3e-29	135	| Symbols: TRNK.1 | tRNA-Lys | chrM:28898-28970 REVERSE LENGTH=73
scaffold2994_contigs=1	9223	ATMG01130.1	321	88.04	209	2.27	65.11	18	7	3868	4071	303	97	2e-61	241	| Symbols: ORF106F | hypothetical protein | chrM:289197-289517 REVERSE LENGTH=321
scaffold414_contigs=3	48900	ATMG01160.1	97	97.7	87	0.18	89.69	2	0	40366	40452	10	96	1e-33	150	| Symbols: TRNS.5 | tRNA-Ser | chrM:296688-296784 REVERSE LENGTH=97
scaffold2037_contigs=26	963586	ATMG01160.1	97	87.64	89	0.01	91.75	7	4	663785	663872	11	96	3e-17	100	| Symbols: TRNS.5 | tRNA-Ser | chrM:296688-296784 REVERSE LENGTH=97
scaffold2643_contigs=16	478307	ATMG01160.1	97	89.87	79	0.02	81.44	8	0	466150	466228	96	18	4e-18	102	| Symbols: TRNS.5 | tRNA-Ser | chrM:296688-296784 REVERSE LENGTH=97
scaffold2917_contigs=1	24942	ATMG01160.1	97	97.73	88	0.35	90.72	2	0	8173	8260	10	97	2e-34	152	| Symbols: TRNS.5 | tRNA-Ser | chrM:296688-296784 REVERSE LENGTH=97
scaffold1465_contigs=4	12581	ATMG01170.1	1385	90.42	762	6.06	55.02	64	9	11354	12110	1385	628	0	994	| Symbols: ATP6-2 | ATPase, F0 complex, subunit A protein | chrM:296820-298204 REVERSE LENGTH=1385
scaffold1915_contigs=10	366305	ATMG01170.1	1385	84.9	768	0.21	55.45	89	22	233539	234289	1385	628	0	750	| Symbols: ATP6-2 | ATPase, F0 complex, subunit A protein | chrM:296820-298204 REVERSE LENGTH=1385
scaffold2896_contigs=1	33303	ATMG01170.1	1385	90.94	762	2.29	55.02	60	9	9068	9824	1385	628	0	1016	| Symbols: ATP6-2 | ATPase, F0 complex, subunit A protein | chrM:296820-298204 REVERSE LENGTH=1385
scaffold2805_contigs=1	86272	ATMG01190.1	1524	93.28	1459	1.69	95.73	83	15	68245	69695	1	1452	0	2137	| Symbols: ATP1 | ATP synthase subunit 1 | chrM:302166-303689 REVERSE LENGTH=1524
scaffold2078_contigs=12	376222	ATMG00110.1	621	90.63	395	0.1	63.61	33	4	110515	110907	393	1	2e-144	521	| Symbols: CCB206 | cytochrome C biogenesis 206 | chrM:30463-31083 FORWARD LENGTH=621
scaffold2896_contigs=1	33303	ATMG00110.1	621	96.46	621	1.86	100	18	4	20680	21298	619	1	0	1022	| Symbols: CCB206 | cytochrome C biogenesis 206 | chrM:30463-31083 FORWARD LENGTH=621
scaffold2817_contigs=1	77938	ATMG01275.1	387	98.44	385	0.49	99.48	6	0	52588	52972	3	387	0	678	| Symbols: NAD1A, NAD1, ND1 | NADH dehydrogenase 1A | chrM:318004-318390 REVERSE LENGTH=387
scaffold2805_contigs=1	86272	ATMG01330.1	384	90.24	379	0.44	98.7	18	12	51039	51406	2	372	1e-131	477	| Symbols: ORF107H | hypothetical protein | chrM:329082-329465 REVERSE LENGTH=384
scaffold560_contigs=4	203020	ATMG01340.1	73	94.52	73	0.04	100	4	0	159983	160055	1	73	8e-22	113	| Symbols: TRNM.2 | tRNA-Met | chrM:337669-337741 FORWARD LENGTH=73
scaffold560_contigs=4	203020	ATMG01340.1	73	94.52	73	0.04	100	4	0	160286	160358	1	73	8e-22	113	| Symbols: TRNM.2 | tRNA-Met | chrM:337669-337741 FORWARD LENGTH=73
scaffold1576_contigs=4	195473	ATMG01340.1	73	95.12	41	0.02	56.16	2	0	82889	82929	71	31	2e-07	65.8	| Symbols: TRNM.2 | tRNA-Met | chrM:337669-337741 FORWARD LENGTH=73
scaffold1835_contigs=10	625795	ATMG01340.1	73	94.52	73	0.01	100	3	1	64950	65022	2	73	9e-21	111	| Symbols: TRNM.2 | tRNA-Met | chrM:337669-337741 FORWARD LENGTH=73
scaffold2805_contigs=1	86272	ATMG01340.1	73	100	73	0.08	100	0	0	64962	65034	1	73	7e-29	135	| Symbols: TRNM.2 | tRNA-Met | chrM:337669-337741 FORWARD LENGTH=73
scaffold2807_contigs=1	83668	ATMG01340.1	73	94.52	73	0.09	100	4	0	27024	27096	73	1	3e-22	113	| Symbols: TRNM.2 | tRNA-Met | chrM:337669-337741 FORWARD LENGTH=73
scaffold2807_contigs=1	83668	ATMG01340.1	73	94.52	73	0.09	100	4	0	26705	26777	73	1	3e-22	113	| Symbols: TRNM.2 | tRNA-Met | chrM:337669-337741 FORWARD LENGTH=73
scaffold3057_contigs=1	6529	ATMG01360.1	1584	96.31	841	12.88	53.09	29	2	3827	4666	1584	745	0	1380	| Symbols: COX1 | cytochrome oxidase | chrM:349830-351413 REVERSE LENGTH=1584
scaffold1569_contigs=5	433347	ATMG01380.1	118	95.45	66	0.02	55.93	3	0	4922	4987	115	50	3e-19	106	| Symbols: RRN5 | Mitochondrial 5S ribosomal RNA, which is a component of the 50S large subunit of mitochondrial ribosome. | chrM:361062-361179 REVERSE LENGTH=118
scaffold2905_contigs=1	31132	ATMG01380.1	118	98.26	115	0.37	97.46	2	0	25272	25386	115	1	3e-49	202	| Symbols: RRN5 | Mitochondrial 5S ribosomal RNA, which is a component of the 50S large subunit of mitochondrial ribosome. | chrM:361062-361179 REVERSE LENGTH=118
scaffold2905_contigs=1	31132	ATMG01390.1	1935	94.2	1949	6.26	100.72	56	35	25540	27445	1935	1	0	2920	| Symbols: RRN18 | Mitochondrial 18S ribosomal RNA, which is a component of the 30S small subunit of mitochondrial ribosome. The rRNA is degraded by a polynucleotide phosphorylase-like protein (AtmtPNPase). | chrM:361350-363284 REVERSE LENGTH=1935
scaffold805_contigs=1	31940	ATMG00170.1	420	90.73	302	0.95	71.9	16	8	20595	20888	67	364	1e-106	392	| Symbols: ORF139A | hypothetical protein | chrM:48113-48532 FORWARD LENGTH=420
scaffold2906_contigs=1	30031	ATMG00170.1	420	91.86	295	0.98	70.24	10	7	19665	19947	94	386	8e-109	399	| Symbols: ORF139A | hypothetical protein | chrM:48113-48532 FORWARD LENGTH=420
scaffold2817_contigs=1	77938	ATMG00180.1	2319	91.85	1766	2.27	76.15	88	34	58924	60651	572	2319	0	2412	| Symbols: CCB452 | cytochrome C biogenesis 452 | chrM:51293-53611 REVERSE LENGTH=2319
scaffold1008_contigs=4	160395	ATMG00190.1	74	98.65	74	0.05	100	1	0	158677	158750	74	1	2e-27	132	| Symbols: TRNG | tRNA-Gly | chrM:53736-53809 REVERSE LENGTH=74
scaffold2838_contigs=1	65567	ATMG00210.1	558	89.86	552	0.84	98.92	37	10	63818	64355	1	547	0	691	| Symbols: RPL5 | ribosomal protein L5 | chrM:57774-58331 FORWARD LENGTH=558
scaffold2515_contigs=14	470552	ATMG00220.1	1182	90.19	1162	0.25	98.31	96	16	343194	344344	1157	3	0	1498	| Symbols: COB | apocytochrome b | chrM:60235-61416 FORWARD LENGTH=1182
scaffold2745_contigs=7	184413	ATMG00220.1	1182	89.35	1108	0.6	93.74	82	31	139551	140635	1157	63	0	1360	| Symbols: COB | apocytochrome b | chrM:60235-61416 FORWARD LENGTH=1182
scaffold2905_contigs=1	31132	ATMG00220.1	1182	96.55	1160	3.73	98.14	34	6	195	1351	1	1157	0	1916	| Symbols: COB | apocytochrome b | chrM:60235-61416 FORWARD LENGTH=1182
scaffold2781_contigs=1	120363	ATMG00230.1	85	97.65	85	0.07	100	2	0	6818	6902	85	1	5e-32	147	| Symbols: TRNS.1 | tRNA-Ser | chrM:62349-62433 FORWARD LENGTH=85
scaffold2913_contigs=1	25834	ATMG00230.1	85	98.82	85	0.33	100	1	0	18241	18325	1	85	2e-34	152	| Symbols: TRNS.1 | tRNA-Ser | chrM:62349-62433 FORWARD LENGTH=85
scaffold621_contigs=9	219397	ATMG00250.1	74	91.53	59	0.03	79.73	5	0	179656	179714	4	62	2e-12	82.4	| Symbols: TRNM.1 | tRNA-Met | chrM:71453-71526 FORWARD LENGTH=74
scaffold980_contigs=13	499939	ATMG00250.1	74	93.75	64	0.01	86.49	3	1	125708	125770	72	9	7e-16	95.3	| Symbols: TRNM.1 | tRNA-Met | chrM:71453-71526 FORWARD LENGTH=74
scaffold2805_contigs=1	86272	ATMG00250.1	74	97.22	72	0.08	97.3	2	0	59785	59856	1	72	6e-25	122	| Symbols: TRNM.1 | tRNA-Met | chrM:71453-71526 FORWARD LENGTH=74
scaffold2817_contigs=1	77938	ATMG00270.1	618	96.77	619	0.79	100.16	18	2	36202	36819	1	618	0	1031	| Symbols: NAD6 | NADH dehydrogenase 6 | chrM:76642-77259 REVERSE LENGTH=618
scaffold2780_contigs=1	125611	ATMG00280.1	333	94.39	285	0.23	85.59	15	1	116282	116565	46	330	3e-119	436	| Symbols: ORF110A | Ribulose bisphosphate carboxylase large chain, catalytic domain | chrM:77819-78151 REVERSE LENGTH=333
scaffold2745_contigs=7	184413	ATMG00285.1	1558	83.5	988	0.54	63.41	102	42	136526	137471	969	1	0	865	| Symbols: NAD2A, NAD2.1, NAD2 | NADH dehydrogenase 2A | chrM:79740-81297 REVERSE LENGTH=1558
scaffold414_contigs=3	48900	ATMG00290.1	1089	85.99	1099	2.25	100.92	99	35	13301	14366	13	1089	0	1125	| Symbols: RPS4 | mitochondrial ribosomal protein S4 | chrM:82028-83116 REVERSE LENGTH=1089
scaffold2852_contigs=1	52760	ATMG00290.1	1089	87.32	1104	2.09	101.38	86	30	4537	5613	13	1089	0	1214	| Symbols: RPS4 | mitochondrial ribosomal protein S4 | chrM:82028-83116 REVERSE LENGTH=1089
scaffold2805_contigs=1	86272	ATMG00020.1	2568	97.4	2497	2.89	97.24	43	15	57075	59560	1	2486	0	4231	| Symbols: RRN26 | mitochondrial 26S ribosomal RNA protein | chrM:8848-11415 REVERSE LENGTH=2568
