# Supplementary material for: Unravelling the genome of Holy basil: an “incomparable” “elixir of life” of traditional Indian medicine
Source: BMC Genomics. 2015 May 28;16(1):413. doi: 10.1186/s12864-015-1640-z (PMC4445982; doi:10.1186/s12864-015-1640-z)
Supplement: Additional file 18: — Pathways associated with predicted proteins from scaffolds of O. sanctum as predicted by KAAS server taking Arabidopsis and rice as reference organisms. [file 12864_2015_1640_MOESM18_ESM.xlsx]

## Sheet: Sheet1
Additional File 18. Pathways associated with predicted proteins from scaffolds of O. sanctum as predicted by KAAS server taking Arabidopsis and rice as reference organisms
Transcript_ID	KO_ID	Description	Pathway	Pathway_function	Organism
scaffold1392_contigs=17:434219-435514	K01988	A4GALT; lactosylceramide 4-alpha-galactosyltransferase [EC:2.4.1.228]	00603 Glycosphingolipid biosynthesis - globo series [PATH:ath00603]	Glycan biosynthesis and metabolism	Arabidopsis thaliana
scaffold2143_contigs=4:166190-167461	K01988	A4GALT; lactosylceramide 4-alpha-galactosyltransferase [EC:2.4.1.228]	00603 Glycosphingolipid biosynthesis - globo series [PATH:ath00603]	Glycan biosynthesis and metabolism	Arabidopsis thaliana
scaffold2444_contigs=49:671786-673069	K01988	A4GALT; lactosylceramide 4-alpha-galactosyltransferase [EC:2.4.1.228]	00603 Glycosphingolipid biosynthesis - globo series [PATH:ath00603]	Glycan biosynthesis and metabolism	Arabidopsis thaliana
scaffold723_contigs=2:93587-94780	K01988	A4GALT; lactosylceramide 4-alpha-galactosyltransferase [EC:2.4.1.228]	00603 Glycosphingolipid biosynthesis - globo series [PATH:ath00603]	Glycan biosynthesis and metabolism	Arabidopsis thaliana
scaffold723_contigs=2:93683-94780	K01988	A4GALT; lactosylceramide 4-alpha-galactosyltransferase [EC:2.4.1.228]	00603 Glycosphingolipid biosynthesis - globo series [PATH:ath00603]	Glycan biosynthesis and metabolism	Arabidopsis thaliana
scaffold2367_contigs=57:1197502-1203000	K14320	AAAS; aladin	03013 RNA transport [PATH:ath03013]	Translation	Arabidopsis thaliana
scaffold2367_contigs=57:1200733-1206083	K14320	AAAS; aladin	03013 RNA transport [PATH:ath03013]	Translation	Arabidopsis thaliana
scaffold2367_contigs=57:1204465-1206083	K14320	AAAS; aladin	03013 RNA transport [PATH:ath03013]	Translation	Arabidopsis thaliana
scaffold2667_contigs=25:728477-731437	K14760	AAE14; acyl-activating enzyme 14 [EC:6.2.1.26]	00130 Ubiquinone and other terpenoid-quinone biosynthesis [PATH:ath00130]	Metabolism of cofactors and vitamins	Arabidopsis thaliana
scaffold2748_contigs=28:369641-378846	K11817	AAO1_2; indole-3-acetaldehyde oxidase [EC:1.2.3.7]	00380 Tryptophan metabolism [PATH:ath00380]	Amino acid metabolism	Arabidopsis thaliana
scaffold1638_contigs=15:27158-33024	K01872	AARS; alanyl-tRNA synthetase [EC:6.1.1.7]	00970 Aminoacyl-tRNA biosynthesis [PATH:ath00970]	Translation	Arabidopsis thaliana
scaffold1842_contigs=9:341729-351568	K01872	AARS; alanyl-tRNA synthetase [EC:6.1.1.7]	00970 Aminoacyl-tRNA biosynthesis [PATH:ath00970]	Translation	Arabidopsis thaliana
scaffold751_contigs=13:310531-314829	K09841	ABA2; xanthoxin dehydrogenase [EC:1.1.1.288]	00906 Carotenoid biosynthesis [PATH:ath00906]	Metabolism of terpenoids and polyketides	Arabidopsis thaliana
scaffold751_contigs=13:312532-314141	K09841	ABA2; xanthoxin dehydrogenase [EC:1.1.1.288]	00906 Carotenoid biosynthesis [PATH:ath00906]	Metabolism of terpenoids and polyketides	Arabidopsis thaliana
scaffold1216_contigs=10:11143-18380	K05658	ABCB1; ATP-binding cassette, subfamily B (MDR/TAP), member 1	02010 ABC transporters [PATH:ath02010]	Membrane transport	Arabidopsis thaliana
scaffold1740_contigs=20:24335-29387	K05658	ABCB1; ATP-binding cassette, subfamily B (MDR/TAP), member 1	02010 ABC transporters [PATH:ath02010]	Membrane transport	Arabidopsis thaliana
scaffold1943_contigs=27:141835-149479	K05658	ABCB1; ATP-binding cassette, subfamily B (MDR/TAP), member 1	02010 ABC transporters [PATH:ath02010]	Membrane transport	Arabidopsis thaliana
scaffold2904_contigs=1:20353-25478	K05658	ABCB1; ATP-binding cassette, subfamily B (MDR/TAP), member 1	02010 ABC transporters [PATH:ath02010]	Membrane transport	Arabidopsis thaliana
scaffold864_contigs=13:131933-137959	K05658	ABCB1; ATP-binding cassette, subfamily B (MDR/TAP), member 1	02010 ABC transporters [PATH:ath02010]	Membrane transport	Arabidopsis thaliana
scaffold864_contigs=13:134722-137959	K05658	ABCB1; ATP-binding cassette, subfamily B (MDR/TAP), member 1	02010 ABC transporters [PATH:ath02010]	Membrane transport	Arabidopsis thaliana
scaffold864_contigs=13:481410-486786	K05658	ABCB1; ATP-binding cassette, subfamily B (MDR/TAP), member 1	02010 ABC transporters [PATH:ath02010]	Membrane transport	Arabidopsis thaliana
scaffold994_contigs=5:156307-164507	K05658	ABCB1; ATP-binding cassette, subfamily B (MDR/TAP), member 1	02010 ABC transporters [PATH:ath02010]	Membrane transport	Arabidopsis thaliana
scaffold994_contigs=5:161596-164235	K05658	ABCB1; ATP-binding cassette, subfamily B (MDR/TAP), member 1	02010 ABC transporters [PATH:ath02010]	Membrane transport	Arabidopsis thaliana
scaffold1001_contigs=6:88797-89948	K14432	ABF; ABA responsive element binding factor	04075 Plant hormone signal transduction [PATH:ath04075]	Signal transduction	Arabidopsis thaliana
scaffold1310_contigs=21:521163-523376	K14432	ABF; ABA responsive element binding factor	04075 Plant hormone signal transduction [PATH:ath04075]	Signal transduction	Arabidopsis thaliana
scaffold1342_contigs=7:174809-177566	K14432	ABF; ABA responsive element binding factor	04075 Plant hormone signal transduction [PATH:ath04075]	Signal transduction	Arabidopsis thaliana
scaffold1342_contigs=7:176448-177566	K14432	ABF; ABA responsive element binding factor	04075 Plant hormone signal transduction [PATH:ath04075]	Signal transduction	Arabidopsis thaliana
scaffold1496_contigs=26:615433-617841	K14432	ABF; ABA responsive element binding factor	04075 Plant hormone signal transduction [PATH:ath04075]	Signal transduction	Arabidopsis thaliana
scaffold2367_contigs=57:1081047-1085419	K14432	ABF; ABA responsive element binding factor	04075 Plant hormone signal transduction [PATH:ath04075]	Signal transduction	Arabidopsis thaliana
scaffold248_contigs=2:77749-82117	K14432	ABF; ABA responsive element binding factor	04075 Plant hormone signal transduction [PATH:ath04075]	Signal transduction	Arabidopsis thaliana
scaffold2701_contigs=22:552721-554398	K14432	ABF; ABA responsive element binding factor	04075 Plant hormone signal transduction [PATH:ath04075]	Signal transduction	Arabidopsis thaliana
scaffold2709_contigs=16:453729-454892	K14432	ABF; ABA responsive element binding factor	04075 Plant hormone signal transduction [PATH:ath04075]	Signal transduction	Arabidopsis thaliana
scaffold2736_contigs=16:12698-15910	K14432	ABF; ABA responsive element binding factor	04075 Plant hormone signal transduction [PATH:ath04075]	Signal transduction	Arabidopsis thaliana
scaffold509_contigs=2:111956-116169	K14432	ABF; ABA responsive element binding factor	04075 Plant hormone signal transduction [PATH:ath04075]	Signal transduction	Arabidopsis thaliana
scaffold1751_contigs=5:79535-84482	K07513	ACAA1; acetyl-CoA acyltransferase 1 [EC:2.3.1.16]	00071 Fatty acid degradation [PATH:ath00071]	Lipid metabolism	Arabidopsis thaliana
scaffold2053_contigs=16:79752-83814	K07513	ACAA1; acetyl-CoA acyltransferase 1 [EC:2.3.1.16]	00071 Fatty acid degradation [PATH:ath00071]	Lipid metabolism	Arabidopsis thaliana
scaffold1751_contigs=5:79535-84482	K07513	ACAA1; acetyl-CoA acyltransferase 1 [EC:2.3.1.16]	00280 Valine, leucine and isoleucine degradation [PATH:ath00280]	Amino acid metabolism	Arabidopsis thaliana
scaffold2053_contigs=16:79752-83814	K07513	ACAA1; acetyl-CoA acyltransferase 1 [EC:2.3.1.16]	00280 Valine, leucine and isoleucine degradation [PATH:ath00280]	Amino acid metabolism	Arabidopsis thaliana
scaffold1751_contigs=5:79535-84482	K07513	ACAA1; acetyl-CoA acyltransferase 1 [EC:2.3.1.16]	00592 alpha-Linolenic acid metabolism [PATH:ath00592]	Lipid metabolism	Arabidopsis thaliana
scaffold2053_contigs=16:79752-83814	K07513	ACAA1; acetyl-CoA acyltransferase 1 [EC:2.3.1.16]	00592 alpha-Linolenic acid metabolism [PATH:ath00592]	Lipid metabolism	Arabidopsis thaliana
scaffold1751_contigs=5:79535-84482	K07513	ACAA1; acetyl-CoA acyltransferase 1 [EC:2.3.1.16]	01040 Biosynthesis of unsaturated fatty acids [PATH:ath01040]	Lipid metabolism	Arabidopsis thaliana
scaffold2053_contigs=16:79752-83814	K07513	ACAA1; acetyl-CoA acyltransferase 1 [EC:2.3.1.16]	01040 Biosynthesis of unsaturated fatty acids [PATH:ath01040]	Lipid metabolism	Arabidopsis thaliana
scaffold1751_contigs=5:79535-84482	K07513	ACAA1; acetyl-CoA acyltransferase 1 [EC:2.3.1.16]	01212 Fatty acid metabolism [PATH:ath01212]	Metabolism	Arabidopsis thaliana
scaffold2053_contigs=16:79752-83814	K07513	ACAA1; acetyl-CoA acyltransferase 1 [EC:2.3.1.16]	01212 Fatty acid metabolism [PATH:ath01212]	Metabolism	Arabidopsis thaliana
scaffold1751_contigs=5:79535-84482	K07513	ACAA1; acetyl-CoA acyltransferase 1 [EC:2.3.1.16]	04146 Peroxisome [PATH:ath04146]	Transport and catabolism	Arabidopsis thaliana
scaffold2053_contigs=16:79752-83814	K07513	ACAA1; acetyl-CoA acyltransferase 1 [EC:2.3.1.16]	04146 Peroxisome [PATH:ath04146]	Transport and catabolism	Arabidopsis thaliana
scaffold171_contigs=2:9659-20930	K11262	ACAC; acetyl-CoA carboxylase / biotin carboxylase [EC:6.4.1.2 6.3.4.14]	00061 Fatty acid biosynthesis [PATH:ath00061]	Lipid metabolism	Arabidopsis thaliana
scaffold171_contigs=2:9659-20930	K11262	ACAC; acetyl-CoA carboxylase / biotin carboxylase [EC:6.4.1.2 6.3.4.14]	00620 Pyruvate metabolism [PATH:ath00620]	Carbohydrate metabolism	Arabidopsis thaliana
scaffold171_contigs=2:9659-20930	K11262	ACAC; acetyl-CoA carboxylase / biotin carboxylase [EC:6.4.1.2 6.3.4.14]	00640 Propanoate metabolism [PATH:ath00640]	Carbohydrate metabolism	Arabidopsis thaliana
scaffold171_contigs=2:9659-20930	K11262	ACAC; acetyl-CoA carboxylase / biotin carboxylase [EC:6.4.1.2 6.3.4.14]	01212 Fatty acid metabolism [PATH:ath01212]	Metabolism	Arabidopsis thaliana
scaffold1499_contigs=18:156434-162063	K00249	ACADM; acyl-CoA dehydrogenase [EC:1.3.8.7]	00071 Fatty acid degradation [PATH:ath00071]	Lipid metabolism	Arabidopsis thaliana
scaffold1499_contigs=18:156434-162063	K00249	ACADM; acyl-CoA dehydrogenase [EC:1.3.8.7]	00280 Valine, leucine and isoleucine degradation [PATH:ath00280]	Amino acid metabolism	Arabidopsis thaliana
scaffold1499_contigs=18:156434-162063	K00249	ACADM; acyl-CoA dehydrogenase [EC:1.3.8.7]	00410 beta-Alanine metabolism [PATH:ath00410]	Metabolism of other amino acids	Arabidopsis thaliana
scaffold1499_contigs=18:156434-162063	K00249	ACADM; acyl-CoA dehydrogenase [EC:1.3.8.7]	00640 Propanoate metabolism [PATH:ath00640]	Carbohydrate metabolism	Arabidopsis thaliana
scaffold1499_contigs=18:156434-162063	K00249	ACADM; acyl-CoA dehydrogenase [EC:1.3.8.7]	01212 Fatty acid metabolism [PATH:ath01212]	Metabolism	Arabidopsis thaliana
scaffold1986_contigs=11:358599-370333	K12489	ACAP; Arf-GAP with coiled-coil, ANK repeat and PH domain-containing protein	04144 Endocytosis [PATH:ath04144]	Transport and catabolism	Arabidopsis thaliana
scaffold227_contigs=2:1-20457	K12489	ACAP; Arf-GAP with coiled-coil, ANK repeat and PH domain-containing protein	04144 Endocytosis [PATH:ath04144]	Transport and catabolism	Arabidopsis thaliana
scaffold227_contigs=2:5503-20457	K12489	ACAP; Arf-GAP with coiled-coil, ANK repeat and PH domain-containing protein	04144 Endocytosis [PATH:ath04144]	Transport and catabolism	Arabidopsis thaliana
scaffold722_contigs=14:659623-664077	K01962	accA; acetyl-CoA carboxylase carboxyl transferase subunit alpha [EC:6.4.1.2]	00061 Fatty acid biosynthesis [PATH:ath00061]	Lipid metabolism	Arabidopsis thaliana
scaffold722_contigs=14:659623-664077	K01962	accA; acetyl-CoA carboxylase carboxyl transferase subunit alpha [EC:6.4.1.2]	00620 Pyruvate metabolism [PATH:ath00620]	Carbohydrate metabolism	Arabidopsis thaliana
scaffold722_contigs=14:659623-664077	K01962	accA; acetyl-CoA carboxylase carboxyl transferase subunit alpha [EC:6.4.1.2]	00640 Propanoate metabolism [PATH:ath00640]	Carbohydrate metabolism	Arabidopsis thaliana
scaffold722_contigs=14:659623-664077	K01962	accA; acetyl-CoA carboxylase carboxyl transferase subunit alpha [EC:6.4.1.2]	01200 Carbon metabolism [PATH:ath01200]	Metabolism	Arabidopsis thaliana
scaffold722_contigs=14:659623-664077	K01962	accA; acetyl-CoA carboxylase carboxyl transferase subunit alpha [EC:6.4.1.2]	01212 Fatty acid metabolism [PATH:ath01212]	Metabolism	Arabidopsis thaliana
scaffold2434_contigs=40:1166913-1169901	K02160	accB; acetyl-CoA carboxylase biotin carboxyl carrier protein	00061 Fatty acid biosynthesis [PATH:ath00061]	Lipid metabolism	Arabidopsis thaliana
scaffold2434_contigs=40:1166913-1169901	K02160	accB; acetyl-CoA carboxylase biotin carboxyl carrier protein	00620 Pyruvate metabolism [PATH:ath00620]	Carbohydrate metabolism	Arabidopsis thaliana
scaffold2434_contigs=40:1166913-1169901	K02160	accB; acetyl-CoA carboxylase biotin carboxyl carrier protein	00640 Propanoate metabolism [PATH:ath00640]	Carbohydrate metabolism	Arabidopsis thaliana
scaffold2434_contigs=40:1166913-1169901	K02160	accB; acetyl-CoA carboxylase biotin carboxyl carrier protein	01200 Carbon metabolism [PATH:ath01200]	Metabolism	Arabidopsis thaliana
scaffold2434_contigs=40:1166913-1169901	K02160	accB; acetyl-CoA carboxylase biotin carboxyl carrier protein	01212 Fatty acid metabolism [PATH:ath01212]	Metabolism	Arabidopsis thaliana
scaffold1842_contigs=9:238308-244804	K01961	accC; acetyl-CoA carboxylase, biotin carboxylase subunit [EC:6.4.1.2 6.3.4.14]	00061 Fatty acid biosynthesis [PATH:ath00061]	Lipid metabolism	Arabidopsis thaliana
scaffold1842_contigs=9:238350-245146	K01961	accC; acetyl-CoA carboxylase, biotin carboxylase subunit [EC:6.4.1.2 6.3.4.14]	00061 Fatty acid biosynthesis [PATH:ath00061]	Lipid metabolism	Arabidopsis thaliana
scaffold1842_contigs=9:238308-244804	K01961	accC; acetyl-CoA carboxylase, biotin carboxylase subunit [EC:6.4.1.2 6.3.4.14]	00620 Pyruvate metabolism [PATH:ath00620]	Carbohydrate metabolism	Arabidopsis thaliana
scaffold1842_contigs=9:238350-245146	K01961	accC; acetyl-CoA carboxylase, biotin carboxylase subunit [EC:6.4.1.2 6.3.4.14]	00620 Pyruvate metabolism [PATH:ath00620]	Carbohydrate metabolism	Arabidopsis thaliana
scaffold1842_contigs=9:238308-244804	K01961	accC; acetyl-CoA carboxylase, biotin carboxylase subunit [EC:6.4.1.2 6.3.4.14]	00640 Propanoate metabolism [PATH:ath00640]	Carbohydrate metabolism	Arabidopsis thaliana
scaffold1842_contigs=9:238350-245146	K01961	accC; acetyl-CoA carboxylase, biotin carboxylase subunit [EC:6.4.1.2 6.3.4.14]	00640 Propanoate metabolism [PATH:ath00640]	Carbohydrate metabolism	Arabidopsis thaliana
scaffold1842_contigs=9:238308-244804	K01961	accC; acetyl-CoA carboxylase, biotin carboxylase subunit [EC:6.4.1.2 6.3.4.14]	01200 Carbon metabolism [PATH:ath01200]	Metabolism	Arabidopsis thaliana
scaffold1842_contigs=9:238350-245146	K01961	accC; acetyl-CoA carboxylase, biotin carboxylase subunit [EC:6.4.1.2 6.3.4.14]	01200 Carbon metabolism [PATH:ath01200]	Metabolism	Arabidopsis thaliana
scaffold1842_contigs=9:238308-244804	K01961	accC; acetyl-CoA carboxylase, biotin carboxylase subunit [EC:6.4.1.2 6.3.4.14]	01212 Fatty acid metabolism [PATH:ath01212]	Metabolism	Arabidopsis thaliana
scaffold1842_contigs=9:238350-245146	K01961	accC; acetyl-CoA carboxylase, biotin carboxylase subunit [EC:6.4.1.2 6.3.4.14]	01212 Fatty acid metabolism [PATH:ath01212]	Metabolism	Arabidopsis thaliana
scaffold2780_contigs=1:118463-119872	K01963	accD; acetyl-CoA carboxylase carboxyl transferase subunit beta [EC:6.4.1.2]	00061 Fatty acid biosynthesis [PATH:ath00061]	Lipid metabolism	Arabidopsis thaliana
scaffold2780_contigs=1:118463-119872	K01963	accD; acetyl-CoA carboxylase carboxyl transferase subunit beta [EC:6.4.1.2]	00620 Pyruvate metabolism [PATH:ath00620]	Carbohydrate metabolism	Arabidopsis thaliana
scaffold2780_contigs=1:118463-119872	K01963	accD; acetyl-CoA carboxylase carboxyl transferase subunit beta [EC:6.4.1.2]	00640 Propanoate metabolism [PATH:ath00640]	Carbohydrate metabolism	Arabidopsis thaliana
scaffold2780_contigs=1:118463-119872	K01963	accD; acetyl-CoA carboxylase carboxyl transferase subunit beta [EC:6.4.1.2]	01200 Carbon metabolism [PATH:ath01200]	Metabolism	Arabidopsis thaliana
scaffold2780_contigs=1:118463-119872	K01963	accD; acetyl-CoA carboxylase carboxyl transferase subunit beta [EC:6.4.1.2]	01212 Fatty acid metabolism [PATH:ath01212]	Metabolism	Arabidopsis thaliana
scaffold1310_contigs=21:155643-158063	K13545	ACD2; red chlorophyll catabolite reductase [EC:1.3.1.80]	00860 Porphyrin and chlorophyll metabolism [PATH:ath00860]	Metabolism of cofactors and vitamins	Arabidopsis thaliana
scaffold1110_contigs=2:64227-69750	K12875	ACIN1; apoptotic chromatin condensation inducer in the nucleus	03013 RNA transport [PATH:ath03013]	Translation	Arabidopsis thaliana
scaffold1110_contigs=2:66771-67862	K12875	ACIN1; apoptotic chromatin condensation inducer in the nucleus	03013 RNA transport [PATH:ath03013]	Translation	Arabidopsis thaliana
scaffold1110_contigs=2:64227-69750	K12875	ACIN1; apoptotic chromatin condensation inducer in the nucleus	03015 mRNA surveillance pathway [PATH:ath03015]	Translation	Arabidopsis thaliana
scaffold1110_contigs=2:66771-67862	K12875	ACIN1; apoptotic chromatin condensation inducer in the nucleus	03015 mRNA surveillance pathway [PATH:ath03015]	Translation	Arabidopsis thaliana
scaffold1110_contigs=2:64227-69750	K12875	ACIN1; apoptotic chromatin condensation inducer in the nucleus	03040 Spliceosome [PATH:ath03040]	Transcription	Arabidopsis thaliana
scaffold1110_contigs=2:66771-67862	K12875	ACIN1; apoptotic chromatin condensation inducer in the nucleus	03040 Spliceosome [PATH:ath03040]	Transcription	Arabidopsis thaliana
scaffold1101_contigs=16:492438-497353	K01648	ACLY; ATP citrate (pro-S)-lyase [EC:2.3.3.8]	00020 Citrate cycle (TCA cycle) [PATH:ath00020]	Carbohydrate metabolism	Arabidopsis thaliana
scaffold1971_contigs=11:191886-194626	K01648	ACLY; ATP citrate (pro-S)-lyase [EC:2.3.3.8]	00020 Citrate cycle (TCA cycle) [PATH:ath00020]	Carbohydrate metabolism	Arabidopsis thaliana
scaffold2174_contigs=11:36662-40949	K01648	ACLY; ATP citrate (pro-S)-lyase [EC:2.3.3.8]	00020 Citrate cycle (TCA cycle) [PATH:ath00020]	Carbohydrate metabolism	Arabidopsis thaliana
scaffold307_contigs=2:37135-43613	K01681	ACO; aconitate hydratase [EC:4.2.1.3]	00020 Citrate cycle (TCA cycle) [PATH:ath00020]	Carbohydrate metabolism	Arabidopsis thaliana
scaffold307_contigs=2:38043-43613	K01681	ACO; aconitate hydratase [EC:4.2.1.3]	00020 Citrate cycle (TCA cycle) [PATH:ath00020]	Carbohydrate metabolism	Arabidopsis thaliana
scaffold880_contigs=9:484625-498160	K01681	ACO; aconitate hydratase [EC:4.2.1.3]	00020 Citrate cycle (TCA cycle) [PATH:ath00020]	Carbohydrate metabolism	Arabidopsis thaliana
scaffold307_contigs=2:37135-43613	K01681	ACO; aconitate hydratase [EC:4.2.1.3]	00630 Glyoxylate and dicarboxylate metabolism [PATH:ath00630]	Carbohydrate metabolism	Arabidopsis thaliana
scaffold307_contigs=2:38043-43613	K01681	ACO; aconitate hydratase [EC:4.2.1.3]	00630 Glyoxylate and dicarboxylate metabolism [PATH:ath00630]	Carbohydrate metabolism	Arabidopsis thaliana
scaffold880_contigs=9:484625-498160	K01681	ACO; aconitate hydratase [EC:4.2.1.3]	00630 Glyoxylate and dicarboxylate metabolism [PATH:ath00630]	Carbohydrate metabolism	Arabidopsis thaliana
scaffold307_contigs=2:37135-43613	K01681	ACO; aconitate hydratase [EC:4.2.1.3]	01200 Carbon metabolism [PATH:ath01200]	Metabolism	Arabidopsis thaliana
scaffold307_contigs=2:38043-43613	K01681	ACO; aconitate hydratase [EC:4.2.1.3]	01200 Carbon metabolism [PATH:ath01200]	Metabolism	Arabidopsis thaliana
scaffold880_contigs=9:484625-498160	K01681	ACO; aconitate hydratase [EC:4.2.1.3]	01200 Carbon metabolism [PATH:ath01200]	Metabolism	Arabidopsis thaliana
scaffold307_contigs=2:37135-43613	K01681	ACO; aconitate hydratase [EC:4.2.1.3]	01210 2-Oxocarboxylic acid metabolism [PATH:ath01210]	Metabolism	Arabidopsis thaliana
scaffold307_contigs=2:38043-43613	K01681	ACO; aconitate hydratase [EC:4.2.1.3]	01210 2-Oxocarboxylic acid metabolism [PATH:ath01210]	Metabolism	Arabidopsis thaliana
scaffold880_contigs=9:484625-498160	K01681	ACO; aconitate hydratase [EC:4.2.1.3]	01210 2-Oxocarboxylic acid metabolism [PATH:ath01210]	Metabolism	Arabidopsis thaliana
scaffold307_contigs=2:37135-43613	K01681	ACO; aconitate hydratase [EC:4.2.1.3]	01230 Biosynthesis of amino acids [PATH:ath01230]	Metabolism	Arabidopsis thaliana
scaffold307_contigs=2:38043-43613	K01681	ACO; aconitate hydratase [EC:4.2.1.3]	01230 Biosynthesis of amino acids [PATH:ath01230]	Metabolism	Arabidopsis thaliana
scaffold880_contigs=9:484625-498160	K01681	ACO; aconitate hydratase [EC:4.2.1.3]	01230 Biosynthesis of amino acids [PATH:ath01230]	Metabolism	Arabidopsis thaliana
scaffold2224_contigs=19:77773-85956	K01068	ACOT1_2_4; acyl-coenzyme A thioesterase 1/2/4 [EC:3.1.2.2]	00062 Fatty acid elongation [PATH:ath00062]	Lipid metabolism	Arabidopsis thaliana
scaffold2224_contigs=19:77773-85956	K01068	ACOT1_2_4; acyl-coenzyme A thioesterase 1/2/4 [EC:3.1.2.2]	01040 Biosynthesis of unsaturated fatty acids [PATH:ath01040]	Lipid metabolism	Arabidopsis thaliana
scaffold302_contigs=12:352726-354317	K01762	ACS; 1-aminocyclopropane-1-carboxylate synthase [EC:4.4.1.14]	00270 Cysteine and methionine metabolism [PATH:ath00270]	Amino acid metabolism	Arabidopsis thaliana
scaffold404_contigs=9:18358-20988	K01762	ACS; 1-aminocyclopropane-1-carboxylate synthase [EC:4.4.1.14]	00270 Cysteine and methionine metabolism [PATH:ath00270]	Amino acid metabolism	Arabidopsis thaliana
scaffold1357_contigs=25:155653-160434	K01897	ACSL; long-chain acyl-CoA synthetase [EC:6.2.1.3]	00071 Fatty acid degradation [PATH:ath00071]	Lipid metabolism	Arabidopsis thaliana
scaffold1994_contigs=7:199236-203183	K01897	ACSL; long-chain acyl-CoA synthetase [EC:6.2.1.3]	00071 Fatty acid degradation [PATH:ath00071]	Lipid metabolism	Arabidopsis thaliana
scaffold1994_contigs=7:199708-213816	K01897	ACSL; long-chain acyl-CoA synthetase [EC:6.2.1.3]	00071 Fatty acid degradation [PATH:ath00071]	Lipid metabolism	Arabidopsis thaliana
scaffold1994_contigs=7:206206-213816	K01897	ACSL; long-chain acyl-CoA synthetase [EC:6.2.1.3]	00071 Fatty acid degradation [PATH:ath00071]	Lipid metabolism	Arabidopsis thaliana
scaffold2078_contigs=12:158730-163571	K01897	ACSL; long-chain acyl-CoA synthetase [EC:6.2.1.3]	00071 Fatty acid degradation [PATH:ath00071]	Lipid metabolism	Arabidopsis thaliana
scaffold2660_contigs=23:552980-559695	K01897	ACSL; long-chain acyl-CoA synthetase [EC:6.2.1.3]	00071 Fatty acid degradation [PATH:ath00071]	Lipid metabolism	Arabidopsis thaliana
scaffold2660_contigs=23:558593-559695	K01897	ACSL; long-chain acyl-CoA synthetase [EC:6.2.1.3]	00071 Fatty acid degradation [PATH:ath00071]	Lipid metabolism	Arabidopsis thaliana
scaffold727_contigs=8:7144-11963	K01897	ACSL; long-chain acyl-CoA synthetase [EC:6.2.1.3]	00071 Fatty acid degradation [PATH:ath00071]	Lipid metabolism	Arabidopsis thaliana
scaffold933_contigs=12:127844-140614	K01897	ACSL; long-chain acyl-CoA synthetase [EC:6.2.1.3]	00071 Fatty acid degradation [PATH:ath00071]	Lipid metabolism	Arabidopsis thaliana
scaffold933_contigs=12:364172-371607	K01897	ACSL; long-chain acyl-CoA synthetase [EC:6.2.1.3]	00071 Fatty acid degradation [PATH:ath00071]	Lipid metabolism	Arabidopsis thaliana
scaffold1357_contigs=25:155653-160434	K01897	ACSL; long-chain acyl-CoA synthetase [EC:6.2.1.3]	01212 Fatty acid metabolism [PATH:ath01212]	Metabolism	Arabidopsis thaliana
scaffold1994_contigs=7:199236-203183	K01897	ACSL; long-chain acyl-CoA synthetase [EC:6.2.1.3]	01212 Fatty acid metabolism [PATH:ath01212]	Metabolism	Arabidopsis thaliana
scaffold1994_contigs=7:199708-213816	K01897	ACSL; long-chain acyl-CoA synthetase [EC:6.2.1.3]	01212 Fatty acid metabolism [PATH:ath01212]	Metabolism	Arabidopsis thaliana
scaffold1994_contigs=7:206206-213816	K01897	ACSL; long-chain acyl-CoA synthetase [EC:6.2.1.3]	01212 Fatty acid metabolism [PATH:ath01212]	Metabolism	Arabidopsis thaliana
scaffold2078_contigs=12:158730-163571	K01897	ACSL; long-chain acyl-CoA synthetase [EC:6.2.1.3]	01212 Fatty acid metabolism [PATH:ath01212]	Metabolism	Arabidopsis thaliana
scaffold2660_contigs=23:552980-559695	K01897	ACSL; long-chain acyl-CoA synthetase [EC:6.2.1.3]	01212 Fatty acid metabolism [PATH:ath01212]	Metabolism	Arabidopsis thaliana
scaffold2660_contigs=23:558593-559695	K01897	ACSL; long-chain acyl-CoA synthetase [EC:6.2.1.3]	01212 Fatty acid metabolism [PATH:ath01212]	Metabolism	Arabidopsis thaliana
scaffold727_contigs=8:7144-11963	K01897	ACSL; long-chain acyl-CoA synthetase [EC:6.2.1.3]	01212 Fatty acid metabolism [PATH:ath01212]	Metabolism	Arabidopsis thaliana
scaffold933_contigs=12:127844-140614	K01897	ACSL; long-chain acyl-CoA synthetase [EC:6.2.1.3]	01212 Fatty acid metabolism [PATH:ath01212]	Metabolism	Arabidopsis thaliana
scaffold933_contigs=12:364172-371607	K01897	ACSL; long-chain acyl-CoA synthetase [EC:6.2.1.3]	01212 Fatty acid metabolism [PATH:ath01212]	Metabolism	Arabidopsis thaliana
scaffold1357_contigs=25:155653-160434	K01897	ACSL; long-chain acyl-CoA synthetase [EC:6.2.1.3]	04146 Peroxisome [PATH:ath04146]	Transport and catabolism	Arabidopsis thaliana
scaffold1994_contigs=7:199236-203183	K01897	ACSL; long-chain acyl-CoA synthetase [EC:6.2.1.3]	04146 Peroxisome [PATH:ath04146]	Transport and catabolism	Arabidopsis thaliana
scaffold1994_contigs=7:199708-213816	K01897	ACSL; long-chain acyl-CoA synthetase [EC:6.2.1.3]	04146 Peroxisome [PATH:ath04146]	Transport and catabolism	Arabidopsis thaliana
scaffold1994_contigs=7:206206-213816	K01897	ACSL; long-chain acyl-CoA synthetase [EC:6.2.1.3]	04146 Peroxisome [PATH:ath04146]	Transport and catabolism	Arabidopsis thaliana
scaffold2078_contigs=12:158730-163571	K01897	ACSL; long-chain acyl-CoA synthetase [EC:6.2.1.3]	04146 Peroxisome [PATH:ath04146]	Transport and catabolism	Arabidopsis thaliana
scaffold2660_contigs=23:552980-559695	K01897	ACSL; long-chain acyl-CoA synthetase [EC:6.2.1.3]	04146 Peroxisome [PATH:ath04146]	Transport and catabolism	Arabidopsis thaliana
scaffold2660_contigs=23:558593-559695	K01897	ACSL; long-chain acyl-CoA synthetase [EC:6.2.1.3]	04146 Peroxisome [PATH:ath04146]	Transport and catabolism	Arabidopsis thaliana
scaffold727_contigs=8:7144-11963	K01897	ACSL; long-chain acyl-CoA synthetase [EC:6.2.1.3]	04146 Peroxisome [PATH:ath04146]	Transport and catabolism	Arabidopsis thaliana
scaffold933_contigs=12:127844-140614	K01897	ACSL; long-chain acyl-CoA synthetase [EC:6.2.1.3]	04146 Peroxisome [PATH:ath04146]	Transport and catabolism	Arabidopsis thaliana
scaffold933_contigs=12:364172-371607	K01897	ACSL; long-chain acyl-CoA synthetase [EC:6.2.1.3]	04146 Peroxisome [PATH:ath04146]	Transport and catabolism	Arabidopsis thaliana
scaffold1172_contigs=7:73828-84941	K01895	ACSS; acetyl-CoA synthetase [EC:6.2.1.1]	00010 Glycolysis / Gluconeogenesis [PATH:ath00010]	Carbohydrate metabolism	Arabidopsis thaliana
scaffold1172_contigs=7:78119-84941	K01895	ACSS; acetyl-CoA synthetase [EC:6.2.1.1]	00010 Glycolysis / Gluconeogenesis [PATH:ath00010]	Carbohydrate metabolism	Arabidopsis thaliana
scaffold2593_contigs=14:61755-70871	K01895	ACSS; acetyl-CoA synthetase [EC:6.2.1.1]	00010 Glycolysis / Gluconeogenesis [PATH:ath00010]	Carbohydrate metabolism	Arabidopsis thaliana
scaffold1172_contigs=7:73828-84941	K01895	ACSS; acetyl-CoA synthetase [EC:6.2.1.1]	00620 Pyruvate metabolism [PATH:ath00620]	Carbohydrate metabolism	Arabidopsis thaliana
scaffold1172_contigs=7:78119-84941	K01895	ACSS; acetyl-CoA synthetase [EC:6.2.1.1]	00620 Pyruvate metabolism [PATH:ath00620]	Carbohydrate metabolism	Arabidopsis thaliana
scaffold2593_contigs=14:61755-70871	K01895	ACSS; acetyl-CoA synthetase [EC:6.2.1.1]	00620 Pyruvate metabolism [PATH:ath00620]	Carbohydrate metabolism	Arabidopsis thaliana
scaffold1172_contigs=7:73828-84941	K01895	ACSS; acetyl-CoA synthetase [EC:6.2.1.1]	00640 Propanoate metabolism [PATH:ath00640]	Carbohydrate metabolism	Arabidopsis thaliana
scaffold1172_contigs=7:78119-84941	K01895	ACSS; acetyl-CoA synthetase [EC:6.2.1.1]	00640 Propanoate metabolism [PATH:ath00640]	Carbohydrate metabolism	Arabidopsis thaliana
scaffold2593_contigs=14:61755-70871	K01895	ACSS; acetyl-CoA synthetase [EC:6.2.1.1]	00640 Propanoate metabolism [PATH:ath00640]	Carbohydrate metabolism	Arabidopsis thaliana
scaffold1172_contigs=7:73828-84941	K01895	ACSS; acetyl-CoA synthetase [EC:6.2.1.1]	01200 Carbon metabolism [PATH:ath01200]	Metabolism	Arabidopsis thaliana
scaffold1172_contigs=7:78119-84941	K01895	ACSS; acetyl-CoA synthetase [EC:6.2.1.1]	01200 Carbon metabolism [PATH:ath01200]	Metabolism	Arabidopsis thaliana
scaffold2593_contigs=14:61755-70871	K01895	ACSS; acetyl-CoA synthetase [EC:6.2.1.1]	01200 Carbon metabolism [PATH:ath01200]	Metabolism	Arabidopsis thaliana
scaffold2704_contigs=20:140988-144254	K14677	ACY1; aminoacylase [EC:3.5.1.14]	00330 Arginine and proline metabolism [PATH:ath00330]	Amino acid metabolism	Arabidopsis thaliana
scaffold2704_contigs=20:146631-150817	K14677	ACY1; aminoacylase [EC:3.5.1.14]	00330 Arginine and proline metabolism [PATH:ath00330]	Amino acid metabolism	Arabidopsis thaliana
scaffold296_contigs=6:134348-136509	K14677	ACY1; aminoacylase [EC:3.5.1.14]	00330 Arginine and proline metabolism [PATH:ath00330]	Amino acid metabolism	Arabidopsis thaliana
scaffold296_contigs=6:134455-136509	K14677	ACY1; aminoacylase [EC:3.5.1.14]	00330 Arginine and proline metabolism [PATH:ath00330]	Amino acid metabolism	Arabidopsis thaliana
scaffold993_contigs=5:88724-93635	K14677	ACY1; aminoacylase [EC:3.5.1.14]	00330 Arginine and proline metabolism [PATH:ath00330]	Amino acid metabolism	Arabidopsis thaliana
scaffold993_contigs=5:90411-93635	K14677	ACY1; aminoacylase [EC:3.5.1.14]	00330 Arginine and proline metabolism [PATH:ath00330]	Amino acid metabolism	Arabidopsis thaliana
scaffold2704_contigs=20:140988-144254	K14677	ACY1; aminoacylase [EC:3.5.1.14]	01210 2-Oxocarboxylic acid metabolism [PATH:ath01210]	Metabolism	Arabidopsis thaliana
scaffold2704_contigs=20:146631-150817	K14677	ACY1; aminoacylase [EC:3.5.1.14]	01210 2-Oxocarboxylic acid metabolism [PATH:ath01210]	Metabolism	Arabidopsis thaliana
scaffold296_contigs=6:134348-136509	K14677	ACY1; aminoacylase [EC:3.5.1.14]	01210 2-Oxocarboxylic acid metabolism [PATH:ath01210]	Metabolism	Arabidopsis thaliana
scaffold296_contigs=6:134455-136509	K14677	ACY1; aminoacylase [EC:3.5.1.14]	01210 2-Oxocarboxylic acid metabolism [PATH:ath01210]	Metabolism	Arabidopsis thaliana
scaffold993_contigs=5:88724-93635	K14677	ACY1; aminoacylase [EC:3.5.1.14]	01210 2-Oxocarboxylic acid metabolism [PATH:ath01210]	Metabolism	Arabidopsis thaliana
scaffold993_contigs=5:90411-93635	K14677	ACY1; aminoacylase [EC:3.5.1.14]	01210 2-Oxocarboxylic acid metabolism [PATH:ath01210]	Metabolism	Arabidopsis thaliana
scaffold2704_contigs=20:140988-144254	K14677	ACY1; aminoacylase [EC:3.5.1.14]	01230 Biosynthesis of amino acids [PATH:ath01230]	Metabolism	Arabidopsis thaliana
scaffold2704_contigs=20:146631-150817	K14677	ACY1; aminoacylase [EC:3.5.1.14]	01230 Biosynthesis of amino acids [PATH:ath01230]	Metabolism	Arabidopsis thaliana
scaffold296_contigs=6:134348-136509	K14677	ACY1; aminoacylase [EC:3.5.1.14]	01230 Biosynthesis of amino acids [PATH:ath01230]	Metabolism	Arabidopsis thaliana
scaffold296_contigs=6:134455-136509	K14677	ACY1; aminoacylase [EC:3.5.1.14]	01230 Biosynthesis of amino acids [PATH:ath01230]	Metabolism	Arabidopsis thaliana
scaffold993_contigs=5:88724-93635	K14677	ACY1; aminoacylase [EC:3.5.1.14]	01230 Biosynthesis of amino acids [PATH:ath01230]	Metabolism	Arabidopsis thaliana
scaffold993_contigs=5:90411-93635	K14677	ACY1; aminoacylase [EC:3.5.1.14]	01230 Biosynthesis of amino acids [PATH:ath01230]	Metabolism	Arabidopsis thaliana
scaffold2897_contigs=1:21543-26005	K01512	acyP; acylphosphatase [EC:3.6.1.7]	00620 Pyruvate metabolism [PATH:ath00620]	Carbohydrate metabolism	Arabidopsis thaliana
scaffold1040_contigs=3:149780-155299	K11808	ADE2; phosphoribosylaminoimidazole carboxylase [EC:4.1.1.21]	00230 Purine metabolism [PATH:ath00230]	Nucleotide metabolism	Arabidopsis thaliana
scaffold1040_contigs=3:153201-155299	K11808	ADE2; phosphoribosylaminoimidazole carboxylase [EC:4.1.1.21]	00230 Purine metabolism [PATH:ath00230]	Nucleotide metabolism	Arabidopsis thaliana
scaffold1445_contigs=10:274066-280739	K11808	ADE2; phosphoribosylaminoimidazole carboxylase [EC:4.1.1.21]	00230 Purine metabolism [PATH:ath00230]	Nucleotide metabolism	Arabidopsis thaliana
scaffold1008_contigs=4:81007-89182	K10712	ADO; cysteamine dioxygenase [EC:1.13.11.19]	00430 Taurine and hypotaurine metabolism [PATH:ath00430]	Metabolism of other amino acids	Arabidopsis thaliana
scaffold1540_contigs=16:8018-11960	K10712	ADO; cysteamine dioxygenase [EC:1.13.11.19]	00430 Taurine and hypotaurine metabolism [PATH:ath00430]	Metabolism of other amino acids	Arabidopsis thaliana
scaffold1951_contigs=6:181927-183684	K10712	ADO; cysteamine dioxygenase [EC:1.13.11.19]	00430 Taurine and hypotaurine metabolism [PATH:ath00430]	Metabolism of other amino acids	Arabidopsis thaliana
scaffold1181_contigs=35:1045691-1047001	K05359	ADT; arogenate/prephenate dehydratase [EC:4.2.1.91 4.2.1.51]	00400 Phenylalanine, tyrosine and tryptophan biosynthesis [PATH:ath00400]	Amino acid metabolism	Arabidopsis thaliana
scaffold834_contigs=26:753774-755015	K05359	ADT; arogenate/prephenate dehydratase [EC:4.2.1.91 4.2.1.51]	00400 Phenylalanine, tyrosine and tryptophan biosynthesis [PATH:ath00400]	Amino acid metabolism	Arabidopsis thaliana
scaffold1181_contigs=35:1045691-1047001	K05359	ADT; arogenate/prephenate dehydratase [EC:4.2.1.91 4.2.1.51]	01230 Biosynthesis of amino acids [PATH:ath01230]	Metabolism	Arabidopsis thaliana
scaffold834_contigs=26:753774-755015	K05359	ADT; arogenate/prephenate dehydratase [EC:4.2.1.91 4.2.1.51]	01230 Biosynthesis of amino acids [PATH:ath01230]	Metabolism	Arabidopsis thaliana
scaffold2697_contigs=36:160016-164447	K01444	AGA; N4-(beta-N-acetylglucosaminyl)-L-asparaginase [EC:3.5.1.26]	00511 Other glycan degradation [PATH:ath00511]	Glycan biosynthesis and metabolism	Arabidopsis thaliana
scaffold2060_contigs=14:214355-219754	K13523	AGPAT3_4; lysophosphatidic acid acyltransferase / lysophosphatidylinositol acyltransferase [EC:2.3.1.51 2.3.1.-]	00561 Glycerolipid metabolism [PATH:ath00561]	Lipid metabolism	Arabidopsis thaliana
scaffold2060_contigs=14:214355-219754	K13523	AGPAT3_4; lysophosphatidic acid acyltransferase / lysophosphatidylinositol acyltransferase [EC:2.3.1.51 2.3.1.-]	00564 Glycerophospholipid metabolism [PATH:ath00564]	Lipid metabolism	Arabidopsis thaliana
scaffold834_contigs=26:917547-920317	K12251	aguB; N-carbamoylputrescine amidase [EC:3.5.1.53]	00330 Arginine and proline metabolism [PATH:ath00330]	Amino acid metabolism	Arabidopsis thaliana
scaffold1369_contigs=2:4821-8301	K00830	AGXT; alanine-glyoxylate transaminase / serine-glyoxylate transaminase / serine-pyruvate transaminase [EC:2.6.1.44 2.6.1.45 2.6.1.51]	00250 Alanine, aspartate and glutamate metabolism [PATH:ath00250]	Amino acid metabolism	Arabidopsis thaliana
scaffold949_contigs=2:239210-240707	K00830	AGXT; alanine-glyoxylate transaminase / serine-glyoxylate transaminase / serine-pyruvate transaminase [EC:2.6.1.44 2.6.1.45 2.6.1.51]	00250 Alanine, aspartate and glutamate metabolism [PATH:ath00250]	Amino acid metabolism	Arabidopsis thaliana
scaffold1369_contigs=2:4821-8301	K00830	AGXT; alanine-glyoxylate transaminase / serine-glyoxylate transaminase / serine-pyruvate transaminase [EC:2.6.1.44 2.6.1.45 2.6.1.51]	00260 Glycine, serine and threonine metabolism [PATH:ath00260]	Amino acid metabolism	Arabidopsis thaliana
scaffold949_contigs=2:239210-240707	K00830	AGXT; alanine-glyoxylate transaminase / serine-glyoxylate transaminase / serine-pyruvate transaminase [EC:2.6.1.44 2.6.1.45 2.6.1.51]	00260 Glycine, serine and threonine metabolism [PATH:ath00260]	Amino acid metabolism	Arabidopsis thaliana
scaffold1369_contigs=2:4821-8301	K00830	AGXT; alanine-glyoxylate transaminase / serine-glyoxylate transaminase / serine-pyruvate transaminase [EC:2.6.1.44 2.6.1.45 2.6.1.51]	00630 Glyoxylate and dicarboxylate metabolism [PATH:ath00630]	Carbohydrate metabolism	Arabidopsis thaliana
scaffold949_contigs=2:239210-240707	K00830	AGXT; alanine-glyoxylate transaminase / serine-glyoxylate transaminase / serine-pyruvate transaminase [EC:2.6.1.44 2.6.1.45 2.6.1.51]	00630 Glyoxylate and dicarboxylate metabolism [PATH:ath00630]	Carbohydrate metabolism	Arabidopsis thaliana
scaffold1369_contigs=2:4821-8301	K00830	AGXT; alanine-glyoxylate transaminase / serine-glyoxylate transaminase / serine-pyruvate transaminase [EC:2.6.1.44 2.6.1.45 2.6.1.51]	01200 Carbon metabolism [PATH:ath01200]	Metabolism	Arabidopsis thaliana
scaffold949_contigs=2:239210-240707	K00830	AGXT; alanine-glyoxylate transaminase / serine-glyoxylate transaminase / serine-pyruvate transaminase [EC:2.6.1.44 2.6.1.45 2.6.1.51]	01200 Carbon metabolism [PATH:ath01200]	Metabolism	Arabidopsis thaliana
scaffold1369_contigs=2:4821-8301	K00830	AGXT; alanine-glyoxylate transaminase / serine-glyoxylate transaminase / serine-pyruvate transaminase [EC:2.6.1.44 2.6.1.45 2.6.1.51]	04146 Peroxisome [PATH:ath04146]	Transport and catabolism	Arabidopsis thaliana
scaffold949_contigs=2:239210-240707	K00830	AGXT; alanine-glyoxylate transaminase / serine-glyoxylate transaminase / serine-pyruvate transaminase [EC:2.6.1.44 2.6.1.45 2.6.1.51]	04146 Peroxisome [PATH:ath04146]	Transport and catabolism	Arabidopsis thaliana
scaffold1737_contigs=5:61849-64586	K00827	AGXT2; alanine-glyoxylate transaminase / (R)-3-amino-2-methylpropionate-pyruvate transaminase [EC:2.6.1.44 2.6.1.40]	00250 Alanine, aspartate and glutamate metabolism [PATH:ath00250]	Amino acid metabolism	Arabidopsis thaliana
scaffold1848_contigs=19:484354-486962	K00827	AGXT2; alanine-glyoxylate transaminase / (R)-3-amino-2-methylpropionate-pyruvate transaminase [EC:2.6.1.44 2.6.1.40]	00250 Alanine, aspartate and glutamate metabolism [PATH:ath00250]	Amino acid metabolism	Arabidopsis thaliana
scaffold1848_contigs=19:484360-486962	K00827	AGXT2; alanine-glyoxylate transaminase / (R)-3-amino-2-methylpropionate-pyruvate transaminase [EC:2.6.1.44 2.6.1.40]	00250 Alanine, aspartate and glutamate metabolism [PATH:ath00250]	Amino acid metabolism	Arabidopsis thaliana
scaffold1737_contigs=5:61849-64586	K00827	AGXT2; alanine-glyoxylate transaminase / (R)-3-amino-2-methylpropionate-pyruvate transaminase [EC:2.6.1.44 2.6.1.40]	00260 Glycine, serine and threonine metabolism [PATH:ath00260]	Amino acid metabolism	Arabidopsis thaliana
scaffold1848_contigs=19:484354-486962	K00827	AGXT2; alanine-glyoxylate transaminase / (R)-3-amino-2-methylpropionate-pyruvate transaminase [EC:2.6.1.44 2.6.1.40]	00260 Glycine, serine and threonine metabolism [PATH:ath00260]	Amino acid metabolism	Arabidopsis thaliana
scaffold1848_contigs=19:484360-486962	K00827	AGXT2; alanine-glyoxylate transaminase / (R)-3-amino-2-methylpropionate-pyruvate transaminase [EC:2.6.1.44 2.6.1.40]	00260 Glycine, serine and threonine metabolism [PATH:ath00260]	Amino acid metabolism	Arabidopsis thaliana
scaffold1566_contigs=4:80059-81186	K14490	AHP; histidine-containing phosphotransfer peotein	04075 Plant hormone signal transduction [PATH:ath04075]	Signal transduction	Arabidopsis thaliana
scaffold333_contigs=2:47125-47600	K14490	AHP; histidine-containing phosphotransfer peotein	04075 Plant hormone signal transduction [PATH:ath04075]	Signal transduction	Arabidopsis thaliana
scaffold561_contigs=10:37668-38707	K14490	AHP; histidine-containing phosphotransfer peotein	04075 Plant hormone signal transduction [PATH:ath04075]	Signal transduction	Arabidopsis thaliana
scaffold427_contigs=11:170408-178848	K12657	ALDH18A1; delta-1-pyrroline-5-carboxylate synthetase [EC:2.7.2.11 1.2.1.41]	00330 Arginine and proline metabolism [PATH:ath00330]	Amino acid metabolism	Arabidopsis thaliana
scaffold763_contigs=2:14238-21547	K12657	ALDH18A1; delta-1-pyrroline-5-carboxylate synthetase [EC:2.7.2.11 1.2.1.41]	00330 Arginine and proline metabolism [PATH:ath00330]	Amino acid metabolism	Arabidopsis thaliana
scaffold427_contigs=11:170408-178848	K12657	ALDH18A1; delta-1-pyrroline-5-carboxylate synthetase [EC:2.7.2.11 1.2.1.41]	01230 Biosynthesis of amino acids [PATH:ath01230]	Metabolism	Arabidopsis thaliana
scaffold763_contigs=2:14238-21547	K12657	ALDH18A1; delta-1-pyrroline-5-carboxylate synthetase [EC:2.7.2.11 1.2.1.41]	01230 Biosynthesis of amino acids [PATH:ath01230]	Metabolism	Arabidopsis thaliana
scaffold2341_contigs=11:291023-296650	K14085	ALDH7A1; aldehyde dehydrogenase family 7 member A1 [EC:1.2.1.31 1.2.1.8 1.2.1.3]	00010 Glycolysis / Gluconeogenesis [PATH:ath00010]	Carbohydrate metabolism	Arabidopsis thaliana
scaffold2341_contigs=11:291023-296650	K14085	ALDH7A1; aldehyde dehydrogenase family 7 member A1 [EC:1.2.1.31 1.2.1.8 1.2.1.3]	00053 Ascorbate and aldarate metabolism [PATH:ath00053]	Carbohydrate metabolism	Arabidopsis thaliana
scaffold2341_contigs=11:291023-296650	K14085	ALDH7A1; aldehyde dehydrogenase family 7 member A1 [EC:1.2.1.31 1.2.1.8 1.2.1.3]	00071 Fatty acid degradation [PATH:ath00071]	Lipid metabolism	Arabidopsis thaliana
scaffold2341_contigs=11:291023-296650	K14085	ALDH7A1; aldehyde dehydrogenase family 7 member A1 [EC:1.2.1.31 1.2.1.8 1.2.1.3]	00260 Glycine, serine and threonine metabolism [PATH:ath00260]	Amino acid metabolism	Arabidopsis thaliana
scaffold2341_contigs=11:291023-296650	K14085	ALDH7A1; aldehyde dehydrogenase family 7 member A1 [EC:1.2.1.31 1.2.1.8 1.2.1.3]	00280 Valine, leucine and isoleucine degradation [PATH:ath00280]	Amino acid metabolism	Arabidopsis thaliana
scaffold2341_contigs=11:291023-296650	K14085	ALDH7A1; aldehyde dehydrogenase family 7 member A1 [EC:1.2.1.31 1.2.1.8 1.2.1.3]	00300 Lysine biosynthesis [PATH:ath00300]	Amino acid metabolism	Arabidopsis thaliana
scaffold2341_contigs=11:291023-296650	K14085	ALDH7A1; aldehyde dehydrogenase family 7 member A1 [EC:1.2.1.31 1.2.1.8 1.2.1.3]	00310 Lysine degradation [PATH:ath00310]	Amino acid metabolism	Arabidopsis thaliana
scaffold2341_contigs=11:291023-296650	K14085	ALDH7A1; aldehyde dehydrogenase family 7 member A1 [EC:1.2.1.31 1.2.1.8 1.2.1.3]	00330 Arginine and proline metabolism [PATH:ath00330]	Amino acid metabolism	Arabidopsis thaliana
scaffold2341_contigs=11:291023-296650	K14085	ALDH7A1; aldehyde dehydrogenase family 7 member A1 [EC:1.2.1.31 1.2.1.8 1.2.1.3]	00340 Histidine metabolism [PATH:ath00340]	Amino acid metabolism	Arabidopsis thaliana
scaffold2341_contigs=11:291023-296650	K14085	ALDH7A1; aldehyde dehydrogenase family 7 member A1 [EC:1.2.1.31 1.2.1.8 1.2.1.3]	00380 Tryptophan metabolism [PATH:ath00380]	Amino acid metabolism	Arabidopsis thaliana
scaffold2341_contigs=11:291023-296650	K14085	ALDH7A1; aldehyde dehydrogenase family 7 member A1 [EC:1.2.1.31 1.2.1.8 1.2.1.3]	00410 beta-Alanine metabolism [PATH:ath00410]	Metabolism of other amino acids	Arabidopsis thaliana
scaffold2341_contigs=11:291023-296650	K14085	ALDH7A1; aldehyde dehydrogenase family 7 member A1 [EC:1.2.1.31 1.2.1.8 1.2.1.3]	00561 Glycerolipid metabolism [PATH:ath00561]	Lipid metabolism	Arabidopsis thaliana
scaffold2341_contigs=11:291023-296650	K14085	ALDH7A1; aldehyde dehydrogenase family 7 member A1 [EC:1.2.1.31 1.2.1.8 1.2.1.3]	00620 Pyruvate metabolism [PATH:ath00620]	Carbohydrate metabolism	Arabidopsis thaliana
scaffold2341_contigs=11:291023-296650	K14085	ALDH7A1; aldehyde dehydrogenase family 7 member A1 [EC:1.2.1.31 1.2.1.8 1.2.1.3]	00640 Propanoate metabolism [PATH:ath00640]	Carbohydrate metabolism	Arabidopsis thaliana
scaffold2341_contigs=11:291023-296650	K14085	ALDH7A1; aldehyde dehydrogenase family 7 member A1 [EC:1.2.1.31 1.2.1.8 1.2.1.3]	01230 Biosynthesis of amino acids [PATH:ath01230]	Metabolism	Arabidopsis thaliana
scaffold1126_contigs=23:524647-536004	K01623	ALDO; fructose-bisphosphate aldolase, class I [EC:4.1.2.13]	00010 Glycolysis / Gluconeogenesis [PATH:ath00010]	Carbohydrate metabolism	Arabidopsis thaliana
scaffold1182_contigs=8:152230-154356	K01623	ALDO; fructose-bisphosphate aldolase, class I [EC:4.1.2.13]	00010 Glycolysis / Gluconeogenesis [PATH:ath00010]	Carbohydrate metabolism	Arabidopsis thaliana
scaffold1207_contigs=28:189748-191802	K01623	ALDO; fructose-bisphosphate aldolase, class I [EC:4.1.2.13]	00010 Glycolysis / Gluconeogenesis [PATH:ath00010]	Carbohydrate metabolism	Arabidopsis thaliana
scaffold2701_contigs=22:390981-392816	K01623	ALDO; fructose-bisphosphate aldolase, class I [EC:4.1.2.13]	00010 Glycolysis / Gluconeogenesis [PATH:ath00010]	Carbohydrate metabolism	Arabidopsis thaliana
scaffold6_contigs=8:112698-114458	K01623	ALDO; fructose-bisphosphate aldolase, class I [EC:4.1.2.13]	00010 Glycolysis / Gluconeogenesis [PATH:ath00010]	Carbohydrate metabolism	Arabidopsis thaliana
scaffold1126_contigs=23:524647-536004	K01623	ALDO; fructose-bisphosphate aldolase, class I [EC:4.1.2.13]	00030 Pentose phosphate pathway [PATH:ath00030]	Carbohydrate metabolism	Arabidopsis thaliana
scaffold1182_contigs=8:152230-154356	K01623	ALDO; fructose-bisphosphate aldolase, class I [EC:4.1.2.13]	00030 Pentose phosphate pathway [PATH:ath00030]	Carbohydrate metabolism	Arabidopsis thaliana
scaffold1207_contigs=28:189748-191802	K01623	ALDO; fructose-bisphosphate aldolase, class I [EC:4.1.2.13]	00030 Pentose phosphate pathway [PATH:ath00030]	Carbohydrate metabolism	Arabidopsis thaliana
scaffold2701_contigs=22:390981-392816	K01623	ALDO; fructose-bisphosphate aldolase, class I [EC:4.1.2.13]	00030 Pentose phosphate pathway [PATH:ath00030]	Carbohydrate metabolism	Arabidopsis thaliana
scaffold6_contigs=8:112698-114458	K01623	ALDO; fructose-bisphosphate aldolase, class I [EC:4.1.2.13]	00030 Pentose phosphate pathway [PATH:ath00030]	Carbohydrate metabolism	Arabidopsis thaliana
scaffold1126_contigs=23:524647-536004	K01623	ALDO; fructose-bisphosphate aldolase, class I [EC:4.1.2.13]	00051 Fructose and mannose metabolism [PATH:ath00051]	Carbohydrate metabolism	Arabidopsis thaliana
scaffold1182_contigs=8:152230-154356	K01623	ALDO; fructose-bisphosphate aldolase, class I [EC:4.1.2.13]	00051 Fructose and mannose metabolism [PATH:ath00051]	Carbohydrate metabolism	Arabidopsis thaliana
scaffold1207_contigs=28:189748-191802	K01623	ALDO; fructose-bisphosphate aldolase, class I [EC:4.1.2.13]	00051 Fructose and mannose metabolism [PATH:ath00051]	Carbohydrate metabolism	Arabidopsis thaliana
scaffold2701_contigs=22:390981-392816	K01623	ALDO; fructose-bisphosphate aldolase, class I [EC:4.1.2.13]	00051 Fructose and mannose metabolism [PATH:ath00051]	Carbohydrate metabolism	Arabidopsis thaliana
scaffold6_contigs=8:112698-114458	K01623	ALDO; fructose-bisphosphate aldolase, class I [EC:4.1.2.13]	00051 Fructose and mannose metabolism [PATH:ath00051]	Carbohydrate metabolism	Arabidopsis thaliana
scaffold1126_contigs=23:524647-536004	K01623	ALDO; fructose-bisphosphate aldolase, class I [EC:4.1.2.13]	00710 Carbon fixation in photosynthetic organisms [PATH:ath00710]	Energy metabolism	Arabidopsis thaliana
scaffold1182_contigs=8:152230-154356	K01623	ALDO; fructose-bisphosphate aldolase, class I [EC:4.1.2.13]	00710 Carbon fixation in photosynthetic organisms [PATH:ath00710]	Energy metabolism	Arabidopsis thaliana
scaffold1207_contigs=28:189748-191802	K01623	ALDO; fructose-bisphosphate aldolase, class I [EC:4.1.2.13]	00710 Carbon fixation in photosynthetic organisms [PATH:ath00710]	Energy metabolism	Arabidopsis thaliana
scaffold2701_contigs=22:390981-392816	K01623	ALDO; fructose-bisphosphate aldolase, class I [EC:4.1.2.13]	00710 Carbon fixation in photosynthetic organisms [PATH:ath00710]	Energy metabolism	Arabidopsis thaliana
scaffold6_contigs=8:112698-114458	K01623	ALDO; fructose-bisphosphate aldolase, class I [EC:4.1.2.13]	00710 Carbon fixation in photosynthetic organisms [PATH:ath00710]	Energy metabolism	Arabidopsis thaliana
scaffold1126_contigs=23:524647-536004	K01623	ALDO; fructose-bisphosphate aldolase, class I [EC:4.1.2.13]	01200 Carbon metabolism [PATH:ath01200]	Metabolism	Arabidopsis thaliana
scaffold1182_contigs=8:152230-154356	K01623	ALDO; fructose-bisphosphate aldolase, class I [EC:4.1.2.13]	01200 Carbon metabolism [PATH:ath01200]	Metabolism	Arabidopsis thaliana
scaffold1207_contigs=28:189748-191802	K01623	ALDO; fructose-bisphosphate aldolase, class I [EC:4.1.2.13]	01200 Carbon metabolism [PATH:ath01200]	Metabolism	Arabidopsis thaliana
scaffold2701_contigs=22:390981-392816	K01623	ALDO; fructose-bisphosphate aldolase, class I [EC:4.1.2.13]	01200 Carbon metabolism [PATH:ath01200]	Metabolism	Arabidopsis thaliana
scaffold6_contigs=8:112698-114458	K01623	ALDO; fructose-bisphosphate aldolase, class I [EC:4.1.2.13]	01200 Carbon metabolism [PATH:ath01200]	Metabolism	Arabidopsis thaliana
scaffold1126_contigs=23:524647-536004	K01623	ALDO; fructose-bisphosphate aldolase, class I [EC:4.1.2.13]	01230 Biosynthesis of amino acids [PATH:ath01230]	Metabolism	Arabidopsis thaliana
scaffold1182_contigs=8:152230-154356	K01623	ALDO; fructose-bisphosphate aldolase, class I [EC:4.1.2.13]	01230 Biosynthesis of amino acids [PATH:ath01230]	Metabolism	Arabidopsis thaliana
scaffold1207_contigs=28:189748-191802	K01623	ALDO; fructose-bisphosphate aldolase, class I [EC:4.1.2.13]	01230 Biosynthesis of amino acids [PATH:ath01230]	Metabolism	Arabidopsis thaliana
scaffold2701_contigs=22:390981-392816	K01623	ALDO; fructose-bisphosphate aldolase, class I [EC:4.1.2.13]	01230 Biosynthesis of amino acids [PATH:ath01230]	Metabolism	Arabidopsis thaliana
scaffold6_contigs=8:112698-114458	K01623	ALDO; fructose-bisphosphate aldolase, class I [EC:4.1.2.13]	01230 Biosynthesis of amino acids [PATH:ath01230]	Metabolism	Arabidopsis thaliana
scaffold1820_contigs=4:13343-19929	K03842	ALG1; beta-1,4-mannosyltransferase [EC:2.4.1.142]	00510 N-Glycan biosynthesis [PATH:ath00510]	Glycan biosynthesis and metabolism	Arabidopsis thaliana
scaffold1191_contigs=1:7645-11771	K03850	ALG10; alpha-1,2-glucosyltransferase [EC:2.4.1.256]	00510 N-Glycan biosynthesis [PATH:ath00510]	Glycan biosynthesis and metabolism	Arabidopsis thaliana
scaffold1191_contigs=1:7820-11771	K03850	ALG10; alpha-1,2-glucosyltransferase [EC:2.4.1.256]	00510 N-Glycan biosynthesis [PATH:ath00510]	Glycan biosynthesis and metabolism	Arabidopsis thaliana
scaffold366_contigs=3:51227-54711	K03844	ALG11; alpha-1,2-mannosyltransferase [EC:2.4.1.131]	00510 N-Glycan biosynthesis [PATH:ath00510]	Glycan biosynthesis and metabolism	Arabidopsis thaliana
scaffold249_contigs=5:42838-45981	K03847	ALG12; alpha-1,6-mannosyltransferase [EC:2.4.1.260]	00510 N-Glycan biosynthesis [PATH:ath00510]	Glycan biosynthesis and metabolism	Arabidopsis thaliana
scaffold249_contigs=5:44216-45981	K03847	ALG12; alpha-1,6-mannosyltransferase [EC:2.4.1.260]	00510 N-Glycan biosynthesis [PATH:ath00510]	Glycan biosynthesis and metabolism	Arabidopsis thaliana
scaffold2713_contigs=17:437621-439216	K07432	ALG13; beta-1,4-N-acetylglucosaminyltransferase [EC:2.4.1.141]	00510 N-Glycan biosynthesis [PATH:ath00510]	Glycan biosynthesis and metabolism	Arabidopsis thaliana
scaffold481_contigs=9:109382-110904	K07432	ALG13; beta-1,4-N-acetylglucosaminyltransferase [EC:2.4.1.141]	00510 N-Glycan biosynthesis [PATH:ath00510]	Glycan biosynthesis and metabolism	Arabidopsis thaliana
scaffold2016_contigs=10:79801-81273	K07441	ALG14; beta-1,4-N-acetylglucosaminyltransferase [EC:2.4.1.141]	00510 N-Glycan biosynthesis [PATH:ath00510]	Glycan biosynthesis and metabolism	Arabidopsis thaliana
scaffold823_contigs=8:231062-237513	K03843	ALG2; alpha-1,3/alpha-1,6-mannosyltransferase [EC:2.4.1.132 2.4.1.257]	00510 N-Glycan biosynthesis [PATH:ath00510]	Glycan biosynthesis and metabolism	Arabidopsis thaliana
scaffold1943_contigs=27:71203-75529	K00729	ALG5; dolichyl-phosphate beta-glucosyltransferase [EC:2.4.1.117]	00510 N-Glycan biosynthesis [PATH:ath00510]	Glycan biosynthesis and metabolism	Arabidopsis thaliana
scaffold1637_contigs=18:80754-84973	K03848	ALG6; alpha-1,3-glucosyltransferase [EC:2.4.1.267]	00510 N-Glycan biosynthesis [PATH:ath00510]	Glycan biosynthesis and metabolism	Arabidopsis thaliana
scaffold2367_contigs=57:1508436-1511789	K01001	ALG7; UDP-N-acetylglucosamine--dolichyl-phosphate N-acetylglucosaminephosphotransferase [EC:2.7.8.15]	00510 N-Glycan biosynthesis [PATH:ath00510]	Glycan biosynthesis and metabolism	Arabidopsis thaliana
scaffold447_contigs=7:14820-18344	K01001	ALG7; UDP-N-acetylglucosamine--dolichyl-phosphate N-acetylglucosaminephosphotransferase [EC:2.7.8.15]	00510 N-Glycan biosynthesis [PATH:ath00510]	Glycan biosynthesis and metabolism	Arabidopsis thaliana
scaffold568_contigs=22:459858-463991	K03849	ALG8; alpha-1,3-glucosyltransferase [EC:2.4.1.265]	00510 N-Glycan biosynthesis [PATH:ath00510]	Glycan biosynthesis and metabolism	Arabidopsis thaliana
scaffold1030_contigs=11:158642-165335	K03846	ALG9; alpha-1,2-mannosyltransferase [EC:2.4.1.259 2.4.1.261]	00510 N-Glycan biosynthesis [PATH:ath00510]	Glycan biosynthesis and metabolism	Arabidopsis thaliana
scaffold1030_contigs=11:159027-165335	K03846	ALG9; alpha-1,2-mannosyltransferase [EC:2.4.1.259 2.4.1.261]	00510 N-Glycan biosynthesis [PATH:ath00510]	Glycan biosynthesis and metabolism	Arabidopsis thaliana
scaffold2367_contigs=57:434140-435351	K01247	alkA; DNA-3-methyladenine glycosylase II [EC:3.2.2.21]	03410 Base excision repair [PATH:ath03410]	Replication and repair	Arabidopsis thaliana
scaffold786_contigs=8:78024-79238	K01247	alkA; DNA-3-methyladenine glycosylase II [EC:3.2.2.21]	03410 Base excision repair [PATH:ath03410]	Replication and repair	Arabidopsis thaliana
scaffold1677_contigs=9:2236-6285	K01466	allB; allantoinase [EC:3.5.2.5]	00230 Purine metabolism [PATH:ath00230]	Nucleotide metabolism	Arabidopsis thaliana
scaffold1677_contigs=9:2492-6285	K01466	allB; allantoinase [EC:3.5.2.5]	00230 Purine metabolism [PATH:ath00230]	Nucleotide metabolism	Arabidopsis thaliana
scaffold1604_contigs=5:80588-87202	K02083	allC; allantoate deiminase [EC:3.5.3.9]	00230 Purine metabolism [PATH:ath00230]	Nucleotide metabolism	Arabidopsis thaliana
scaffold1604_contigs=5:83269-87202	K02083	allC; allantoate deiminase [EC:3.5.3.9]	00230 Purine metabolism [PATH:ath00230]	Nucleotide metabolism	Arabidopsis thaliana
scaffold2668_contigs=53:204253-212168	K10636	AMFR; autocrine motility factor receptor [EC:6.3.2.19]	04141 Protein processing in endoplasmic reticulum [PATH:ath04141]	Folding, sorting and degradation	Arabidopsis thaliana
scaffold2668_contigs=53:209684-212168	K10636	AMFR; autocrine motility factor receptor [EC:6.3.2.19]	04141 Protein processing in endoplasmic reticulum [PATH:ath04141]	Folding, sorting and degradation	Arabidopsis thaliana
scaffold1613_contigs=9:155452-157032	K01723	AOS; hydroperoxide dehydratase [EC:4.2.1.92]	00592 alpha-Linolenic acid metabolism [PATH:ath00592]	Lipid metabolism	Arabidopsis thaliana
scaffold1834_contigs=13:86986-88458	K01723	AOS; hydroperoxide dehydratase [EC:4.2.1.92]	00592 alpha-Linolenic acid metabolism [PATH:ath00592]	Lipid metabolism	Arabidopsis thaliana
scaffold2037_contigs=26:606570-608189	K01723	AOS; hydroperoxide dehydratase [EC:4.2.1.92]	00592 alpha-Linolenic acid metabolism [PATH:ath00592]	Lipid metabolism	Arabidopsis thaliana
scaffold2670_contigs=15:5627-7060	K01723	AOS; hydroperoxide dehydratase [EC:4.2.1.92]	00592 alpha-Linolenic acid metabolism [PATH:ath00592]	Lipid metabolism	Arabidopsis thaliana
scaffold2670_contigs=15:11221-12633	K01723	AOS; hydroperoxide dehydratase [EC:4.2.1.92]	00592 alpha-Linolenic acid metabolism [PATH:ath00592]	Lipid metabolism	Arabidopsis thaliana
scaffold2670_contigs=15:17424-18857	K01723	AOS; hydroperoxide dehydratase [EC:4.2.1.92]	00592 alpha-Linolenic acid metabolism [PATH:ath00592]	Lipid metabolism	Arabidopsis thaliana
scaffold2709_contigs=16:267142-268569	K01723	AOS; hydroperoxide dehydratase [EC:4.2.1.92]	00592 alpha-Linolenic acid metabolism [PATH:ath00592]	Lipid metabolism	Arabidopsis thaliana
scaffold1319_contigs=5:22425-32873	K11826	AP2M1; AP-2 complex subunit mu-1	04144 Endocytosis [PATH:ath04144]	Transport and catabolism	Arabidopsis thaliana
scaffold1319_contigs=5:24456-33421	K11826	AP2M1; AP-2 complex subunit mu-1	04144 Endocytosis [PATH:ath04144]	Transport and catabolism	Arabidopsis thaliana
scaffold525_contigs=12:292038-300045	K11826	AP2M1; AP-2 complex subunit mu-1	04144 Endocytosis [PATH:ath04144]	Transport and catabolism	Arabidopsis thaliana
scaffold525_contigs=12:296824-300045	K11826	AP2M1; AP-2 complex subunit mu-1	04144 Endocytosis [PATH:ath04144]	Transport and catabolism	Arabidopsis thaliana
scaffold2721_contigs=4:29753-32886	K11827	AP2S1; AP-2 complex subunit sigma-1	04144 Endocytosis [PATH:ath04144]	Transport and catabolism	Arabidopsis thaliana
scaffold728_contigs=3:15083-16354	K11827	AP2S1; AP-2 complex subunit sigma-1	04144 Endocytosis [PATH:ath04144]	Transport and catabolism	Arabidopsis thaliana
scaffold824_contigs=8:5841-26044	K03348	APC1; anaphase-promoting complex subunit 1	04120 Ubiquitin mediated proteolysis [PATH:ath04120]	Folding, sorting and degradation	Arabidopsis thaliana
scaffold523_contigs=15:379369-380642	K03357	APC10; anaphase-promoting complex subunit 10	04120 Ubiquitin mediated proteolysis [PATH:ath04120]	Folding, sorting and degradation	Arabidopsis thaliana
scaffold1707_contigs=8:231150-233553	K03358	APC11; anaphase-promoting complex subunit 11	04120 Ubiquitin mediated proteolysis [PATH:ath04120]	Folding, sorting and degradation	Arabidopsis thaliana
scaffold1707_contigs=8:233345-234015	K03358	APC11; anaphase-promoting complex subunit 11	04120 Ubiquitin mediated proteolysis [PATH:ath04120]	Folding, sorting and degradation	Arabidopsis thaliana
scaffold2713_contigs=17:272510-280521	K03349	APC2; anaphase-promoting complex subunit 2	04120 Ubiquitin mediated proteolysis [PATH:ath04120]	Folding, sorting and degradation	Arabidopsis thaliana
scaffold1962_contigs=17:327253-340614	K03350	APC3; anaphase-promoting complex subunit 3	04120 Ubiquitin mediated proteolysis [PATH:ath04120]	Folding, sorting and degradation	Arabidopsis thaliana
scaffold1962_contigs=17:330241-331628	K03350	APC3; anaphase-promoting complex subunit 3	04120 Ubiquitin mediated proteolysis [PATH:ath04120]	Folding, sorting and degradation	Arabidopsis thaliana
scaffold1629_contigs=2:87459-97170	K03351	APC4; anaphase-promoting complex subunit 4	04120 Ubiquitin mediated proteolysis [PATH:ath04120]	Folding, sorting and degradation	Arabidopsis thaliana
scaffold184_contigs=2:44336-49741	K03352	APC5; anaphase-promoting complex subunit 5	04120 Ubiquitin mediated proteolysis [PATH:ath04120]	Folding, sorting and degradation	Arabidopsis thaliana
scaffold561_contigs=10:466119-473032	K03354	APC7; anaphase-promoting complex subunit 7	04120 Ubiquitin mediated proteolysis [PATH:ath04120]	Folding, sorting and degradation	Arabidopsis thaliana
scaffold969_contigs=23:149776-153620	K03354	APC7; anaphase-promoting complex subunit 7	04120 Ubiquitin mediated proteolysis [PATH:ath04120]	Folding, sorting and degradation	Arabidopsis thaliana
scaffold578_contigs=5:24341-28063	K03355	APC8; anaphase-promoting complex subunit 8	04120 Ubiquitin mediated proteolysis [PATH:ath04120]	Folding, sorting and degradation	Arabidopsis thaliana
scaffold578_contigs=5:26703-28040	K03355	APC8; anaphase-promoting complex subunit 8	04120 Ubiquitin mediated proteolysis [PATH:ath04120]	Folding, sorting and degradation	Arabidopsis thaliana
scaffold1637_contigs=18:133328-138706	K10772	APEX2; AP endonuclease 2 [EC:4.2.99.18]	03410 Base excision repair [PATH:ath03410]	Replication and repair	Arabidopsis thaliana
scaffold620_contigs=3:21081-23423	K05907	APR; adenylyl-sulfate reductase (glutathione) [EC:1.8.4.9]	00920 Sulfur metabolism [PATH:ath00920]	Energy metabolism	Arabidopsis thaliana
scaffold765_contigs=9:133323-135433	K05907	APR; adenylyl-sulfate reductase (glutathione) [EC:1.8.4.9]	00920 Sulfur metabolism [PATH:ath00920]	Energy metabolism	Arabidopsis thaliana
scaffold1605_contigs=5:211328-215313	K14641	APY1_2; apyrase [EC:3.6.1.5]	00230 Purine metabolism [PATH:ath00230]	Nucleotide metabolism	Arabidopsis thaliana
scaffold1605_contigs=5:211328-215313	K14641	APY1_2; apyrase [EC:3.6.1.5]	00240 Pyrimidine metabolism [PATH:ath00240]	Nucleotide metabolism	Arabidopsis thaliana
scaffold412_contigs=3:62858-73083	K12874	AQR; intron-binding protein aquarius	03040 Spliceosome [PATH:ath03040]	Transcription	Arabidopsis thaliana
scaffold412_contigs=3:68325-72287	K12874	AQR; intron-binding protein aquarius	03040 Spliceosome [PATH:ath03040]	Transcription	Arabidopsis thaliana
scaffold1428_contigs=7:27812-29635	K12492	ARFGAP1; ADP-ribosylation factor GTPase-activating protein 1	04144 Endocytosis [PATH:ath04144]	Transport and catabolism	Arabidopsis thaliana
scaffold2657_contigs=15:300274-302670	K12492	ARFGAP1; ADP-ribosylation factor GTPase-activating protein 1	04144 Endocytosis [PATH:ath04144]	Transport and catabolism	Arabidopsis thaliana
scaffold257_contigs=2:301932-309394	K12493	ARFGAP2_3; ADP-ribosylation factor GTPase-activating protein 2/3	04144 Endocytosis [PATH:ath04144]	Transport and catabolism	Arabidopsis thaliana
scaffold2720_contigs=16:79795-86931	K12493	ARFGAP2_3; ADP-ribosylation factor GTPase-activating protein 2/3	04144 Endocytosis [PATH:ath04144]	Transport and catabolism	Arabidopsis thaliana
scaffold1326_contigs=8:69200-77269	K14682	argAB; amino-acid N-acetyltransferase [EC:2.3.1.1]	00330 Arginine and proline metabolism [PATH:ath00330]	Amino acid metabolism	Arabidopsis thaliana
scaffold1326_contigs=8:70876-77269	K14682	argAB; amino-acid N-acetyltransferase [EC:2.3.1.1]	00330 Arginine and proline metabolism [PATH:ath00330]	Amino acid metabolism	Arabidopsis thaliana
scaffold2908_contigs=1:5626-10567	K14682	argAB; amino-acid N-acetyltransferase [EC:2.3.1.1]	00330 Arginine and proline metabolism [PATH:ath00330]	Amino acid metabolism	Arabidopsis thaliana
scaffold1326_contigs=8:69200-77269	K14682	argAB; amino-acid N-acetyltransferase [EC:2.3.1.1]	01210 2-Oxocarboxylic acid metabolism [PATH:ath01210]	Metabolism	Arabidopsis thaliana
scaffold1326_contigs=8:70876-77269	K14682	argAB; amino-acid N-acetyltransferase [EC:2.3.1.1]	01210 2-Oxocarboxylic acid metabolism [PATH:ath01210]	Metabolism	Arabidopsis thaliana
scaffold2908_contigs=1:5626-10567	K14682	argAB; amino-acid N-acetyltransferase [EC:2.3.1.1]	01210 2-Oxocarboxylic acid metabolism [PATH:ath01210]	Metabolism	Arabidopsis thaliana
scaffold1326_contigs=8:69200-77269	K14682	argAB; amino-acid N-acetyltransferase [EC:2.3.1.1]	01230 Biosynthesis of amino acids [PATH:ath01230]	Metabolism	Arabidopsis thaliana
scaffold1326_contigs=8:70876-77269	K14682	argAB; amino-acid N-acetyltransferase [EC:2.3.1.1]	01230 Biosynthesis of amino acids [PATH:ath01230]	Metabolism	Arabidopsis thaliana
scaffold2908_contigs=1:5626-10567	K14682	argAB; amino-acid N-acetyltransferase [EC:2.3.1.1]	01230 Biosynthesis of amino acids [PATH:ath01230]	Metabolism	Arabidopsis thaliana
scaffold2357_contigs=7:73571-74614	K00930	argB; acetylglutamate kinase [EC:2.7.2.8]	00330 Arginine and proline metabolism [PATH:ath00330]	Amino acid metabolism	Arabidopsis thaliana
scaffold2357_contigs=7:73571-74614	K00930	argB; acetylglutamate kinase [EC:2.7.2.8]	01210 2-Oxocarboxylic acid metabolism [PATH:ath01210]	Metabolism	Arabidopsis thaliana
scaffold2357_contigs=7:73571-74614	K00930	argB; acetylglutamate kinase [EC:2.7.2.8]	01230 Biosynthesis of amino acids [PATH:ath01230]	Metabolism	Arabidopsis thaliana
scaffold443_contigs=11:38959-43077	K00145	argC; N-acetyl-gamma-glutamyl-phosphate reductase [EC:1.2.1.38]	00330 Arginine and proline metabolism [PATH:ath00330]	Amino acid metabolism	Arabidopsis thaliana
scaffold443_contigs=11:39825-43077	K00145	argC; N-acetyl-gamma-glutamyl-phosphate reductase [EC:1.2.1.38]	00330 Arginine and proline metabolism [PATH:ath00330]	Amino acid metabolism	Arabidopsis thaliana
scaffold443_contigs=11:38959-43077	K00145	argC; N-acetyl-gamma-glutamyl-phosphate reductase [EC:1.2.1.38]	01210 2-Oxocarboxylic acid metabolism [PATH:ath01210]	Metabolism	Arabidopsis thaliana
scaffold443_contigs=11:39825-43077	K00145	argC; N-acetyl-gamma-glutamyl-phosphate reductase [EC:1.2.1.38]	01210 2-Oxocarboxylic acid metabolism [PATH:ath01210]	Metabolism	Arabidopsis thaliana
scaffold443_contigs=11:38959-43077	K00145	argC; N-acetyl-gamma-glutamyl-phosphate reductase [EC:1.2.1.38]	01230 Biosynthesis of amino acids [PATH:ath01230]	Metabolism	Arabidopsis thaliana
scaffold443_contigs=11:39825-43077	K00145	argC; N-acetyl-gamma-glutamyl-phosphate reductase [EC:1.2.1.38]	01230 Biosynthesis of amino acids [PATH:ath01230]	Metabolism	Arabidopsis thaliana
scaffold1319_contigs=5:74893-78833	K01438	argE; acetylornithine deacetylase [EC:3.5.1.16]	00330 Arginine and proline metabolism [PATH:ath00330]	Amino acid metabolism	Arabidopsis thaliana
scaffold1319_contigs=5:74893-78833	K01438	argE; acetylornithine deacetylase [EC:3.5.1.16]	01210 2-Oxocarboxylic acid metabolism [PATH:ath01210]	Metabolism	Arabidopsis thaliana
scaffold1319_contigs=5:74893-78833	K01438	argE; acetylornithine deacetylase [EC:3.5.1.16]	01230 Biosynthesis of amino acids [PATH:ath01230]	Metabolism	Arabidopsis thaliana
scaffold1782_contigs=12:89810-92947	K01755	argH; argininosuccinate lyase [EC:4.3.2.1]	00250 Alanine, aspartate and glutamate metabolism [PATH:ath00250]	Amino acid metabolism	Arabidopsis thaliana
scaffold1782_contigs=12:89810-92947	K01755	argH; argininosuccinate lyase [EC:4.3.2.1]	00330 Arginine and proline metabolism [PATH:ath00330]	Amino acid metabolism	Arabidopsis thaliana
scaffold1782_contigs=12:89810-92947	K01755	argH; argininosuccinate lyase [EC:4.3.2.1]	01230 Biosynthesis of amino acids [PATH:ath01230]	Metabolism	Arabidopsis thaliana
scaffold2511_contigs=22:128320-134710	K00620	argJ; glutamate N-acetyltransferase / amino-acid N-acetyltransferase [EC:2.3.1.35 2.3.1.1]	00330 Arginine and proline metabolism [PATH:ath00330]	Amino acid metabolism	Arabidopsis thaliana
scaffold2511_contigs=22:128835-134751	K00620	argJ; glutamate N-acetyltransferase / amino-acid N-acetyltransferase [EC:2.3.1.35 2.3.1.1]	00330 Arginine and proline metabolism [PATH:ath00330]	Amino acid metabolism	Arabidopsis thaliana
scaffold2511_contigs=22:128320-134710	K00620	argJ; glutamate N-acetyltransferase / amino-acid N-acetyltransferase [EC:2.3.1.35 2.3.1.1]	01210 2-Oxocarboxylic acid metabolism [PATH:ath01210]	Metabolism	Arabidopsis thaliana
scaffold2511_contigs=22:128835-134751	K00620	argJ; glutamate N-acetyltransferase / amino-acid N-acetyltransferase [EC:2.3.1.35 2.3.1.1]	01210 2-Oxocarboxylic acid metabolism [PATH:ath01210]	Metabolism	Arabidopsis thaliana
scaffold2511_contigs=22:128320-134710	K00620	argJ; glutamate N-acetyltransferase / amino-acid N-acetyltransferase [EC:2.3.1.35 2.3.1.1]	01230 Biosynthesis of amino acids [PATH:ath01230]	Metabolism	Arabidopsis thaliana
scaffold2511_contigs=22:128835-134751	K00620	argJ; glutamate N-acetyltransferase / amino-acid N-acetyltransferase [EC:2.3.1.35 2.3.1.1]	01230 Biosynthesis of amino acids [PATH:ath01230]	Metabolism	Arabidopsis thaliana
scaffold2877_contigs=1:17831-22169	K00800	aroA; 3-phosphoshikimate 1-carboxyvinyltransferase [EC:2.5.1.19]	00400 Phenylalanine, tyrosine and tryptophan biosynthesis [PATH:ath00400]	Amino acid metabolism	Arabidopsis thaliana
scaffold781_contigs=18:529848-534635	K00800	aroA; 3-phosphoshikimate 1-carboxyvinyltransferase [EC:2.5.1.19]	00400 Phenylalanine, tyrosine and tryptophan biosynthesis [PATH:ath00400]	Amino acid metabolism	Arabidopsis thaliana
scaffold2877_contigs=1:17831-22169	K00800	aroA; 3-phosphoshikimate 1-carboxyvinyltransferase [EC:2.5.1.19]	01230 Biosynthesis of amino acids [PATH:ath01230]	Metabolism	Arabidopsis thaliana
scaffold781_contigs=18:529848-534635	K00800	aroA; 3-phosphoshikimate 1-carboxyvinyltransferase [EC:2.5.1.19]	01230 Biosynthesis of amino acids [PATH:ath01230]	Metabolism	Arabidopsis thaliana
scaffold663_contigs=3:130934-133529	K01735	aroB; 3-dehydroquinate synthase [EC:4.2.3.4]	00400 Phenylalanine, tyrosine and tryptophan biosynthesis [PATH:ath00400]	Amino acid metabolism	Arabidopsis thaliana
scaffold663_contigs=3:130934-133529	K01735	aroB; 3-dehydroquinate synthase [EC:4.2.3.4]	01230 Biosynthesis of amino acids [PATH:ath01230]	Metabolism	Arabidopsis thaliana
scaffold1107_contigs=16:141045-144929	K01736	aroC; chorismate synthase [EC:4.2.3.5]	00400 Phenylalanine, tyrosine and tryptophan biosynthesis [PATH:ath00400]	Amino acid metabolism	Arabidopsis thaliana
scaffold1107_contigs=16:141045-144929	K01736	aroC; chorismate synthase [EC:4.2.3.5]	01230 Biosynthesis of amino acids [PATH:ath01230]	Metabolism	Arabidopsis thaliana
scaffold1267_contigs=12:172664-179838	K13832	aroDE; 3-dehydroquinate dehydratase / shikimate dehydrogenase [EC:4.2.1.10 1.1.1.25]	00400 Phenylalanine, tyrosine and tryptophan biosynthesis [PATH:ath00400]	Amino acid metabolism	Arabidopsis thaliana
scaffold1267_contigs=12:173224-183738	K13832	aroDE; 3-dehydroquinate dehydratase / shikimate dehydrogenase [EC:4.2.1.10 1.1.1.25]	00400 Phenylalanine, tyrosine and tryptophan biosynthesis [PATH:ath00400]	Amino acid metabolism	Arabidopsis thaliana
scaffold1267_contigs=12:172664-179838	K13832	aroDE; 3-dehydroquinate dehydratase / shikimate dehydrogenase [EC:4.2.1.10 1.1.1.25]	01230 Biosynthesis of amino acids [PATH:ath01230]	Metabolism	Arabidopsis thaliana
scaffold1267_contigs=12:173224-183738	K13832	aroDE; 3-dehydroquinate dehydratase / shikimate dehydrogenase [EC:4.2.1.10 1.1.1.25]	01230 Biosynthesis of amino acids [PATH:ath01230]	Metabolism	Arabidopsis thaliana
scaffold1384_contigs=11:246856-248179	K14492	ARR-A; two-component response regulator ARR-A family	04075 Plant hormone signal transduction [PATH:ath04075]	Signal transduction	Arabidopsis thaliana
scaffold475_contigs=5:202511-203384	K14492	ARR-A; two-component response regulator ARR-A family	04075 Plant hormone signal transduction [PATH:ath04075]	Signal transduction	Arabidopsis thaliana
scaffold523_contigs=15:433963-434806	K14492	ARR-A; two-component response regulator ARR-A family	04075 Plant hormone signal transduction [PATH:ath04075]	Signal transduction	Arabidopsis thaliana
scaffold1193_contigs=15:225475-229233	K14491	ARR-B; two-component response regulator ARR-B family	04075 Plant hormone signal transduction [PATH:ath04075]	Signal transduction	Arabidopsis thaliana
scaffold2842_contigs=1:32530-38610	K14491	ARR-B; two-component response regulator ARR-B family	04075 Plant hormone signal transduction [PATH:ath04075]	Signal transduction	Arabidopsis thaliana
scaffold2842_contigs=1:34104-35916	K14491	ARR-B; two-component response regulator ARR-B family	04075 Plant hormone signal transduction [PATH:ath04075]	Signal transduction	Arabidopsis thaliana
scaffold1460_contigs=7:84511-89365	K12349	ASAH2; neutral ceramidase [EC:3.5.1.23]	00600 Sphingolipid metabolism [PATH:ath00600]	Lipid metabolism	Arabidopsis thaliana
scaffold1500_contigs=20:847257-848668	K12349	ASAH2; neutral ceramidase [EC:3.5.1.23]	00600 Sphingolipid metabolism [PATH:ath00600]	Lipid metabolism	Arabidopsis thaliana
scaffold281_contigs=6:123057-126494	K12349	ASAH2; neutral ceramidase [EC:3.5.1.23]	00600 Sphingolipid metabolism [PATH:ath00600]	Lipid metabolism	Arabidopsis thaliana
scaffold514_contigs=4:53487-56033	K00133	asd; aspartate-semialdehyde dehydrogenase [EC:1.2.1.11]	00260 Glycine, serine and threonine metabolism [PATH:ath00260]	Amino acid metabolism	Arabidopsis thaliana
scaffold514_contigs=4:55362-56093	K00133	asd; aspartate-semialdehyde dehydrogenase [EC:1.2.1.11]	00260 Glycine, serine and threonine metabolism [PATH:ath00260]	Amino acid metabolism	Arabidopsis thaliana
scaffold514_contigs=4:53487-56033	K00133	asd; aspartate-semialdehyde dehydrogenase [EC:1.2.1.11]	00270 Cysteine and methionine metabolism [PATH:ath00270]	Amino acid metabolism	Arabidopsis thaliana
scaffold514_contigs=4:55362-56093	K00133	asd; aspartate-semialdehyde dehydrogenase [EC:1.2.1.11]	00270 Cysteine and methionine metabolism [PATH:ath00270]	Amino acid metabolism	Arabidopsis thaliana
scaffold514_contigs=4:53487-56033	K00133	asd; aspartate-semialdehyde dehydrogenase [EC:1.2.1.11]	00300 Lysine biosynthesis [PATH:ath00300]	Amino acid metabolism	Arabidopsis thaliana
scaffold514_contigs=4:55362-56093	K00133	asd; aspartate-semialdehyde dehydrogenase [EC:1.2.1.11]	00300 Lysine biosynthesis [PATH:ath00300]	Amino acid metabolism	Arabidopsis thaliana
scaffold514_contigs=4:53487-56033	K00133	asd; aspartate-semialdehyde dehydrogenase [EC:1.2.1.11]	01210 2-Oxocarboxylic acid metabolism [PATH:ath01210]	Metabolism	Arabidopsis thaliana
scaffold514_contigs=4:55362-56093	K00133	asd; aspartate-semialdehyde dehydrogenase [EC:1.2.1.11]	01210 2-Oxocarboxylic acid metabolism [PATH:ath01210]	Metabolism	Arabidopsis thaliana
scaffold514_contigs=4:53487-56033	K00133	asd; aspartate-semialdehyde dehydrogenase [EC:1.2.1.11]	01230 Biosynthesis of amino acids [PATH:ath01230]	Metabolism	Arabidopsis thaliana
scaffold514_contigs=4:55362-56093	K00133	asd; aspartate-semialdehyde dehydrogenase [EC:1.2.1.11]	01230 Biosynthesis of amino acids [PATH:ath01230]	Metabolism	Arabidopsis thaliana
scaffold1500_contigs=20:685559-689332	K01953	asnB; asparagine synthase (glutamine-hydrolysing) [EC:6.3.5.4]	00250 Alanine, aspartate and glutamate metabolism [PATH:ath00250]	Amino acid metabolism	Arabidopsis thaliana
scaffold1690_contigs=25:655235-659049	K00811	ASP5; aspartate aminotransferase, chloroplastic [EC:2.6.1.1]	00250 Alanine, aspartate and glutamate metabolism [PATH:ath00250]	Amino acid metabolism	Arabidopsis thaliana
scaffold1690_contigs=25:655235-659049	K00811	ASP5; aspartate aminotransferase, chloroplastic [EC:2.6.1.1]	00270 Cysteine and methionine metabolism [PATH:ath00270]	Amino acid metabolism	Arabidopsis thaliana
scaffold1690_contigs=25:655235-659049	K00811	ASP5; aspartate aminotransferase, chloroplastic [EC:2.6.1.1]	00330 Arginine and proline metabolism [PATH:ath00330]	Amino acid metabolism	Arabidopsis thaliana
scaffold1690_contigs=25:655235-659049	K00811	ASP5; aspartate aminotransferase, chloroplastic [EC:2.6.1.1]	00350 Tyrosine metabolism [PATH:ath00350]	Amino acid metabolism	Arabidopsis thaliana
scaffold1690_contigs=25:655235-659049	K00811	ASP5; aspartate aminotransferase, chloroplastic [EC:2.6.1.1]	00360 Phenylalanine metabolism [PATH:ath00360]	Amino acid metabolism	Arabidopsis thaliana
scaffold1690_contigs=25:655235-659049	K00811	ASP5; aspartate aminotransferase, chloroplastic [EC:2.6.1.1]	00400 Phenylalanine, tyrosine and tryptophan biosynthesis [PATH:ath00400]	Amino acid metabolism	Arabidopsis thaliana
scaffold1690_contigs=25:655235-659049	K00811	ASP5; aspartate aminotransferase, chloroplastic [EC:2.6.1.1]	00950 Isoquinoline alkaloid biosynthesis [PATH:ath00950]	Biosynthesis of other secondary metabolites	Arabidopsis thaliana
scaffold1690_contigs=25:655235-659049	K00811	ASP5; aspartate aminotransferase, chloroplastic [EC:2.6.1.1]	00960 Tropane, piperidine and pyridine alkaloid biosynthesis [PATH:ath00960]	Biosynthesis of other secondary metabolites	Arabidopsis thaliana
scaffold1690_contigs=25:655235-659049	K00811	ASP5; aspartate aminotransferase, chloroplastic [EC:2.6.1.1]	01210 2-Oxocarboxylic acid metabolism [PATH:ath01210]	Metabolism	Arabidopsis thaliana
scaffold1690_contigs=25:655235-659049	K00811	ASP5; aspartate aminotransferase, chloroplastic [EC:2.6.1.1]	01230 Biosynthesis of amino acids [PATH:ath01230]	Metabolism	Arabidopsis thaliana
scaffold1963_contigs=41:625345-629058	K13034	ATCYSC1; L-3-cyanoalanine synthase/ cysteine synthase [EC:2.5.1.47 4.4.1.9]	00270 Cysteine and methionine metabolism [PATH:ath00270]	Amino acid metabolism	Arabidopsis thaliana
scaffold1963_contigs=41:625345-629058	K13034	ATCYSC1; L-3-cyanoalanine synthase/ cysteine synthase [EC:2.5.1.47 4.4.1.9]	00460 Cyanoamino acid metabolism [PATH:ath00460]	Metabolism of other amino acids	Arabidopsis thaliana
scaffold1963_contigs=41:625345-629058	K13034	ATCYSC1; L-3-cyanoalanine synthase/ cysteine synthase [EC:2.5.1.47 4.4.1.9]	00920 Sulfur metabolism [PATH:ath00920]	Energy metabolism	Arabidopsis thaliana
scaffold1963_contigs=41:625345-629058	K13034	ATCYSC1; L-3-cyanoalanine synthase/ cysteine synthase [EC:2.5.1.47 4.4.1.9]	01200 Carbon metabolism [PATH:ath01200]	Metabolism	Arabidopsis thaliana
scaffold1963_contigs=41:625345-629058	K13034	ATCYSC1; L-3-cyanoalanine synthase/ cysteine synthase [EC:2.5.1.47 4.4.1.9]	01230 Biosynthesis of amino acids [PATH:ath01230]	Metabolism	Arabidopsis thaliana
scaffold391_contigs=5:61981-64937	K08343	ATG3; autophagy-related protein 3	04140 Regulation of autophagy [PATH:ath04140]	Transport and catabolism	Arabidopsis thaliana
scaffold223_contigs=4:234502-239316	K08342	ATG4; autophagy-related protein 4 [EC:3.4.22.-]	04140 Regulation of autophagy [PATH:ath04140]	Transport and catabolism	Arabidopsis thaliana
scaffold722_contigs=14:164257-166524	K08342	ATG4; autophagy-related protein 4 [EC:3.4.22.-]	04140 Regulation of autophagy [PATH:ath04140]	Transport and catabolism	Arabidopsis thaliana
scaffold546_contigs=9:61761-66733	K08339	ATG5; autophagy-related protein 5	04140 Regulation of autophagy [PATH:ath04140]	Transport and catabolism	Arabidopsis thaliana
scaffold2525_contigs=17:390918-394943	K08337	ATG7; autophagy-related protein 7	04140 Regulation of autophagy [PATH:ath04140]	Transport and catabolism	Arabidopsis thaliana
scaffold2896_contigs=1:7299-12130	K02126	ATPeF0A; F-type H+-transporting ATPase subunit a [EC:3.6.3.14]	00190 Oxidative phosphorylation [PATH:ath00190]	Energy metabolism	Arabidopsis thaliana
scaffold2913_contigs=1:15148-15372	K02128	ATPeF0C; F-type H+-transporting ATPase subunit c [EC:3.6.3.14]	00190 Oxidative phosphorylation [PATH:ath00190]	Energy metabolism	Arabidopsis thaliana
scaffold2805_contigs=1:67842-69762	K02132	ATPeF1A; F-type H+-transporting ATPase subunit alpha [EC:3.6.3.14]	00190 Oxidative phosphorylation [PATH:ath00190]	Energy metabolism	Arabidopsis thaliana
scaffold2805_contigs=1:68245-69762	K02132	ATPeF1A; F-type H+-transporting ATPase subunit alpha [EC:3.6.3.14]	00190 Oxidative phosphorylation [PATH:ath00190]	Energy metabolism	Arabidopsis thaliana
scaffold1550_contigs=16:167821-170228	K02134	ATPeF1D; F-type H+-transporting ATPase subunit delta [EC:3.6.3.14]	00190 Oxidative phosphorylation [PATH:ath00190]	Energy metabolism	Arabidopsis thaliana
scaffold1703_contigs=10:127293-130385	K02135	ATPeF1E; F-type H+-transporting ATPase subunit epsilon [EC:3.6.3.14]	00190 Oxidative phosphorylation [PATH:ath00190]	Energy metabolism	Arabidopsis thaliana
scaffold1703_contigs=10:129975-130385	K02135	ATPeF1E; F-type H+-transporting ATPase subunit epsilon [EC:3.6.3.14]	00190 Oxidative phosphorylation [PATH:ath00190]	Energy metabolism	Arabidopsis thaliana
scaffold2305_contigs=28:159827-164919	K02136	ATPeF1G; F-type H+-transporting ATPase subunit gamma [EC:3.6.3.14]	00190 Oxidative phosphorylation [PATH:ath00190]	Energy metabolism	Arabidopsis thaliana
scaffold836_contigs=5:86932-95757	K02136	ATPeF1G; F-type H+-transporting ATPase subunit gamma [EC:3.6.3.14]	00190 Oxidative phosphorylation [PATH:ath00190]	Energy metabolism	Arabidopsis thaliana
scaffold836_contigs=5:88771-92898	K02136	ATPeF1G; F-type H+-transporting ATPase subunit gamma [EC:3.6.3.14]	00190 Oxidative phosphorylation [PATH:ath00190]	Energy metabolism	Arabidopsis thaliana
scaffold1216_contigs=10:44997-48641	K02137	ATPeF1O; F-type H+-transporting ATPase oligomycin sensitivity conferral protein [EC:3.6.3.14]	00190 Oxidative phosphorylation [PATH:ath00190]	Energy metabolism	Arabidopsis thaliana
scaffold1782_contigs=12:86546-89158	K02137	ATPeF1O; F-type H+-transporting ATPase oligomycin sensitivity conferral protein [EC:3.6.3.14]	00190 Oxidative phosphorylation [PATH:ath00190]	Energy metabolism	Arabidopsis thaliana
scaffold2711_contigs=30:387042-389789	K02138	ATPeFD; F-type H+-transporting ATPase subunit d [EC:3.6.3.14]	00190 Oxidative phosphorylation [PATH:ath00190]	Energy metabolism	Arabidopsis thaliana
scaffold2733_contigs=41:567179-569661	K02138	ATPeFD; F-type H+-transporting ATPase subunit d [EC:3.6.3.14]	00190 Oxidative phosphorylation [PATH:ath00190]	Energy metabolism	Arabidopsis thaliana
scaffold834_contigs=26:173604-176749	K02138	ATPeFD; F-type H+-transporting ATPase subunit d [EC:3.6.3.14]	00190 Oxidative phosphorylation [PATH:ath00190]	Energy metabolism	Arabidopsis thaliana
scaffold1938_contigs=9:313039-313920	K02140	ATPeFG; F-type H+-transporting ATPase subunit g [EC:3.6.3.14]	00190 Oxidative phosphorylation [PATH:ath00190]	Energy metabolism	Arabidopsis thaliana
scaffold2047_contigs=22:90772-91800	K02140	ATPeFG; F-type H+-transporting ATPase subunit g [EC:3.6.3.14]	00190 Oxidative phosphorylation [PATH:ath00190]	Energy metabolism	Arabidopsis thaliana
scaffold1107_contigs=16:337238-341032	K02144	ATPeV54kD; V-type H+-transporting ATPase 54 kD subunit [EC:3.6.3.14]	00190 Oxidative phosphorylation [PATH:ath00190]	Energy metabolism	Arabidopsis thaliana
scaffold1776_contigs=16:113356-117996	K02144	ATPeV54kD; V-type H+-transporting ATPase 54 kD subunit [EC:3.6.3.14]	00190 Oxidative phosphorylation [PATH:ath00190]	Energy metabolism	Arabidopsis thaliana
scaffold948_contigs=6:220156-224319	K02144	ATPeV54kD; V-type H+-transporting ATPase 54 kD subunit [EC:3.6.3.14]	00190 Oxidative phosphorylation [PATH:ath00190]	Energy metabolism	Arabidopsis thaliana
scaffold1107_contigs=16:337238-341032	K02144	ATPeV54kD; V-type H+-transporting ATPase 54 kD subunit [EC:3.6.3.14]	04145 Phagosome [PATH:ath04145]	Transport and catabolism	Arabidopsis thaliana
scaffold1776_contigs=16:113356-117996	K02144	ATPeV54kD; V-type H+-transporting ATPase 54 kD subunit [EC:3.6.3.14]	04145 Phagosome [PATH:ath04145]	Transport and catabolism	Arabidopsis thaliana
scaffold948_contigs=6:220156-224319	K02144	ATPeV54kD; V-type H+-transporting ATPase 54 kD subunit [EC:3.6.3.14]	04145 Phagosome [PATH:ath04145]	Transport and catabolism	Arabidopsis thaliana
scaffold1817_contigs=8:203625-208737	K02145	ATPeVA; V-type H+-transporting ATPase subunit A [EC:3.6.3.14]	00190 Oxidative phosphorylation [PATH:ath00190]	Energy metabolism	Arabidopsis thaliana
scaffold1817_contigs=8:203625-208737	K02145	ATPeVA; V-type H+-transporting ATPase subunit A [EC:3.6.3.14]	04145 Phagosome [PATH:ath04145]	Transport and catabolism	Arabidopsis thaliana
scaffold864_contigs=13:275047-278734	K02146	ATPeVAC39; V-type H+-transporting ATPase subunit AC39 [EC:3.6.3.14]	00190 Oxidative phosphorylation [PATH:ath00190]	Energy metabolism	Arabidopsis thaliana
scaffold864_contigs=13:275047-278734	K02146	ATPeVAC39; V-type H+-transporting ATPase subunit AC39 [EC:3.6.3.14]	04145 Phagosome [PATH:ath04145]	Transport and catabolism	Arabidopsis thaliana
scaffold1242_contigs=5:19972-24704	K02147	ATPeVB; V-type H+-transporting ATPase subunit B [EC:3.6.3.14]	00190 Oxidative phosphorylation [PATH:ath00190]	Energy metabolism	Arabidopsis thaliana
scaffold1638_contigs=15:196122-208881	K02147	ATPeVB; V-type H+-transporting ATPase subunit B [EC:3.6.3.14]	00190 Oxidative phosphorylation [PATH:ath00190]	Energy metabolism	Arabidopsis thaliana
scaffold1242_contigs=5:19972-24704	K02147	ATPeVB; V-type H+-transporting ATPase subunit B [EC:3.6.3.14]	04145 Phagosome [PATH:ath04145]	Transport and catabolism	Arabidopsis thaliana
scaffold1638_contigs=15:196122-208881	K02147	ATPeVB; V-type H+-transporting ATPase subunit B [EC:3.6.3.14]	04145 Phagosome [PATH:ath04145]	Transport and catabolism	Arabidopsis thaliana
scaffold2525_contigs=17:245112-249231	K02148	ATPeVC; V-type H+-transporting ATPase subunit C [EC:3.6.3.14]	00190 Oxidative phosphorylation [PATH:ath00190]	Energy metabolism	Arabidopsis thaliana
scaffold2525_contigs=17:245112-249231	K02148	ATPeVC; V-type H+-transporting ATPase subunit C [EC:3.6.3.14]	04145 Phagosome [PATH:ath04145]	Transport and catabolism	Arabidopsis thaliana
scaffold1183_contigs=24:203553-204329	K02149	ATPeVD; V-type H+-transporting ATPase subunit D [EC:3.6.3.14]	00190 Oxidative phosphorylation [PATH:ath00190]	Energy metabolism	Arabidopsis thaliana
scaffold1274_contigs=5:75298-76071	K02149	ATPeVD; V-type H+-transporting ATPase subunit D [EC:3.6.3.14]	00190 Oxidative phosphorylation [PATH:ath00190]	Energy metabolism	Arabidopsis thaliana
scaffold1183_contigs=24:203553-204329	K02149	ATPeVD; V-type H+-transporting ATPase subunit D [EC:3.6.3.14]	04145 Phagosome [PATH:ath04145]	Transport and catabolism	Arabidopsis thaliana
scaffold1274_contigs=5:75298-76071	K02149	ATPeVD; V-type H+-transporting ATPase subunit D [EC:3.6.3.14]	04145 Phagosome [PATH:ath04145]	Transport and catabolism	Arabidopsis thaliana
scaffold2343_contigs=14:32502-33587	K02150	ATPeVE; V-type H+-transporting ATPase subunit E [EC:3.6.3.14]	00190 Oxidative phosphorylation [PATH:ath00190]	Energy metabolism	Arabidopsis thaliana
scaffold2343_contigs=14:32620-33587	K02150	ATPeVE; V-type H+-transporting ATPase subunit E [EC:3.6.3.14]	00190 Oxidative phosphorylation [PATH:ath00190]	Energy metabolism	Arabidopsis thaliana
scaffold2343_contigs=14:32502-33587	K02150	ATPeVE; V-type H+-transporting ATPase subunit E [EC:3.6.3.14]	04145 Phagosome [PATH:ath04145]	Transport and catabolism	Arabidopsis thaliana
scaffold2343_contigs=14:32620-33587	K02150	ATPeVE; V-type H+-transporting ATPase subunit E [EC:3.6.3.14]	04145 Phagosome [PATH:ath04145]	Transport and catabolism	Arabidopsis thaliana
scaffold2679_contigs=24:375733-378257	K02151	ATPeVF; V-type H+-transporting ATPase subunit F [EC:3.6.3.14]	00190 Oxidative phosphorylation [PATH:ath00190]	Energy metabolism	Arabidopsis thaliana
scaffold386_contigs=10:373818-376072	K02151	ATPeVF; V-type H+-transporting ATPase subunit F [EC:3.6.3.14]	00190 Oxidative phosphorylation [PATH:ath00190]	Energy metabolism	Arabidopsis thaliana
scaffold386_contigs=10:375669-379074	K02151	ATPeVF; V-type H+-transporting ATPase subunit F [EC:3.6.3.14]	00190 Oxidative phosphorylation [PATH:ath00190]	Energy metabolism	Arabidopsis thaliana
scaffold2679_contigs=24:375733-378257	K02151	ATPeVF; V-type H+-transporting ATPase subunit F [EC:3.6.3.14]	04145 Phagosome [PATH:ath04145]	Transport and catabolism	Arabidopsis thaliana
scaffold386_contigs=10:373818-376072	K02151	ATPeVF; V-type H+-transporting ATPase subunit F [EC:3.6.3.14]	04145 Phagosome [PATH:ath04145]	Transport and catabolism	Arabidopsis thaliana
scaffold386_contigs=10:375669-379074	K02151	ATPeVF; V-type H+-transporting ATPase subunit F [EC:3.6.3.14]	04145 Phagosome [PATH:ath04145]	Transport and catabolism	Arabidopsis thaliana
scaffold1826_contigs=6:50966-51966	K02152	ATPeVG; V-type H+-transporting ATPase subunit G [EC:3.6.3.14]	00190 Oxidative phosphorylation [PATH:ath00190]	Energy metabolism	Arabidopsis thaliana
scaffold382_contigs=18:460462-461555	K02152	ATPeVG; V-type H+-transporting ATPase subunit G [EC:3.6.3.14]	00190 Oxidative phosphorylation [PATH:ath00190]	Energy metabolism	Arabidopsis thaliana
scaffold1826_contigs=6:50966-51966	K02152	ATPeVG; V-type H+-transporting ATPase subunit G [EC:3.6.3.14]	04145 Phagosome [PATH:ath04145]	Transport and catabolism	Arabidopsis thaliana
scaffold382_contigs=18:460462-461555	K02152	ATPeVG; V-type H+-transporting ATPase subunit G [EC:3.6.3.14]	04145 Phagosome [PATH:ath04145]	Transport and catabolism	Arabidopsis thaliana
scaffold774_contigs=20:944107-950834	K02154	ATPeVI; V-type H+-transporting ATPase subunit I [EC:3.6.3.14]	00190 Oxidative phosphorylation [PATH:ath00190]	Energy metabolism	Arabidopsis thaliana
scaffold774_contigs=20:944107-950834	K02154	ATPeVI; V-type H+-transporting ATPase subunit I [EC:3.6.3.14]	04145 Phagosome [PATH:ath04145]	Transport and catabolism	Arabidopsis thaliana
scaffold1500_contigs=20:403854-406285	K03661	ATPeVPF; V-type H+-transporting ATPase 21kDa proteolipid subunit [EC:3.6.3.14]	00190 Oxidative phosphorylation [PATH:ath00190]	Energy metabolism	Arabidopsis thaliana
scaffold1500_contigs=20:403854-406285	K03661	ATPeVPF; V-type H+-transporting ATPase 21kDa proteolipid subunit [EC:3.6.3.14]	04145 Phagosome [PATH:ath04145]	Transport and catabolism	Arabidopsis thaliana
scaffold729_contigs=3:106488-115819	K02155	ATPeVPL; V-type H+-transporting ATPase 16kDa proteolipid subunit [EC:3.6.3.14]	00190 Oxidative phosphorylation [PATH:ath00190]	Energy metabolism	Arabidopsis thaliana
scaffold729_contigs=3:106488-115819	K02155	ATPeVPL; V-type H+-transporting ATPase 16kDa proteolipid subunit [EC:3.6.3.14]	04145 Phagosome [PATH:ath04145]	Transport and catabolism	Arabidopsis thaliana
scaffold2860_contigs=1:24493-26171	K02108	ATPF0A; F-type H+-transporting ATPase subunit a [EC:3.6.3.14]	00190 Oxidative phosphorylation [PATH:ath00190]	Energy metabolism	Arabidopsis thaliana
scaffold2860_contigs=1:25428-26171	K02108	ATPF0A; F-type H+-transporting ATPase subunit a [EC:3.6.3.14]	00190 Oxidative phosphorylation [PATH:ath00190]	Energy metabolism	Arabidopsis thaliana
scaffold2860_contigs=1:24493-26171	K02108	ATPF0A; F-type H+-transporting ATPase subunit a [EC:3.6.3.14]	00195 Photosynthesis [PATH:ath00195]	Energy metabolism	Arabidopsis thaliana
scaffold2860_contigs=1:25428-26171	K02108	ATPF0A; F-type H+-transporting ATPase subunit a [EC:3.6.3.14]	00195 Photosynthesis [PATH:ath00195]	Energy metabolism	Arabidopsis thaliana
scaffold2379_contigs=10:82950-83591	K02109	ATPF0B; F-type H+-transporting ATPase subunit b [EC:3.6.3.14]	00190 Oxidative phosphorylation [PATH:ath00190]	Energy metabolism	Arabidopsis thaliana
scaffold2805_contigs=1:27806-28285	K02109	ATPF0B; F-type H+-transporting ATPase subunit b [EC:3.6.3.14]	00190 Oxidative phosphorylation [PATH:ath00190]	Energy metabolism	Arabidopsis thaliana
scaffold2860_contigs=1:28119-30207	K02109	ATPF0B; F-type H+-transporting ATPase subunit b [EC:3.6.3.14]	00190 Oxidative phosphorylation [PATH:ath00190]	Energy metabolism	Arabidopsis thaliana
scaffold2379_contigs=10:82950-83591	K02109	ATPF0B; F-type H+-transporting ATPase subunit b [EC:3.6.3.14]	00195 Photosynthesis [PATH:ath00195]	Energy metabolism	Arabidopsis thaliana
scaffold2805_contigs=1:27806-28285	K02109	ATPF0B; F-type H+-transporting ATPase subunit b [EC:3.6.3.14]	00195 Photosynthesis [PATH:ath00195]	Energy metabolism	Arabidopsis thaliana
scaffold2860_contigs=1:28119-30207	K02109	ATPF0B; F-type H+-transporting ATPase subunit b [EC:3.6.3.14]	00195 Photosynthesis [PATH:ath00195]	Energy metabolism	Arabidopsis thaliana
scaffold2780_contigs=1:112027-113706	K02112	ATPF1B; F-type H+-transporting ATPase subunit beta [EC:3.6.3.14]	00190 Oxidative phosphorylation [PATH:ath00190]	Energy metabolism	Arabidopsis thaliana
scaffold2780_contigs=1:112027-113706	K02112	ATPF1B; F-type H+-transporting ATPase subunit beta [EC:3.6.3.14]	00195 Photosynthesis [PATH:ath00195]	Energy metabolism	Arabidopsis thaliana
scaffold1970_contigs=14:261458-262201	K02113	ATPF1D; F-type H+-transporting ATPase subunit delta [EC:3.6.3.14]	00190 Oxidative phosphorylation [PATH:ath00190]	Energy metabolism	Arabidopsis thaliana
scaffold2734_contigs=11:273447-274178	K02113	ATPF1D; F-type H+-transporting ATPase subunit delta [EC:3.6.3.14]	00190 Oxidative phosphorylation [PATH:ath00190]	Energy metabolism	Arabidopsis thaliana
scaffold686_contigs=3:105407-112868	K02113	ATPF1D; F-type H+-transporting ATPase subunit delta [EC:3.6.3.14]	00190 Oxidative phosphorylation [PATH:ath00190]	Energy metabolism	Arabidopsis thaliana
scaffold686_contigs=3:112131-112868	K02113	ATPF1D; F-type H+-transporting ATPase subunit delta [EC:3.6.3.14]	00190 Oxidative phosphorylation [PATH:ath00190]	Energy metabolism	Arabidopsis thaliana
scaffold1970_contigs=14:261458-262201	K02113	ATPF1D; F-type H+-transporting ATPase subunit delta [EC:3.6.3.14]	00195 Photosynthesis [PATH:ath00195]	Energy metabolism	Arabidopsis thaliana
scaffold2734_contigs=11:273447-274178	K02113	ATPF1D; F-type H+-transporting ATPase subunit delta [EC:3.6.3.14]	00195 Photosynthesis [PATH:ath00195]	Energy metabolism	Arabidopsis thaliana
scaffold686_contigs=3:105407-112868	K02113	ATPF1D; F-type H+-transporting ATPase subunit delta [EC:3.6.3.14]	00195 Photosynthesis [PATH:ath00195]	Energy metabolism	Arabidopsis thaliana
scaffold686_contigs=3:112131-112868	K02113	ATPF1D; F-type H+-transporting ATPase subunit delta [EC:3.6.3.14]	00195 Photosynthesis [PATH:ath00195]	Energy metabolism	Arabidopsis thaliana
scaffold2807_contigs=1:24275-25880	K02114	ATPF1E; F-type H+-transporting ATPase subunit epsilon [EC:3.6.3.14]	00190 Oxidative phosphorylation [PATH:ath00190]	Energy metabolism	Arabidopsis thaliana
scaffold2807_contigs=1:25479-25880	K02114	ATPF1E; F-type H+-transporting ATPase subunit epsilon [EC:3.6.3.14]	00190 Oxidative phosphorylation [PATH:ath00190]	Energy metabolism	Arabidopsis thaliana
scaffold2807_contigs=1:24275-25880	K02114	ATPF1E; F-type H+-transporting ATPase subunit epsilon [EC:3.6.3.14]	00195 Photosynthesis [PATH:ath00195]	Energy metabolism	Arabidopsis thaliana
scaffold2807_contigs=1:25479-25880	K02114	ATPF1E; F-type H+-transporting ATPase subunit epsilon [EC:3.6.3.14]	00195 Photosynthesis [PATH:ath00195]	Energy metabolism	Arabidopsis thaliana
scaffold1273_contigs=11:9862-10986	K02115	ATPF1G; F-type H+-transporting ATPase subunit gamma [EC:3.6.3.14]	00190 Oxidative phosphorylation [PATH:ath00190]	Energy metabolism	Arabidopsis thaliana
scaffold650_contigs=1:44013-45134	K02115	ATPF1G; F-type H+-transporting ATPase subunit gamma [EC:3.6.3.14]	00190 Oxidative phosphorylation [PATH:ath00190]	Energy metabolism	Arabidopsis thaliana
scaffold765_contigs=9:61742-62860	K02115	ATPF1G; F-type H+-transporting ATPase subunit gamma [EC:3.6.3.14]	00190 Oxidative phosphorylation [PATH:ath00190]	Energy metabolism	Arabidopsis thaliana
scaffold1273_contigs=11:9862-10986	K02115	ATPF1G; F-type H+-transporting ATPase subunit gamma [EC:3.6.3.14]	00195 Photosynthesis [PATH:ath00195]	Energy metabolism	Arabidopsis thaliana
scaffold650_contigs=1:44013-45134	K02115	ATPF1G; F-type H+-transporting ATPase subunit gamma [EC:3.6.3.14]	00195 Photosynthesis [PATH:ath00195]	Energy metabolism	Arabidopsis thaliana
scaffold765_contigs=9:61742-62860	K02115	ATPF1G; F-type H+-transporting ATPase subunit gamma [EC:3.6.3.14]	00195 Photosynthesis [PATH:ath00195]	Energy metabolism	Arabidopsis thaliana
scaffold2702_contigs=9:122593-133588	K00630	ATS1; glycerol-3-phosphate O-acyltransferase [EC:2.3.1.15]	00561 Glycerolipid metabolism [PATH:ath00561]	Lipid metabolism	Arabidopsis thaliana
scaffold2702_contigs=9:127499-129995	K00630	ATS1; glycerol-3-phosphate O-acyltransferase [EC:2.3.1.15]	00561 Glycerolipid metabolism [PATH:ath00561]	Lipid metabolism	Arabidopsis thaliana
scaffold2702_contigs=9:122593-133588	K00630	ATS1; glycerol-3-phosphate O-acyltransferase [EC:2.3.1.15]	00564 Glycerophospholipid metabolism [PATH:ath00564]	Lipid metabolism	Arabidopsis thaliana
scaffold2702_contigs=9:127499-129995	K00630	ATS1; glycerol-3-phosphate O-acyltransferase [EC:2.3.1.15]	00564 Glycerophospholipid metabolism [PATH:ath00564]	Lipid metabolism	Arabidopsis thaliana
scaffold2762_contigs=5:232268-234448	K11863	ATXN3; Ataxin-3 [EC:3.4.22.-]	04141 Protein processing in endoplasmic reticulum [PATH:ath04141]	Folding, sorting and degradation	Arabidopsis thaliana
scaffold379_contigs=8:164187-166541	K05607	AUH; methylglutaconyl-CoA hydratase [EC:4.2.1.18]	00280 Valine, leucine and isoleucine degradation [PATH:ath00280]	Amino acid metabolism	Arabidopsis thaliana
scaffold1638_contigs=15:442237-445038	K13946	AUX1; auxin influx carrier (AUX1 LAX family)	04075 Plant hormone signal transduction [PATH:ath04075]	Signal transduction	Arabidopsis thaliana
scaffold2109_contigs=23:283217-288952	K13946	AUX1; auxin influx carrier (AUX1 LAX family)	04075 Plant hormone signal transduction [PATH:ath04075]	Signal transduction	Arabidopsis thaliana
scaffold723_contigs=2:105171-107901	K13946	AUX1; auxin influx carrier (AUX1 LAX family)	04075 Plant hormone signal transduction [PATH:ath04075]	Signal transduction	Arabidopsis thaliana
scaffold778_contigs=11:123843-129765	K13946	AUX1; auxin influx carrier (AUX1 LAX family)	04075 Plant hormone signal transduction [PATH:ath04075]	Signal transduction	Arabidopsis thaliana
scaffold2709_contigs=16:646704-652001	K15923	AXY8; alpha-L-fucosidase 2 [EC:3.2.1.51]	00511 Other glycan degradation [PATH:ath00511]	Glycan biosynthesis and metabolism	Arabidopsis thaliana
scaffold1699_contigs=9:363092-365394	K14009	BCAP31; B-cell receptor-associated protein 31	04141 Protein processing in endoplasmic reticulum [PATH:ath04141]	Folding, sorting and degradation	Arabidopsis thaliana
scaffold485_contigs=10:66727-68053	K14009	BCAP31; B-cell receptor-associated protein 31	04141 Protein processing in endoplasmic reticulum [PATH:ath04141]	Folding, sorting and degradation	Arabidopsis thaliana
scaffold485_contigs=10:69209-71174	K14009	BCAP31; B-cell receptor-associated protein 31	04141 Protein processing in endoplasmic reticulum [PATH:ath04141]	Folding, sorting and degradation	Arabidopsis thaliana
scaffold765_contigs=9:186840-189695	K14009	BCAP31; B-cell receptor-associated protein 31	04141 Protein processing in endoplasmic reticulum [PATH:ath04141]	Folding, sorting and degradation	Arabidopsis thaliana
scaffold2032_contigs=5:34040-37477	K08334	BECN1; beclin 1	04140 Regulation of autophagy [PATH:ath04140]	Transport and catabolism	Arabidopsis thaliana
scaffold413_contigs=6:177793-179372	K08504	BET1; blocked early in transport 1	04130 SNARE interactions in vesicular transport [PATH:ath04130]	Folding, sorting and degradation	Arabidopsis thaliana
scaffold413_contigs=6:178185-179781	K08504	BET1; blocked early in transport 1	04130 SNARE interactions in vesicular transport [PATH:ath04130]	Folding, sorting and degradation	Arabidopsis thaliana
scaffold529_contigs=26:557742-567639	K08504	BET1; blocked early in transport 1	04130 SNARE interactions in vesicular transport [PATH:ath04130]	Folding, sorting and degradation	Arabidopsis thaliana
scaffold2485_contigs=8:374985-383403	K00130	betB; betaine-aldehyde dehydrogenase [EC:1.2.1.8]	00260 Glycine, serine and threonine metabolism [PATH:ath00260]	Amino acid metabolism	Arabidopsis thaliana
scaffold884_contigs=5:117893-122297	K00130	betB; betaine-aldehyde dehydrogenase [EC:1.2.1.8]	00260 Glycine, serine and threonine metabolism [PATH:ath00260]	Amino acid metabolism	Arabidopsis thaliana
scaffold884_contigs=5:118158-122148	K00130	betB; betaine-aldehyde dehydrogenase [EC:1.2.1.8]	00260 Glycine, serine and threonine metabolism [PATH:ath00260]	Amino acid metabolism	Arabidopsis thaliana
scaffold1652_contigs=9:35565-39361	K05350	bglB; beta-glucosidase [EC:3.2.1.21]	00460 Cyanoamino acid metabolism [PATH:ath00460]	Metabolism of other amino acids	Arabidopsis thaliana
scaffold1652_contigs=9:35565-39361	K05350	bglB; beta-glucosidase [EC:3.2.1.21]	00500 Starch and sucrose metabolism [PATH:ath00500]	Carbohydrate metabolism	Arabidopsis thaliana
scaffold1652_contigs=9:35565-39361	K05350	bglB; beta-glucosidase [EC:3.2.1.21]	00940 Phenylpropanoid biosynthesis [PATH:ath00940]	Biosynthesis of other secondary metabolites	Arabidopsis thaliana
scaffold473_contigs=14:372212-375693	K05349	bglX; beta-glucosidase [EC:3.2.1.21]	00460 Cyanoamino acid metabolism [PATH:ath00460]	Metabolism of other amino acids	Arabidopsis thaliana
scaffold473_contigs=14:372212-375693	K05349	bglX; beta-glucosidase [EC:3.2.1.21]	00500 Starch and sucrose metabolism [PATH:ath00500]	Carbohydrate metabolism	Arabidopsis thaliana
scaffold473_contigs=14:372212-375693	K05349	bglX; beta-glucosidase [EC:3.2.1.21]	00940 Phenylpropanoid biosynthesis [PATH:ath00940]	Biosynthesis of other secondary metabolites	Arabidopsis thaliana
scaffold1922_contigs=2:31151-36264	K00833	bioA; adenosylmethionine-8-amino-7-oxononanoate aminotransferase [EC:2.6.1.62]	00780 Biotin metabolism [PATH:ath00780]	Metabolism of cofactors and vitamins	Arabidopsis thaliana
scaffold858_contigs=4:95828-99708	K01012	bioB; biotin synthase [EC:2.8.1.6]	00780 Biotin metabolism [PATH:ath00780]	Metabolism of cofactors and vitamins	Arabidopsis thaliana
scaffold2781_contigs=1:22708-26571	K00652	bioF; 8-amino-7-oxononanoate synthase [EC:2.3.1.47]	00780 Biotin metabolism [PATH:ath00780]	Metabolism of cofactors and vitamins	Arabidopsis thaliana
scaffold2781_contigs=1:22837-26571	K00652	bioF; 8-amino-7-oxononanoate synthase [EC:2.3.1.47]	00780 Biotin metabolism [PATH:ath00780]	Metabolism of cofactors and vitamins	Arabidopsis thaliana
scaffold1617_contigs=2:31546-32460	K14499	BKI1; BRI1 kinase inhibitor 1	04075 Plant hormone signal transduction [PATH:ath04075]	Signal transduction	Arabidopsis thaliana
scaffold1637_contigs=18:290042-290914	K14499	BKI1; BRI1 kinase inhibitor 1	04075 Plant hormone signal transduction [PATH:ath04075]	Signal transduction	Arabidopsis thaliana
scaffold1108_contigs=23:475463-482619	K10901	BLM; bloom syndrome protein [EC:3.6.4.12]	03440 Homologous recombination [PATH:ath03440]	Replication and repair	Arabidopsis thaliana
scaffold2811_contigs=1:12467-23482	K10901	BLM; bloom syndrome protein [EC:3.6.4.12]	03440 Homologous recombination [PATH:ath03440]	Replication and repair	Arabidopsis thaliana
scaffold2811_contigs=1:12956-23482	K10901	BLM; bloom syndrome protein [EC:3.6.4.12]	03440 Homologous recombination [PATH:ath03440]	Replication and repair	Arabidopsis thaliana
scaffold311_contigs=5:40177-47541	K10901	BLM; bloom syndrome protein [EC:3.6.4.12]	03440 Homologous recombination [PATH:ath03440]	Replication and repair	Arabidopsis thaliana
scaffold1517_contigs=17:272651-277637	K14569	BMS1; ribosome biogenesis protein BMS1	03008 Ribosome biogenesis in eukaryotes [PATH:ath03008]	Translation	Arabidopsis thaliana
scaffold1505_contigs=29:288182-295392	K08775	BRCA2; breast cancer 2 susceptibility protein	03440 Homologous recombination [PATH:ath03440]	Replication and repair	Arabidopsis thaliana
scaffold1505_contigs=29:291143-295392	K08775	BRCA2; breast cancer 2 susceptibility protein	03440 Homologous recombination [PATH:ath03440]	Replication and repair	Arabidopsis thaliana
scaffold2188_contigs=14:303818-307399	K13415	BRI1; protein brassinosteroid insensitive 1 [EC:2.7.10.1 2.7.11.1]	04075 Plant hormone signal transduction [PATH:ath04075]	Signal transduction	Arabidopsis thaliana
scaffold455_contigs=9:371594-375163	K13415	BRI1; protein brassinosteroid insensitive 1 [EC:2.7.10.1 2.7.11.1]	04075 Plant hormone signal transduction [PATH:ath04075]	Signal transduction	Arabidopsis thaliana
scaffold1343_contigs=14:252424-261109	K14500	BSK; BR-signaling kinase [EC:2.7.11.1]	04075 Plant hormone signal transduction [PATH:ath04075]	Signal transduction	Arabidopsis thaliana
scaffold1800_contigs=2:1951-7027	K14500	BSK; BR-signaling kinase [EC:2.7.11.1]	04075 Plant hormone signal transduction [PATH:ath04075]	Signal transduction	Arabidopsis thaliana
scaffold2588_contigs=37:996218-997530	K14500	BSK; BR-signaling kinase [EC:2.7.11.1]	04075 Plant hormone signal transduction [PATH:ath04075]	Signal transduction	Arabidopsis thaliana
scaffold1387_contigs=13:226283-226720	K12873	BUD31; bud site selection protein 31	03040 Spliceosome [PATH:ath03040]	Transcription	Arabidopsis thaliana
scaffold1099_contigs=9:344071-346057	K14503	BZR1_2; brassinosteroid resistant 1/2	04075 Plant hormone signal transduction [PATH:ath04075]	Signal transduction	Arabidopsis thaliana
scaffold2037_contigs=26:494693-496359	K14503	BZR1_2; brassinosteroid resistant 1/2	04075 Plant hormone signal transduction [PATH:ath04075]	Signal transduction	Arabidopsis thaliana
scaffold279_contigs=4:30412-31956	K14503	BZR1_2; brassinosteroid resistant 1/2	04075 Plant hormone signal transduction [PATH:ath04075]	Signal transduction	Arabidopsis thaliana
scaffold793_contigs=9:64833-66361	K14503	BZR1_2; brassinosteroid resistant 1/2	04075 Plant hormone signal transduction [PATH:ath04075]	Signal transduction	Arabidopsis thaliana
scaffold2148_contigs=3:91429-93871	K12592	C1D; exosome complex protein LRP1	03018 RNA degradation [PATH:ath03018]	Folding, sorting and degradation	Arabidopsis thaliana
scaffold1760_contigs=2:54457-63423	K12608	CAF16; CCR4-NOT complex subunit CAF16	03018 RNA degradation [PATH:ath03018]	Folding, sorting and degradation	Arabidopsis thaliana
scaffold334_contigs=13:285356-288744	K12608	CAF16; CCR4-NOT complex subunit CAF16	03018 RNA degradation [PATH:ath03018]	Folding, sorting and degradation	Arabidopsis thaliana
scaffold1126_contigs=23:675490-676808	K01674	cah; carbonic anhydrase [EC:4.2.1.1]	00910 Nitrogen metabolism [PATH:ath00910]	Energy metabolism	Arabidopsis thaliana
scaffold1541_contigs=9:145646-147041	K01674	cah; carbonic anhydrase [EC:4.2.1.1]	00910 Nitrogen metabolism [PATH:ath00910]	Energy metabolism	Arabidopsis thaliana
scaffold1541_contigs=9:145756-147041	K01674	cah; carbonic anhydrase [EC:4.2.1.1]	00910 Nitrogen metabolism [PATH:ath00910]	Energy metabolism	Arabidopsis thaliana
scaffold1781_contigs=3:90838-93569	K01674	cah; carbonic anhydrase [EC:4.2.1.1]	00910 Nitrogen metabolism [PATH:ath00910]	Energy metabolism	Arabidopsis thaliana
scaffold1310_contigs=21:581934-583849	K02183	CALM; calmodulin	04070 Phosphatidylinositol signaling system [PATH:ath04070]	Signal transduction	Arabidopsis thaliana
scaffold1730_contigs=8:3348-7812	K02183	CALM; calmodulin	04070 Phosphatidylinositol signaling system [PATH:ath04070]	Signal transduction	Arabidopsis thaliana
scaffold1730_contigs=8:7207-7812	K02183	CALM; calmodulin	04070 Phosphatidylinositol signaling system [PATH:ath04070]	Signal transduction	Arabidopsis thaliana
scaffold1781_contigs=3:15496-18698	K02183	CALM; calmodulin	04070 Phosphatidylinositol signaling system [PATH:ath04070]	Signal transduction	Arabidopsis thaliana
scaffold1964_contigs=6:156130-157501	K02183	CALM; calmodulin	04070 Phosphatidylinositol signaling system [PATH:ath04070]	Signal transduction	Arabidopsis thaliana
scaffold2052_contigs=6:56511-57898	K02183	CALM; calmodulin	04070 Phosphatidylinositol signaling system [PATH:ath04070]	Signal transduction	Arabidopsis thaliana
scaffold2367_contigs=57:1155226-1156935	K02183	CALM; calmodulin	04070 Phosphatidylinositol signaling system [PATH:ath04070]	Signal transduction	Arabidopsis thaliana
scaffold2748_contigs=28:205110-208487	K02183	CALM; calmodulin	04070 Phosphatidylinositol signaling system [PATH:ath04070]	Signal transduction	Arabidopsis thaliana
scaffold433_contigs=4:63775-64813	K02183	CALM; calmodulin	04070 Phosphatidylinositol signaling system [PATH:ath04070]	Signal transduction	Arabidopsis thaliana
scaffold1310_contigs=21:581934-583849	K02183	CALM; calmodulin	04626 Plant-pathogen interaction [PATH:ath04626]	Environmental adaptation	Arabidopsis thaliana
scaffold1730_contigs=8:3348-7812	K02183	CALM; calmodulin	04626 Plant-pathogen interaction [PATH:ath04626]	Environmental adaptation	Arabidopsis thaliana
scaffold1730_contigs=8:7207-7812	K02183	CALM; calmodulin	04626 Plant-pathogen interaction [PATH:ath04626]	Environmental adaptation	Arabidopsis thaliana
scaffold1781_contigs=3:15496-18698	K02183	CALM; calmodulin	04626 Plant-pathogen interaction [PATH:ath04626]	Environmental adaptation	Arabidopsis thaliana
scaffold1964_contigs=6:156130-157501	K02183	CALM; calmodulin	04626 Plant-pathogen interaction [PATH:ath04626]	Environmental adaptation	Arabidopsis thaliana
scaffold2052_contigs=6:56511-57898	K02183	CALM; calmodulin	04626 Plant-pathogen interaction [PATH:ath04626]	Environmental adaptation	Arabidopsis thaliana
scaffold2367_contigs=57:1155226-1156935	K02183	CALM; calmodulin	04626 Plant-pathogen interaction [PATH:ath04626]	Environmental adaptation	Arabidopsis thaliana
scaffold2748_contigs=28:205110-208487	K02183	CALM; calmodulin	04626 Plant-pathogen interaction [PATH:ath04626]	Environmental adaptation	Arabidopsis thaliana
scaffold433_contigs=4:63775-64813	K02183	CALM; calmodulin	04626 Plant-pathogen interaction [PATH:ath04626]	Environmental adaptation	Arabidopsis thaliana
scaffold1108_contigs=23:398483-403956	K08057	CALR; calreticulin	04141 Protein processing in endoplasmic reticulum [PATH:ath04141]	Folding, sorting and degradation	Arabidopsis thaliana
scaffold1927_contigs=30:231283-234526	K08057	CALR; calreticulin	04141 Protein processing in endoplasmic reticulum [PATH:ath04141]	Folding, sorting and degradation	Arabidopsis thaliana
scaffold1927_contigs=30:231374-236649	K08057	CALR; calreticulin	04141 Protein processing in endoplasmic reticulum [PATH:ath04141]	Folding, sorting and degradation	Arabidopsis thaliana
scaffold1108_contigs=23:398483-403956	K08057	CALR; calreticulin	04145 Phagosome [PATH:ath04145]	Transport and catabolism	Arabidopsis thaliana
scaffold1927_contigs=30:231283-234526	K08057	CALR; calreticulin	04145 Phagosome [PATH:ath04145]	Transport and catabolism	Arabidopsis thaliana
scaffold1927_contigs=30:231374-236649	K08057	CALR; calreticulin	04145 Phagosome [PATH:ath04145]	Transport and catabolism	Arabidopsis thaliana
scaffold2525_contigs=17:12523-20338	K08054	CANX; calnexin	04141 Protein processing in endoplasmic reticulum [PATH:ath04141]	Folding, sorting and degradation	Arabidopsis thaliana
scaffold632_contigs=1:22667-25106	K08054	CANX; calnexin	04141 Protein processing in endoplasmic reticulum [PATH:ath04141]	Folding, sorting and degradation	Arabidopsis thaliana
scaffold2525_contigs=17:12523-20338	K08054	CANX; calnexin	04145 Phagosome [PATH:ath04145]	Transport and catabolism	Arabidopsis thaliana
scaffold632_contigs=1:22667-25106	K08054	CANX; calnexin	04145 Phagosome [PATH:ath04145]	Transport and catabolism	Arabidopsis thaliana
scaffold2161_contigs=13:190556-193454	K13600	CAO; chlorophyllide a oxygenase [EC:1.14.13.122]	00860 Porphyrin and chlorophyll metabolism [PATH:ath00860]	Metabolism of cofactors and vitamins	Arabidopsis thaliana
scaffold2161_contigs=13:191336-193454	K13600	CAO; chlorophyllide a oxygenase [EC:1.14.13.122]	00860 Porphyrin and chlorophyll metabolism [PATH:ath00860]	Metabolism of cofactors and vitamins	Arabidopsis thaliana
scaffold1448_contigs=3:171970-174369	K01956	carA; carbamoyl-phosphate synthase small subunit [EC:6.3.5.5]	00240 Pyrimidine metabolism [PATH:ath00240]	Nucleotide metabolism	Arabidopsis thaliana
scaffold2367_contigs=57:374844-378066	K01956	carA; carbamoyl-phosphate synthase small subunit [EC:6.3.5.5]	00240 Pyrimidine metabolism [PATH:ath00240]	Nucleotide metabolism	Arabidopsis thaliana
scaffold1448_contigs=3:171970-174369	K01956	carA; carbamoyl-phosphate synthase small subunit [EC:6.3.5.5]	00250 Alanine, aspartate and glutamate metabolism [PATH:ath00250]	Amino acid metabolism	Arabidopsis thaliana
scaffold2367_contigs=57:374844-378066	K01956	carA; carbamoyl-phosphate synthase small subunit [EC:6.3.5.5]	00250 Alanine, aspartate and glutamate metabolism [PATH:ath00250]	Amino acid metabolism	Arabidopsis thaliana
scaffold903_contigs=3:11032-18405	K01955	carB; carbamoyl-phosphate synthase large subunit [EC:6.3.5.5]	00240 Pyrimidine metabolism [PATH:ath00240]	Nucleotide metabolism	Arabidopsis thaliana
scaffold903_contigs=3:16876-18405	K01955	carB; carbamoyl-phosphate synthase large subunit [EC:6.3.5.5]	00240 Pyrimidine metabolism [PATH:ath00240]	Nucleotide metabolism	Arabidopsis thaliana
scaffold961_contigs=8:122973-127450	K01955	carB; carbamoyl-phosphate synthase large subunit [EC:6.3.5.5]	00240 Pyrimidine metabolism [PATH:ath00240]	Nucleotide metabolism	Arabidopsis thaliana
scaffold903_contigs=3:11032-18405	K01955	carB; carbamoyl-phosphate synthase large subunit [EC:6.3.5.5]	00250 Alanine, aspartate and glutamate metabolism [PATH:ath00250]	Amino acid metabolism	Arabidopsis thaliana
scaffold903_contigs=3:16876-18405	K01955	carB; carbamoyl-phosphate synthase large subunit [EC:6.3.5.5]	00250 Alanine, aspartate and glutamate metabolism [PATH:ath00250]	Amino acid metabolism	Arabidopsis thaliana
scaffold961_contigs=8:122973-127450	K01955	carB; carbamoyl-phosphate synthase large subunit [EC:6.3.5.5]	00250 Alanine, aspartate and glutamate metabolism [PATH:ath00250]	Amino acid metabolism	Arabidopsis thaliana
scaffold2757_contigs=5:108878-111415	K01255	CARP; leucyl aminopeptidase [EC:3.4.11.1]	00480 Glutathione metabolism [PATH:ath00480]	Metabolism of other amino acids	Arabidopsis thaliana
scaffold2757_contigs=5:110561-111415	K01255	CARP; leucyl aminopeptidase [EC:3.4.11.1]	00480 Glutathione metabolism [PATH:ath00480]	Metabolism of other amino acids	Arabidopsis thaliana
scaffold1108_contigs=23:664975-692258	K01883	CARS; cysteinyl-tRNA synthetase [EC:6.1.1.16]	00970 Aminoacyl-tRNA biosynthesis [PATH:ath00970]	Translation	Arabidopsis thaliana
scaffold1108_contigs=23:688300-692258	K01883	CARS; cysteinyl-tRNA synthetase [EC:6.1.1.16]	00970 Aminoacyl-tRNA biosynthesis [PATH:ath00970]	Translation	Arabidopsis thaliana
scaffold1485_contigs=2:57781-58986	K01883	CARS; cysteinyl-tRNA synthetase [EC:6.1.1.16]	00970 Aminoacyl-tRNA biosynthesis [PATH:ath00970]	Translation	Arabidopsis thaliana
scaffold1690_contigs=25:614418-622648	K01883	CARS; cysteinyl-tRNA synthetase [EC:6.1.1.16]	00970 Aminoacyl-tRNA biosynthesis [PATH:ath00970]	Translation	Arabidopsis thaliana
scaffold1690_contigs=25:618680-622648	K01883	CARS; cysteinyl-tRNA synthetase [EC:6.1.1.16]	00970 Aminoacyl-tRNA biosynthesis [PATH:ath00970]	Translation	Arabidopsis thaliana
scaffold376_contigs=5:24220-25728	K12871	CCDC12; coiled-coil domain-containing protein 12	03040 Spliceosome [PATH:ath03040]	Transcription	Arabidopsis thaliana
scaffold376_contigs=5:24836-25229	K12871	CCDC12; coiled-coil domain-containing protein 12	03040 Spliceosome [PATH:ath03040]	Transcription	Arabidopsis thaliana
scaffold2724_contigs=11:276351-278830	K06634	CCNH; cyclin H	03022 Basal transcription factors [PATH:ath03022]	Transcription	Arabidopsis thaliana
scaffold2724_contigs=11:276351-278830	K06634	CCNH; cyclin H	03420 Nucleotide excision repair [PATH:ath03420]	Replication and repair	Arabidopsis thaliana
scaffold539_contigs=7:67430-71689	K09753	CCR; cinnamoyl-CoA reductase [EC:1.2.1.44]	00940 Phenylpropanoid biosynthesis [PATH:ath00940]	Biosynthesis of other secondary metabolites	Arabidopsis thaliana
scaffold568_contigs=22:204113-207281	K09753	CCR; cinnamoyl-CoA reductase [EC:1.2.1.44]	00940 Phenylpropanoid biosynthesis [PATH:ath00940]	Biosynthesis of other secondary metabolites	Arabidopsis thaliana
scaffold1620_contigs=20:148635-152260	K03363	CDC20; cell division cycle 20, cofactor of APC complex	04120 Ubiquitin mediated proteolysis [PATH:ath04120]	Folding, sorting and degradation	Arabidopsis thaliana
scaffold1971_contigs=11:321283-323067	K12816	CDC40; pre-mRNA-processing factor 17	03040 Spliceosome [PATH:ath03040]	Transcription	Arabidopsis thaliana
scaffold2053_contigs=16:400330-402096	K12816	CDC40; pre-mRNA-processing factor 17	03040 Spliceosome [PATH:ath03040]	Transcription	Arabidopsis thaliana
scaffold1445_contigs=10:42922-47436	K12860	CDC5L; pre-mRNA-splicing factor CDC5/CEF1	03040 Spliceosome [PATH:ath03040]	Transcription	Arabidopsis thaliana
scaffold1445_contigs=10:43552-45246	K12860	CDC5L; pre-mRNA-splicing factor CDC5/CEF1	03040 Spliceosome [PATH:ath03040]	Transcription	Arabidopsis thaliana
scaffold2222_contigs=6:47189-48220	K01489	cdd; cytidine deaminase [EC:3.5.4.5]	00240 Pyrimidine metabolism [PATH:osa00240]	Nucleotide metabolism	Oryza sativa
scaffold2161_contigs=13:18578-21804	K00999	CDIPT; CDP-diacylglycerol--inositol 3-phosphatidyltransferase [EC:2.7.8.11]	00562 Inositol phosphate metabolism [PATH:ath00562]	Carbohydrate metabolism	Arabidopsis thaliana
scaffold2161_contigs=13:18578-21804	K00999	CDIPT; CDP-diacylglycerol--inositol 3-phosphatidyltransferase [EC:2.7.8.11]	00564 Glycerophospholipid metabolism [PATH:ath00564]	Lipid metabolism	Arabidopsis thaliana
scaffold2161_contigs=13:18578-21804	K00999	CDIPT; CDP-diacylglycerol--inositol 3-phosphatidyltransferase [EC:2.7.8.11]	04070 Phosphatidylinositol signaling system [PATH:ath04070]	Signal transduction	Arabidopsis thaliana
scaffold825_contigs=10:368411-374267	K02202	CDK7; cyclin-dependent kinase 7 [EC:2.7.11.22 2.7.11.23]	03022 Basal transcription factors [PATH:ath03022]	Transcription	Arabidopsis thaliana
scaffold825_contigs=10:368411-374267	K02202	CDK7; cyclin-dependent kinase 7 [EC:2.7.11.22 2.7.11.23]	03420 Nucleotide excision repair [PATH:ath03420]	Replication and repair	Arabidopsis thaliana
scaffold1205_contigs=6:197042-199412	K14156	CHK; choline/ethanolamine kinase [EC:2.7.1.32 2.7.1.82]	00564 Glycerophospholipid metabolism [PATH:ath00564]	Lipid metabolism	Arabidopsis thaliana
scaffold2522_contigs=11:185076-187915	K14156	CHK; choline/ethanolamine kinase [EC:2.7.1.32 2.7.1.82]	00564 Glycerophospholipid metabolism [PATH:ath00564]	Lipid metabolism	Arabidopsis thaliana
scaffold2522_contigs=11:185247-187760	K14156	CHK; choline/ethanolamine kinase [EC:2.7.1.32 2.7.1.82]	00564 Glycerophospholipid metabolism [PATH:ath00564]	Lipid metabolism	Arabidopsis thaliana
scaffold2705_contigs=8:81172-83820	K14156	CHK; choline/ethanolamine kinase [EC:2.7.1.32 2.7.1.82]	00564 Glycerophospholipid metabolism [PATH:ath00564]	Lipid metabolism	Arabidopsis thaliana
scaffold1543_contigs=3:18146-27144	K03404	chlD; magnesium chelatase subunit D [EC:6.6.1.1]	00860 Porphyrin and chlorophyll metabolism [PATH:ath00860]	Metabolism of cofactors and vitamins	Arabidopsis thaliana
scaffold624_contigs=9:138666-145057	K04040	chlG; chlorophyll synthase [EC:2.5.1.62]	00860 Porphyrin and chlorophyll metabolism [PATH:ath00860]	Metabolism of cofactors and vitamins	Arabidopsis thaliana
scaffold624_contigs=9:141935-145057	K04040	chlG; chlorophyll synthase [EC:2.5.1.62]	00860 Porphyrin and chlorophyll metabolism [PATH:ath00860]	Metabolism of cofactors and vitamins	Arabidopsis thaliana
scaffold1517_contigs=17:237967-243291	K03403	chlH; magnesium chelatase subunit H [EC:6.6.1.1]	00860 Porphyrin and chlorophyll metabolism [PATH:ath00860]	Metabolism of cofactors and vitamins	Arabidopsis thaliana
scaffold623_contigs=13:86662-88776	K03405	chlI; magnesium chelatase subunit I [EC:6.6.1.1]	00860 Porphyrin and chlorophyll metabolism [PATH:ath00860]	Metabolism of cofactors and vitamins	Arabidopsis thaliana
scaffold1105_contigs=3:59164-60561	K10960	chlP; geranylgeranyl reductase [EC:1.3.1.83]	00860 Porphyrin and chlorophyll metabolism [PATH:ath00860]	Metabolism of cofactors and vitamins	Arabidopsis thaliana
scaffold1247_contigs=21:489628-491085	K10960	chlP; geranylgeranyl reductase [EC:1.3.1.83]	00860 Porphyrin and chlorophyll metabolism [PATH:ath00860]	Metabolism of cofactors and vitamins	Arabidopsis thaliana
scaffold1105_contigs=3:59164-60561	K10960	chlP; geranylgeranyl reductase [EC:1.3.1.83]	00900 Terpenoid backbone biosynthesis [PATH:ath00900]	Metabolism of terpenoids and polyketides	Arabidopsis thaliana
scaffold1247_contigs=21:489628-491085	K10960	chlP; geranylgeranyl reductase [EC:1.3.1.83]	00900 Terpenoid backbone biosynthesis [PATH:ath00900]	Metabolism of terpenoids and polyketides	Arabidopsis thaliana
scaffold2792_contigs=1:64283-64894	K12197	CHMP1; charged multivesicular body protein 1	04144 Endocytosis [PATH:ath04144]	Transport and catabolism	Arabidopsis thaliana
scaffold574_contigs=11:347128-347739	K12197	CHMP1; charged multivesicular body protein 1	04144 Endocytosis [PATH:ath04144]	Transport and catabolism	Arabidopsis thaliana
scaffold1996_contigs=15:105936-108770	K12191	CHMP2A; charged multivesicular body protein 2A	04144 Endocytosis [PATH:ath04144]	Transport and catabolism	Arabidopsis thaliana
scaffold1996_contigs=15:107471-108770	K12191	CHMP2A; charged multivesicular body protein 2A	04144 Endocytosis [PATH:ath04144]	Transport and catabolism	Arabidopsis thaliana
scaffold313_contigs=6:233072-236465	K12191	CHMP2A; charged multivesicular body protein 2A	04144 Endocytosis [PATH:ath04144]	Transport and catabolism	Arabidopsis thaliana
scaffold313_contigs=6:234167-236465	K12191	CHMP2A; charged multivesicular body protein 2A	04144 Endocytosis [PATH:ath04144]	Transport and catabolism	Arabidopsis thaliana
scaffold413_contigs=6:110806-114791	K12191	CHMP2A; charged multivesicular body protein 2A	04144 Endocytosis [PATH:ath04144]	Transport and catabolism	Arabidopsis thaliana
scaffold413_contigs=6:113664-114791	K12191	CHMP2A; charged multivesicular body protein 2A	04144 Endocytosis [PATH:ath04144]	Transport and catabolism	Arabidopsis thaliana
scaffold529_contigs=26:514766-516698	K12191	CHMP2A; charged multivesicular body protein 2A	04144 Endocytosis [PATH:ath04144]	Transport and catabolism	Arabidopsis thaliana
scaffold1690_contigs=25:148066-150365	K12194	CHMP4; charged multivesicular body protein 4	04144 Endocytosis [PATH:ath04144]	Transport and catabolism	Arabidopsis thaliana
scaffold1690_contigs=25:148985-150365	K12194	CHMP4; charged multivesicular body protein 4	04144 Endocytosis [PATH:ath04144]	Transport and catabolism	Arabidopsis thaliana
scaffold2762_contigs=5:19783-24105	K12198	CHMP5; charged multivesicular body protein 5	04144 Endocytosis [PATH:ath04144]	Transport and catabolism	Arabidopsis thaliana
scaffold2762_contigs=5:20756-22795	K12198	CHMP5; charged multivesicular body protein 5	04144 Endocytosis [PATH:ath04144]	Transport and catabolism	Arabidopsis thaliana
scaffold538_contigs=15:41822-45085	K12195	CHMP6; charged multivesicular body protein 6	04144 Endocytosis [PATH:ath04144]	Transport and catabolism	Arabidopsis thaliana
scaffold1652_contigs=9:72151-74132	K15053	CHMP7; charged multivesicular body protein 7	04144 Endocytosis [PATH:ath04144]	Transport and catabolism	Arabidopsis thaliana
scaffold975_contigs=17:142886-144258	K00660	CHS; chalcone synthase [EC:2.3.1.74]	00941 Flavonoid biosynthesis [PATH:ath00941]	Biosynthesis of other secondary metabolites	Arabidopsis thaliana
scaffold975_contigs=17:142886-144258	K00660	CHS; chalcone synthase [EC:2.3.1.74]	04712 Circadian rhythm - plant [PATH:ath04712]	Environmental adaptation	Arabidopsis thaliana
scaffold1209_contigs=7:56040-57419	K13495	CISZOG; cis-zeatin O-glucosyltransferase [EC:2.4.1.215]	00908 Zeatin biosynthesis [PATH:osa00908]	Metabolism of terpenoids and polyketides	Oryza sativa
scaffold1503_contigs=5:67179-68633	K13495	CISZOG; cis-zeatin O-glucosyltransferase [EC:2.4.1.215]	00908 Zeatin biosynthesis [PATH:osa00908]	Metabolism of terpenoids and polyketides	Oryza sativa
scaffold1517_contigs=17:33206-34582	K13495	CISZOG; cis-zeatin O-glucosyltransferase [EC:2.4.1.215]	00908 Zeatin biosynthesis [PATH:osa00908]	Metabolism of terpenoids and polyketides	Oryza sativa
scaffold1517_contigs=17:53000-54394	K13495	CISZOG; cis-zeatin O-glucosyltransferase [EC:2.4.1.215]	00908 Zeatin biosynthesis [PATH:osa00908]	Metabolism of terpenoids and polyketides	Oryza sativa
scaffold2041_contigs=8:58699-60839	K05019	CLNS1A; chloride channel, nucleotide-sensitive, 1A	03013 RNA transport [PATH:ath03013]	Translation	Arabidopsis thaliana
scaffold2620_contigs=9:46433-48725	K05019	CLNS1A; chloride channel, nucleotide-sensitive, 1A	03013 RNA transport [PATH:ath03013]	Translation	Arabidopsis thaliana
scaffold2568_contigs=17:491036-495677	K14399	CLP1; polyribonucleotide 5'-hydroxyl-kinase [EC:2.7.1.78]	03015 mRNA surveillance pathway [PATH:ath03015]	Translation	Arabidopsis thaliana
scaffold2568_contigs=17:491210-495677	K14399	CLP1; polyribonucleotide 5'-hydroxyl-kinase [EC:2.7.1.78]	03015 mRNA surveillance pathway [PATH:ath03015]	Translation	Arabidopsis thaliana
scaffold1444_contigs=3:8309-20948	K04646	CLTC; clathrin heavy chain	04144 Endocytosis [PATH:ath04144]	Transport and catabolism	Arabidopsis thaliana
scaffold1550_contigs=16:669816-680502	K04646	CLTC; clathrin heavy chain	04144 Endocytosis [PATH:ath04144]	Transport and catabolism	Arabidopsis thaliana
scaffold366_contigs=3:34986-50293	K04646	CLTC; clathrin heavy chain	04144 Endocytosis [PATH:ath04144]	Transport and catabolism	Arabidopsis thaliana
scaffold366_contigs=3:39098-48187	K04646	CLTC; clathrin heavy chain	04144 Endocytosis [PATH:ath04144]	Transport and catabolism	Arabidopsis thaliana
scaffold1041_contigs=2:157834-158298	K13448	CML; calcium-binding protein CML	04626 Plant-pathogen interaction [PATH:ath04626]	Environmental adaptation	Arabidopsis thaliana
scaffold1112_contigs=5:259375-259818	K13448	CML; calcium-binding protein CML	04626 Plant-pathogen interaction [PATH:ath04626]	Environmental adaptation	Arabidopsis thaliana
scaffold1212_contigs=14:406314-406799	K13448	CML; calcium-binding protein CML	04626 Plant-pathogen interaction [PATH:ath04626]	Environmental adaptation	Arabidopsis thaliana
scaffold1290_contigs=9:82011-82577	K13448	CML; calcium-binding protein CML	04626 Plant-pathogen interaction [PATH:ath04626]	Environmental adaptation	Arabidopsis thaliana
scaffold1400_contigs=2:40793-41275	K13448	CML; calcium-binding protein CML	04626 Plant-pathogen interaction [PATH:ath04626]	Environmental adaptation	Arabidopsis thaliana
scaffold1565_contigs=6:51921-52415	K13448	CML; calcium-binding protein CML	04626 Plant-pathogen interaction [PATH:ath04626]	Environmental adaptation	Arabidopsis thaliana
scaffold1714_contigs=1:7909-8322	K13448	CML; calcium-binding protein CML	04626 Plant-pathogen interaction [PATH:ath04626]	Environmental adaptation	Arabidopsis thaliana
scaffold1714_contigs=1:15202-15627	K13448	CML; calcium-binding protein CML	04626 Plant-pathogen interaction [PATH:ath04626]	Environmental adaptation	Arabidopsis thaliana
scaffold1959_contigs=15:47205-49285	K13448	CML; calcium-binding protein CML	04626 Plant-pathogen interaction [PATH:ath04626]	Environmental adaptation	Arabidopsis thaliana
scaffold2012_contigs=13:225012-225542	K13448	CML; calcium-binding protein CML	04626 Plant-pathogen interaction [PATH:ath04626]	Environmental adaptation	Arabidopsis thaliana
scaffold2041_contigs=8:52998-54125	K13448	CML; calcium-binding protein CML	04626 Plant-pathogen interaction [PATH:ath04626]	Environmental adaptation	Arabidopsis thaliana
scaffold2182_contigs=7:72083-72577	K13448	CML; calcium-binding protein CML	04626 Plant-pathogen interaction [PATH:ath04626]	Environmental adaptation	Arabidopsis thaliana
scaffold223_contigs=4:171845-172102	K13448	CML; calcium-binding protein CML	04626 Plant-pathogen interaction [PATH:ath04626]	Environmental adaptation	Arabidopsis thaliana
scaffold2305_contigs=28:975601-976026	K13448	CML; calcium-binding protein CML	04626 Plant-pathogen interaction [PATH:ath04626]	Environmental adaptation	Arabidopsis thaliana
scaffold2305_contigs=28:980082-980507	K13448	CML; calcium-binding protein CML	04626 Plant-pathogen interaction [PATH:ath04626]	Environmental adaptation	Arabidopsis thaliana
scaffold2350_contigs=15:170630-171277	K13448	CML; calcium-binding protein CML	04626 Plant-pathogen interaction [PATH:ath04626]	Environmental adaptation	Arabidopsis thaliana
scaffold2354_contigs=18:28383-28823	K13448	CML; calcium-binding protein CML	04626 Plant-pathogen interaction [PATH:ath04626]	Environmental adaptation	Arabidopsis thaliana
scaffold2354_contigs=18:44758-45015	K13448	CML; calcium-binding protein CML	04626 Plant-pathogen interaction [PATH:ath04626]	Environmental adaptation	Arabidopsis thaliana
scaffold2367_contigs=57:1529102-1529734	K13448	CML; calcium-binding protein CML	04626 Plant-pathogen interaction [PATH:ath04626]	Environmental adaptation	Arabidopsis thaliana
scaffold238_contigs=5:156252-156809	K13448	CML; calcium-binding protein CML	04626 Plant-pathogen interaction [PATH:ath04626]	Environmental adaptation	Arabidopsis thaliana
scaffold2620_contigs=9:40107-40553	K13448	CML; calcium-binding protein CML	04626 Plant-pathogen interaction [PATH:ath04626]	Environmental adaptation	Arabidopsis thaliana
scaffold2682_contigs=6:125746-126183	K13448	CML; calcium-binding protein CML	04626 Plant-pathogen interaction [PATH:ath04626]	Environmental adaptation	Arabidopsis thaliana
scaffold274_contigs=4:196820-197380	K13448	CML; calcium-binding protein CML	04626 Plant-pathogen interaction [PATH:ath04626]	Environmental adaptation	Arabidopsis thaliana
scaffold2748_contigs=28:489917-490384	K13448	CML; calcium-binding protein CML	04626 Plant-pathogen interaction [PATH:ath04626]	Environmental adaptation	Arabidopsis thaliana
scaffold2844_contigs=1:51769-52401	K13448	CML; calcium-binding protein CML	04626 Plant-pathogen interaction [PATH:ath04626]	Environmental adaptation	Arabidopsis thaliana
scaffold409_contigs=16:194014-194658	K13448	CML; calcium-binding protein CML	04626 Plant-pathogen interaction [PATH:ath04626]	Environmental adaptation	Arabidopsis thaliana
scaffold498_contigs=12:502808-503275	K13448	CML; calcium-binding protein CML	04626 Plant-pathogen interaction [PATH:ath04626]	Environmental adaptation	Arabidopsis thaliana
scaffold655_contigs=15:252497-252991	K13448	CML; calcium-binding protein CML	04626 Plant-pathogen interaction [PATH:ath04626]	Environmental adaptation	Arabidopsis thaliana
scaffold722_contigs=14:412259-412735	K13448	CML; calcium-binding protein CML	04626 Plant-pathogen interaction [PATH:ath04626]	Environmental adaptation	Arabidopsis thaliana
scaffold837_contigs=1:108136-109041	K13448	CML; calcium-binding protein CML	04626 Plant-pathogen interaction [PATH:ath04626]	Environmental adaptation	Arabidopsis thaliana
scaffold837_contigs=1:108335-109041	K13448	CML; calcium-binding protein CML	04626 Plant-pathogen interaction [PATH:ath04626]	Environmental adaptation	Arabidopsis thaliana
scaffold875_contigs=10:187704-188345	K13448	CML; calcium-binding protein CML	04626 Plant-pathogen interaction [PATH:ath04626]	Environmental adaptation	Arabidopsis thaliana
scaffold877_contigs=2:18219-21389	K13448	CML; calcium-binding protein CML	04626 Plant-pathogen interaction [PATH:ath04626]	Environmental adaptation	Arabidopsis thaliana
scaffold877_contigs=2:18430-20472	K13448	CML; calcium-binding protein CML	04626 Plant-pathogen interaction [PATH:ath04626]	Environmental adaptation	Arabidopsis thaliana
scaffold931_contigs=12:13520-13777	K13448	CML; calcium-binding protein CML	04626 Plant-pathogen interaction [PATH:ath04626]	Environmental adaptation	Arabidopsis thaliana
scaffold931_contigs=12:21435-21890	K13448	CML; calcium-binding protein CML	04626 Plant-pathogen interaction [PATH:ath04626]	Environmental adaptation	Arabidopsis thaliana
scaffold2041_contigs=8:73626-75603	K13800	CMPK1; UMP-CMP kinase [EC:2.7.4.- 2.7.4.14]	00240 Pyrimidine metabolism [PATH:ath00240]	Nucleotide metabolism	Arabidopsis thaliana
scaffold2588_contigs=37:905571-908275	K13800	CMPK1; UMP-CMP kinase [EC:2.7.4.- 2.7.4.14]	00240 Pyrimidine metabolism [PATH:ath00240]	Nucleotide metabolism	Arabidopsis thaliana
scaffold2620_contigs=9:104245-106425	K13800	CMPK1; UMP-CMP kinase [EC:2.7.4.- 2.7.4.14]	00240 Pyrimidine metabolism [PATH:ath00240]	Nucleotide metabolism	Arabidopsis thaliana
scaffold1181_contigs=35:443270-453119	K05391	CNGF; cyclic nucleotide gated channel, other eukaryote	04626 Plant-pathogen interaction [PATH:ath04626]	Environmental adaptation	Arabidopsis thaliana
scaffold1260_contigs=17:365972-368004	K05391	CNGF; cyclic nucleotide gated channel, other eukaryote	04626 Plant-pathogen interaction [PATH:ath04626]	Environmental adaptation	Arabidopsis thaliana
scaffold1616_contigs=7:145274-148667	K05391	CNGF; cyclic nucleotide gated channel, other eukaryote	04626 Plant-pathogen interaction [PATH:ath04626]	Environmental adaptation	Arabidopsis thaliana
scaffold1616_contigs=7:147657-148667	K05391	CNGF; cyclic nucleotide gated channel, other eukaryote	04626 Plant-pathogen interaction [PATH:ath04626]	Environmental adaptation	Arabidopsis thaliana
scaffold2337_contigs=27:33562-39086	K05391	CNGF; cyclic nucleotide gated channel, other eukaryote	04626 Plant-pathogen interaction [PATH:ath04626]	Environmental adaptation	Arabidopsis thaliana
scaffold2337_contigs=27:33602-39086	K05391	CNGF; cyclic nucleotide gated channel, other eukaryote	04626 Plant-pathogen interaction [PATH:ath04626]	Environmental adaptation	Arabidopsis thaliana
scaffold2515_contigs=14:442394-447479	K05391	CNGF; cyclic nucleotide gated channel, other eukaryote	04626 Plant-pathogen interaction [PATH:ath04626]	Environmental adaptation	Arabidopsis thaliana
scaffold2667_contigs=25:300386-308122	K05391	CNGF; cyclic nucleotide gated channel, other eukaryote	04626 Plant-pathogen interaction [PATH:ath04626]	Environmental adaptation	Arabidopsis thaliana
scaffold757_contigs=4:132768-139984	K05391	CNGF; cyclic nucleotide gated channel, other eukaryote	04626 Plant-pathogen interaction [PATH:ath04626]	Environmental adaptation	Arabidopsis thaliana
scaffold1373_contigs=18:140334-157381	K12604	CNOT1; CCR4-NOT transcription complex subunit 1	03018 RNA degradation [PATH:ath03018]	Folding, sorting and degradation	Arabidopsis thaliana
scaffold1175_contigs=16:540503-542362	K12607	CNOT10; CCR4-NOT transcription complex subunit 10	03018 RNA degradation [PATH:ath03018]	Folding, sorting and degradation	Arabidopsis thaliana
scaffold634_contigs=5:68455-73036	K12607	CNOT10; CCR4-NOT transcription complex subunit 10	03018 RNA degradation [PATH:ath03018]	Folding, sorting and degradation	Arabidopsis thaliana
scaffold634_contigs=5:71120-73036	K12607	CNOT10; CCR4-NOT transcription complex subunit 10	03018 RNA degradation [PATH:ath03018]	Folding, sorting and degradation	Arabidopsis thaliana
scaffold2733_contigs=41:780536-785023	K12605	CNOT2; CCR4-NOT transcription complex subunit 2	03018 RNA degradation [PATH:ath03018]	Folding, sorting and degradation	Arabidopsis thaliana
scaffold297_contigs=3:80037-91780	K12580	CNOT3; CCR4-NOT transcription complex subunit 3	03018 RNA degradation [PATH:ath03018]	Folding, sorting and degradation	Arabidopsis thaliana
scaffold2711_contigs=30:298123-303972	K10643	CNOT4; CCR4-NOT transcription complex subunit 4 [EC:6.3.2.19]	03018 RNA degradation [PATH:ath03018]	Folding, sorting and degradation	Arabidopsis thaliana
scaffold834_contigs=26:79671-86594	K10643	CNOT4; CCR4-NOT transcription complex subunit 4 [EC:6.3.2.19]	03018 RNA degradation [PATH:ath03018]	Folding, sorting and degradation	Arabidopsis thaliana
scaffold834_contigs=26:81628-86594	K10643	CNOT4; CCR4-NOT transcription complex subunit 4 [EC:6.3.2.19]	03018 RNA degradation [PATH:ath03018]	Folding, sorting and degradation	Arabidopsis thaliana
scaffold2187_contigs=5:99885-105582	K12603	CNOT6; CCR4-NOT transcription complex subunit 6	03018 RNA degradation [PATH:ath03018]	Folding, sorting and degradation	Arabidopsis thaliana
scaffold384_contigs=11:241429-245634	K12603	CNOT6; CCR4-NOT transcription complex subunit 6	03018 RNA degradation [PATH:ath03018]	Folding, sorting and degradation	Arabidopsis thaliana
scaffold384_contigs=11:241945-245634	K12603	CNOT6; CCR4-NOT transcription complex subunit 6	03018 RNA degradation [PATH:ath03018]	Folding, sorting and degradation	Arabidopsis thaliana
scaffold956_contigs=10:260107-265390	K12603	CNOT6; CCR4-NOT transcription complex subunit 6	03018 RNA degradation [PATH:ath03018]	Folding, sorting and degradation	Arabidopsis thaliana
scaffold1329_contigs=11:256005-256832	K12581	CNOT7_8; CCR4-NOT transcription complex subunit 7/8	03018 RNA degradation [PATH:ath03018]	Folding, sorting and degradation	Arabidopsis thaliana
scaffold539_contigs=7:92500-93333	K12581	CNOT7_8; CCR4-NOT transcription complex subunit 7/8	03018 RNA degradation [PATH:ath03018]	Folding, sorting and degradation	Arabidopsis thaliana
scaffold568_contigs=22:226792-227622	K12581	CNOT7_8; CCR4-NOT transcription complex subunit 7/8	03018 RNA degradation [PATH:ath03018]	Folding, sorting and degradation	Arabidopsis thaliana
scaffold834_contigs=26:1005195-1006169	K12581	CNOT7_8; CCR4-NOT transcription complex subunit 7/8	03018 RNA degradation [PATH:ath03018]	Folding, sorting and degradation	Arabidopsis thaliana
scaffold2786_contigs=1:28389-30596	K12135	CO; zinc finger protein CONSTANS	04712 Circadian rhythm - plant [PATH:ath04712]	Environmental adaptation	Arabidopsis thaliana
scaffold722_contigs=14:596954-602510	K00859	coaE; dephospho-CoA kinase [EC:2.7.1.24]	00770 Pantothenate and CoA biosynthesis [PATH:ath00770]	Metabolism of cofactors and vitamins	Arabidopsis thaliana
scaffold722_contigs=14:599855-602510	K00859	coaE; dephospho-CoA kinase [EC:2.7.1.24]	00770 Pantothenate and CoA biosynthesis [PATH:ath00770]	Metabolism of cofactors and vitamins	Arabidopsis thaliana
scaffold927_contigs=11:283974-293709	K09680	coaW; type II pantothenate kinase [EC:2.7.1.33]	00770 Pantothenate and CoA biosynthesis [PATH:ath00770]	Metabolism of cofactors and vitamins	Arabidopsis thaliana
scaffold1486_contigs=6:95704-100145	K13463	COI-1; coronatine-insensitive protein 1	04075 Plant hormone signal transduction [PATH:ath04075]	Signal transduction	Arabidopsis thaliana
scaffold778_contigs=11:47557-48387	K13463	COI-1; coronatine-insensitive protein 1	04075 Plant hormone signal transduction [PATH:ath04075]	Signal transduction	Arabidopsis thaliana
scaffold1486_contigs=6:95704-100145	K13463	COI-1; coronatine-insensitive protein 1	04626 Plant-pathogen interaction [PATH:ath04626]	Environmental adaptation	Arabidopsis thaliana
scaffold778_contigs=11:47557-48387	K13463	COI-1; coronatine-insensitive protein 1	04626 Plant-pathogen interaction [PATH:ath04626]	Environmental adaptation	Arabidopsis thaliana
scaffold2146_contigs=11:221652-224995	K01493	comEB; dCMP deaminase [EC:3.5.4.12]	00240 Pyrimidine metabolism [PATH:ath00240]	Nucleotide metabolism	Arabidopsis thaliana
scaffold1293_contigs=3:55737-59436	K06125	COQ2; 4-hydroxybenzoate hexaprenyltransferase [EC:2.5.1.-]	00130 Ubiquinone and other terpenoid-quinone biosynthesis [PATH:ath00130]	Metabolism of cofactors and vitamins	Arabidopsis thaliana
scaffold1293_contigs=3:57697-62939	K06125	COQ2; 4-hydroxybenzoate hexaprenyltransferase [EC:2.5.1.-]	00130 Ubiquinone and other terpenoid-quinone biosynthesis [PATH:ath00130]	Metabolism of cofactors and vitamins	Arabidopsis thaliana
scaffold1540_contigs=16:223642-229342	K00591	COQ3; hexaprenyldihydroxybenzoate methyltransferase [EC:2.1.1.114]	00130 Ubiquinone and other terpenoid-quinone biosynthesis [PATH:ath00130]	Metabolism of cofactors and vitamins	Arabidopsis thaliana
scaffold1540_contigs=16:225650-229342	K00591	COQ3; hexaprenyldihydroxybenzoate methyltransferase [EC:2.1.1.114]	00130 Ubiquinone and other terpenoid-quinone biosynthesis [PATH:ath00130]	Metabolism of cofactors and vitamins	Arabidopsis thaliana
scaffold608_contigs=9:52166-55420	K06127	COQ5; ubiquinone biosynthesis methyltransferase [EC:2.1.1.201]	00130 Ubiquinone and other terpenoid-quinone biosynthesis [PATH:ath00130]	Metabolism of cofactors and vitamins	Arabidopsis thaliana
scaffold975_contigs=17:173368-177765	K06126	COQ6; ubiquinone biosynthesis monooxygenase Coq6 [EC:1.14.13.-]	00130 Ubiquinone and other terpenoid-quinone biosynthesis [PATH:ath00130]	Metabolism of cofactors and vitamins	Arabidopsis thaliana
scaffold3057_contigs=1:2366-6366	K02256	COX1; cytochrome c oxidase subunit 1 [EC:1.9.3.1]	00190 Oxidative phosphorylation [PATH:ath00190]	Energy metabolism	Arabidopsis thaliana
scaffold2588_contigs=37:978843-981306	K02257	COX10; protoheme IX farnesyltransferase [EC:2.5.1.-]	00190 Oxidative phosphorylation [PATH:ath00190]	Energy metabolism	Arabidopsis thaliana
scaffold2588_contigs=37:978843-981306	K02257	COX10; protoheme IX farnesyltransferase [EC:2.5.1.-]	00860 Porphyrin and chlorophyll metabolism [PATH:ath00860]	Metabolism of cofactors and vitamins	Arabidopsis thaliana
scaffold225_contigs=3:11305-13299	K02258	COX11; cytochrome c oxidase assembly protein subunit 11	00190 Oxidative phosphorylation [PATH:ath00190]	Energy metabolism	Arabidopsis thaliana
scaffold828_contigs=2:95920-99084	K02259	COX15; cytochrome c oxidase assembly protein subunit 15	00190 Oxidative phosphorylation [PATH:ath00190]	Energy metabolism	Arabidopsis thaliana
scaffold828_contigs=2:95920-99084	K02259	COX15; cytochrome c oxidase assembly protein subunit 15	00860 Porphyrin and chlorophyll metabolism [PATH:ath00860]	Metabolism of cofactors and vitamins	Arabidopsis thaliana
scaffold746_contigs=6:43755-43970	K02260	COX17; cytochrome c oxidase assembly protein subunit 17	00190 Oxidative phosphorylation [PATH:ath00190]	Energy metabolism	Arabidopsis thaliana
scaffold2805_contigs=1:15089-16341	K02261	COX2; cytochrome c oxidase subunit 2	00190 Oxidative phosphorylation [PATH:ath00190]	Energy metabolism	Arabidopsis thaliana
scaffold2805_contigs=1:15227-15994	K02261	COX2; cytochrome c oxidase subunit 2	00190 Oxidative phosphorylation [PATH:ath00190]	Energy metabolism	Arabidopsis thaliana
scaffold2913_contigs=1:13617-15860	K02262	COX3; cytochrome c oxidase subunit 3	00190 Oxidative phosphorylation [PATH:ath00190]	Energy metabolism	Arabidopsis thaliana
scaffold1408_contigs=9:199214-202039	K02265	COX5B; cytochrome c oxidase subunit 5b	00190 Oxidative phosphorylation [PATH:ath00190]	Energy metabolism	Arabidopsis thaliana
scaffold1962_contigs=17:731799-735910	K02265	COX5B; cytochrome c oxidase subunit 5b	00190 Oxidative phosphorylation [PATH:ath00190]	Energy metabolism	Arabidopsis thaliana
scaffold2768_contigs=1:58546-59516	K02266	COX6A; cytochrome c oxidase subunit 6a	00190 Oxidative phosphorylation [PATH:ath00190]	Energy metabolism	Arabidopsis thaliana
scaffold302_contigs=12:407896-409387	K02266	COX6A; cytochrome c oxidase subunit 6a	00190 Oxidative phosphorylation [PATH:ath00190]	Energy metabolism	Arabidopsis thaliana
scaffold302_contigs=12:408591-409387	K02266	COX6A; cytochrome c oxidase subunit 6a	00190 Oxidative phosphorylation [PATH:ath00190]	Energy metabolism	Arabidopsis thaliana
scaffold2173_contigs=15:694905-696526	K02267	COX6B; cytochrome c oxidase subunit 6b	00190 Oxidative phosphorylation [PATH:ath00190]	Energy metabolism	Arabidopsis thaliana
scaffold2367_contigs=57:66858-70301	K08246	CPI1; cycloeucalenol cycloisomerase [EC:5.5.1.9]	00100 Steroid biosynthesis [PATH:ath00100]	Lipid metabolism	Arabidopsis thaliana
scaffold2052_contigs=6:12482-15635	K13412	CPK; calcium-dependent protein kinase [EC:2.7.11.1]	04626 Plant-pathogen interaction [PATH:ath04626]	Environmental adaptation	Arabidopsis thaliana
scaffold2052_contigs=6:12659-14592	K13412	CPK; calcium-dependent protein kinase [EC:2.7.11.1]	04626 Plant-pathogen interaction [PATH:ath04626]	Environmental adaptation	Arabidopsis thaliana
scaffold2382_contigs=32:871174-874559	K13412	CPK; calcium-dependent protein kinase [EC:2.7.11.1]	04626 Plant-pathogen interaction [PATH:ath04626]	Environmental adaptation	Arabidopsis thaliana
scaffold823_contigs=8:157289-160329	K13412	CPK; calcium-dependent protein kinase [EC:2.7.11.1]	04626 Plant-pathogen interaction [PATH:ath04626]	Environmental adaptation	Arabidopsis thaliana
scaffold823_contigs=8:157412-160329	K13412	CPK; calcium-dependent protein kinase [EC:2.7.11.1]	04626 Plant-pathogen interaction [PATH:ath04626]	Environmental adaptation	Arabidopsis thaliana
scaffold1467_contigs=10:214337-230015	K14401	CPSF1; cleavage and polyadenylation specificity factor subunit 1	03015 mRNA surveillance pathway [PATH:ath03015]	Translation	Arabidopsis thaliana
scaffold720_contigs=9:759552-771937	K14402	CPSF2; cleavage and polyadenylation specificity factor subunit 2	03015 mRNA surveillance pathway [PATH:ath03015]	Translation	Arabidopsis thaliana
scaffold1745_contigs=6:35221-41696	K14403	CPSF3; cleavage and polyadenylation specificity factor subunit 3 [EC:3.1.27.-]	03015 mRNA surveillance pathway [PATH:ath03015]	Translation	Arabidopsis thaliana
scaffold1950_contigs=8:233732-239168	K14404	CPSF4; cleavage and polyadenylation specificity factor subunit 4	03015 mRNA surveillance pathway [PATH:ath03015]	Translation	Arabidopsis thaliana
scaffold2620_contigs=9:162196-165685	K14404	CPSF4; cleavage and polyadenylation specificity factor subunit 4	03015 mRNA surveillance pathway [PATH:ath03015]	Translation	Arabidopsis thaliana
scaffold2620_contigs=9:164728-165685	K14404	CPSF4; cleavage and polyadenylation specificity factor subunit 4	03015 mRNA surveillance pathway [PATH:ath03015]	Translation	Arabidopsis thaliana
scaffold2667_contigs=25:637732-643453	K14404	CPSF4; cleavage and polyadenylation specificity factor subunit 4	03015 mRNA surveillance pathway [PATH:ath03015]	Translation	Arabidopsis thaliana
scaffold1716_contigs=6:239587-241710	K14398	CPSF6_7; cleavage and polyadenylation specificity factor subunit 6/7	03015 mRNA surveillance pathway [PATH:ath03015]	Translation	Arabidopsis thaliana
scaffold893_contigs=2:91962-93893	K14398	CPSF6_7; cleavage and polyadenylation specificity factor subunit 6/7	03015 mRNA surveillance pathway [PATH:ath03015]	Translation	Arabidopsis thaliana
scaffold1802_contigs=7:177800-181457	K12869	CRN; crooked neck	03040 Spliceosome [PATH:ath03040]	Transcription	Arabidopsis thaliana
scaffold421_contigs=12:378793-381715	K02291	crtB; phytoene synthase [EC:2.5.1.32]	00906 Carotenoid biosynthesis [PATH:ath00906]	Metabolism of terpenoids and polyketides	Arabidopsis thaliana
scaffold1126_contigs=23:998274-1002939	K09835	crtISO; prolycopene isomerase [EC:5.2.1.13]	00906 Carotenoid biosynthesis [PATH:ath00906]	Metabolism of terpenoids and polyketides	Arabidopsis thaliana
scaffold1035_contigs=10:275101-279423	K15746	crtZ; beta-carotene 3-hydroxylase [EC:1.14.13.129]	00906 Carotenoid biosynthesis [PATH:ath00906]	Metabolism of terpenoids and polyketides	Arabidopsis thaliana
scaffold1035_contigs=10:278051-279423	K15746	crtZ; beta-carotene 3-hydroxylase [EC:1.14.13.129]	00906 Carotenoid biosynthesis [PATH:ath00906]	Metabolism of terpenoids and polyketides	Arabidopsis thaliana
scaffold2035_contigs=8:123010-124729	K15746	crtZ; beta-carotene 3-hydroxylase [EC:1.14.13.129]	00906 Carotenoid biosynthesis [PATH:ath00906]	Metabolism of terpenoids and polyketides	Arabidopsis thaliana
scaffold623_contigs=13:362655-366275	K15746	crtZ; beta-carotene 3-hydroxylase [EC:1.14.13.129]	00906 Carotenoid biosynthesis [PATH:ath00906]	Metabolism of terpenoids and polyketides	Arabidopsis thaliana
scaffold2636_contigs=10:269441-272911	K12118	CRY1; cryptochrome 1	04712 Circadian rhythm - plant [PATH:ath04712]	Environmental adaptation	Arabidopsis thaliana
scaffold2795_contigs=1:70367-76952	K12118	CRY1; cryptochrome 1	04712 Circadian rhythm - plant [PATH:ath04712]	Environmental adaptation	Arabidopsis thaliana
scaffold2569_contigs=14:96582-104548	K01647	CS; citrate synthase [EC:2.3.3.1]	00020 Citrate cycle (TCA cycle) [PATH:ath00020]	Carbohydrate metabolism	Arabidopsis thaliana
scaffold2770_contigs=1:122573-126629	K01647	CS; citrate synthase [EC:2.3.3.1]	00020 Citrate cycle (TCA cycle) [PATH:ath00020]	Carbohydrate metabolism	Arabidopsis thaliana
scaffold2569_contigs=14:96582-104548	K01647	CS; citrate synthase [EC:2.3.3.1]	00630 Glyoxylate and dicarboxylate metabolism [PATH:ath00630]	Carbohydrate metabolism	Arabidopsis thaliana
scaffold2770_contigs=1:122573-126629	K01647	CS; citrate synthase [EC:2.3.3.1]	00630 Glyoxylate and dicarboxylate metabolism [PATH:ath00630]	Carbohydrate metabolism	Arabidopsis thaliana
scaffold2569_contigs=14:96582-104548	K01647	CS; citrate synthase [EC:2.3.3.1]	01200 Carbon metabolism [PATH:ath01200]	Metabolism	Arabidopsis thaliana
scaffold2770_contigs=1:122573-126629	K01647	CS; citrate synthase [EC:2.3.3.1]	01200 Carbon metabolism [PATH:ath01200]	Metabolism	Arabidopsis thaliana
scaffold2569_contigs=14:96582-104548	K01647	CS; citrate synthase [EC:2.3.3.1]	01210 2-Oxocarboxylic acid metabolism [PATH:ath01210]	Metabolism	Arabidopsis thaliana
scaffold2770_contigs=1:122573-126629	K01647	CS; citrate synthase [EC:2.3.3.1]	01210 2-Oxocarboxylic acid metabolism [PATH:ath01210]	Metabolism	Arabidopsis thaliana
scaffold2569_contigs=14:96582-104548	K01647	CS; citrate synthase [EC:2.3.3.1]	01230 Biosynthesis of amino acids [PATH:ath01230]	Metabolism	Arabidopsis thaliana
scaffold2770_contigs=1:122573-126629	K01647	CS; citrate synthase [EC:2.3.3.1]	01230 Biosynthesis of amino acids [PATH:ath01230]	Metabolism	Arabidopsis thaliana
scaffold1927_contigs=30:374498-376622	K07573	CSL4; exosome complex component CSL4	03018 RNA degradation [PATH:ath03018]	Folding, sorting and degradation	Arabidopsis thaliana
scaffold1326_contigs=8:195621-201477	K03097	CSNK2A; casein kinase II subunit alpha [EC:2.7.11.1]	03008 Ribosome biogenesis in eukaryotes [PATH:ath03008]	Translation	Arabidopsis thaliana
scaffold1326_contigs=8:255628-262874	K03097	CSNK2A; casein kinase II subunit alpha [EC:2.7.11.1]	03008 Ribosome biogenesis in eukaryotes [PATH:ath03008]	Translation	Arabidopsis thaliana
scaffold2444_contigs=49:826580-829789	K03097	CSNK2A; casein kinase II subunit alpha [EC:2.7.11.1]	03008 Ribosome biogenesis in eukaryotes [PATH:ath03008]	Translation	Arabidopsis thaliana
scaffold2624_contigs=4:116521-120734	K03097	CSNK2A; casein kinase II subunit alpha [EC:2.7.11.1]	03008 Ribosome biogenesis in eukaryotes [PATH:ath03008]	Translation	Arabidopsis thaliana
scaffold2624_contigs=4:119280-120734	K03097	CSNK2A; casein kinase II subunit alpha [EC:2.7.11.1]	03008 Ribosome biogenesis in eukaryotes [PATH:ath03008]	Translation	Arabidopsis thaliana
scaffold302_contigs=12:122495-131044	K03097	CSNK2A; casein kinase II subunit alpha [EC:2.7.11.1]	03008 Ribosome biogenesis in eukaryotes [PATH:ath03008]	Translation	Arabidopsis thaliana
scaffold302_contigs=12:126421-130959	K03097	CSNK2A; casein kinase II subunit alpha [EC:2.7.11.1]	03008 Ribosome biogenesis in eukaryotes [PATH:ath03008]	Translation	Arabidopsis thaliana
scaffold334_contigs=13:350291-356567	K03097	CSNK2A; casein kinase II subunit alpha [EC:2.7.11.1]	03008 Ribosome biogenesis in eukaryotes [PATH:ath03008]	Translation	Arabidopsis thaliana
scaffold758_contigs=7:249185-255213	K03097	CSNK2A; casein kinase II subunit alpha [EC:2.7.11.1]	03008 Ribosome biogenesis in eukaryotes [PATH:ath03008]	Translation	Arabidopsis thaliana
scaffold1326_contigs=8:195621-201477	K03097	CSNK2A; casein kinase II subunit alpha [EC:2.7.11.1]	04712 Circadian rhythm - plant [PATH:ath04712]	Environmental adaptation	Arabidopsis thaliana
scaffold1326_contigs=8:255628-262874	K03097	CSNK2A; casein kinase II subunit alpha [EC:2.7.11.1]	04712 Circadian rhythm - plant [PATH:ath04712]	Environmental adaptation	Arabidopsis thaliana
scaffold2444_contigs=49:826580-829789	K03097	CSNK2A; casein kinase II subunit alpha [EC:2.7.11.1]	04712 Circadian rhythm - plant [PATH:ath04712]	Environmental adaptation	Arabidopsis thaliana
scaffold2624_contigs=4:116521-120734	K03097	CSNK2A; casein kinase II subunit alpha [EC:2.7.11.1]	04712 Circadian rhythm - plant [PATH:ath04712]	Environmental adaptation	Arabidopsis thaliana
scaffold2624_contigs=4:119280-120734	K03097	CSNK2A; casein kinase II subunit alpha [EC:2.7.11.1]	04712 Circadian rhythm - plant [PATH:ath04712]	Environmental adaptation	Arabidopsis thaliana
scaffold302_contigs=12:122495-131044	K03097	CSNK2A; casein kinase II subunit alpha [EC:2.7.11.1]	04712 Circadian rhythm - plant [PATH:ath04712]	Environmental adaptation	Arabidopsis thaliana
scaffold302_contigs=12:126421-130959	K03097	CSNK2A; casein kinase II subunit alpha [EC:2.7.11.1]	04712 Circadian rhythm - plant [PATH:ath04712]	Environmental adaptation	Arabidopsis thaliana
scaffold334_contigs=13:350291-356567	K03097	CSNK2A; casein kinase II subunit alpha [EC:2.7.11.1]	04712 Circadian rhythm - plant [PATH:ath04712]	Environmental adaptation	Arabidopsis thaliana
scaffold758_contigs=7:249185-255213	K03097	CSNK2A; casein kinase II subunit alpha [EC:2.7.11.1]	04712 Circadian rhythm - plant [PATH:ath04712]	Environmental adaptation	Arabidopsis thaliana
scaffold1212_contigs=14:572703-575546	K03115	CSNK2B; casein kinase II subunit beta	03008 Ribosome biogenesis in eukaryotes [PATH:ath03008]	Translation	Arabidopsis thaliana
scaffold1212_contigs=14:573542-575546	K03115	CSNK2B; casein kinase II subunit beta	03008 Ribosome biogenesis in eukaryotes [PATH:ath03008]	Translation	Arabidopsis thaliana
scaffold2613_contigs=60:124669-126427	K03115	CSNK2B; casein kinase II subunit beta	03008 Ribosome biogenesis in eukaryotes [PATH:ath03008]	Translation	Arabidopsis thaliana
scaffold568_contigs=22:424551-427207	K03115	CSNK2B; casein kinase II subunit beta	03008 Ribosome biogenesis in eukaryotes [PATH:ath03008]	Translation	Arabidopsis thaliana
scaffold568_contigs=22:425759-426862	K03115	CSNK2B; casein kinase II subunit beta	03008 Ribosome biogenesis in eukaryotes [PATH:ath03008]	Translation	Arabidopsis thaliana
scaffold1212_contigs=14:572703-575546	K03115	CSNK2B; casein kinase II subunit beta	04712 Circadian rhythm - plant [PATH:ath04712]	Environmental adaptation	Arabidopsis thaliana
scaffold1212_contigs=14:573542-575546	K03115	CSNK2B; casein kinase II subunit beta	04712 Circadian rhythm - plant [PATH:ath04712]	Environmental adaptation	Arabidopsis thaliana
scaffold2613_contigs=60:124669-126427	K03115	CSNK2B; casein kinase II subunit beta	04712 Circadian rhythm - plant [PATH:ath04712]	Environmental adaptation	Arabidopsis thaliana
scaffold568_contigs=22:424551-427207	K03115	CSNK2B; casein kinase II subunit beta	04712 Circadian rhythm - plant [PATH:ath04712]	Environmental adaptation	Arabidopsis thaliana
scaffold568_contigs=22:425759-426862	K03115	CSNK2B; casein kinase II subunit beta	04712 Circadian rhythm - plant [PATH:ath04712]	Environmental adaptation	Arabidopsis thaliana
scaffold2670_contigs=15:172686-183410	K14406	CSTF1; cleavage stimulation factor subunit 1	03015 mRNA surveillance pathway [PATH:ath03015]	Translation	Arabidopsis thaliana
scaffold2670_contigs=15:177153-183410	K14406	CSTF1; cleavage stimulation factor subunit 1	03015 mRNA surveillance pathway [PATH:ath03015]	Translation	Arabidopsis thaliana
scaffold1605_contigs=5:136640-140641	K14407	CSTF2; cleavage stimulation factor subunit 2	03015 mRNA surveillance pathway [PATH:ath03015]	Translation	Arabidopsis thaliana
scaffold1004_contigs=12:336536-347197	K14408	CSTF3; cleavage stimulation factor subunit 3	03015 mRNA surveillance pathway [PATH:ath03015]	Translation	Arabidopsis thaliana
scaffold2632_contigs=8:170994-174309	K12864	CTNNBL1; beta-catenin-like protein 1	03040 Spliceosome [PATH:ath03040]	Transcription	Arabidopsis thaliana
scaffold2632_contigs=8:173224-174309	K12864	CTNNBL1; beta-catenin-like protein 1	03040 Spliceosome [PATH:ath03040]	Transcription	Arabidopsis thaliana
scaffold1182_contigs=8:112629-122907	K14510	CTR1; serine/threonine-protein kinase CTR1 [EC:2.7.11.1]	04075 Plant hormone signal transduction [PATH:ath04075]	Signal transduction	Arabidopsis thaliana
scaffold256_contigs=5:288-3080	K14168	CTU1; cytoplasmic tRNA 2-thiolation protein 1 [EC:2.7.7.-]	04122 Sulfur relay system [PATH:ath04122]	Folding, sorting and degradation	Arabidopsis thaliana
scaffold1517_contigs=17:233804-236711	K14169	CTU2; cytoplasmic tRNA 2-thiolation protein 2	04122 Sulfur relay system [PATH:ath04122]	Folding, sorting and degradation	Arabidopsis thaliana
scaffold1496_contigs=26:433317-436933	K03869	CUL3; cullin 3	04120 Ubiquitin mediated proteolysis [PATH:ath04120]	Folding, sorting and degradation	Arabidopsis thaliana
scaffold1496_contigs=26:434957-436933	K03869	CUL3; cullin 3	04120 Ubiquitin mediated proteolysis [PATH:ath04120]	Folding, sorting and degradation	Arabidopsis thaliana
scaffold1904_contigs=8:206595-209870	K03869	CUL3; cullin 3	04120 Ubiquitin mediated proteolysis [PATH:ath04120]	Folding, sorting and degradation	Arabidopsis thaliana
scaffold1904_contigs=8:207843-209870	K03869	CUL3; cullin 3	04120 Ubiquitin mediated proteolysis [PATH:ath04120]	Folding, sorting and degradation	Arabidopsis thaliana
scaffold819_contigs=1:23831-25858	K03869	CUL3; cullin 3	04120 Ubiquitin mediated proteolysis [PATH:ath04120]	Folding, sorting and degradation	Arabidopsis thaliana
scaffold1371_contigs=10:27831-33903	K10609	CUL4; cullin 4	03420 Nucleotide excision repair [PATH:ath03420]	Replication and repair	Arabidopsis thaliana
scaffold1371_contigs=10:27831-33903	K10609	CUL4; cullin 4	04120 Ubiquitin mediated proteolysis [PATH:ath04120]	Folding, sorting and degradation	Arabidopsis thaliana
scaffold1353_contigs=13:14264-16616	K12863	CWC15; protein CWC15	03040 Spliceosome [PATH:ath03040]	Transcription	Arabidopsis thaliana
scaffold2070_contigs=9:213641-215801	K12863	CWC15; protein CWC15	03040 Spliceosome [PATH:ath03040]	Transcription	Arabidopsis thaliana
scaffold1247_contigs=21:280499-283283	K08738	CYC; cytochrome c	00920 Sulfur metabolism [PATH:ath00920]	Energy metabolism	Arabidopsis thaliana
scaffold2382_contigs=32:1401773-1404615	K00413	CYC1; ubiquinol-cytochrome c reductase cytochrome c1 subunit	00190 Oxidative phosphorylation [PATH:ath00190]	Energy metabolism	Arabidopsis thaliana
scaffold1072_contigs=9:106597-107990	K14505	CYCD3; cyclin D3, plant	04075 Plant hormone signal transduction [PATH:ath04075]	Signal transduction	Arabidopsis thaliana
scaffold2684_contigs=8:203920-205148	K14505	CYCD3; cyclin D3, plant	04075 Plant hormone signal transduction [PATH:ath04075]	Signal transduction	Arabidopsis thaliana
scaffold2881_contigs=1:10699-20559	K05749	CYFIP; cytoplasmic FMR1 interacting protein	03013 RNA transport [PATH:ath03013]	Translation	Arabidopsis thaliana
scaffold2881_contigs=1:21251-25533	K05749	CYFIP; cytoplasmic FMR1 interacting protein	03013 RNA transport [PATH:ath03013]	Translation	Arabidopsis thaliana
scaffold989_contigs=10:287843-294795	K01725	cynS; cyanate lyase [EC:4.2.1.104]	00910 Nitrogen metabolism [PATH:ath00910]	Energy metabolism	Arabidopsis thaliana
scaffold1490_contigs=23:207882-210394	K01673	cynT; carbonic anhydrase [EC:4.2.1.1]	00910 Nitrogen metabolism [PATH:ath00910]	Energy metabolism	Arabidopsis thaliana
scaffold1971_contigs=11:297157-302754	K01673	cynT; carbonic anhydrase [EC:4.2.1.1]	00910 Nitrogen metabolism [PATH:ath00910]	Energy metabolism	Arabidopsis thaliana
scaffold456_contigs=9:197083-200149	K01673	cynT; carbonic anhydrase [EC:4.2.1.1]	00910 Nitrogen metabolism [PATH:ath00910]	Energy metabolism	Arabidopsis thaliana
scaffold456_contigs=9:197367-200149	K01673	cynT; carbonic anhydrase [EC:4.2.1.1]	00910 Nitrogen metabolism [PATH:ath00910]	Energy metabolism	Arabidopsis thaliana
scaffold703_contigs=10:235655-237378	K01673	cynT; carbonic anhydrase [EC:4.2.1.1]	00910 Nitrogen metabolism [PATH:ath00910]	Energy metabolism	Arabidopsis thaliana
scaffold703_contigs=10:235908-237378	K01673	cynT; carbonic anhydrase [EC:4.2.1.1]	00910 Nitrogen metabolism [PATH:ath00910]	Energy metabolism	Arabidopsis thaliana
scaffold1039_contigs=7:63382-65647	K05917	CYP51; cytochrome P450, family 51 (sterol 14-demethylase) [EC:1.14.13.70]	00100 Steroid biosynthesis [PATH:ath00100]	Lipid metabolism	Arabidopsis thaliana
scaffold1986_contigs=11:170839-172739	K05917	CYP51; cytochrome P450, family 51 (sterol 14-demethylase) [EC:1.14.13.70]	00100 Steroid biosynthesis [PATH:ath00100]	Lipid metabolism	Arabidopsis thaliana
scaffold774_contigs=20:647622-649903	K05917	CYP51; cytochrome P450, family 51 (sterol 14-demethylase) [EC:1.14.13.70]	00100 Steroid biosynthesis [PATH:ath00100]	Lipid metabolism	Arabidopsis thaliana
scaffold2212_contigs=10:226523-227992	K09832	CYP710A; cytochrome P450, family 710, subfamily A	00100 Steroid biosynthesis [PATH:ath00100]	Lipid metabolism	Arabidopsis thaliana
scaffold2212_contigs=10:226553-227992	K09832	CYP710A; cytochrome P450, family 710, subfamily A	00100 Steroid biosynthesis [PATH:ath00100]	Lipid metabolism	Arabidopsis thaliana
scaffold2212_contigs=10:258239-259717	K09832	CYP710A; cytochrome P450, family 710, subfamily A	00100 Steroid biosynthesis [PATH:ath00100]	Lipid metabolism	Arabidopsis thaliana
scaffold2874_contigs=1:24786-28312	K12639	CYP724B1; cytochrome P450, family 724, subfamily B, polypeptide 1 [EC:1.14.13.-]	00905 Brassinosteroid biosynthesis [PATH:osa00905]	Metabolism of terpenoids and polyketides	Oryza sativa
scaffold1962_contigs=17:745059-747247	K15639	CYP734A1; cytochrome P450, family 734, subfamily A, polypeptide 1 (PHYB activation tagged suppressor 1) [EC:1.14.-.-]	00905 Brassinosteroid biosynthesis [PATH:ath00905]	Metabolism of terpenoids and polyketides	Arabidopsis thaliana
scaffold1962_contigs=17:745133-747247	K15639	CYP734A1; cytochrome P450, family 734, subfamily A, polypeptide 1 (PHYB activation tagged suppressor 1) [EC:1.14.-.-]	00905 Brassinosteroid biosynthesis [PATH:ath00905]	Metabolism of terpenoids and polyketides	Arabidopsis thaliana
scaffold2354_contigs=18:310492-313869	K10717	CYP735A; cytokinin trans-hydroxylase	00908 Zeatin biosynthesis [PATH:ath00908]	Metabolism of terpenoids and polyketides	Arabidopsis thaliana
scaffold1023_contigs=3:30882-32566	K00487	CYP73A; trans-cinnamate 4-monooxygenase [EC:1.14.13.11]	00360 Phenylalanine metabolism [PATH:ath00360]	Amino acid metabolism	Arabidopsis thaliana
scaffold1699_contigs=9:56745-61402	K00487	CYP73A; trans-cinnamate 4-monooxygenase [EC:1.14.13.11]	00360 Phenylalanine metabolism [PATH:ath00360]	Amino acid metabolism	Arabidopsis thaliana
scaffold1699_contigs=9:58685-61402	K00487	CYP73A; trans-cinnamate 4-monooxygenase [EC:1.14.13.11]	00360 Phenylalanine metabolism [PATH:ath00360]	Amino acid metabolism	Arabidopsis thaliana
scaffold522_contigs=18:41001-43914	K00487	CYP73A; trans-cinnamate 4-monooxygenase [EC:1.14.13.11]	00360 Phenylalanine metabolism [PATH:ath00360]	Amino acid metabolism	Arabidopsis thaliana
scaffold1023_contigs=3:30882-32566	K00487	CYP73A; trans-cinnamate 4-monooxygenase [EC:1.14.13.11]	00940 Phenylpropanoid biosynthesis [PATH:ath00940]	Biosynthesis of other secondary metabolites	Arabidopsis thaliana
scaffold1699_contigs=9:56745-61402	K00487	CYP73A; trans-cinnamate 4-monooxygenase [EC:1.14.13.11]	00940 Phenylpropanoid biosynthesis [PATH:ath00940]	Biosynthesis of other secondary metabolites	Arabidopsis thaliana
scaffold1699_contigs=9:58685-61402	K00487	CYP73A; trans-cinnamate 4-monooxygenase [EC:1.14.13.11]	00940 Phenylpropanoid biosynthesis [PATH:ath00940]	Biosynthesis of other secondary metabolites	Arabidopsis thaliana
scaffold522_contigs=18:41001-43914	K00487	CYP73A; trans-cinnamate 4-monooxygenase [EC:1.14.13.11]	00940 Phenylpropanoid biosynthesis [PATH:ath00940]	Biosynthesis of other secondary metabolites	Arabidopsis thaliana
scaffold1023_contigs=3:30882-32566	K00487	CYP73A; trans-cinnamate 4-monooxygenase [EC:1.14.13.11]	00941 Flavonoid biosynthesis [PATH:ath00941]	Biosynthesis of other secondary metabolites	Arabidopsis thaliana
scaffold1699_contigs=9:56745-61402	K00487	CYP73A; trans-cinnamate 4-monooxygenase [EC:1.14.13.11]	00941 Flavonoid biosynthesis [PATH:ath00941]	Biosynthesis of other secondary metabolites	Arabidopsis thaliana
scaffold1699_contigs=9:58685-61402	K00487	CYP73A; trans-cinnamate 4-monooxygenase [EC:1.14.13.11]	00941 Flavonoid biosynthesis [PATH:ath00941]	Biosynthesis of other secondary metabolites	Arabidopsis thaliana
scaffold522_contigs=18:41001-43914	K00487	CYP73A; trans-cinnamate 4-monooxygenase [EC:1.14.13.11]	00941 Flavonoid biosynthesis [PATH:ath00941]	Biosynthesis of other secondary metabolites	Arabidopsis thaliana
scaffold1023_contigs=3:30882-32566	K00487	CYP73A; trans-cinnamate 4-monooxygenase [EC:1.14.13.11]	00945 Stilbenoid, diarylheptanoid and gingerol biosynthesis [PATH:ath00945]	Biosynthesis of other secondary metabolites	Arabidopsis thaliana
scaffold1699_contigs=9:56745-61402	K00487	CYP73A; trans-cinnamate 4-monooxygenase [EC:1.14.13.11]	00945 Stilbenoid, diarylheptanoid and gingerol biosynthesis [PATH:ath00945]	Biosynthesis of other secondary metabolites	Arabidopsis thaliana
scaffold1699_contigs=9:58685-61402	K00487	CYP73A; trans-cinnamate 4-monooxygenase [EC:1.14.13.11]	00945 Stilbenoid, diarylheptanoid and gingerol biosynthesis [PATH:ath00945]	Biosynthesis of other secondary metabolites	Arabidopsis thaliana
scaffold522_contigs=18:41001-43914	K00487	CYP73A; trans-cinnamate 4-monooxygenase [EC:1.14.13.11]	00945 Stilbenoid, diarylheptanoid and gingerol biosynthesis [PATH:ath00945]	Biosynthesis of other secondary metabolites	Arabidopsis thaliana
scaffold1023_contigs=3:30882-32566	K00487	CYP73A; trans-cinnamate 4-monooxygenase [EC:1.14.13.11]	01220 Degradation of aromatic compounds [PATH:ath01220]	Metabolism	Arabidopsis thaliana
scaffold1699_contigs=9:56745-61402	K00487	CYP73A; trans-cinnamate 4-monooxygenase [EC:1.14.13.11]	01220 Degradation of aromatic compounds [PATH:ath01220]	Metabolism	Arabidopsis thaliana
scaffold1699_contigs=9:58685-61402	K00487	CYP73A; trans-cinnamate 4-monooxygenase [EC:1.14.13.11]	01220 Degradation of aromatic compounds [PATH:ath01220]	Metabolism	Arabidopsis thaliana
scaffold522_contigs=18:41001-43914	K00487	CYP73A; trans-cinnamate 4-monooxygenase [EC:1.14.13.11]	01220 Degradation of aromatic compounds [PATH:ath01220]	Metabolism	Arabidopsis thaliana
scaffold493_contigs=4:81572-83215	K12153	CYP79A2; cytochrome P450, family 79, subfamily A, polypeptide 2 (phenylalanine N-monooxygenase) [EC:1.14.13.124]	00460 Cyanoamino acid metabolism [PATH:ath00460]	Metabolism of other amino acids	Arabidopsis thaliana
scaffold493_contigs=4:81572-83215	K12153	CYP79A2; cytochrome P450, family 79, subfamily A, polypeptide 2 (phenylalanine N-monooxygenase) [EC:1.14.13.124]	00966 Glucosinolate biosynthesis [PATH:ath00966]	Biosynthesis of other secondary metabolites	Arabidopsis thaliana
scaffold493_contigs=4:81572-83215	K12153	CYP79A2; cytochrome P450, family 79, subfamily A, polypeptide 2 (phenylalanine N-monooxygenase) [EC:1.14.13.124]	01210 2-Oxocarboxylic acid metabolism [PATH:ath01210]	Metabolism	Arabidopsis thaliana
scaffold2444_contigs=49:1061428-1062788	K09755	CYP84A; ferulate-5-hydroxylase [EC:1.14.-.-]	00940 Phenylpropanoid biosynthesis [PATH:ath00940]	Biosynthesis of other secondary metabolites	Arabidopsis thaliana
scaffold2636_contigs=10:17689-20584	K09755	CYP84A; ferulate-5-hydroxylase [EC:1.14.-.-]	00940 Phenylpropanoid biosynthesis [PATH:ath00940]	Biosynthesis of other secondary metabolites	Arabidopsis thaliana
scaffold2672_contigs=4:133361-136960	K12640	CYP85A2; cytochrome P450, family 85, subfamily A, polypeptide 2 (brassinosteroid-6-oxidase 2) [EC:1.14.-.-]	00905 Brassinosteroid biosynthesis [PATH:ath00905]	Metabolism of terpenoids and polyketides	Arabidopsis thaliana
scaffold2672_contigs=4:135214-136960	K12640	CYP85A2; cytochrome P450, family 85, subfamily A, polypeptide 2 (brassinosteroid-6-oxidase 2) [EC:1.14.-.-]	00905 Brassinosteroid biosynthesis [PATH:ath00905]	Metabolism of terpenoids and polyketides	Arabidopsis thaliana
scaffold559_contigs=7:120649-123318	K12640	CYP85A2; cytochrome P450, family 85, subfamily A, polypeptide 2 (brassinosteroid-6-oxidase 2) [EC:1.14.-.-]	00905 Brassinosteroid biosynthesis [PATH:ath00905]	Metabolism of terpenoids and polyketides	Arabidopsis thaliana
scaffold559_contigs=7:121007-123318	K12640	CYP85A2; cytochrome P450, family 85, subfamily A, polypeptide 2 (brassinosteroid-6-oxidase 2) [EC:1.14.-.-]	00905 Brassinosteroid biosynthesis [PATH:ath00905]	Metabolism of terpenoids and polyketides	Arabidopsis thaliana
scaffold1831_contigs=2:25570-27132	K15401	CYP86A1; cytochrome P450, family 86, subfamily A, polypeptide 1 (fatty acid omega-hydroxylase) [EC:1.14.-.-]	00073 Cutin, suberine and wax biosynthesis [PATH:ath00073]	Lipid metabolism	Arabidopsis thaliana
scaffold1193_contigs=15:399319-400902	K15398	CYP86A4S; cytochrome P450, family 86, subfamily A, polypeptide 2/4/7/8 (fatty acid omega-hydroxylase) [EC:1.14.-.-]	00073 Cutin, suberine and wax biosynthesis [PATH:ath00073]	Lipid metabolism	Arabidopsis thaliana
scaffold2119_contigs=20:274523-280361	K15398	CYP86A4S; cytochrome P450, family 86, subfamily A, polypeptide 2/4/7/8 (fatty acid omega-hydroxylase) [EC:1.14.-.-]	00073 Cutin, suberine and wax biosynthesis [PATH:ath00073]	Lipid metabolism	Arabidopsis thaliana
scaffold2119_contigs=20:278742-280361	K15398	CYP86A4S; cytochrome P450, family 86, subfamily A, polypeptide 2/4/7/8 (fatty acid omega-hydroxylase) [EC:1.14.-.-]	00073 Cutin, suberine and wax biosynthesis [PATH:ath00073]	Lipid metabolism	Arabidopsis thaliana
scaffold344_contigs=14:355428-357011	K15398	CYP86A4S; cytochrome P450, family 86, subfamily A, polypeptide 2/4/7/8 (fatty acid omega-hydroxylase) [EC:1.14.-.-]	00073 Cutin, suberine and wax biosynthesis [PATH:ath00073]	Lipid metabolism	Arabidopsis thaliana
scaffold2151_contigs=4:24759-29886	K15402	CYP86B1; cytochrome P450, family 86, subfamily B, polypeptide 1 (fatty acid omega-hydroxylase) [EC:1.14.-.-]	00073 Cutin, suberine and wax biosynthesis [PATH:ath00073]	Lipid metabolism	Arabidopsis thaliana
scaffold1550_contigs=16:802598-808795	K09588	CYP90A1; cytochrome P450, family 90, subfamily A, polypeptide 1 [EC:1.14.-.-]	00905 Brassinosteroid biosynthesis [PATH:ath00905]	Metabolism of terpenoids and polyketides	Arabidopsis thaliana
scaffold266_contigs=2:139944-147436	K09588	CYP90A1; cytochrome P450, family 90, subfamily A, polypeptide 1 [EC:1.14.-.-]	00905 Brassinosteroid biosynthesis [PATH:ath00905]	Metabolism of terpenoids and polyketides	Arabidopsis thaliana
scaffold786_contigs=8:21080-27528	K09587	CYP90B1; cytochrome P450, family 90, subfamily B, polypeptide 1 (steroid 22-alpha-hydroxylase) [EC:1.14.13.-]	00905 Brassinosteroid biosynthesis [PATH:ath00905]	Metabolism of terpenoids and polyketides	Arabidopsis thaliana
scaffold627_contigs=2:162353-166564	K12638	CYP90D1; cytochrome P450, family 90, subfamily D, polypeptide 1 (3-epi-6-deoxocathasterone 23-monooxygenase) [EC:1.14.13.112]	00905 Brassinosteroid biosynthesis [PATH:ath00905]	Metabolism of terpenoids and polyketides	Arabidopsis thaliana
scaffold1411_contigs=11:51792-54365	K09754	CYP98A3; coumaroylquinate(coumaroylshikimate) 3'-monooxygenase [EC:1.14.13.36]	00940 Phenylpropanoid biosynthesis [PATH:ath00940]	Biosynthesis of other secondary metabolites	Arabidopsis thaliana
scaffold1411_contigs=11:53205-54365	K09754	CYP98A3; coumaroylquinate(coumaroylshikimate) 3'-monooxygenase [EC:1.14.13.36]	00940 Phenylpropanoid biosynthesis [PATH:ath00940]	Biosynthesis of other secondary metabolites	Arabidopsis thaliana
scaffold1411_contigs=11:51792-54365	K09754	CYP98A3; coumaroylquinate(coumaroylshikimate) 3'-monooxygenase [EC:1.14.13.36]	00941 Flavonoid biosynthesis [PATH:ath00941]	Biosynthesis of other secondary metabolites	Arabidopsis thaliana
scaffold1411_contigs=11:53205-54365	K09754	CYP98A3; coumaroylquinate(coumaroylshikimate) 3'-monooxygenase [EC:1.14.13.36]	00941 Flavonoid biosynthesis [PATH:ath00941]	Biosynthesis of other secondary metabolites	Arabidopsis thaliana
scaffold1411_contigs=11:51792-54365	K09754	CYP98A3; coumaroylquinate(coumaroylshikimate) 3'-monooxygenase [EC:1.14.13.36]	00945 Stilbenoid, diarylheptanoid and gingerol biosynthesis [PATH:ath00945]	Biosynthesis of other secondary metabolites	Arabidopsis thaliana
scaffold1411_contigs=11:53205-54365	K09754	CYP98A3; coumaroylquinate(coumaroylshikimate) 3'-monooxygenase [EC:1.14.13.36]	00945 Stilbenoid, diarylheptanoid and gingerol biosynthesis [PATH:ath00945]	Biosynthesis of other secondary metabolites	Arabidopsis thaliana
scaffold1209_contigs=7:398407-400084	K00860	cysC; adenylylsulfate kinase [EC:2.7.1.25]	00230 Purine metabolism [PATH:ath00230]	Nucleotide metabolism	Arabidopsis thaliana
scaffold2404_contigs=8:249787-252826	K00860	cysC; adenylylsulfate kinase [EC:2.7.1.25]	00230 Purine metabolism [PATH:ath00230]	Nucleotide metabolism	Arabidopsis thaliana
scaffold2444_contigs=49:848113-851969	K00860	cysC; adenylylsulfate kinase [EC:2.7.1.25]	00230 Purine metabolism [PATH:ath00230]	Nucleotide metabolism	Arabidopsis thaliana
scaffold1209_contigs=7:398407-400084	K00860	cysC; adenylylsulfate kinase [EC:2.7.1.25]	00920 Sulfur metabolism [PATH:ath00920]	Energy metabolism	Arabidopsis thaliana
scaffold2404_contigs=8:249787-252826	K00860	cysC; adenylylsulfate kinase [EC:2.7.1.25]	00920 Sulfur metabolism [PATH:ath00920]	Energy metabolism	Arabidopsis thaliana
scaffold2444_contigs=49:848113-851969	K00860	cysC; adenylylsulfate kinase [EC:2.7.1.25]	00920 Sulfur metabolism [PATH:ath00920]	Energy metabolism	Arabidopsis thaliana
scaffold1252_contigs=16:237516-238610	K00640	cysE; serine O-acetyltransferase [EC:2.3.1.30]	00270 Cysteine and methionine metabolism [PATH:ath00270]	Amino acid metabolism	Arabidopsis thaliana
scaffold1938_contigs=9:270741-272906	K00640	cysE; serine O-acetyltransferase [EC:2.3.1.30]	00270 Cysteine and methionine metabolism [PATH:ath00270]	Amino acid metabolism	Arabidopsis thaliana
scaffold878_contigs=9:109682-111139	K00640	cysE; serine O-acetyltransferase [EC:2.3.1.30]	00270 Cysteine and methionine metabolism [PATH:ath00270]	Amino acid metabolism	Arabidopsis thaliana
scaffold1252_contigs=16:237516-238610	K00640	cysE; serine O-acetyltransferase [EC:2.3.1.30]	00920 Sulfur metabolism [PATH:ath00920]	Energy metabolism	Arabidopsis thaliana
scaffold1938_contigs=9:270741-272906	K00640	cysE; serine O-acetyltransferase [EC:2.3.1.30]	00920 Sulfur metabolism [PATH:ath00920]	Energy metabolism	Arabidopsis thaliana
scaffold878_contigs=9:109682-111139	K00640	cysE; serine O-acetyltransferase [EC:2.3.1.30]	00920 Sulfur metabolism [PATH:ath00920]	Energy metabolism	Arabidopsis thaliana
scaffold1252_contigs=16:237516-238610	K00640	cysE; serine O-acetyltransferase [EC:2.3.1.30]	01200 Carbon metabolism [PATH:ath01200]	Metabolism	Arabidopsis thaliana
scaffold1938_contigs=9:270741-272906	K00640	cysE; serine O-acetyltransferase [EC:2.3.1.30]	01200 Carbon metabolism [PATH:ath01200]	Metabolism	Arabidopsis thaliana
scaffold878_contigs=9:109682-111139	K00640	cysE; serine O-acetyltransferase [EC:2.3.1.30]	01200 Carbon metabolism [PATH:ath01200]	Metabolism	Arabidopsis thaliana
scaffold1252_contigs=16:237516-238610	K00640	cysE; serine O-acetyltransferase [EC:2.3.1.30]	01230 Biosynthesis of amino acids [PATH:ath01230]	Metabolism	Arabidopsis thaliana
scaffold1938_contigs=9:270741-272906	K00640	cysE; serine O-acetyltransferase [EC:2.3.1.30]	01230 Biosynthesis of amino acids [PATH:ath01230]	Metabolism	Arabidopsis thaliana
scaffold878_contigs=9:109682-111139	K00640	cysE; serine O-acetyltransferase [EC:2.3.1.30]	01230 Biosynthesis of amino acids [PATH:ath01230]	Metabolism	Arabidopsis thaliana
scaffold1810_contigs=37:558329-562522	K01738	cysK; cysteine synthase A [EC:2.5.1.47]	00270 Cysteine and methionine metabolism [PATH:ath00270]	Amino acid metabolism	Arabidopsis thaliana
scaffold2689_contigs=12:107900-111316	K01738	cysK; cysteine synthase A [EC:2.5.1.47]	00270 Cysteine and methionine metabolism [PATH:ath00270]	Amino acid metabolism	Arabidopsis thaliana
scaffold928_contigs=4:156028-158576	K01738	cysK; cysteine synthase A [EC:2.5.1.47]	00270 Cysteine and methionine metabolism [PATH:ath00270]	Amino acid metabolism	Arabidopsis thaliana
scaffold1810_contigs=37:558329-562522	K01738	cysK; cysteine synthase A [EC:2.5.1.47]	00920 Sulfur metabolism [PATH:ath00920]	Energy metabolism	Arabidopsis thaliana
scaffold2689_contigs=12:107900-111316	K01738	cysK; cysteine synthase A [EC:2.5.1.47]	00920 Sulfur metabolism [PATH:ath00920]	Energy metabolism	Arabidopsis thaliana
scaffold928_contigs=4:156028-158576	K01738	cysK; cysteine synthase A [EC:2.5.1.47]	00920 Sulfur metabolism [PATH:ath00920]	Energy metabolism	Arabidopsis thaliana
scaffold1810_contigs=37:558329-562522	K01738	cysK; cysteine synthase A [EC:2.5.1.47]	01200 Carbon metabolism [PATH:ath01200]	Metabolism	Arabidopsis thaliana
scaffold2689_contigs=12:107900-111316	K01738	cysK; cysteine synthase A [EC:2.5.1.47]	01200 Carbon metabolism [PATH:ath01200]	Metabolism	Arabidopsis thaliana
scaffold928_contigs=4:156028-158576	K01738	cysK; cysteine synthase A [EC:2.5.1.47]	01200 Carbon metabolism [PATH:ath01200]	Metabolism	Arabidopsis thaliana
scaffold1810_contigs=37:558329-562522	K01738	cysK; cysteine synthase A [EC:2.5.1.47]	01230 Biosynthesis of amino acids [PATH:ath01230]	Metabolism	Arabidopsis thaliana
scaffold2689_contigs=12:107900-111316	K01738	cysK; cysteine synthase A [EC:2.5.1.47]	01230 Biosynthesis of amino acids [PATH:ath01230]	Metabolism	Arabidopsis thaliana
scaffold928_contigs=4:156028-158576	K01738	cysK; cysteine synthase A [EC:2.5.1.47]	01230 Biosynthesis of amino acids [PATH:ath01230]	Metabolism	Arabidopsis thaliana
scaffold2905_contigs=1:195-1382	K00412	CYTB; ubiquinol-cytochrome c reductase cytochrome b subunit	00190 Oxidative phosphorylation [PATH:ath00190]	Energy metabolism	Arabidopsis thaliana
scaffold473_contigs=14:303965-306362	K01714	dapA; 4-hydroxy-tetrahydrodipicolinate synthase [EC:4.3.3.7]	00300 Lysine biosynthesis [PATH:ath00300]	Amino acid metabolism	Arabidopsis thaliana
scaffold473_contigs=14:305388-306362	K01714	dapA; 4-hydroxy-tetrahydrodipicolinate synthase [EC:4.3.3.7]	00300 Lysine biosynthesis [PATH:ath00300]	Amino acid metabolism	Arabidopsis thaliana
scaffold584_contigs=2:9012-10896	K01714	dapA; 4-hydroxy-tetrahydrodipicolinate synthase [EC:4.3.3.7]	00300 Lysine biosynthesis [PATH:ath00300]	Amino acid metabolism	Arabidopsis thaliana
scaffold473_contigs=14:303965-306362	K01714	dapA; 4-hydroxy-tetrahydrodipicolinate synthase [EC:4.3.3.7]	01230 Biosynthesis of amino acids [PATH:ath01230]	Metabolism	Arabidopsis thaliana
scaffold473_contigs=14:305388-306362	K01714	dapA; 4-hydroxy-tetrahydrodipicolinate synthase [EC:4.3.3.7]	01230 Biosynthesis of amino acids [PATH:ath01230]	Metabolism	Arabidopsis thaliana
scaffold584_contigs=2:9012-10896	K01714	dapA; 4-hydroxy-tetrahydrodipicolinate synthase [EC:4.3.3.7]	01230 Biosynthesis of amino acids [PATH:ath01230]	Metabolism	Arabidopsis thaliana
scaffold896_contigs=10:129370-132458	K00215	dapB; 4-hydroxy-tetrahydrodipicolinate reductase [EC:1.17.1.8]	00300 Lysine biosynthesis [PATH:ath00300]	Amino acid metabolism	Arabidopsis thaliana
scaffold896_contigs=10:129370-132458	K00215	dapB; 4-hydroxy-tetrahydrodipicolinate reductase [EC:1.17.1.8]	01230 Biosynthesis of amino acids [PATH:ath01230]	Metabolism	Arabidopsis thaliana
scaffold1428_contigs=7:95341-98755	K01778	dapF; diaminopimelate epimerase [EC:5.1.1.7]	00300 Lysine biosynthesis [PATH:ath00300]	Amino acid metabolism	Arabidopsis thaliana
scaffold1428_contigs=7:95397-98755	K01778	dapF; diaminopimelate epimerase [EC:5.1.1.7]	00300 Lysine biosynthesis [PATH:ath00300]	Amino acid metabolism	Arabidopsis thaliana
scaffold1428_contigs=7:95341-98755	K01778	dapF; diaminopimelate epimerase [EC:5.1.1.7]	01230 Biosynthesis of amino acids [PATH:ath01230]	Metabolism	Arabidopsis thaliana
scaffold1428_contigs=7:95397-98755	K01778	dapF; diaminopimelate epimerase [EC:5.1.1.7]	01230 Biosynthesis of amino acids [PATH:ath01230]	Metabolism	Arabidopsis thaliana
scaffold1181_contigs=35:561421-565574	K01876	DARS; aspartyl-tRNA synthetase [EC:6.1.1.12]	00970 Aminoacyl-tRNA biosynthesis [PATH:ath00970]	Translation	Arabidopsis thaliana
scaffold443_contigs=11:258515-264368	K01876	DARS; aspartyl-tRNA synthetase [EC:6.1.1.12]	00970 Aminoacyl-tRNA biosynthesis [PATH:ath00970]	Translation	Arabidopsis thaliana
scaffold587_contigs=13:309389-313531	K01876	DARS; aspartyl-tRNA synthetase [EC:6.1.1.12]	00970 Aminoacyl-tRNA biosynthesis [PATH:ath00970]	Translation	Arabidopsis thaliana
scaffold1329_contigs=11:316866-320467	K12611	DCP1B; mRNA-decapping enzyme 1B [EC:3.-.-.-]	03018 RNA degradation [PATH:ath03018]	Folding, sorting and degradation	Arabidopsis thaliana
scaffold185_contigs=2:25291-30206	K12611	DCP1B; mRNA-decapping enzyme 1B [EC:3.-.-.-]	03018 RNA degradation [PATH:ath03018]	Folding, sorting and degradation	Arabidopsis thaliana
scaffold2678_contigs=5:110925-113915	K12613	DCP2; mRNA-decapping enzyme subunit 2 [EC:3.6.1.62]	03018 RNA degradation [PATH:ath03018]	Folding, sorting and degradation	Arabidopsis thaliana
scaffold2678_contigs=5:111501-113915	K12613	DCP2; mRNA-decapping enzyme subunit 2 [EC:3.6.1.62]	03018 RNA degradation [PATH:ath03018]	Folding, sorting and degradation	Arabidopsis thaliana
scaffold570_contigs=9:159199-166301	K10610	DDB1; DNA damage-binding protein 1	03420 Nucleotide excision repair [PATH:ath03420]	Replication and repair	Arabidopsis thaliana
scaffold570_contigs=9:159199-166301	K10610	DDB1; DNA damage-binding protein 1	04120 Ubiquitin mediated proteolysis [PATH:ath04120]	Folding, sorting and degradation	Arabidopsis thaliana
scaffold522_contigs=18:353052-357578	K10140	DDB2; DNA damage-binding protein 2	03420 Nucleotide excision repair [PATH:ath03420]	Replication and repair	Arabidopsis thaliana
scaffold522_contigs=18:353052-357578	K10140	DDB2; DNA damage-binding protein 2	04120 Ubiquitin mediated proteolysis [PATH:ath04120]	Folding, sorting and degradation	Arabidopsis thaliana
scaffold1986_contigs=11:100283-102418	K12858	DDX23; ATP-dependent RNA helicase DDX23/PRP28 [EC:3.6.4.13]	03040 Spliceosome [PATH:ath03040]	Transcription	Arabidopsis thaliana
scaffold2047_contigs=22:344557-348129	K12835	DDX42; ATP-dependent RNA helicase DDX42 [EC:3.6.4.13]	03040 Spliceosome [PATH:ath03040]	Transcription	Arabidopsis thaliana
scaffold2047_contigs=22:345988-348129	K12835	DDX42; ATP-dependent RNA helicase DDX42 [EC:3.6.4.13]	03040 Spliceosome [PATH:ath03040]	Transcription	Arabidopsis thaliana
scaffold2096_contigs=7:92927-100015	K12811	DDX46; ATP-dependent RNA helicase DDX46/PRP5 [EC:3.6.4.13]	03040 Spliceosome [PATH:ath03040]	Transcription	Arabidopsis thaliana
scaffold2096_contigs=7:96596-100015	K12811	DDX46; ATP-dependent RNA helicase DDX46/PRP5 [EC:3.6.4.13]	03040 Spliceosome [PATH:ath03040]	Transcription	Arabidopsis thaliana
scaffold281_contigs=6:266562-270014	K12811	DDX46; ATP-dependent RNA helicase DDX46/PRP5 [EC:3.6.4.13]	03040 Spliceosome [PATH:ath03040]	Transcription	Arabidopsis thaliana
scaffold2305_contigs=28:586005-591340	K12823	DDX5; ATP-dependent RNA helicase DDX5/DBP2 [EC:3.6.4.13]	03040 Spliceosome [PATH:ath03040]	Transcription	Arabidopsis thaliana
scaffold2305_contigs=28:586987-591340	K12823	DDX5; ATP-dependent RNA helicase DDX5/DBP2 [EC:3.6.4.13]	03040 Spliceosome [PATH:ath03040]	Transcription	Arabidopsis thaliana
scaffold1108_contigs=23:1044580-1046946	K13237	DECR2; peroxisomal 2,4-dienoyl-CoA reductase [EC:1.3.1.34]	04146 Peroxisome [PATH:ath04146]	Transport and catabolism	Arabidopsis thaliana
scaffold2128_contigs=9:62175-64083	K13237	DECR2; peroxisomal 2,4-dienoyl-CoA reductase [EC:1.3.1.34]	04146 Peroxisome [PATH:ath04146]	Transport and catabolism	Arabidopsis thaliana
scaffold2128_contigs=9:63033-64083	K13237	DECR2; peroxisomal 2,4-dienoyl-CoA reductase [EC:1.3.1.34]	04146 Peroxisome [PATH:ath04146]	Transport and catabolism	Arabidopsis thaliana
scaffold2444_contigs=49:713038-714882	K04712	DEGS; sphingolipid delta-4 desaturase [EC:1.14.-.-]	00600 Sphingolipid metabolism [PATH:ath00600]	Lipid metabolism	Arabidopsis thaliana
scaffold2444_contigs=49:713998-714882	K04712	DEGS; sphingolipid delta-4 desaturase [EC:1.14.-.-]	00600 Sphingolipid metabolism [PATH:ath00600]	Lipid metabolism	Arabidopsis thaliana
scaffold1685_contigs=26:282024-283736	K14494	DELLA; DELLA protein	04075 Plant hormone signal transduction [PATH:ath04075]	Signal transduction	Arabidopsis thaliana
scaffold2186_contigs=16:43990-45579	K14494	DELLA; DELLA protein	04075 Plant hormone signal transduction [PATH:ath04075]	Signal transduction	Arabidopsis thaliana
scaffold2350_contigs=15:305285-306850	K14494	DELLA; DELLA protein	04075 Plant hormone signal transduction [PATH:ath04075]	Signal transduction	Arabidopsis thaliana
scaffold2356_contigs=4:104987-106648	K14494	DELLA; DELLA protein	04075 Plant hormone signal transduction [PATH:ath04075]	Signal transduction	Arabidopsis thaliana
scaffold2660_contigs=23:319864-321525	K14494	DELLA; DELLA protein	04075 Plant hormone signal transduction [PATH:ath04075]	Signal transduction	Arabidopsis thaliana
scaffold2706_contigs=4:145089-146771	K14494	DELLA; DELLA protein	04075 Plant hormone signal transduction [PATH:ath04075]	Signal transduction	Arabidopsis thaliana
scaffold831_contigs=10:313483-315171	K14494	DELLA; DELLA protein	04075 Plant hormone signal transduction [PATH:ath04075]	Signal transduction	Arabidopsis thaliana
scaffold2_contigs=1:49112-53996	K16054	DEP1; methylthioribulose 1-phosphate dehydratase / enolase-phosphatase E1 [EC:4.2.1.109 3.1.3.77]	00270 Cysteine and methionine metabolism [PATH:ath00270]	Amino acid metabolism	Arabidopsis thaliana
scaffold989_contigs=10:98681-104019	K16054	DEP1; methylthioribulose 1-phosphate dehydratase / enolase-phosphatase E1 [EC:4.2.1.109 3.1.3.77]	00270 Cysteine and methionine metabolism [PATH:ath00270]	Amino acid metabolism	Arabidopsis thaliana
scaffold2047_contigs=22:191292-192841	K13989	DERL2_3; Derlin-2/3	04141 Protein processing in endoplasmic reticulum [PATH:ath04141]	Folding, sorting and degradation	Arabidopsis thaliana
scaffold305_contigs=7:288151-290528	K13989	DERL2_3; Derlin-2/3	04141 Protein processing in endoplasmic reticulum [PATH:ath04141]	Folding, sorting and degradation	Arabidopsis thaliana
scaffold2434_contigs=40:1211348-1220459	K03921	DESA1; acyl-[acyl-carrier-protein] desaturase [EC:1.14.19.2]	00061 Fatty acid biosynthesis [PATH:ath00061]	Lipid metabolism	Arabidopsis thaliana
scaffold2434_contigs=40:1211390-1221794	K03921	DESA1; acyl-[acyl-carrier-protein] desaturase [EC:1.14.19.2]	00061 Fatty acid biosynthesis [PATH:ath00061]	Lipid metabolism	Arabidopsis thaliana
scaffold2676_contigs=4:79640-83339	K03921	DESA1; acyl-[acyl-carrier-protein] desaturase [EC:1.14.19.2]	00061 Fatty acid biosynthesis [PATH:ath00061]	Lipid metabolism	Arabidopsis thaliana
scaffold352_contigs=11:210343-214935	K03921	DESA1; acyl-[acyl-carrier-protein] desaturase [EC:1.14.19.2]	00061 Fatty acid biosynthesis [PATH:ath00061]	Lipid metabolism	Arabidopsis thaliana
scaffold352_contigs=11:210463-214935	K03921	DESA1; acyl-[acyl-carrier-protein] desaturase [EC:1.14.19.2]	00061 Fatty acid biosynthesis [PATH:ath00061]	Lipid metabolism	Arabidopsis thaliana
scaffold961_contigs=8:13598-15650	K03921	DESA1; acyl-[acyl-carrier-protein] desaturase [EC:1.14.19.2]	00061 Fatty acid biosynthesis [PATH:ath00061]	Lipid metabolism	Arabidopsis thaliana
scaffold2434_contigs=40:1211348-1220459	K03921	DESA1; acyl-[acyl-carrier-protein] desaturase [EC:1.14.19.2]	01040 Biosynthesis of unsaturated fatty acids [PATH:ath01040]	Lipid metabolism	Arabidopsis thaliana
scaffold2434_contigs=40:1211390-1221794	K03921	DESA1; acyl-[acyl-carrier-protein] desaturase [EC:1.14.19.2]	01040 Biosynthesis of unsaturated fatty acids [PATH:ath01040]	Lipid metabolism	Arabidopsis thaliana
scaffold2676_contigs=4:79640-83339	K03921	DESA1; acyl-[acyl-carrier-protein] desaturase [EC:1.14.19.2]	01040 Biosynthesis of unsaturated fatty acids [PATH:ath01040]	Lipid metabolism	Arabidopsis thaliana
scaffold352_contigs=11:210343-214935	K03921	DESA1; acyl-[acyl-carrier-protein] desaturase [EC:1.14.19.2]	01040 Biosynthesis of unsaturated fatty acids [PATH:ath01040]	Lipid metabolism	Arabidopsis thaliana
scaffold352_contigs=11:210463-214935	K03921	DESA1; acyl-[acyl-carrier-protein] desaturase [EC:1.14.19.2]	01040 Biosynthesis of unsaturated fatty acids [PATH:ath01040]	Lipid metabolism	Arabidopsis thaliana
scaffold961_contigs=8:13598-15650	K03921	DESA1; acyl-[acyl-carrier-protein] desaturase [EC:1.14.19.2]	01040 Biosynthesis of unsaturated fatty acids [PATH:ath01040]	Lipid metabolism	Arabidopsis thaliana
scaffold2434_contigs=40:1211348-1220459	K03921	DESA1; acyl-[acyl-carrier-protein] desaturase [EC:1.14.19.2]	01212 Fatty acid metabolism [PATH:ath01212]	Metabolism	Arabidopsis thaliana
scaffold2434_contigs=40:1211390-1221794	K03921	DESA1; acyl-[acyl-carrier-protein] desaturase [EC:1.14.19.2]	01212 Fatty acid metabolism [PATH:ath01212]	Metabolism	Arabidopsis thaliana
scaffold2676_contigs=4:79640-83339	K03921	DESA1; acyl-[acyl-carrier-protein] desaturase [EC:1.14.19.2]	01212 Fatty acid metabolism [PATH:ath01212]	Metabolism	Arabidopsis thaliana
scaffold352_contigs=11:210343-214935	K03921	DESA1; acyl-[acyl-carrier-protein] desaturase [EC:1.14.19.2]	01212 Fatty acid metabolism [PATH:ath01212]	Metabolism	Arabidopsis thaliana
scaffold352_contigs=11:210463-214935	K03921	DESA1; acyl-[acyl-carrier-protein] desaturase [EC:1.14.19.2]	01212 Fatty acid metabolism [PATH:ath01212]	Metabolism	Arabidopsis thaliana
scaffold961_contigs=8:13598-15650	K03921	DESA1; acyl-[acyl-carrier-protein] desaturase [EC:1.14.19.2]	01212 Fatty acid metabolism [PATH:ath01212]	Metabolism	Arabidopsis thaliana
scaffold1927_contigs=30:23929-29484	K10571	DET1; de-etiolated-1	04120 Ubiquitin mediated proteolysis [PATH:ath04120]	Folding, sorting and degradation	Arabidopsis thaliana
scaffold2823_contigs=1:70085-70813	K09591	DET2; steroid 5-alpha-reductase [EC:1.3.1.22]	00905 Brassinosteroid biosynthesis [PATH:ath00905]	Metabolism of terpenoids and polyketides	Arabidopsis thaliana
scaffold722_contigs=14:665836-666741	K09591	DET2; steroid 5-alpha-reductase [EC:1.3.1.22]	00905 Brassinosteroid biosynthesis [PATH:ath00905]	Metabolism of terpenoids and polyketides	Arabidopsis thaliana
scaffold713_contigs=10:39337-40977	K13082	DFR; bifunctional dihydroflavonol 4-reductase/flavanone 4-reductase [EC:1.1.1.219 1.1.1.234]	00941 Flavonoid biosynthesis [PATH:ath00941]	Biosynthesis of other secondary metabolites	Arabidopsis thaliana
scaffold426_contigs=7:67650-78760	K11155	DGAT1; diacylglycerol O-acyltransferase 1 [EC:2.3.1.20 2.3.1.75 2.3.1.76]	00561 Glycerolipid metabolism [PATH:ath00561]	Lipid metabolism	Arabidopsis thaliana
scaffold1040_contigs=3:98902-104210	K00213	DHCR7; 7-dehydrocholesterol reductase [EC:1.3.1.21]	00100 Steroid biosynthesis [PATH:ath00100]	Lipid metabolism	Arabidopsis thaliana
scaffold1178_contigs=24:311992-312906	K11778	DHDDS; ditrans,polycis-polyprenyl diphosphate synthase [EC:2.5.1.87]	00900 Terpenoid backbone biosynthesis [PATH:ath00900]	Metabolism of terpenoids and polyketides	Arabidopsis thaliana
scaffold1183_contigs=24:616535-624782	K11778	DHDDS; ditrans,polycis-polyprenyl diphosphate synthase [EC:2.5.1.87]	00900 Terpenoid backbone biosynthesis [PATH:ath00900]	Metabolism of terpenoids and polyketides	Arabidopsis thaliana
scaffold1183_contigs=24:617673-618173	K11778	DHDDS; ditrans,polycis-polyprenyl diphosphate synthase [EC:2.5.1.87]	00900 Terpenoid backbone biosynthesis [PATH:ath00900]	Metabolism of terpenoids and polyketides	Arabidopsis thaliana
scaffold1693_contigs=10:25370-28053	K11778	DHDDS; ditrans,polycis-polyprenyl diphosphate synthase [EC:2.5.1.87]	00900 Terpenoid backbone biosynthesis [PATH:ath00900]	Metabolism of terpenoids and polyketides	Arabidopsis thaliana
scaffold1693_contigs=10:25926-27224	K11778	DHDDS; ditrans,polycis-polyprenyl diphosphate synthase [EC:2.5.1.87]	00900 Terpenoid backbone biosynthesis [PATH:ath00900]	Metabolism of terpenoids and polyketides	Arabidopsis thaliana
scaffold1937_contigs=11:480285-481106	K11778	DHDDS; ditrans,polycis-polyprenyl diphosphate synthase [EC:2.5.1.87]	00900 Terpenoid backbone biosynthesis [PATH:ath00900]	Metabolism of terpenoids and polyketides	Arabidopsis thaliana
scaffold2367_contigs=57:702516-705253	K11778	DHDDS; ditrans,polycis-polyprenyl diphosphate synthase [EC:2.5.1.87]	00900 Terpenoid backbone biosynthesis [PATH:ath00900]	Metabolism of terpenoids and polyketides	Arabidopsis thaliana
scaffold2367_contigs=57:704300-705253	K11778	DHDDS; ditrans,polycis-polyprenyl diphosphate synthase [EC:2.5.1.87]	00900 Terpenoid backbone biosynthesis [PATH:ath00900]	Metabolism of terpenoids and polyketides	Arabidopsis thaliana
scaffold2709_contigs=16:154442-157592	K11778	DHDDS; ditrans,polycis-polyprenyl diphosphate synthase [EC:2.5.1.87]	00900 Terpenoid backbone biosynthesis [PATH:ath00900]	Metabolism of terpenoids and polyketides	Arabidopsis thaliana
scaffold2709_contigs=16:155526-157592	K11778	DHDDS; ditrans,polycis-polyprenyl diphosphate synthase [EC:2.5.1.87]	00900 Terpenoid backbone biosynthesis [PATH:ath00900]	Metabolism of terpenoids and polyketides	Arabidopsis thaliana
scaffold466_contigs=4:7606-13862	K11778	DHDDS; ditrans,polycis-polyprenyl diphosphate synthase [EC:2.5.1.87]	00900 Terpenoid backbone biosynthesis [PATH:ath00900]	Metabolism of terpenoids and polyketides	Arabidopsis thaliana
scaffold727_contigs=8:240758-242718	K11778	DHDDS; ditrans,polycis-polyprenyl diphosphate synthase [EC:2.5.1.87]	00900 Terpenoid backbone biosynthesis [PATH:ath00900]	Metabolism of terpenoids and polyketides	Arabidopsis thaliana
scaffold727_contigs=8:240852-243967	K11778	DHDDS; ditrans,polycis-polyprenyl diphosphate synthase [EC:2.5.1.87]	00900 Terpenoid backbone biosynthesis [PATH:ath00900]	Metabolism of terpenoids and polyketides	Arabidopsis thaliana
scaffold2718_contigs=12:217732-224693	K13998	DHFR-TS; dihydrofolate reductase / thymidylate synthase [EC:1.5.1.3 2.1.1.45]	00240 Pyrimidine metabolism [PATH:ath00240]	Nucleotide metabolism	Arabidopsis thaliana
scaffold2718_contigs=12:217732-224693	K13998	DHFR-TS; dihydrofolate reductase / thymidylate synthase [EC:1.5.1.3 2.1.1.45]	00670 One carbon pool by folate [PATH:ath00670]	Metabolism of cofactors and vitamins	Arabidopsis thaliana
scaffold2718_contigs=12:217732-224693	K13998	DHFR-TS; dihydrofolate reductase / thymidylate synthase [EC:1.5.1.3 2.1.1.45]	00790 Folate biosynthesis [PATH:ath00790]	Metabolism of cofactors and vitamins	Arabidopsis thaliana
scaffold1499_contigs=18:173042-183541	K00254	DHODH; dihydroorotate dehydrogenase [EC:1.3.5.2]	00240 Pyrimidine metabolism [PATH:ath00240]	Nucleotide metabolism	Arabidopsis thaliana
scaffold1499_contigs=18:179335-183541	K00254	DHODH; dihydroorotate dehydrogenase [EC:1.3.5.2]	00240 Pyrimidine metabolism [PATH:ath00240]	Nucleotide metabolism	Arabidopsis thaliana
scaffold480_contigs=8:188113-192893	K00254	DHODH; dihydroorotate dehydrogenase [EC:1.3.5.2]	00240 Pyrimidine metabolism [PATH:ath00240]	Nucleotide metabolism	Arabidopsis thaliana
scaffold181_contigs=1:49628-51371	K11147	DHRS4; dehydrogenase/reductase SDR family member 4 [EC:1.1.-.-]	04146 Peroxisome [PATH:ath04146]	Transport and catabolism	Arabidopsis thaliana
scaffold1013_contigs=9:407434-411043	K12820	DHX15; pre-mRNA-splicing factor ATP-dependent RNA helicase DHX15/PRP43 [EC:3.6.4.13]	03040 Spliceosome [PATH:ath03040]	Transcription	Arabidopsis thaliana
scaffold1013_contigs=9:408249-411043	K12820	DHX15; pre-mRNA-splicing factor ATP-dependent RNA helicase DHX15/PRP43 [EC:3.6.4.13]	03040 Spliceosome [PATH:ath03040]	Transcription	Arabidopsis thaliana
scaffold1622_contigs=9:7911-16437	K12820	DHX15; pre-mRNA-splicing factor ATP-dependent RNA helicase DHX15/PRP43 [EC:3.6.4.13]	03040 Spliceosome [PATH:ath03040]	Transcription	Arabidopsis thaliana
scaffold1622_contigs=9:8890-15593	K12820	DHX15; pre-mRNA-splicing factor ATP-dependent RNA helicase DHX15/PRP43 [EC:3.6.4.13]	03040 Spliceosome [PATH:ath03040]	Transcription	Arabidopsis thaliana
scaffold785_contigs=8:244258-247755	K12813	DHX16; pre-mRNA-splicing factor ATP-dependent RNA helicase DHX16 [EC:3.6.4.13]	03040 Spliceosome [PATH:ath03040]	Transcription	Arabidopsis thaliana
scaffold2037_contigs=26:2631-11168	K14442	DHX36; ATP-dependent RNA helicase DHX36 [EC:3.6.4.13]	03018 RNA degradation [PATH:ath03018]	Folding, sorting and degradation	Arabidopsis thaliana
scaffold2037_contigs=26:3847-8365	K14442	DHX36; ATP-dependent RNA helicase DHX36 [EC:3.6.4.13]	03018 RNA degradation [PATH:ath03018]	Folding, sorting and degradation	Arabidopsis thaliana
scaffold2620_contigs=9:170876-180158	K14442	DHX36; ATP-dependent RNA helicase DHX36 [EC:3.6.4.13]	03018 RNA degradation [PATH:ath03018]	Folding, sorting and degradation	Arabidopsis thaliana
scaffold576_contigs=15:159205-168878	K14442	DHX36; ATP-dependent RNA helicase DHX36 [EC:3.6.4.13]	03018 RNA degradation [PATH:ath03018]	Folding, sorting and degradation	Arabidopsis thaliana
scaffold576_contigs=15:159244-168878	K14442	DHX36; ATP-dependent RNA helicase DHX36 [EC:3.6.4.13]	03018 RNA degradation [PATH:ath03018]	Folding, sorting and degradation	Arabidopsis thaliana
scaffold1149_contigs=12:68531-76550	K12815	DHX38; pre-mRNA-splicing factor ATP-dependent RNA helicase PRP16 [EC:3.6.4.13]	03040 Spliceosome [PATH:ath03040]	Transcription	Arabidopsis thaliana
scaffold1686_contigs=10:41742-48337	K12818	DHX8; ATP-dependent RNA helicase DHX8/PRP22 [EC:3.6.4.13]	03040 Spliceosome [PATH:ath03040]	Transcription	Arabidopsis thaliana
scaffold1686_contigs=10:43632-46850	K12818	DHX8; ATP-dependent RNA helicase DHX8/PRP22 [EC:3.6.4.13]	03040 Spliceosome [PATH:ath03040]	Transcription	Arabidopsis thaliana
scaffold359_contigs=5:124565-128838	K12818	DHX8; ATP-dependent RNA helicase DHX8/PRP22 [EC:3.6.4.13]	03040 Spliceosome [PATH:ath03040]	Transcription	Arabidopsis thaliana
scaffold359_contigs=5:125524-128838	K12818	DHX8; ATP-dependent RNA helicase DHX8/PRP22 [EC:3.6.4.13]	03040 Spliceosome [PATH:ath03040]	Transcription	Arabidopsis thaliana
scaffold871_contigs=9:16015-21545	K12818	DHX8; ATP-dependent RNA helicase DHX8/PRP22 [EC:3.6.4.13]	03040 Spliceosome [PATH:ath03040]	Transcription	Arabidopsis thaliana
scaffold1541_contigs=9:207249-215020	K14556	DIP2; U3 small nucleolar RNA-associated protein 12	03008 Ribosome biogenesis in eukaryotes [PATH:ath03008]	Translation	Arabidopsis thaliana
scaffold2367_contigs=57:1799246-1800919	K11131	DKC1; H/ACA ribonucleoprotein complex subunit 4 [EC:5.4.99.-]	03008 Ribosome biogenesis in eukaryotes [PATH:ath03008]	Translation	Arabidopsis thaliana
scaffold2367_contigs=57:1801847-1803814	K11131	DKC1; H/ACA ribonucleoprotein complex subunit 4 [EC:5.4.99.-]	03008 Ribosome biogenesis in eukaryotes [PATH:ath03008]	Translation	Arabidopsis thaliana
scaffold1663_contigs=5:73700-76916	K00627	DLAT; pyruvate dehydrogenase E2 component (dihydrolipoamide acetyltransferase) [EC:2.3.1.12]	00010 Glycolysis / Gluconeogenesis [PATH:ath00010]	Carbohydrate metabolism	Arabidopsis thaliana
scaffold2636_contigs=10:150581-156008	K00627	DLAT; pyruvate dehydrogenase E2 component (dihydrolipoamide acetyltransferase) [EC:2.3.1.12]	00010 Glycolysis / Gluconeogenesis [PATH:ath00010]	Carbohydrate metabolism	Arabidopsis thaliana
scaffold2636_contigs=10:150997-156008	K00627	DLAT; pyruvate dehydrogenase E2 component (dihydrolipoamide acetyltransferase) [EC:2.3.1.12]	00010 Glycolysis / Gluconeogenesis [PATH:ath00010]	Carbohydrate metabolism	Arabidopsis thaliana
scaffold2669_contigs=10:290653-294309	K00627	DLAT; pyruvate dehydrogenase E2 component (dihydrolipoamide acetyltransferase) [EC:2.3.1.12]	00010 Glycolysis / Gluconeogenesis [PATH:ath00010]	Carbohydrate metabolism	Arabidopsis thaliana
scaffold382_contigs=18:462693-470215	K00627	DLAT; pyruvate dehydrogenase E2 component (dihydrolipoamide acetyltransferase) [EC:2.3.1.12]	00010 Glycolysis / Gluconeogenesis [PATH:ath00010]	Carbohydrate metabolism	Arabidopsis thaliana
scaffold926_contigs=6:211972-214760	K00627	DLAT; pyruvate dehydrogenase E2 component (dihydrolipoamide acetyltransferase) [EC:2.3.1.12]	00010 Glycolysis / Gluconeogenesis [PATH:ath00010]	Carbohydrate metabolism	Arabidopsis thaliana
scaffold1663_contigs=5:73700-76916	K00627	DLAT; pyruvate dehydrogenase E2 component (dihydrolipoamide acetyltransferase) [EC:2.3.1.12]	00020 Citrate cycle (TCA cycle) [PATH:ath00020]	Carbohydrate metabolism	Arabidopsis thaliana
scaffold2636_contigs=10:150581-156008	K00627	DLAT; pyruvate dehydrogenase E2 component (dihydrolipoamide acetyltransferase) [EC:2.3.1.12]	00020 Citrate cycle (TCA cycle) [PATH:ath00020]	Carbohydrate metabolism	Arabidopsis thaliana
scaffold2636_contigs=10:150997-156008	K00627	DLAT; pyruvate dehydrogenase E2 component (dihydrolipoamide acetyltransferase) [EC:2.3.1.12]	00020 Citrate cycle (TCA cycle) [PATH:ath00020]	Carbohydrate metabolism	Arabidopsis thaliana
scaffold2669_contigs=10:290653-294309	K00627	DLAT; pyruvate dehydrogenase E2 component (dihydrolipoamide acetyltransferase) [EC:2.3.1.12]	00020 Citrate cycle (TCA cycle) [PATH:ath00020]	Carbohydrate metabolism	Arabidopsis thaliana
scaffold382_contigs=18:462693-470215	K00627	DLAT; pyruvate dehydrogenase E2 component (dihydrolipoamide acetyltransferase) [EC:2.3.1.12]	00020 Citrate cycle (TCA cycle) [PATH:ath00020]	Carbohydrate metabolism	Arabidopsis thaliana
scaffold926_contigs=6:211972-214760	K00627	DLAT; pyruvate dehydrogenase E2 component (dihydrolipoamide acetyltransferase) [EC:2.3.1.12]	00020 Citrate cycle (TCA cycle) [PATH:ath00020]	Carbohydrate metabolism	Arabidopsis thaliana
scaffold1663_contigs=5:73700-76916	K00627	DLAT; pyruvate dehydrogenase E2 component (dihydrolipoamide acetyltransferase) [EC:2.3.1.12]	00620 Pyruvate metabolism [PATH:ath00620]	Carbohydrate metabolism	Arabidopsis thaliana
scaffold2636_contigs=10:150581-156008	K00627	DLAT; pyruvate dehydrogenase E2 component (dihydrolipoamide acetyltransferase) [EC:2.3.1.12]	00620 Pyruvate metabolism [PATH:ath00620]	Carbohydrate metabolism	Arabidopsis thaliana
scaffold2636_contigs=10:150997-156008	K00627	DLAT; pyruvate dehydrogenase E2 component (dihydrolipoamide acetyltransferase) [EC:2.3.1.12]	00620 Pyruvate metabolism [PATH:ath00620]	Carbohydrate metabolism	Arabidopsis thaliana
scaffold2669_contigs=10:290653-294309	K00627	DLAT; pyruvate dehydrogenase E2 component (dihydrolipoamide acetyltransferase) [EC:2.3.1.12]	00620 Pyruvate metabolism [PATH:ath00620]	Carbohydrate metabolism	Arabidopsis thaliana
scaffold382_contigs=18:462693-470215	K00627	DLAT; pyruvate dehydrogenase E2 component (dihydrolipoamide acetyltransferase) [EC:2.3.1.12]	00620 Pyruvate metabolism [PATH:ath00620]	Carbohydrate metabolism	Arabidopsis thaliana
scaffold926_contigs=6:211972-214760	K00627	DLAT; pyruvate dehydrogenase E2 component (dihydrolipoamide acetyltransferase) [EC:2.3.1.12]	00620 Pyruvate metabolism [PATH:ath00620]	Carbohydrate metabolism	Arabidopsis thaliana
scaffold1663_contigs=5:73700-76916	K00627	DLAT; pyruvate dehydrogenase E2 component (dihydrolipoamide acetyltransferase) [EC:2.3.1.12]	01200 Carbon metabolism [PATH:ath01200]	Metabolism	Arabidopsis thaliana
scaffold2636_contigs=10:150581-156008	K00627	DLAT; pyruvate dehydrogenase E2 component (dihydrolipoamide acetyltransferase) [EC:2.3.1.12]	01200 Carbon metabolism [PATH:ath01200]	Metabolism	Arabidopsis thaliana
scaffold2636_contigs=10:150997-156008	K00627	DLAT; pyruvate dehydrogenase E2 component (dihydrolipoamide acetyltransferase) [EC:2.3.1.12]	01200 Carbon metabolism [PATH:ath01200]	Metabolism	Arabidopsis thaliana
scaffold2669_contigs=10:290653-294309	K00627	DLAT; pyruvate dehydrogenase E2 component (dihydrolipoamide acetyltransferase) [EC:2.3.1.12]	01200 Carbon metabolism [PATH:ath01200]	Metabolism	Arabidopsis thaliana
scaffold382_contigs=18:462693-470215	K00627	DLAT; pyruvate dehydrogenase E2 component (dihydrolipoamide acetyltransferase) [EC:2.3.1.12]	01200 Carbon metabolism [PATH:ath01200]	Metabolism	Arabidopsis thaliana
scaffold926_contigs=6:211972-214760	K00627	DLAT; pyruvate dehydrogenase E2 component (dihydrolipoamide acetyltransferase) [EC:2.3.1.12]	01200 Carbon metabolism [PATH:ath01200]	Metabolism	Arabidopsis thaliana
scaffold1101_contigs=16:336989-342982	K00382	DLD; dihydrolipoamide dehydrogenase [EC:1.8.1.4]	00010 Glycolysis / Gluconeogenesis [PATH:ath00010]	Carbohydrate metabolism	Arabidopsis thaliana
scaffold408_contigs=6:116635-119573	K00382	DLD; dihydrolipoamide dehydrogenase [EC:1.8.1.4]	00010 Glycolysis / Gluconeogenesis [PATH:ath00010]	Carbohydrate metabolism	Arabidopsis thaliana
scaffold1101_contigs=16:336989-342982	K00382	DLD; dihydrolipoamide dehydrogenase [EC:1.8.1.4]	00020 Citrate cycle (TCA cycle) [PATH:ath00020]	Carbohydrate metabolism	Arabidopsis thaliana
scaffold408_contigs=6:116635-119573	K00382	DLD; dihydrolipoamide dehydrogenase [EC:1.8.1.4]	00020 Citrate cycle (TCA cycle) [PATH:ath00020]	Carbohydrate metabolism	Arabidopsis thaliana
scaffold1101_contigs=16:336989-342982	K00382	DLD; dihydrolipoamide dehydrogenase [EC:1.8.1.4]	00260 Glycine, serine and threonine metabolism [PATH:ath00260]	Amino acid metabolism	Arabidopsis thaliana
scaffold408_contigs=6:116635-119573	K00382	DLD; dihydrolipoamide dehydrogenase [EC:1.8.1.4]	00260 Glycine, serine and threonine metabolism [PATH:ath00260]	Amino acid metabolism	Arabidopsis thaliana
scaffold1101_contigs=16:336989-342982	K00382	DLD; dihydrolipoamide dehydrogenase [EC:1.8.1.4]	00280 Valine, leucine and isoleucine degradation [PATH:ath00280]	Amino acid metabolism	Arabidopsis thaliana
scaffold408_contigs=6:116635-119573	K00382	DLD; dihydrolipoamide dehydrogenase [EC:1.8.1.4]	00280 Valine, leucine and isoleucine degradation [PATH:ath00280]	Amino acid metabolism	Arabidopsis thaliana
scaffold1101_contigs=16:336989-342982	K00382	DLD; dihydrolipoamide dehydrogenase [EC:1.8.1.4]	00620 Pyruvate metabolism [PATH:ath00620]	Carbohydrate metabolism	Arabidopsis thaliana
scaffold408_contigs=6:116635-119573	K00382	DLD; dihydrolipoamide dehydrogenase [EC:1.8.1.4]	00620 Pyruvate metabolism [PATH:ath00620]	Carbohydrate metabolism	Arabidopsis thaliana
scaffold1101_contigs=16:336989-342982	K00382	DLD; dihydrolipoamide dehydrogenase [EC:1.8.1.4]	01200 Carbon metabolism [PATH:ath01200]	Metabolism	Arabidopsis thaliana
scaffold408_contigs=6:116635-119573	K00382	DLD; dihydrolipoamide dehydrogenase [EC:1.8.1.4]	01200 Carbon metabolism [PATH:ath01200]	Metabolism	Arabidopsis thaliana
scaffold1022_contigs=14:40960-45895	K00658	DLST; 2-oxoglutarate dehydrogenase E2 component (dihydrolipoamide succinyltransferase) [EC:2.3.1.61]	00020 Citrate cycle (TCA cycle) [PATH:ath00020]	Carbohydrate metabolism	Arabidopsis thaliana
scaffold1022_contigs=14:40960-45895	K00658	DLST; 2-oxoglutarate dehydrogenase E2 component (dihydrolipoamide succinyltransferase) [EC:2.3.1.61]	00310 Lysine degradation [PATH:ath00310]	Amino acid metabolism	Arabidopsis thaliana
scaffold1022_contigs=14:40960-45895	K00658	DLST; 2-oxoglutarate dehydrogenase E2 component (dihydrolipoamide succinyltransferase) [EC:2.3.1.61]	01200 Carbon metabolism [PATH:ath01200]	Metabolism	Arabidopsis thaliana
scaffold2588_contigs=37:951698-963808	K10742	DNA2; DNA replication ATP-dependent helicase Dna2 [EC:3.6.4.12]	03030 DNA replication [PATH:ath03030]	Replication and repair	Arabidopsis thaliana
scaffold1329_contigs=11:97243-99639	K09503	DNAJA2; DnaJ homolog subfamily A member 2	04141 Protein processing in endoplasmic reticulum [PATH:ath04141]	Folding, sorting and degradation	Arabidopsis thaliana
scaffold1013_contigs=9:298325-301550	K09517	DNAJB11; DnaJ homolog subfamily B member 11	04141 Protein processing in endoplasmic reticulum [PATH:ath04141]	Folding, sorting and degradation	Arabidopsis thaliana
scaffold2047_contigs=22:476376-484768	K09517	DNAJB11; DnaJ homolog subfamily B member 11	04141 Protein processing in endoplasmic reticulum [PATH:ath04141]	Folding, sorting and degradation	Arabidopsis thaliana
scaffold1778_contigs=23:6596-7654	K09518	DNAJB12; DnaJ homolog subfamily B member 12	04141 Protein processing in endoplasmic reticulum [PATH:ath04141]	Folding, sorting and degradation	Arabidopsis thaliana
scaffold2138_contigs=7:132038-139298	K09518	DNAJB12; DnaJ homolog subfamily B member 12	04141 Protein processing in endoplasmic reticulum [PATH:ath04141]	Folding, sorting and degradation	Arabidopsis thaliana
scaffold2138_contigs=7:138249-139298	K09518	DNAJB12; DnaJ homolog subfamily B member 12	04141 Protein processing in endoplasmic reticulum [PATH:ath04141]	Folding, sorting and degradation	Arabidopsis thaliana
scaffold933_contigs=12:304315-305391	K09518	DNAJB12; DnaJ homolog subfamily B member 12	04141 Protein processing in endoplasmic reticulum [PATH:ath04141]	Folding, sorting and degradation	Arabidopsis thaliana
scaffold2278_contigs=9:73002-78950	K09523	DNAJC3; DnaJ homolog subfamily C member 3	04141 Protein processing in endoplasmic reticulum [PATH:ath04141]	Folding, sorting and degradation	Arabidopsis thaliana
scaffold1037_contigs=11:111374-122121	K01528	DNM; dynamin GTPase [EC:3.6.5.5]	04144 Endocytosis [PATH:ath04144]	Transport and catabolism	Arabidopsis thaliana
scaffold969_contigs=23:119343-126082	K01528	DNM; dynamin GTPase [EC:3.6.5.5]	04144 Endocytosis [PATH:ath04144]	Transport and catabolism	Arabidopsis thaliana
scaffold969_contigs=23:121282-127610	K01528	DNM; dynamin GTPase [EC:3.6.5.5]	04144 Endocytosis [PATH:ath04144]	Transport and catabolism	Arabidopsis thaliana
scaffold1023_contigs=3:21001-22977	K00558	DNMT1; DNA (cytosine-5)-methyltransferase 1 [EC:2.1.1.37]	00270 Cysteine and methionine metabolism [PATH:ath00270]	Amino acid metabolism	Arabidopsis thaliana
scaffold1023_contigs=3:23018-28150	K00558	DNMT1; DNA (cytosine-5)-methyltransferase 1 [EC:2.1.1.37]	00270 Cysteine and methionine metabolism [PATH:ath00270]	Amino acid metabolism	Arabidopsis thaliana
scaffold1023_contigs=3:23668-25380	K00558	DNMT1; DNA (cytosine-5)-methyltransferase 1 [EC:2.1.1.37]	00270 Cysteine and methionine metabolism [PATH:ath00270]	Amino acid metabolism	Arabidopsis thaliana
scaffold2618_contigs=26:491181-496120	K00558	DNMT1; DNA (cytosine-5)-methyltransferase 1 [EC:2.1.1.37]	00270 Cysteine and methionine metabolism [PATH:ath00270]	Amino acid metabolism	Arabidopsis thaliana
scaffold357_contigs=6:36398-42828	K00558	DNMT1; DNA (cytosine-5)-methyltransferase 1 [EC:2.1.1.37]	00270 Cysteine and methionine metabolism [PATH:ath00270]	Amino acid metabolism	Arabidopsis thaliana
scaffold357_contigs=6:38672-42828	K00558	DNMT1; DNA (cytosine-5)-methyltransferase 1 [EC:2.1.1.37]	00270 Cysteine and methionine metabolism [PATH:ath00270]	Amino acid metabolism	Arabidopsis thaliana
scaffold846_contigs=10:88443-90431	K00558	DNMT1; DNA (cytosine-5)-methyltransferase 1 [EC:2.1.1.37]	00270 Cysteine and methionine metabolism [PATH:ath00270]	Amino acid metabolism	Arabidopsis thaliana
scaffold1108_contigs=23:659730-661272	K17398	DNMT3A; DNA (cytosine-5)-methyltransferase 3A [EC:2.1.1.37]	00270 Cysteine and methionine metabolism [PATH:ath00270]	Amino acid metabolism	Arabidopsis thaliana
scaffold2796_contigs=1:96631-97725	K17398	DNMT3A; DNA (cytosine-5)-methyltransferase 3A [EC:2.1.1.37]	00270 Cysteine and methionine metabolism [PATH:ath00270]	Amino acid metabolism	Arabidopsis thaliana
scaffold456_contigs=9:15349-25676	K10529	DOX1; alpha-dioxygenase [EC:1.-.-.-]	00592 alpha-Linolenic acid metabolism [PATH:ath00592]	Lipid metabolism	Arabidopsis thaliana
scaffold456_contigs=9:16940-19938	K10529	DOX1; alpha-dioxygenase [EC:1.-.-.-]	00592 alpha-Linolenic acid metabolism [PATH:ath00592]	Lipid metabolism	Arabidopsis thaliana
scaffold2444_contigs=49:1227611-1230025	K00721	DPM1; dolichol-phosphate mannosyltransferase [EC:2.4.1.83]	00510 N-Glycan biosynthesis [PATH:ath00510]	Glycan biosynthesis and metabolism	Arabidopsis thaliana
scaffold1973_contigs=23:97123-97456	K09658	DPM2; dolichyl-phosphate mannosyltransferase polypeptide 2, regulatory subunit	00510 N-Glycan biosynthesis [PATH:ath00510]	Glycan biosynthesis and metabolism	Arabidopsis thaliana
scaffold1973_contigs=23:97123-97456	K09658	DPM2; dolichyl-phosphate mannosyltransferase polypeptide 2, regulatory subunit	00563 Glycosylphosphatidylinositol(GPI)-anchor biosynthesis [PATH:ath00563]	Glycan biosynthesis and metabolism	Arabidopsis thaliana
scaffold1153_contigs=2:144210-144879	K02335	DPO1; DNA polymerase I [EC:2.7.7.7]	00230 Purine metabolism [PATH:ath00230]	Nucleotide metabolism	Arabidopsis thaliana
scaffold2816_contigs=1:24217-32008	K02335	DPO1; DNA polymerase I [EC:2.7.7.7]	00230 Purine metabolism [PATH:ath00230]	Nucleotide metabolism	Arabidopsis thaliana
scaffold2816_contigs=1:24360-32008	K02335	DPO1; DNA polymerase I [EC:2.7.7.7]	00230 Purine metabolism [PATH:ath00230]	Nucleotide metabolism	Arabidopsis thaliana
scaffold1153_contigs=2:144210-144879	K02335	DPO1; DNA polymerase I [EC:2.7.7.7]	00240 Pyrimidine metabolism [PATH:ath00240]	Nucleotide metabolism	Arabidopsis thaliana
scaffold2816_contigs=1:24217-32008	K02335	DPO1; DNA polymerase I [EC:2.7.7.7]	00240 Pyrimidine metabolism [PATH:ath00240]	Nucleotide metabolism	Arabidopsis thaliana
scaffold2816_contigs=1:24360-32008	K02335	DPO1; DNA polymerase I [EC:2.7.7.7]	00240 Pyrimidine metabolism [PATH:ath00240]	Nucleotide metabolism	Arabidopsis thaliana
scaffold1153_contigs=2:144210-144879	K02335	DPO1; DNA polymerase I [EC:2.7.7.7]	03030 DNA replication [PATH:ath03030]	Replication and repair	Arabidopsis thaliana
scaffold2816_contigs=1:24217-32008	K02335	DPO1; DNA polymerase I [EC:2.7.7.7]	03030 DNA replication [PATH:ath03030]	Replication and repair	Arabidopsis thaliana
scaffold2816_contigs=1:24360-32008	K02335	DPO1; DNA polymerase I [EC:2.7.7.7]	03030 DNA replication [PATH:ath03030]	Replication and repair	Arabidopsis thaliana
scaffold1153_contigs=2:144210-144879	K02335	DPO1; DNA polymerase I [EC:2.7.7.7]	03410 Base excision repair [PATH:ath03410]	Replication and repair	Arabidopsis thaliana
scaffold2816_contigs=1:24217-32008	K02335	DPO1; DNA polymerase I [EC:2.7.7.7]	03410 Base excision repair [PATH:ath03410]	Replication and repair	Arabidopsis thaliana
scaffold2816_contigs=1:24360-32008	K02335	DPO1; DNA polymerase I [EC:2.7.7.7]	03410 Base excision repair [PATH:ath03410]	Replication and repair	Arabidopsis thaliana
scaffold1153_contigs=2:144210-144879	K02335	DPO1; DNA polymerase I [EC:2.7.7.7]	03420 Nucleotide excision repair [PATH:ath03420]	Replication and repair	Arabidopsis thaliana
scaffold2816_contigs=1:24217-32008	K02335	DPO1; DNA polymerase I [EC:2.7.7.7]	03420 Nucleotide excision repair [PATH:ath03420]	Replication and repair	Arabidopsis thaliana
scaffold2816_contigs=1:24360-32008	K02335	DPO1; DNA polymerase I [EC:2.7.7.7]	03420 Nucleotide excision repair [PATH:ath03420]	Replication and repair	Arabidopsis thaliana
scaffold1153_contigs=2:144210-144879	K02335	DPO1; DNA polymerase I [EC:2.7.7.7]	03440 Homologous recombination [PATH:ath03440]	Replication and repair	Arabidopsis thaliana
scaffold2816_contigs=1:24217-32008	K02335	DPO1; DNA polymerase I [EC:2.7.7.7]	03440 Homologous recombination [PATH:ath03440]	Replication and repair	Arabidopsis thaliana
scaffold2816_contigs=1:24360-32008	K02335	DPO1; DNA polymerase I [EC:2.7.7.7]	03440 Homologous recombination [PATH:ath03440]	Replication and repair	Arabidopsis thaliana
scaffold2526_contigs=3:40386-43497	K00207	DPYD; dihydropyrimidine dehydrogenase (NADP+) [EC:1.3.1.2]	00240 Pyrimidine metabolism [PATH:osa00240]	Nucleotide metabolism	Oryza sativa
scaffold2526_contigs=3:40386-43497	K00207	DPYD; dihydropyrimidine dehydrogenase (NADP+) [EC:1.3.1.2]	00410 beta-Alanine metabolism [PATH:osa00410]	Metabolism of other amino acids	Oryza sativa
scaffold2526_contigs=3:40386-43497	K00207	DPYD; dihydropyrimidine dehydrogenase (NADP+) [EC:1.3.1.2]	00770 Pantothenate and CoA biosynthesis [PATH:osa00770]	Metabolism of cofactors and vitamins	Oryza sativa
scaffold1345_contigs=14:165085-165909	K01520	dut; dUTP pyrophosphatase [EC:3.6.1.23]	00240 Pyrimidine metabolism [PATH:ath00240]	Nucleotide metabolism	Arabidopsis thaliana
scaffold1345_contigs=14:165220-165909	K01520	dut; dUTP pyrophosphatase [EC:3.6.1.23]	00240 Pyrimidine metabolism [PATH:ath00240]	Nucleotide metabolism	Arabidopsis thaliana
scaffold793_contigs=9:210551-211395	K01520	dut; dUTP pyrophosphatase [EC:3.6.1.23]	00240 Pyrimidine metabolism [PATH:ath00240]	Nucleotide metabolism	Arabidopsis thaliana
scaffold793_contigs=9:210692-211395	K01520	dut; dUTP pyrophosphatase [EC:3.6.1.23]	00240 Pyrimidine metabolism [PATH:ath00240]	Nucleotide metabolism	Arabidopsis thaliana
scaffold523_contigs=15:87839-91861	K00099	dxr; 1-deoxy-D-xylulose-5-phosphate reductoisomerase [EC:1.1.1.267]	00900 Terpenoid backbone biosynthesis [PATH:ath00900]	Metabolism of terpenoids and polyketides	Arabidopsis thaliana
scaffold1221_contigs=11:38693-41629	K01662	dxs; 1-deoxy-D-xylulose-5-phosphate synthase [EC:2.2.1.7]	00730 Thiamine metabolism [PATH:ath00730]	Metabolism of cofactors and vitamins	Arabidopsis thaliana
scaffold1221_contigs=11:38693-41629	K01662	dxs; 1-deoxy-D-xylulose-5-phosphate synthase [EC:2.2.1.7]	00900 Terpenoid backbone biosynthesis [PATH:ath00900]	Metabolism of terpenoids and polyketides	Arabidopsis thaliana
scaffold286_contigs=6:91952-96307	K00001	E1.1.1.1; alcohol dehydrogenase [EC:1.1.1.1]	00010 Glycolysis / Gluconeogenesis [PATH:ath00010]	Carbohydrate metabolism	Arabidopsis thaliana
scaffold321_contigs=5:173352-179502	K00001	E1.1.1.1; alcohol dehydrogenase [EC:1.1.1.1]	00010 Glycolysis / Gluconeogenesis [PATH:ath00010]	Carbohydrate metabolism	Arabidopsis thaliana
scaffold321_contigs=5:178192-179541	K00001	E1.1.1.1; alcohol dehydrogenase [EC:1.1.1.1]	00010 Glycolysis / Gluconeogenesis [PATH:ath00010]	Carbohydrate metabolism	Arabidopsis thaliana
scaffold286_contigs=6:91952-96307	K00001	E1.1.1.1; alcohol dehydrogenase [EC:1.1.1.1]	00071 Fatty acid degradation [PATH:ath00071]	Lipid metabolism	Arabidopsis thaliana
scaffold321_contigs=5:173352-179502	K00001	E1.1.1.1; alcohol dehydrogenase [EC:1.1.1.1]	00071 Fatty acid degradation [PATH:ath00071]	Lipid metabolism	Arabidopsis thaliana
scaffold321_contigs=5:178192-179541	K00001	E1.1.1.1; alcohol dehydrogenase [EC:1.1.1.1]	00071 Fatty acid degradation [PATH:ath00071]	Lipid metabolism	Arabidopsis thaliana
scaffold286_contigs=6:91952-96307	K00001	E1.1.1.1; alcohol dehydrogenase [EC:1.1.1.1]	00350 Tyrosine metabolism [PATH:ath00350]	Amino acid metabolism	Arabidopsis thaliana
scaffold321_contigs=5:173352-179502	K00001	E1.1.1.1; alcohol dehydrogenase [EC:1.1.1.1]	00350 Tyrosine metabolism [PATH:ath00350]	Amino acid metabolism	Arabidopsis thaliana
scaffold321_contigs=5:178192-179541	K00001	E1.1.1.1; alcohol dehydrogenase [EC:1.1.1.1]	00350 Tyrosine metabolism [PATH:ath00350]	Amino acid metabolism	Arabidopsis thaliana
scaffold286_contigs=6:91952-96307	K00001	E1.1.1.1; alcohol dehydrogenase [EC:1.1.1.1]	01220 Degradation of aromatic compounds [PATH:ath01220]	Metabolism	Arabidopsis thaliana
scaffold321_contigs=5:173352-179502	K00001	E1.1.1.1; alcohol dehydrogenase [EC:1.1.1.1]	01220 Degradation of aromatic compounds [PATH:ath01220]	Metabolism	Arabidopsis thaliana
scaffold321_contigs=5:178192-179541	K00001	E1.1.1.1; alcohol dehydrogenase [EC:1.1.1.1]	01220 Degradation of aromatic compounds [PATH:ath01220]	Metabolism	Arabidopsis thaliana
scaffold1493_contigs=5:384331-386780	K04708	E1.1.1.102; 3-dehydrosphinganine reductase [EC:1.1.1.102]	00600 Sphingolipid metabolism [PATH:ath00600]	Lipid metabolism	Arabidopsis thaliana
scaffold1493_contigs=5:386481-386780	K04708	E1.1.1.102; 3-dehydrosphinganine reductase [EC:1.1.1.102]	00600 Sphingolipid metabolism [PATH:ath00600]	Lipid metabolism	Arabidopsis thaliana
scaffold2187_contigs=5:293713-297836	K00008	E1.1.1.14; L-iditol 2-dehydrogenase [EC:1.1.1.14]	00051 Fructose and mannose metabolism [PATH:ath00051]	Carbohydrate metabolism	Arabidopsis thaliana
scaffold1181_contigs=35:196081-199505	K07748	E1.1.1.170; sterol-4alpha-carboxylate 3-dehydrogenase (decarboxylating) [EC:1.1.1.170]	00100 Steroid biosynthesis [PATH:ath00100]	Lipid metabolism	Arabidopsis thaliana
scaffold1181_contigs=35:196380-199505	K07748	E1.1.1.170; sterol-4alpha-carboxylate 3-dehydrogenase (decarboxylating) [EC:1.1.1.170]	00100 Steroid biosynthesis [PATH:ath00100]	Lipid metabolism	Arabidopsis thaliana
scaffold2695_contigs=11:57284-62991	K07748	E1.1.1.170; sterol-4alpha-carboxylate 3-dehydrogenase (decarboxylating) [EC:1.1.1.170]	00100 Steroid biosynthesis [PATH:ath00100]	Lipid metabolism	Arabidopsis thaliana
scaffold1380_contigs=8:19553-21003	K00083	E1.1.1.195; cinnamyl-alcohol dehydrogenase [EC:1.1.1.195]	00940 Phenylpropanoid biosynthesis [PATH:ath00940]	Biosynthesis of other secondary metabolites	Arabidopsis thaliana
scaffold1896_contigs=29:2433-3660	K00083	E1.1.1.195; cinnamyl-alcohol dehydrogenase [EC:1.1.1.195]	00940 Phenylpropanoid biosynthesis [PATH:ath00940]	Biosynthesis of other secondary metabolites	Arabidopsis thaliana
scaffold2684_contigs=8:92082-94260	K00083	E1.1.1.195; cinnamyl-alcohol dehydrogenase [EC:1.1.1.195]	00940 Phenylpropanoid biosynthesis [PATH:ath00940]	Biosynthesis of other secondary metabolites	Arabidopsis thaliana
scaffold250_contigs=3:46037-46731	K08081	E1.1.1.206; tropine dehydrogenase [EC:1.1.1.206]	00960 Tropane, piperidine and pyridine alkaloid biosynthesis [PATH:ath00960]	Biosynthesis of other secondary metabolites	Arabidopsis thaliana
scaffold856_contigs=3:10565-14173	K08081	E1.1.1.206; tropine dehydrogenase [EC:1.1.1.206]	00960 Tropane, piperidine and pyridine alkaloid biosynthesis [PATH:ath00960]	Biosynthesis of other secondary metabolites	Arabidopsis thaliana
scaffold1963_contigs=41:349072-351148	K15095	E1.1.1.208; (+)-neomenthol dehydrogenase [EC:1.1.1.208]	00902 Monoterpenoid biosynthesis [PATH:ath00902]	Metabolism of terpenoids and polyketides	Arabidopsis thaliana
scaffold1963_contigs=41:351884-354680	K15095	E1.1.1.208; (+)-neomenthol dehydrogenase [EC:1.1.1.208]	00902 Monoterpenoid biosynthesis [PATH:ath00902]	Metabolism of terpenoids and polyketides	Arabidopsis thaliana
scaffold2744_contigs=5:55309-56542	K15095	E1.1.1.208; (+)-neomenthol dehydrogenase [EC:1.1.1.208]	00902 Monoterpenoid biosynthesis [PATH:ath00902]	Metabolism of terpenoids and polyketides	Arabidopsis thaliana
scaffold2744_contigs=5:68817-69969	K15095	E1.1.1.208; (+)-neomenthol dehydrogenase [EC:1.1.1.208]	00902 Monoterpenoid biosynthesis [PATH:ath00902]	Metabolism of terpenoids and polyketides	Arabidopsis thaliana
scaffold674_contigs=5:373562-374515	K02377	E1.1.1.271; GDP-L-fucose synthase [EC:1.1.1.271]	00051 Fructose and mannose metabolism [PATH:ath00051]	Carbohydrate metabolism	Arabidopsis thaliana
scaffold674_contigs=5:373562-374515	K02377	E1.1.1.271; GDP-L-fucose synthase [EC:1.1.1.271]	00520 Amino sugar and nucleotide sugar metabolism [PATH:ath00520]	Carbohydrate metabolism	Arabidopsis thaliana
scaffold774_contigs=20:204524-206221	K00021	E1.1.1.34; hydroxymethylglutaryl-CoA reductase (NADPH) [EC:1.1.1.34]	00900 Terpenoid backbone biosynthesis [PATH:ath00900]	Metabolism of terpenoids and polyketides	Arabidopsis thaliana
scaffold843_contigs=7:14771-16489	K00021	E1.1.1.34; hydroxymethylglutaryl-CoA reductase (NADPH) [EC:1.1.1.34]	00900 Terpenoid backbone biosynthesis [PATH:ath00900]	Metabolism of terpenoids and polyketides	Arabidopsis thaliana
scaffold1963_contigs=41:324306-339308	K00028	E1.1.1.39; malate dehydrogenase (decarboxylating) [EC:1.1.1.39]	00620 Pyruvate metabolism [PATH:ath00620]	Carbohydrate metabolism	Arabidopsis thaliana
scaffold2613_contigs=60:28438-34263	K00028	E1.1.1.39; malate dehydrogenase (decarboxylating) [EC:1.1.1.39]	00620 Pyruvate metabolism [PATH:ath00620]	Carbohydrate metabolism	Arabidopsis thaliana
scaffold568_contigs=22:501848-509156	K00028	E1.1.1.39; malate dehydrogenase (decarboxylating) [EC:1.1.1.39]	00620 Pyruvate metabolism [PATH:ath00620]	Carbohydrate metabolism	Arabidopsis thaliana
scaffold1963_contigs=41:324306-339308	K00028	E1.1.1.39; malate dehydrogenase (decarboxylating) [EC:1.1.1.39]	00710 Carbon fixation in photosynthetic organisms [PATH:ath00710]	Energy metabolism	Arabidopsis thaliana
scaffold2613_contigs=60:28438-34263	K00028	E1.1.1.39; malate dehydrogenase (decarboxylating) [EC:1.1.1.39]	00710 Carbon fixation in photosynthetic organisms [PATH:ath00710]	Energy metabolism	Arabidopsis thaliana
scaffold568_contigs=22:501848-509156	K00028	E1.1.1.39; malate dehydrogenase (decarboxylating) [EC:1.1.1.39]	00710 Carbon fixation in photosynthetic organisms [PATH:ath00710]	Energy metabolism	Arabidopsis thaliana
scaffold1963_contigs=41:324306-339308	K00028	E1.1.1.39; malate dehydrogenase (decarboxylating) [EC:1.1.1.39]	01200 Carbon metabolism [PATH:ath01200]	Metabolism	Arabidopsis thaliana
scaffold2613_contigs=60:28438-34263	K00028	E1.1.1.39; malate dehydrogenase (decarboxylating) [EC:1.1.1.39]	01200 Carbon metabolism [PATH:ath01200]	Metabolism	Arabidopsis thaliana
scaffold568_contigs=22:501848-509156	K00028	E1.1.1.39; malate dehydrogenase (decarboxylating) [EC:1.1.1.39]	01200 Carbon metabolism [PATH:ath01200]	Metabolism	Arabidopsis thaliana
scaffold1182_contigs=8:453703-458425	K00029	E1.1.1.40; malate dehydrogenase (oxaloacetate-decarboxylating)(NADP+) [EC:1.1.1.40]	00620 Pyruvate metabolism [PATH:ath00620]	Carbohydrate metabolism	Arabidopsis thaliana
scaffold1182_contigs=8:454202-464450	K00029	E1.1.1.40; malate dehydrogenase (oxaloacetate-decarboxylating)(NADP+) [EC:1.1.1.40]	00620 Pyruvate metabolism [PATH:ath00620]	Carbohydrate metabolism	Arabidopsis thaliana
scaffold2568_contigs=17:793035-801360	K00029	E1.1.1.40; malate dehydrogenase (oxaloacetate-decarboxylating)(NADP+) [EC:1.1.1.40]	00620 Pyruvate metabolism [PATH:ath00620]	Carbohydrate metabolism	Arabidopsis thaliana
scaffold608_contigs=9:57149-62478	K00029	E1.1.1.40; malate dehydrogenase (oxaloacetate-decarboxylating)(NADP+) [EC:1.1.1.40]	00620 Pyruvate metabolism [PATH:ath00620]	Carbohydrate metabolism	Arabidopsis thaliana
scaffold1182_contigs=8:453703-458425	K00029	E1.1.1.40; malate dehydrogenase (oxaloacetate-decarboxylating)(NADP+) [EC:1.1.1.40]	00710 Carbon fixation in photosynthetic organisms [PATH:ath00710]	Energy metabolism	Arabidopsis thaliana
scaffold1182_contigs=8:454202-464450	K00029	E1.1.1.40; malate dehydrogenase (oxaloacetate-decarboxylating)(NADP+) [EC:1.1.1.40]	00710 Carbon fixation in photosynthetic organisms [PATH:ath00710]	Energy metabolism	Arabidopsis thaliana
scaffold2568_contigs=17:793035-801360	K00029	E1.1.1.40; malate dehydrogenase (oxaloacetate-decarboxylating)(NADP+) [EC:1.1.1.40]	00710 Carbon fixation in photosynthetic organisms [PATH:ath00710]	Energy metabolism	Arabidopsis thaliana
scaffold608_contigs=9:57149-62478	K00029	E1.1.1.40; malate dehydrogenase (oxaloacetate-decarboxylating)(NADP+) [EC:1.1.1.40]	00710 Carbon fixation in photosynthetic organisms [PATH:ath00710]	Energy metabolism	Arabidopsis thaliana
scaffold1182_contigs=8:453703-458425	K00029	E1.1.1.40; malate dehydrogenase (oxaloacetate-decarboxylating)(NADP+) [EC:1.1.1.40]	01200 Carbon metabolism [PATH:ath01200]	Metabolism	Arabidopsis thaliana
scaffold1182_contigs=8:454202-464450	K00029	E1.1.1.40; malate dehydrogenase (oxaloacetate-decarboxylating)(NADP+) [EC:1.1.1.40]	01200 Carbon metabolism [PATH:ath01200]	Metabolism	Arabidopsis thaliana
scaffold2568_contigs=17:793035-801360	K00029	E1.1.1.40; malate dehydrogenase (oxaloacetate-decarboxylating)(NADP+) [EC:1.1.1.40]	01200 Carbon metabolism [PATH:ath01200]	Metabolism	Arabidopsis thaliana
scaffold608_contigs=9:57149-62478	K00029	E1.1.1.40; malate dehydrogenase (oxaloacetate-decarboxylating)(NADP+) [EC:1.1.1.40]	01200 Carbon metabolism [PATH:ath01200]	Metabolism	Arabidopsis thaliana
scaffold1212_contigs=14:349868-351316	K00033	E1.1.1.44; 6-phosphogluconate dehydrogenase [EC:1.1.1.44]	00030 Pentose phosphate pathway [PATH:ath00030]	Carbohydrate metabolism	Arabidopsis thaliana
scaffold1292_contigs=11:57890-59356	K00033	E1.1.1.44; 6-phosphogluconate dehydrogenase [EC:1.1.1.44]	00030 Pentose phosphate pathway [PATH:ath00030]	Carbohydrate metabolism	Arabidopsis thaliana
scaffold1939_contigs=7:18720-20189	K00033	E1.1.1.44; 6-phosphogluconate dehydrogenase [EC:1.1.1.44]	00030 Pentose phosphate pathway [PATH:ath00030]	Carbohydrate metabolism	Arabidopsis thaliana
scaffold210_contigs=2:91415-93055	K00033	E1.1.1.44; 6-phosphogluconate dehydrogenase [EC:1.1.1.44]	00030 Pentose phosphate pathway [PATH:ath00030]	Carbohydrate metabolism	Arabidopsis thaliana
scaffold962_contigs=5:67583-69052	K00033	E1.1.1.44; 6-phosphogluconate dehydrogenase [EC:1.1.1.44]	00030 Pentose phosphate pathway [PATH:ath00030]	Carbohydrate metabolism	Arabidopsis thaliana
scaffold1212_contigs=14:349868-351316	K00033	E1.1.1.44; 6-phosphogluconate dehydrogenase [EC:1.1.1.44]	00480 Glutathione metabolism [PATH:ath00480]	Metabolism of other amino acids	Arabidopsis thaliana
scaffold1292_contigs=11:57890-59356	K00033	E1.1.1.44; 6-phosphogluconate dehydrogenase [EC:1.1.1.44]	00480 Glutathione metabolism [PATH:ath00480]	Metabolism of other amino acids	Arabidopsis thaliana
scaffold1939_contigs=7:18720-20189	K00033	E1.1.1.44; 6-phosphogluconate dehydrogenase [EC:1.1.1.44]	00480 Glutathione metabolism [PATH:ath00480]	Metabolism of other amino acids	Arabidopsis thaliana
scaffold210_contigs=2:91415-93055	K00033	E1.1.1.44; 6-phosphogluconate dehydrogenase [EC:1.1.1.44]	00480 Glutathione metabolism [PATH:ath00480]	Metabolism of other amino acids	Arabidopsis thaliana
scaffold962_contigs=5:67583-69052	K00033	E1.1.1.44; 6-phosphogluconate dehydrogenase [EC:1.1.1.44]	00480 Glutathione metabolism [PATH:ath00480]	Metabolism of other amino acids	Arabidopsis thaliana
scaffold1212_contigs=14:349868-351316	K00033	E1.1.1.44; 6-phosphogluconate dehydrogenase [EC:1.1.1.44]	01200 Carbon metabolism [PATH:ath01200]	Metabolism	Arabidopsis thaliana
scaffold1292_contigs=11:57890-59356	K00033	E1.1.1.44; 6-phosphogluconate dehydrogenase [EC:1.1.1.44]	01200 Carbon metabolism [PATH:ath01200]	Metabolism	Arabidopsis thaliana
scaffold1939_contigs=7:18720-20189	K00033	E1.1.1.44; 6-phosphogluconate dehydrogenase [EC:1.1.1.44]	01200 Carbon metabolism [PATH:ath01200]	Metabolism	Arabidopsis thaliana
scaffold210_contigs=2:91415-93055	K00033	E1.1.1.44; 6-phosphogluconate dehydrogenase [EC:1.1.1.44]	01200 Carbon metabolism [PATH:ath01200]	Metabolism	Arabidopsis thaliana
scaffold962_contigs=5:67583-69052	K00033	E1.1.1.44; 6-phosphogluconate dehydrogenase [EC:1.1.1.44]	01200 Carbon metabolism [PATH:ath01200]	Metabolism	Arabidopsis thaliana
scaffold2733_contigs=41:1472174-1475506	K00051	E1.1.1.82; malate dehydrogenase (NADP+) [EC:1.1.1.82]	00620 Pyruvate metabolism [PATH:ath00620]	Carbohydrate metabolism	Arabidopsis thaliana
scaffold2733_contigs=41:1472174-1475506	K00051	E1.1.1.82; malate dehydrogenase (NADP+) [EC:1.1.1.82]	00710 Carbon fixation in photosynthetic organisms [PATH:ath00710]	Energy metabolism	Arabidopsis thaliana
scaffold2456_contigs=4:131409-133094	K00423	E1.10.3.3; L-ascorbate oxidase [EC:1.10.3.3]	00053 Ascorbate and aldarate metabolism [PATH:ath00053]	Carbohydrate metabolism	Arabidopsis thaliana
scaffold2456_contigs=4:134378-136048	K00423	E1.10.3.3; L-ascorbate oxidase [EC:1.10.3.3]	00053 Ascorbate and aldarate metabolism [PATH:ath00053]	Carbohydrate metabolism	Arabidopsis thaliana
scaffold782_contigs=17:286333-288000	K00423	E1.10.3.3; L-ascorbate oxidase [EC:1.10.3.3]	00053 Ascorbate and aldarate metabolism [PATH:ath00053]	Carbohydrate metabolism	Arabidopsis thaliana
scaffold1357_contigs=25:61019-65257	K00434	E1.11.1.11; L-ascorbate peroxidase [EC:1.11.1.11]	00053 Ascorbate and aldarate metabolism [PATH:ath00053]	Carbohydrate metabolism	Arabidopsis thaliana
scaffold1647_contigs=32:198199-200659	K00434	E1.11.1.11; L-ascorbate peroxidase [EC:1.11.1.11]	00053 Ascorbate and aldarate metabolism [PATH:ath00053]	Carbohydrate metabolism	Arabidopsis thaliana
scaffold281_contigs=6:272694-275353	K00434	E1.11.1.11; L-ascorbate peroxidase [EC:1.11.1.11]	00053 Ascorbate and aldarate metabolism [PATH:ath00053]	Carbohydrate metabolism	Arabidopsis thaliana
scaffold397_contigs=5:41883-45323	K00434	E1.11.1.11; L-ascorbate peroxidase [EC:1.11.1.11]	00053 Ascorbate and aldarate metabolism [PATH:ath00053]	Carbohydrate metabolism	Arabidopsis thaliana
scaffold507_contigs=4:191196-195632	K00434	E1.11.1.11; L-ascorbate peroxidase [EC:1.11.1.11]	00053 Ascorbate and aldarate metabolism [PATH:ath00053]	Carbohydrate metabolism	Arabidopsis thaliana
scaffold507_contigs=4:192969-195632	K00434	E1.11.1.11; L-ascorbate peroxidase [EC:1.11.1.11]	00053 Ascorbate and aldarate metabolism [PATH:ath00053]	Carbohydrate metabolism	Arabidopsis thaliana
scaffold774_contigs=20:546703-550599	K00434	E1.11.1.11; L-ascorbate peroxidase [EC:1.11.1.11]	00053 Ascorbate and aldarate metabolism [PATH:ath00053]	Carbohydrate metabolism	Arabidopsis thaliana
scaffold834_contigs=26:87221-95032	K00434	E1.11.1.11; L-ascorbate peroxidase [EC:1.11.1.11]	00053 Ascorbate and aldarate metabolism [PATH:ath00053]	Carbohydrate metabolism	Arabidopsis thaliana
scaffold834_contigs=26:91168-95032	K00434	E1.11.1.11; L-ascorbate peroxidase [EC:1.11.1.11]	00053 Ascorbate and aldarate metabolism [PATH:ath00053]	Carbohydrate metabolism	Arabidopsis thaliana
scaffold1357_contigs=25:61019-65257	K00434	E1.11.1.11; L-ascorbate peroxidase [EC:1.11.1.11]	00480 Glutathione metabolism [PATH:ath00480]	Metabolism of other amino acids	Arabidopsis thaliana
scaffold1647_contigs=32:198199-200659	K00434	E1.11.1.11; L-ascorbate peroxidase [EC:1.11.1.11]	00480 Glutathione metabolism [PATH:ath00480]	Metabolism of other amino acids	Arabidopsis thaliana
scaffold281_contigs=6:272694-275353	K00434	E1.11.1.11; L-ascorbate peroxidase [EC:1.11.1.11]	00480 Glutathione metabolism [PATH:ath00480]	Metabolism of other amino acids	Arabidopsis thaliana
scaffold397_contigs=5:41883-45323	K00434	E1.11.1.11; L-ascorbate peroxidase [EC:1.11.1.11]	00480 Glutathione metabolism [PATH:ath00480]	Metabolism of other amino acids	Arabidopsis thaliana
scaffold507_contigs=4:191196-195632	K00434	E1.11.1.11; L-ascorbate peroxidase [EC:1.11.1.11]	00480 Glutathione metabolism [PATH:ath00480]	Metabolism of other amino acids	Arabidopsis thaliana
scaffold507_contigs=4:192969-195632	K00434	E1.11.1.11; L-ascorbate peroxidase [EC:1.11.1.11]	00480 Glutathione metabolism [PATH:ath00480]	Metabolism of other amino acids	Arabidopsis thaliana
scaffold774_contigs=20:546703-550599	K00434	E1.11.1.11; L-ascorbate peroxidase [EC:1.11.1.11]	00480 Glutathione metabolism [PATH:ath00480]	Metabolism of other amino acids	Arabidopsis thaliana
scaffold834_contigs=26:87221-95032	K00434	E1.11.1.11; L-ascorbate peroxidase [EC:1.11.1.11]	00480 Glutathione metabolism [PATH:ath00480]	Metabolism of other amino acids	Arabidopsis thaliana
scaffold834_contigs=26:91168-95032	K00434	E1.11.1.11; L-ascorbate peroxidase [EC:1.11.1.11]	00480 Glutathione metabolism [PATH:ath00480]	Metabolism of other amino acids	Arabidopsis thaliana
scaffold1101_contigs=16:500754-501892	K00430	E1.11.1.7; peroxidase [EC:1.11.1.7]	00360 Phenylalanine metabolism [PATH:ath00360]	Amino acid metabolism	Arabidopsis thaliana
scaffold1136_contigs=7:278265-280449	K00430	E1.11.1.7; peroxidase [EC:1.11.1.7]	00360 Phenylalanine metabolism [PATH:ath00360]	Amino acid metabolism	Arabidopsis thaliana
scaffold1160_contigs=8:57639-59117	K00430	E1.11.1.7; peroxidase [EC:1.11.1.7]	00360 Phenylalanine metabolism [PATH:ath00360]	Amino acid metabolism	Arabidopsis thaliana
scaffold1196_contigs=5:31253-32845	K00430	E1.11.1.7; peroxidase [EC:1.11.1.7]	00360 Phenylalanine metabolism [PATH:ath00360]	Amino acid metabolism	Arabidopsis thaliana
scaffold1196_contigs=5:90469-92657	K00430	E1.11.1.7; peroxidase [EC:1.11.1.7]	00360 Phenylalanine metabolism [PATH:ath00360]	Amino acid metabolism	Arabidopsis thaliana
scaffold1305_contigs=4:59002-60129	K00430	E1.11.1.7; peroxidase [EC:1.11.1.7]	00360 Phenylalanine metabolism [PATH:ath00360]	Amino acid metabolism	Arabidopsis thaliana
scaffold1305_contigs=4:59137-60129	K00430	E1.11.1.7; peroxidase [EC:1.11.1.7]	00360 Phenylalanine metabolism [PATH:ath00360]	Amino acid metabolism	Arabidopsis thaliana
scaffold1343_contigs=14:336391-339793	K00430	E1.11.1.7; peroxidase [EC:1.11.1.7]	00360 Phenylalanine metabolism [PATH:ath00360]	Amino acid metabolism	Arabidopsis thaliana
scaffold1378_contigs=1:16459-17691	K00430	E1.11.1.7; peroxidase [EC:1.11.1.7]	00360 Phenylalanine metabolism [PATH:ath00360]	Amino acid metabolism	Arabidopsis thaliana
scaffold1442_contigs=17:139899-141079	K00430	E1.11.1.7; peroxidase [EC:1.11.1.7]	00360 Phenylalanine metabolism [PATH:ath00360]	Amino acid metabolism	Arabidopsis thaliana
scaffold1616_contigs=7:79125-80135	K00430	E1.11.1.7; peroxidase [EC:1.11.1.7]	00360 Phenylalanine metabolism [PATH:ath00360]	Amino acid metabolism	Arabidopsis thaliana
scaffold1968_contigs=1:2517-3928	K00430	E1.11.1.7; peroxidase [EC:1.11.1.7]	00360 Phenylalanine metabolism [PATH:ath00360]	Amino acid metabolism	Arabidopsis thaliana
scaffold203_contigs=2:19906-28821	K00430	E1.11.1.7; peroxidase [EC:1.11.1.7]	00360 Phenylalanine metabolism [PATH:ath00360]	Amino acid metabolism	Arabidopsis thaliana
scaffold203_contigs=2:27552-28821	K00430	E1.11.1.7; peroxidase [EC:1.11.1.7]	00360 Phenylalanine metabolism [PATH:ath00360]	Amino acid metabolism	Arabidopsis thaliana
scaffold247_contigs=8:106182-107660	K00430	E1.11.1.7; peroxidase [EC:1.11.1.7]	00360 Phenylalanine metabolism [PATH:ath00360]	Amino acid metabolism	Arabidopsis thaliana
scaffold2515_contigs=14:87039-89819	K00430	E1.11.1.7; peroxidase [EC:1.11.1.7]	00360 Phenylalanine metabolism [PATH:ath00360]	Amino acid metabolism	Arabidopsis thaliana
scaffold2753_contigs=11:128681-130320	K00430	E1.11.1.7; peroxidase [EC:1.11.1.7]	00360 Phenylalanine metabolism [PATH:ath00360]	Amino acid metabolism	Arabidopsis thaliana
scaffold2829_contigs=1:69256-70774	K00430	E1.11.1.7; peroxidase [EC:1.11.1.7]	00360 Phenylalanine metabolism [PATH:ath00360]	Amino acid metabolism	Arabidopsis thaliana
scaffold2868_contigs=1:33523-34715	K00430	E1.11.1.7; peroxidase [EC:1.11.1.7]	00360 Phenylalanine metabolism [PATH:ath00360]	Amino acid metabolism	Arabidopsis thaliana
scaffold313_contigs=6:49867-52125	K00430	E1.11.1.7; peroxidase [EC:1.11.1.7]	00360 Phenylalanine metabolism [PATH:ath00360]	Amino acid metabolism	Arabidopsis thaliana
scaffold765_contigs=9:46237-47761	K00430	E1.11.1.7; peroxidase [EC:1.11.1.7]	00360 Phenylalanine metabolism [PATH:ath00360]	Amino acid metabolism	Arabidopsis thaliana
scaffold783_contigs=5:112799-114629	K00430	E1.11.1.7; peroxidase [EC:1.11.1.7]	00360 Phenylalanine metabolism [PATH:ath00360]	Amino acid metabolism	Arabidopsis thaliana
scaffold853_contigs=13:78620-80948	K00430	E1.11.1.7; peroxidase [EC:1.11.1.7]	00360 Phenylalanine metabolism [PATH:ath00360]	Amino acid metabolism	Arabidopsis thaliana
scaffold864_contigs=13:598991-600001	K00430	E1.11.1.7; peroxidase [EC:1.11.1.7]	00360 Phenylalanine metabolism [PATH:ath00360]	Amino acid metabolism	Arabidopsis thaliana
scaffold927_contigs=11:102068-103856	K00430	E1.11.1.7; peroxidase [EC:1.11.1.7]	00360 Phenylalanine metabolism [PATH:ath00360]	Amino acid metabolism	Arabidopsis thaliana
scaffold1101_contigs=16:500754-501892	K00430	E1.11.1.7; peroxidase [EC:1.11.1.7]	00940 Phenylpropanoid biosynthesis [PATH:ath00940]	Biosynthesis of other secondary metabolites	Arabidopsis thaliana
scaffold1136_contigs=7:278265-280449	K00430	E1.11.1.7; peroxidase [EC:1.11.1.7]	00940 Phenylpropanoid biosynthesis [PATH:ath00940]	Biosynthesis of other secondary metabolites	Arabidopsis thaliana
scaffold1160_contigs=8:57639-59117	K00430	E1.11.1.7; peroxidase [EC:1.11.1.7]	00940 Phenylpropanoid biosynthesis [PATH:ath00940]	Biosynthesis of other secondary metabolites	Arabidopsis thaliana
scaffold1196_contigs=5:31253-32845	K00430	E1.11.1.7; peroxidase [EC:1.11.1.7]	00940 Phenylpropanoid biosynthesis [PATH:ath00940]	Biosynthesis of other secondary metabolites	Arabidopsis thaliana
scaffold1196_contigs=5:90469-92657	K00430	E1.11.1.7; peroxidase [EC:1.11.1.7]	00940 Phenylpropanoid biosynthesis [PATH:ath00940]	Biosynthesis of other secondary metabolites	Arabidopsis thaliana
scaffold1305_contigs=4:59002-60129	K00430	E1.11.1.7; peroxidase [EC:1.11.1.7]	00940 Phenylpropanoid biosynthesis [PATH:ath00940]	Biosynthesis of other secondary metabolites	Arabidopsis thaliana
scaffold1305_contigs=4:59137-60129	K00430	E1.11.1.7; peroxidase [EC:1.11.1.7]	00940 Phenylpropanoid biosynthesis [PATH:ath00940]	Biosynthesis of other secondary metabolites	Arabidopsis thaliana
scaffold1343_contigs=14:336391-339793	K00430	E1.11.1.7; peroxidase [EC:1.11.1.7]	00940 Phenylpropanoid biosynthesis [PATH:ath00940]	Biosynthesis of other secondary metabolites	Arabidopsis thaliana
scaffold1378_contigs=1:16459-17691	K00430	E1.11.1.7; peroxidase [EC:1.11.1.7]	00940 Phenylpropanoid biosynthesis [PATH:ath00940]	Biosynthesis of other secondary metabolites	Arabidopsis thaliana
scaffold1442_contigs=17:139899-141079	K00430	E1.11.1.7; peroxidase [EC:1.11.1.7]	00940 Phenylpropanoid biosynthesis [PATH:ath00940]	Biosynthesis of other secondary metabolites	Arabidopsis thaliana
scaffold1616_contigs=7:79125-80135	K00430	E1.11.1.7; peroxidase [EC:1.11.1.7]	00940 Phenylpropanoid biosynthesis [PATH:ath00940]	Biosynthesis of other secondary metabolites	Arabidopsis thaliana
scaffold1968_contigs=1:2517-3928	K00430	E1.11.1.7; peroxidase [EC:1.11.1.7]	00940 Phenylpropanoid biosynthesis [PATH:ath00940]	Biosynthesis of other secondary metabolites	Arabidopsis thaliana
scaffold203_contigs=2:19906-28821	K00430	E1.11.1.7; peroxidase [EC:1.11.1.7]	00940 Phenylpropanoid biosynthesis [PATH:ath00940]	Biosynthesis of other secondary metabolites	Arabidopsis thaliana
scaffold203_contigs=2:27552-28821	K00430	E1.11.1.7; peroxidase [EC:1.11.1.7]	00940 Phenylpropanoid biosynthesis [PATH:ath00940]	Biosynthesis of other secondary metabolites	Arabidopsis thaliana
scaffold247_contigs=8:106182-107660	K00430	E1.11.1.7; peroxidase [EC:1.11.1.7]	00940 Phenylpropanoid biosynthesis [PATH:ath00940]	Biosynthesis of other secondary metabolites	Arabidopsis thaliana
scaffold2515_contigs=14:87039-89819	K00430	E1.11.1.7; peroxidase [EC:1.11.1.7]	00940 Phenylpropanoid biosynthesis [PATH:ath00940]	Biosynthesis of other secondary metabolites	Arabidopsis thaliana
scaffold2753_contigs=11:128681-130320	K00430	E1.11.1.7; peroxidase [EC:1.11.1.7]	00940 Phenylpropanoid biosynthesis [PATH:ath00940]	Biosynthesis of other secondary metabolites	Arabidopsis thaliana
scaffold2829_contigs=1:69256-70774	K00430	E1.11.1.7; peroxidase [EC:1.11.1.7]	00940 Phenylpropanoid biosynthesis [PATH:ath00940]	Biosynthesis of other secondary metabolites	Arabidopsis thaliana
scaffold2868_contigs=1:33523-34715	K00430	E1.11.1.7; peroxidase [EC:1.11.1.7]	00940 Phenylpropanoid biosynthesis [PATH:ath00940]	Biosynthesis of other secondary metabolites	Arabidopsis thaliana
scaffold313_contigs=6:49867-52125	K00430	E1.11.1.7; peroxidase [EC:1.11.1.7]	00940 Phenylpropanoid biosynthesis [PATH:ath00940]	Biosynthesis of other secondary metabolites	Arabidopsis thaliana
scaffold765_contigs=9:46237-47761	K00430	E1.11.1.7; peroxidase [EC:1.11.1.7]	00940 Phenylpropanoid biosynthesis [PATH:ath00940]	Biosynthesis of other secondary metabolites	Arabidopsis thaliana
scaffold783_contigs=5:112799-114629	K00430	E1.11.1.7; peroxidase [EC:1.11.1.7]	00940 Phenylpropanoid biosynthesis [PATH:ath00940]	Biosynthesis of other secondary metabolites	Arabidopsis thaliana
scaffold853_contigs=13:78620-80948	K00430	E1.11.1.7; peroxidase [EC:1.11.1.7]	00940 Phenylpropanoid biosynthesis [PATH:ath00940]	Biosynthesis of other secondary metabolites	Arabidopsis thaliana
scaffold864_contigs=13:598991-600001	K00430	E1.11.1.7; peroxidase [EC:1.11.1.7]	00940 Phenylpropanoid biosynthesis [PATH:ath00940]	Biosynthesis of other secondary metabolites	Arabidopsis thaliana
scaffold927_contigs=11:102068-103856	K00430	E1.11.1.7; peroxidase [EC:1.11.1.7]	00940 Phenylpropanoid biosynthesis [PATH:ath00940]	Biosynthesis of other secondary metabolites	Arabidopsis thaliana
scaffold1181_contigs=35:332381-333336	K00432	E1.11.1.9; glutathione peroxidase [EC:1.11.1.9]	00480 Glutathione metabolism [PATH:ath00480]	Metabolism of other amino acids	Arabidopsis thaliana
scaffold1193_contigs=15:296842-306765	K00432	E1.11.1.9; glutathione peroxidase [EC:1.11.1.9]	00480 Glutathione metabolism [PATH:ath00480]	Metabolism of other amino acids	Arabidopsis thaliana
scaffold1193_contigs=15:303935-306765	K00432	E1.11.1.9; glutathione peroxidase [EC:1.11.1.9]	00480 Glutathione metabolism [PATH:ath00480]	Metabolism of other amino acids	Arabidopsis thaliana
scaffold2508_contigs=3:57958-63862	K00432	E1.11.1.9; glutathione peroxidase [EC:1.11.1.9]	00480 Glutathione metabolism [PATH:ath00480]	Metabolism of other amino acids	Arabidopsis thaliana
scaffold2618_contigs=26:807127-810767	K00432	E1.11.1.9; glutathione peroxidase [EC:1.11.1.9]	00480 Glutathione metabolism [PATH:ath00480]	Metabolism of other amino acids	Arabidopsis thaliana
scaffold2618_contigs=26:807238-810767	K00432	E1.11.1.9; glutathione peroxidase [EC:1.11.1.9]	00480 Glutathione metabolism [PATH:ath00480]	Metabolism of other amino acids	Arabidopsis thaliana
scaffold280_contigs=12:46759-50521	K00432	E1.11.1.9; glutathione peroxidase [EC:1.11.1.9]	00480 Glutathione metabolism [PATH:ath00480]	Metabolism of other amino acids	Arabidopsis thaliana
scaffold280_contigs=12:46775-50521	K00432	E1.11.1.9; glutathione peroxidase [EC:1.11.1.9]	00480 Glutathione metabolism [PATH:ath00480]	Metabolism of other amino acids	Arabidopsis thaliana
scaffold344_contigs=14:282653-286342	K00432	E1.11.1.9; glutathione peroxidase [EC:1.11.1.9]	00480 Glutathione metabolism [PATH:ath00480]	Metabolism of other amino acids	Arabidopsis thaliana
scaffold1181_contigs=35:332381-333336	K00432	E1.11.1.9; glutathione peroxidase [EC:1.11.1.9]	00590 Arachidonic acid metabolism [PATH:ath00590]	Lipid metabolism	Arabidopsis thaliana
scaffold1193_contigs=15:296842-306765	K00432	E1.11.1.9; glutathione peroxidase [EC:1.11.1.9]	00590 Arachidonic acid metabolism [PATH:ath00590]	Lipid metabolism	Arabidopsis thaliana
scaffold1193_contigs=15:303935-306765	K00432	E1.11.1.9; glutathione peroxidase [EC:1.11.1.9]	00590 Arachidonic acid metabolism [PATH:ath00590]	Lipid metabolism	Arabidopsis thaliana
scaffold2508_contigs=3:57958-63862	K00432	E1.11.1.9; glutathione peroxidase [EC:1.11.1.9]	00590 Arachidonic acid metabolism [PATH:ath00590]	Lipid metabolism	Arabidopsis thaliana
scaffold2618_contigs=26:807127-810767	K00432	E1.11.1.9; glutathione peroxidase [EC:1.11.1.9]	00590 Arachidonic acid metabolism [PATH:ath00590]	Lipid metabolism	Arabidopsis thaliana
scaffold2618_contigs=26:807238-810767	K00432	E1.11.1.9; glutathione peroxidase [EC:1.11.1.9]	00590 Arachidonic acid metabolism [PATH:ath00590]	Lipid metabolism	Arabidopsis thaliana
scaffold280_contigs=12:46759-50521	K00432	E1.11.1.9; glutathione peroxidase [EC:1.11.1.9]	00590 Arachidonic acid metabolism [PATH:ath00590]	Lipid metabolism	Arabidopsis thaliana
scaffold280_contigs=12:46775-50521	K00432	E1.11.1.9; glutathione peroxidase [EC:1.11.1.9]	00590 Arachidonic acid metabolism [PATH:ath00590]	Lipid metabolism	Arabidopsis thaliana
scaffold344_contigs=14:282653-286342	K00432	E1.11.1.9; glutathione peroxidase [EC:1.11.1.9]	00590 Arachidonic acid metabolism [PATH:ath00590]	Lipid metabolism	Arabidopsis thaliana
scaffold1039_contigs=7:193170-196422	K00517	E1.14.-.-	00903 Limonene and pinene degradation [PATH:ath00903]	Metabolism of terpenoids and polyketides	Arabidopsis thaliana
scaffold1826_contigs=6:98428-99951	K00517	E1.14.-.-	00903 Limonene and pinene degradation [PATH:ath00903]	Metabolism of terpenoids and polyketides	Arabidopsis thaliana
scaffold2183_contigs=22:459904-461442	K00517	E1.14.-.-	00903 Limonene and pinene degradation [PATH:ath00903]	Metabolism of terpenoids and polyketides	Arabidopsis thaliana
scaffold2618_contigs=26:111538-113310	K00517	E1.14.-.-	00903 Limonene and pinene degradation [PATH:ath00903]	Metabolism of terpenoids and polyketides	Arabidopsis thaliana
scaffold2680_contigs=8:209792-211505	K00517	E1.14.-.-	00903 Limonene and pinene degradation [PATH:ath00903]	Metabolism of terpenoids and polyketides	Arabidopsis thaliana
scaffold2688_contigs=4:134428-136520	K00517	E1.14.-.-	00903 Limonene and pinene degradation [PATH:ath00903]	Metabolism of terpenoids and polyketides	Arabidopsis thaliana
scaffold2780_contigs=1:21752-23462	K00517	E1.14.-.-	00903 Limonene and pinene degradation [PATH:ath00903]	Metabolism of terpenoids and polyketides	Arabidopsis thaliana
scaffold2871_contigs=1:10332-11896	K00517	E1.14.-.-	00903 Limonene and pinene degradation [PATH:ath00903]	Metabolism of terpenoids and polyketides	Arabidopsis thaliana
scaffold302_contigs=12:50586-52244	K00517	E1.14.-.-	00903 Limonene and pinene degradation [PATH:ath00903]	Metabolism of terpenoids and polyketides	Arabidopsis thaliana
scaffold515_contigs=6:158393-159892	K00517	E1.14.-.-	00903 Limonene and pinene degradation [PATH:ath00903]	Metabolism of terpenoids and polyketides	Arabidopsis thaliana
scaffold538_contigs=15:97213-100210	K00517	E1.14.-.-	00903 Limonene and pinene degradation [PATH:ath00903]	Metabolism of terpenoids and polyketides	Arabidopsis thaliana
scaffold619_contigs=14:368567-369781	K00517	E1.14.-.-	00903 Limonene and pinene degradation [PATH:ath00903]	Metabolism of terpenoids and polyketides	Arabidopsis thaliana
scaffold1039_contigs=7:193170-196422	K00517	E1.14.-.-	00945 Stilbenoid, diarylheptanoid and gingerol biosynthesis [PATH:ath00945]	Biosynthesis of other secondary metabolites	Arabidopsis thaliana
scaffold1826_contigs=6:98428-99951	K00517	E1.14.-.-	00945 Stilbenoid, diarylheptanoid and gingerol biosynthesis [PATH:ath00945]	Biosynthesis of other secondary metabolites	Arabidopsis thaliana
scaffold2183_contigs=22:459904-461442	K00517	E1.14.-.-	00945 Stilbenoid, diarylheptanoid and gingerol biosynthesis [PATH:ath00945]	Biosynthesis of other secondary metabolites	Arabidopsis thaliana
scaffold2618_contigs=26:111538-113310	K00517	E1.14.-.-	00945 Stilbenoid, diarylheptanoid and gingerol biosynthesis [PATH:ath00945]	Biosynthesis of other secondary metabolites	Arabidopsis thaliana
scaffold2680_contigs=8:209792-211505	K00517	E1.14.-.-	00945 Stilbenoid, diarylheptanoid and gingerol biosynthesis [PATH:ath00945]	Biosynthesis of other secondary metabolites	Arabidopsis thaliana
scaffold2688_contigs=4:134428-136520	K00517	E1.14.-.-	00945 Stilbenoid, diarylheptanoid and gingerol biosynthesis [PATH:ath00945]	Biosynthesis of other secondary metabolites	Arabidopsis thaliana
scaffold2780_contigs=1:21752-23462	K00517	E1.14.-.-	00945 Stilbenoid, diarylheptanoid and gingerol biosynthesis [PATH:ath00945]	Biosynthesis of other secondary metabolites	Arabidopsis thaliana
scaffold2871_contigs=1:10332-11896	K00517	E1.14.-.-	00945 Stilbenoid, diarylheptanoid and gingerol biosynthesis [PATH:ath00945]	Biosynthesis of other secondary metabolites	Arabidopsis thaliana
scaffold302_contigs=12:50586-52244	K00517	E1.14.-.-	00945 Stilbenoid, diarylheptanoid and gingerol biosynthesis [PATH:ath00945]	Biosynthesis of other secondary metabolites	Arabidopsis thaliana
scaffold515_contigs=6:158393-159892	K00517	E1.14.-.-	00945 Stilbenoid, diarylheptanoid and gingerol biosynthesis [PATH:ath00945]	Biosynthesis of other secondary metabolites	Arabidopsis thaliana
scaffold538_contigs=15:97213-100210	K00517	E1.14.-.-	00945 Stilbenoid, diarylheptanoid and gingerol biosynthesis [PATH:ath00945]	Biosynthesis of other secondary metabolites	Arabidopsis thaliana
scaffold619_contigs=14:368567-369781	K00517	E1.14.-.-	00945 Stilbenoid, diarylheptanoid and gingerol biosynthesis [PATH:ath00945]	Biosynthesis of other secondary metabolites	Arabidopsis thaliana
scaffold1864_contigs=28:196353-197720	K05282	E1.14.11.12; gibberellin 20-oxidase [EC:1.14.11.12]	00904 Diterpenoid biosynthesis [PATH:ath00904]	Metabolism of terpenoids and polyketides	Arabidopsis thaliana
scaffold2303_contigs=18:405142-406787	K04125	E1.14.11.13; gibberellin 2-oxidase [EC:1.14.11.13]	00904 Diterpenoid biosynthesis [PATH:ath00904]	Metabolism of terpenoids and polyketides	Arabidopsis thaliana
scaffold2650_contigs=9:253766-255766	K04125	E1.14.11.13; gibberellin 2-oxidase [EC:1.14.11.13]	00904 Diterpenoid biosynthesis [PATH:ath00904]	Metabolism of terpenoids and polyketides	Arabidopsis thaliana
scaffold1962_contigs=17:842792-843997	K04124	E1.14.11.15; gibberellin 3-beta-dioxygenase [EC:1.14.11.15]	00904 Diterpenoid biosynthesis [PATH:ath00904]	Metabolism of terpenoids and polyketides	Arabidopsis thaliana
scaffold1892_contigs=29:58153-58755	K05277	E1.14.11.19; leucoanthocyanidin dioxygenase [EC:1.14.11.19]	00941 Flavonoid biosynthesis [PATH:ath00941]	Biosynthesis of other secondary metabolites	Arabidopsis thaliana
scaffold1152_contigs=9:370798-381411	K00472	E1.14.11.2; prolyl 4-hydroxylase [EC:1.14.11.2]	00330 Arginine and proline metabolism [PATH:ath00330]	Amino acid metabolism	Arabidopsis thaliana
scaffold1152_contigs=9:372047-381411	K00472	E1.14.11.2; prolyl 4-hydroxylase [EC:1.14.11.2]	00330 Arginine and proline metabolism [PATH:ath00330]	Amino acid metabolism	Arabidopsis thaliana
scaffold1326_contigs=8:250587-253614	K00472	E1.14.11.2; prolyl 4-hydroxylase [EC:1.14.11.2]	00330 Arginine and proline metabolism [PATH:ath00330]	Amino acid metabolism	Arabidopsis thaliana
scaffold1616_contigs=7:18476-24620	K00472	E1.14.11.2; prolyl 4-hydroxylase [EC:1.14.11.2]	00330 Arginine and proline metabolism [PATH:ath00330]	Amino acid metabolism	Arabidopsis thaliana
scaffold1937_contigs=11:392622-395824	K00472	E1.14.11.2; prolyl 4-hydroxylase [EC:1.14.11.2]	00330 Arginine and proline metabolism [PATH:ath00330]	Amino acid metabolism	Arabidopsis thaliana
scaffold1970_contigs=14:369390-375889	K00472	E1.14.11.2; prolyl 4-hydroxylase [EC:1.14.11.2]	00330 Arginine and proline metabolism [PATH:ath00330]	Amino acid metabolism	Arabidopsis thaliana
scaffold561_contigs=10:19929-26243	K00472	E1.14.11.2; prolyl 4-hydroxylase [EC:1.14.11.2]	00330 Arginine and proline metabolism [PATH:ath00330]	Amino acid metabolism	Arabidopsis thaliana
scaffold561_contigs=10:20610-26243	K00472	E1.14.11.2; prolyl 4-hydroxylase [EC:1.14.11.2]	00330 Arginine and proline metabolism [PATH:ath00330]	Amino acid metabolism	Arabidopsis thaliana
scaffold864_contigs=13:400459-403321	K00472	E1.14.11.2; prolyl 4-hydroxylase [EC:1.14.11.2]	00330 Arginine and proline metabolism [PATH:ath00330]	Amino acid metabolism	Arabidopsis thaliana
scaffold864_contigs=13:401918-409725	K00472	E1.14.11.2; prolyl 4-hydroxylase [EC:1.14.11.2]	00330 Arginine and proline metabolism [PATH:ath00330]	Amino acid metabolism	Arabidopsis thaliana
scaffold728_contigs=3:995-2182	K00475	E1.14.11.9; naringenin 3-dioxygenase [EC:1.14.11.9]	00941 Flavonoid biosynthesis [PATH:ath00941]	Biosynthesis of other secondary metabolites	Arabidopsis thaliana
scaffold2183_contigs=22:205735-207599	K05280	E1.14.13.21; flavonoid 3'-monooxygenase [EC:1.14.13.21]	00941 Flavonoid biosynthesis [PATH:ath00941]	Biosynthesis of other secondary metabolites	Arabidopsis thaliana
scaffold325_contigs=5:153830-157631	K05280	E1.14.13.21; flavonoid 3'-monooxygenase [EC:1.14.13.21]	00941 Flavonoid biosynthesis [PATH:ath00941]	Biosynthesis of other secondary metabolites	Arabidopsis thaliana
scaffold2183_contigs=22:205735-207599	K05280	E1.14.13.21; flavonoid 3'-monooxygenase [EC:1.14.13.21]	00944 Flavone and flavonol biosynthesis [PATH:ath00944]	Biosynthesis of other secondary metabolites	Arabidopsis thaliana
scaffold325_contigs=5:153830-157631	K05280	E1.14.13.21; flavonoid 3'-monooxygenase [EC:1.14.13.21]	00944 Flavone and flavonol biosynthesis [PATH:ath00944]	Biosynthesis of other secondary metabolites	Arabidopsis thaliana
scaffold1613_contigs=9:248541-251852	K04122	E1.14.13.78; ent-kaurene oxidase [EC:1.14.13.78]	00904 Diterpenoid biosynthesis [PATH:ath00904]	Metabolism of terpenoids and polyketides	Arabidopsis thaliana
scaffold1982_contigs=6:164461-166516	K04035	E1.14.13.81; magnesium-protoporphyrin IX monomethyl ester (oxidative) cyclase [EC:1.14.13.81]	00860 Porphyrin and chlorophyll metabolism [PATH:ath00860]	Metabolism of cofactors and vitamins	Arabidopsis thaliana
scaffold720_contigs=9:267340-269285	K04035	E1.14.13.81; magnesium-protoporphyrin IX monomethyl ester (oxidative) cyclase [EC:1.14.13.81]	00860 Porphyrin and chlorophyll metabolism [PATH:ath00860]	Metabolism of cofactors and vitamins	Arabidopsis thaliana
scaffold1848_contigs=19:211192-213815	K09843	E1.14.13.93; (+)-abscisic acid 8'-hydroxylase [EC:1.14.13.93]	00906 Carotenoid biosynthesis [PATH:ath00906]	Metabolism of terpenoids and polyketides	Arabidopsis thaliana
scaffold2485_contigs=8:138877-145783	K09843	E1.14.13.93; (+)-abscisic acid 8'-hydroxylase [EC:1.14.13.93]	00906 Carotenoid biosynthesis [PATH:ath00906]	Metabolism of terpenoids and polyketides	Arabidopsis thaliana
scaffold2485_contigs=8:143575-145789	K09843	E1.14.13.93; (+)-abscisic acid 8'-hydroxylase [EC:1.14.13.93]	00906 Carotenoid biosynthesis [PATH:ath00906]	Metabolism of terpenoids and polyketides	Arabidopsis thaliana
scaffold2618_contigs=26:331463-333639	K09843	E1.14.13.93; (+)-abscisic acid 8'-hydroxylase [EC:1.14.13.93]	00906 Carotenoid biosynthesis [PATH:ath00906]	Metabolism of terpenoids and polyketides	Arabidopsis thaliana
scaffold384_contigs=11:95736-97773	K09843	E1.14.13.93; (+)-abscisic acid 8'-hydroxylase [EC:1.14.13.93]	00906 Carotenoid biosynthesis [PATH:ath00906]	Metabolism of terpenoids and polyketides	Arabidopsis thaliana
scaffold2222_contigs=6:78978-80508	K05933	E1.14.17.4; aminocyclopropanecarboxylate oxidase [EC:1.14.17.4]	00270 Cysteine and methionine metabolism [PATH:ath00270]	Amino acid metabolism	Arabidopsis thaliana
scaffold2763_contigs=1:29119-30286	K05933	E1.14.17.4; aminocyclopropanecarboxylate oxidase [EC:1.14.17.4]	00270 Cysteine and methionine metabolism [PATH:ath00270]	Amino acid metabolism	Arabidopsis thaliana
scaffold714_contigs=9:12549-13662	K05933	E1.14.17.4; aminocyclopropanecarboxylate oxidase [EC:1.14.17.4]	00270 Cysteine and methionine metabolism [PATH:ath00270]	Amino acid metabolism	Arabidopsis thaliana
scaffold714_contigs=9:12573-13662	K05933	E1.14.17.4; aminocyclopropanecarboxylate oxidase [EC:1.14.17.4]	00270 Cysteine and methionine metabolism [PATH:ath00270]	Amino acid metabolism	Arabidopsis thaliana
scaffold2709_contigs=16:225430-231744	K03527	E1.17.1.2; 4-hydroxy-3-methylbut-2-enyl diphosphate reductase [EC:1.17.1.2]	00900 Terpenoid backbone biosynthesis [PATH:ath00900]	Metabolism of terpenoids and polyketides	Arabidopsis thaliana
scaffold2709_contigs=16:228803-231744	K03527	E1.17.1.2; 4-hydroxy-3-methylbut-2-enyl diphosphate reductase [EC:1.17.1.2]	00900 Terpenoid backbone biosynthesis [PATH:ath00900]	Metabolism of terpenoids and polyketides	Arabidopsis thaliana
scaffold727_contigs=8:91627-94770	K03527	E1.17.1.2; 4-hydroxy-3-methylbut-2-enyl diphosphate reductase [EC:1.17.1.2]	00900 Terpenoid backbone biosynthesis [PATH:ath00900]	Metabolism of terpenoids and polyketides	Arabidopsis thaliana
scaffold2733_contigs=41:400358-409847	K03526	E1.17.7.1; (E)-4-hydroxy-3-methylbut-2-enyl-diphosphate synthase [EC:1.17.7.1]	00900 Terpenoid backbone biosynthesis [PATH:ath00900]	Metabolism of terpenoids and polyketides	Arabidopsis thaliana
scaffold1971_contigs=11:345666-349040	K00128	E1.2.1.3; aldehyde dehydrogenase (NAD+) [EC:1.2.1.3]	00010 Glycolysis / Gluconeogenesis [PATH:ath00010]	Carbohydrate metabolism	Arabidopsis thaliana
scaffold2060_contigs=14:199112-201818	K00128	E1.2.1.3; aldehyde dehydrogenase (NAD+) [EC:1.2.1.3]	00010 Glycolysis / Gluconeogenesis [PATH:ath00010]	Carbohydrate metabolism	Arabidopsis thaliana
scaffold957_contigs=5:29904-34356	K00128	E1.2.1.3; aldehyde dehydrogenase (NAD+) [EC:1.2.1.3]	00010 Glycolysis / Gluconeogenesis [PATH:ath00010]	Carbohydrate metabolism	Arabidopsis thaliana
scaffold957_contigs=5:36061-38052	K00128	E1.2.1.3; aldehyde dehydrogenase (NAD+) [EC:1.2.1.3]	00010 Glycolysis / Gluconeogenesis [PATH:ath00010]	Carbohydrate metabolism	Arabidopsis thaliana
scaffold959_contigs=1:40630-44110	K00128	E1.2.1.3; aldehyde dehydrogenase (NAD+) [EC:1.2.1.3]	00010 Glycolysis / Gluconeogenesis [PATH:ath00010]	Carbohydrate metabolism	Arabidopsis thaliana
scaffold1971_contigs=11:345666-349040	K00128	E1.2.1.3; aldehyde dehydrogenase (NAD+) [EC:1.2.1.3]	00040 Pentose and glucuronate interconversions [PATH:ath00040]	Carbohydrate metabolism	Arabidopsis thaliana
scaffold2060_contigs=14:199112-201818	K00128	E1.2.1.3; aldehyde dehydrogenase (NAD+) [EC:1.2.1.3]	00040 Pentose and glucuronate interconversions [PATH:ath00040]	Carbohydrate metabolism	Arabidopsis thaliana
scaffold957_contigs=5:29904-34356	K00128	E1.2.1.3; aldehyde dehydrogenase (NAD+) [EC:1.2.1.3]	00040 Pentose and glucuronate interconversions [PATH:ath00040]	Carbohydrate metabolism	Arabidopsis thaliana
scaffold957_contigs=5:36061-38052	K00128	E1.2.1.3; aldehyde dehydrogenase (NAD+) [EC:1.2.1.3]	00040 Pentose and glucuronate interconversions [PATH:ath00040]	Carbohydrate metabolism	Arabidopsis thaliana
scaffold959_contigs=1:40630-44110	K00128	E1.2.1.3; aldehyde dehydrogenase (NAD+) [EC:1.2.1.3]	00040 Pentose and glucuronate interconversions [PATH:ath00040]	Carbohydrate metabolism	Arabidopsis thaliana
scaffold1971_contigs=11:345666-349040	K00128	E1.2.1.3; aldehyde dehydrogenase (NAD+) [EC:1.2.1.3]	00053 Ascorbate and aldarate metabolism [PATH:ath00053]	Carbohydrate metabolism	Arabidopsis thaliana
scaffold2060_contigs=14:199112-201818	K00128	E1.2.1.3; aldehyde dehydrogenase (NAD+) [EC:1.2.1.3]	00053 Ascorbate and aldarate metabolism [PATH:ath00053]	Carbohydrate metabolism	Arabidopsis thaliana
scaffold957_contigs=5:29904-34356	K00128	E1.2.1.3; aldehyde dehydrogenase (NAD+) [EC:1.2.1.3]	00053 Ascorbate and aldarate metabolism [PATH:ath00053]	Carbohydrate metabolism	Arabidopsis thaliana
scaffold957_contigs=5:36061-38052	K00128	E1.2.1.3; aldehyde dehydrogenase (NAD+) [EC:1.2.1.3]	00053 Ascorbate and aldarate metabolism [PATH:ath00053]	Carbohydrate metabolism	Arabidopsis thaliana
scaffold959_contigs=1:40630-44110	K00128	E1.2.1.3; aldehyde dehydrogenase (NAD+) [EC:1.2.1.3]	00053 Ascorbate and aldarate metabolism [PATH:ath00053]	Carbohydrate metabolism	Arabidopsis thaliana
scaffold1971_contigs=11:345666-349040	K00128	E1.2.1.3; aldehyde dehydrogenase (NAD+) [EC:1.2.1.3]	00071 Fatty acid degradation [PATH:ath00071]	Lipid metabolism	Arabidopsis thaliana
scaffold2060_contigs=14:199112-201818	K00128	E1.2.1.3; aldehyde dehydrogenase (NAD+) [EC:1.2.1.3]	00071 Fatty acid degradation [PATH:ath00071]	Lipid metabolism	Arabidopsis thaliana
scaffold957_contigs=5:29904-34356	K00128	E1.2.1.3; aldehyde dehydrogenase (NAD+) [EC:1.2.1.3]	00071 Fatty acid degradation [PATH:ath00071]	Lipid metabolism	Arabidopsis thaliana
scaffold957_contigs=5:36061-38052	K00128	E1.2.1.3; aldehyde dehydrogenase (NAD+) [EC:1.2.1.3]	00071 Fatty acid degradation [PATH:ath00071]	Lipid metabolism	Arabidopsis thaliana
scaffold959_contigs=1:40630-44110	K00128	E1.2.1.3; aldehyde dehydrogenase (NAD+) [EC:1.2.1.3]	00071 Fatty acid degradation [PATH:ath00071]	Lipid metabolism	Arabidopsis thaliana
scaffold1971_contigs=11:345666-349040	K00128	E1.2.1.3; aldehyde dehydrogenase (NAD+) [EC:1.2.1.3]	00280 Valine, leucine and isoleucine degradation [PATH:ath00280]	Amino acid metabolism	Arabidopsis thaliana
scaffold2060_contigs=14:199112-201818	K00128	E1.2.1.3; aldehyde dehydrogenase (NAD+) [EC:1.2.1.3]	00280 Valine, leucine and isoleucine degradation [PATH:ath00280]	Amino acid metabolism	Arabidopsis thaliana
scaffold957_contigs=5:29904-34356	K00128	E1.2.1.3; aldehyde dehydrogenase (NAD+) [EC:1.2.1.3]	00280 Valine, leucine and isoleucine degradation [PATH:ath00280]	Amino acid metabolism	Arabidopsis thaliana
scaffold957_contigs=5:36061-38052	K00128	E1.2.1.3; aldehyde dehydrogenase (NAD+) [EC:1.2.1.3]	00280 Valine, leucine and isoleucine degradation [PATH:ath00280]	Amino acid metabolism	Arabidopsis thaliana
scaffold959_contigs=1:40630-44110	K00128	E1.2.1.3; aldehyde dehydrogenase (NAD+) [EC:1.2.1.3]	00280 Valine, leucine and isoleucine degradation [PATH:ath00280]	Amino acid metabolism	Arabidopsis thaliana
scaffold1971_contigs=11:345666-349040	K00128	E1.2.1.3; aldehyde dehydrogenase (NAD+) [EC:1.2.1.3]	00310 Lysine degradation [PATH:ath00310]	Amino acid metabolism	Arabidopsis thaliana
scaffold2060_contigs=14:199112-201818	K00128	E1.2.1.3; aldehyde dehydrogenase (NAD+) [EC:1.2.1.3]	00310 Lysine degradation [PATH:ath00310]	Amino acid metabolism	Arabidopsis thaliana
scaffold957_contigs=5:29904-34356	K00128	E1.2.1.3; aldehyde dehydrogenase (NAD+) [EC:1.2.1.3]	00310 Lysine degradation [PATH:ath00310]	Amino acid metabolism	Arabidopsis thaliana
scaffold957_contigs=5:36061-38052	K00128	E1.2.1.3; aldehyde dehydrogenase (NAD+) [EC:1.2.1.3]	00310 Lysine degradation [PATH:ath00310]	Amino acid metabolism	Arabidopsis thaliana
scaffold959_contigs=1:40630-44110	K00128	E1.2.1.3; aldehyde dehydrogenase (NAD+) [EC:1.2.1.3]	00310 Lysine degradation [PATH:ath00310]	Amino acid metabolism	Arabidopsis thaliana
scaffold1971_contigs=11:345666-349040	K00128	E1.2.1.3; aldehyde dehydrogenase (NAD+) [EC:1.2.1.3]	00330 Arginine and proline metabolism [PATH:ath00330]	Amino acid metabolism	Arabidopsis thaliana
scaffold2060_contigs=14:199112-201818	K00128	E1.2.1.3; aldehyde dehydrogenase (NAD+) [EC:1.2.1.3]	00330 Arginine and proline metabolism [PATH:ath00330]	Amino acid metabolism	Arabidopsis thaliana
scaffold957_contigs=5:29904-34356	K00128	E1.2.1.3; aldehyde dehydrogenase (NAD+) [EC:1.2.1.3]	00330 Arginine and proline metabolism [PATH:ath00330]	Amino acid metabolism	Arabidopsis thaliana
scaffold957_contigs=5:36061-38052	K00128	E1.2.1.3; aldehyde dehydrogenase (NAD+) [EC:1.2.1.3]	00330 Arginine and proline metabolism [PATH:ath00330]	Amino acid metabolism	Arabidopsis thaliana
scaffold959_contigs=1:40630-44110	K00128	E1.2.1.3; aldehyde dehydrogenase (NAD+) [EC:1.2.1.3]	00330 Arginine and proline metabolism [PATH:ath00330]	Amino acid metabolism	Arabidopsis thaliana
scaffold1971_contigs=11:345666-349040	K00128	E1.2.1.3; aldehyde dehydrogenase (NAD+) [EC:1.2.1.3]	00340 Histidine metabolism [PATH:ath00340]	Amino acid metabolism	Arabidopsis thaliana
scaffold2060_contigs=14:199112-201818	K00128	E1.2.1.3; aldehyde dehydrogenase (NAD+) [EC:1.2.1.3]	00340 Histidine metabolism [PATH:ath00340]	Amino acid metabolism	Arabidopsis thaliana
scaffold957_contigs=5:29904-34356	K00128	E1.2.1.3; aldehyde dehydrogenase (NAD+) [EC:1.2.1.3]	00340 Histidine metabolism [PATH:ath00340]	Amino acid metabolism	Arabidopsis thaliana
scaffold957_contigs=5:36061-38052	K00128	E1.2.1.3; aldehyde dehydrogenase (NAD+) [EC:1.2.1.3]	00340 Histidine metabolism [PATH:ath00340]	Amino acid metabolism	Arabidopsis thaliana
scaffold959_contigs=1:40630-44110	K00128	E1.2.1.3; aldehyde dehydrogenase (NAD+) [EC:1.2.1.3]	00340 Histidine metabolism [PATH:ath00340]	Amino acid metabolism	Arabidopsis thaliana
scaffold1971_contigs=11:345666-349040	K00128	E1.2.1.3; aldehyde dehydrogenase (NAD+) [EC:1.2.1.3]	00380 Tryptophan metabolism [PATH:ath00380]	Amino acid metabolism	Arabidopsis thaliana
scaffold2060_contigs=14:199112-201818	K00128	E1.2.1.3; aldehyde dehydrogenase (NAD+) [EC:1.2.1.3]	00380 Tryptophan metabolism [PATH:ath00380]	Amino acid metabolism	Arabidopsis thaliana
scaffold957_contigs=5:29904-34356	K00128	E1.2.1.3; aldehyde dehydrogenase (NAD+) [EC:1.2.1.3]	00380 Tryptophan metabolism [PATH:ath00380]	Amino acid metabolism	Arabidopsis thaliana
scaffold957_contigs=5:36061-38052	K00128	E1.2.1.3; aldehyde dehydrogenase (NAD+) [EC:1.2.1.3]	00380 Tryptophan metabolism [PATH:ath00380]	Amino acid metabolism	Arabidopsis thaliana
scaffold959_contigs=1:40630-44110	K00128	E1.2.1.3; aldehyde dehydrogenase (NAD+) [EC:1.2.1.3]	00380 Tryptophan metabolism [PATH:ath00380]	Amino acid metabolism	Arabidopsis thaliana
scaffold1971_contigs=11:345666-349040	K00128	E1.2.1.3; aldehyde dehydrogenase (NAD+) [EC:1.2.1.3]	00410 beta-Alanine metabolism [PATH:ath00410]	Metabolism of other amino acids	Arabidopsis thaliana
scaffold2060_contigs=14:199112-201818	K00128	E1.2.1.3; aldehyde dehydrogenase (NAD+) [EC:1.2.1.3]	00410 beta-Alanine metabolism [PATH:ath00410]	Metabolism of other amino acids	Arabidopsis thaliana
scaffold957_contigs=5:29904-34356	K00128	E1.2.1.3; aldehyde dehydrogenase (NAD+) [EC:1.2.1.3]	00410 beta-Alanine metabolism [PATH:ath00410]	Metabolism of other amino acids	Arabidopsis thaliana
scaffold957_contigs=5:36061-38052	K00128	E1.2.1.3; aldehyde dehydrogenase (NAD+) [EC:1.2.1.3]	00410 beta-Alanine metabolism [PATH:ath00410]	Metabolism of other amino acids	Arabidopsis thaliana
scaffold959_contigs=1:40630-44110	K00128	E1.2.1.3; aldehyde dehydrogenase (NAD+) [EC:1.2.1.3]	00410 beta-Alanine metabolism [PATH:ath00410]	Metabolism of other amino acids	Arabidopsis thaliana
scaffold1971_contigs=11:345666-349040	K00128	E1.2.1.3; aldehyde dehydrogenase (NAD+) [EC:1.2.1.3]	00561 Glycerolipid metabolism [PATH:ath00561]	Lipid metabolism	Arabidopsis thaliana
scaffold2060_contigs=14:199112-201818	K00128	E1.2.1.3; aldehyde dehydrogenase (NAD+) [EC:1.2.1.3]	00561 Glycerolipid metabolism [PATH:ath00561]	Lipid metabolism	Arabidopsis thaliana
scaffold957_contigs=5:29904-34356	K00128	E1.2.1.3; aldehyde dehydrogenase (NAD+) [EC:1.2.1.3]	00561 Glycerolipid metabolism [PATH:ath00561]	Lipid metabolism	Arabidopsis thaliana
scaffold957_contigs=5:36061-38052	K00128	E1.2.1.3; aldehyde dehydrogenase (NAD+) [EC:1.2.1.3]	00561 Glycerolipid metabolism [PATH:ath00561]	Lipid metabolism	Arabidopsis thaliana
scaffold959_contigs=1:40630-44110	K00128	E1.2.1.3; aldehyde dehydrogenase (NAD+) [EC:1.2.1.3]	00561 Glycerolipid metabolism [PATH:ath00561]	Lipid metabolism	Arabidopsis thaliana
scaffold1971_contigs=11:345666-349040	K00128	E1.2.1.3; aldehyde dehydrogenase (NAD+) [EC:1.2.1.3]	00620 Pyruvate metabolism [PATH:ath00620]	Carbohydrate metabolism	Arabidopsis thaliana
scaffold2060_contigs=14:199112-201818	K00128	E1.2.1.3; aldehyde dehydrogenase (NAD+) [EC:1.2.1.3]	00620 Pyruvate metabolism [PATH:ath00620]	Carbohydrate metabolism	Arabidopsis thaliana
scaffold957_contigs=5:29904-34356	K00128	E1.2.1.3; aldehyde dehydrogenase (NAD+) [EC:1.2.1.3]	00620 Pyruvate metabolism [PATH:ath00620]	Carbohydrate metabolism	Arabidopsis thaliana
scaffold957_contigs=5:36061-38052	K00128	E1.2.1.3; aldehyde dehydrogenase (NAD+) [EC:1.2.1.3]	00620 Pyruvate metabolism [PATH:ath00620]	Carbohydrate metabolism	Arabidopsis thaliana
scaffold959_contigs=1:40630-44110	K00128	E1.2.1.3; aldehyde dehydrogenase (NAD+) [EC:1.2.1.3]	00620 Pyruvate metabolism [PATH:ath00620]	Carbohydrate metabolism	Arabidopsis thaliana
scaffold1971_contigs=11:345666-349040	K00128	E1.2.1.3; aldehyde dehydrogenase (NAD+) [EC:1.2.1.3]	00640 Propanoate metabolism [PATH:ath00640]	Carbohydrate metabolism	Arabidopsis thaliana
scaffold2060_contigs=14:199112-201818	K00128	E1.2.1.3; aldehyde dehydrogenase (NAD+) [EC:1.2.1.3]	00640 Propanoate metabolism [PATH:ath00640]	Carbohydrate metabolism	Arabidopsis thaliana
scaffold957_contigs=5:29904-34356	K00128	E1.2.1.3; aldehyde dehydrogenase (NAD+) [EC:1.2.1.3]	00640 Propanoate metabolism [PATH:ath00640]	Carbohydrate metabolism	Arabidopsis thaliana
scaffold957_contigs=5:36061-38052	K00128	E1.2.1.3; aldehyde dehydrogenase (NAD+) [EC:1.2.1.3]	00640 Propanoate metabolism [PATH:ath00640]	Carbohydrate metabolism	Arabidopsis thaliana
scaffold959_contigs=1:40630-44110	K00128	E1.2.1.3; aldehyde dehydrogenase (NAD+) [EC:1.2.1.3]	00640 Propanoate metabolism [PATH:ath00640]	Carbohydrate metabolism	Arabidopsis thaliana
scaffold1971_contigs=11:345666-349040	K00128	E1.2.1.3; aldehyde dehydrogenase (NAD+) [EC:1.2.1.3]	00903 Limonene and pinene degradation [PATH:ath00903]	Metabolism of terpenoids and polyketides	Arabidopsis thaliana
scaffold2060_contigs=14:199112-201818	K00128	E1.2.1.3; aldehyde dehydrogenase (NAD+) [EC:1.2.1.3]	00903 Limonene and pinene degradation [PATH:ath00903]	Metabolism of terpenoids and polyketides	Arabidopsis thaliana
scaffold957_contigs=5:29904-34356	K00128	E1.2.1.3; aldehyde dehydrogenase (NAD+) [EC:1.2.1.3]	00903 Limonene and pinene degradation [PATH:ath00903]	Metabolism of terpenoids and polyketides	Arabidopsis thaliana
scaffold957_contigs=5:36061-38052	K00128	E1.2.1.3; aldehyde dehydrogenase (NAD+) [EC:1.2.1.3]	00903 Limonene and pinene degradation [PATH:ath00903]	Metabolism of terpenoids and polyketides	Arabidopsis thaliana
scaffold959_contigs=1:40630-44110	K00128	E1.2.1.3; aldehyde dehydrogenase (NAD+) [EC:1.2.1.3]	00903 Limonene and pinene degradation [PATH:ath00903]	Metabolism of terpenoids and polyketides	Arabidopsis thaliana
scaffold1433_contigs=7:10300-14839	K00294	E1.2.1.88; 1-pyrroline-5-carboxylate dehydrogenase [EC:1.2.1.88]	00250 Alanine, aspartate and glutamate metabolism [PATH:ath00250]	Amino acid metabolism	Arabidopsis thaliana
scaffold1433_contigs=7:10300-14839	K00294	E1.2.1.88; 1-pyrroline-5-carboxylate dehydrogenase [EC:1.2.1.88]	00330 Arginine and proline metabolism [PATH:ath00330]	Amino acid metabolism	Arabidopsis thaliana
scaffold674_contigs=5:155099-160496	K00131	E1.2.1.9; glyceraldehyde-3-phosphate dehydrogenase (NADP) [EC:1.2.1.9]	00010 Glycolysis / Gluconeogenesis [PATH:ath00010]	Carbohydrate metabolism	Arabidopsis thaliana
scaffold321_contigs=5:44996-49431	K00166	E1.2.4.4A; 2-oxoisovalerate dehydrogenase E1 component, alpha subunit [EC:1.2.4.4]	00280 Valine, leucine and isoleucine degradation [PATH:ath00280]	Amino acid metabolism	Arabidopsis thaliana
scaffold2526_contigs=3:40386-43497	K00207	E1.3.1.2; dihydropyrimidine dehydrogenase (NADP+) [EC:1.3.1.2]	00240 Pyrimidine metabolism [PATH:ath00240]	Nucleotide metabolism	Arabidopsis thaliana
scaffold2526_contigs=3:40386-43497	K00207	E1.3.1.2; dihydropyrimidine dehydrogenase (NADP+) [EC:1.3.1.2]	00410 beta-Alanine metabolism [PATH:ath00410]	Metabolism of other amino acids	Arabidopsis thaliana
scaffold2526_contigs=3:40386-43497	K00207	E1.3.1.2; dihydropyrimidine dehydrogenase (NADP+) [EC:1.3.1.2]	00770 Pantothenate and CoA biosynthesis [PATH:ath00770]	Metabolism of cofactors and vitamins	Arabidopsis thaliana
scaffold1049_contigs=3:9124-11385	K00218	E1.3.1.33; protochlorophyllide reductase [EC:1.3.1.33]	00860 Porphyrin and chlorophyll metabolism [PATH:ath00860]	Metabolism of cofactors and vitamins	Arabidopsis thaliana
scaffold1049_contigs=3:10239-11385	K00218	E1.3.1.33; protochlorophyllide reductase [EC:1.3.1.33]	00860 Porphyrin and chlorophyll metabolism [PATH:ath00860]	Metabolism of cofactors and vitamins	Arabidopsis thaliana
scaffold784_contigs=2:94704-96094	K00218	E1.3.1.33; protochlorophyllide reductase [EC:1.3.1.33]	00860 Porphyrin and chlorophyll metabolism [PATH:ath00860]	Metabolism of cofactors and vitamins	Arabidopsis thaliana
scaffold2057_contigs=11:335426-337581	K05894	E1.3.1.42; 12-oxophytodienoic acid reductase [EC:1.3.1.42]	00592 alpha-Linolenic acid metabolism [PATH:ath00592]	Lipid metabolism	Arabidopsis thaliana
scaffold413_contigs=6:228871-231589	K05894	E1.3.1.42; 12-oxophytodienoic acid reductase [EC:1.3.1.42]	00592 alpha-Linolenic acid metabolism [PATH:ath00592]	Lipid metabolism	Arabidopsis thaliana
scaffold413_contigs=6:230245-231589	K05894	E1.3.1.42; 12-oxophytodienoic acid reductase [EC:1.3.1.42]	00592 alpha-Linolenic acid metabolism [PATH:ath00592]	Lipid metabolism	Arabidopsis thaliana
scaffold529_contigs=26:608666-611890	K05894	E1.3.1.42; 12-oxophytodienoic acid reductase [EC:1.3.1.42]	00592 alpha-Linolenic acid metabolism [PATH:ath00592]	Lipid metabolism	Arabidopsis thaliana
scaffold969_contigs=23:88673-90769	K05894	E1.3.1.42; 12-oxophytodienoic acid reductase [EC:1.3.1.42]	00592 alpha-Linolenic acid metabolism [PATH:ath00592]	Lipid metabolism	Arabidopsis thaliana
scaffold1182_contigs=8:81414-88143	K00222	E1.3.1.70; delta14-sterol reductase [EC:1.3.1.70]	00100 Steroid biosynthesis [PATH:ath00100]	Lipid metabolism	Arabidopsis thaliana
scaffold409_contigs=16:241042-244587	K00225	E1.3.2.3; L-galactono-1,4-lactone dehydrogenase [EC:1.3.2.3]	00053 Ascorbate and aldarate metabolism [PATH:ath00053]	Carbohydrate metabolism	Arabidopsis thaliana
scaffold409_contigs=16:241231-244587	K00225	E1.3.2.3; L-galactono-1,4-lactone dehydrogenase [EC:1.3.2.3]	00053 Ascorbate and aldarate metabolism [PATH:ath00053]	Carbohydrate metabolism	Arabidopsis thaliana
scaffold1183_contigs=24:448986-453674	K00232	E1.3.3.6; acyl-CoA oxidase [EC:1.3.3.6]	00071 Fatty acid degradation [PATH:ath00071]	Lipid metabolism	Arabidopsis thaliana
scaffold409_contigs=16:607277-611097	K00232	E1.3.3.6; acyl-CoA oxidase [EC:1.3.3.6]	00071 Fatty acid degradation [PATH:ath00071]	Lipid metabolism	Arabidopsis thaliana
scaffold1183_contigs=24:448986-453674	K00232	E1.3.3.6; acyl-CoA oxidase [EC:1.3.3.6]	00592 alpha-Linolenic acid metabolism [PATH:ath00592]	Lipid metabolism	Arabidopsis thaliana
scaffold409_contigs=16:607277-611097	K00232	E1.3.3.6; acyl-CoA oxidase [EC:1.3.3.6]	00592 alpha-Linolenic acid metabolism [PATH:ath00592]	Lipid metabolism	Arabidopsis thaliana
scaffold1183_contigs=24:448986-453674	K00232	E1.3.3.6; acyl-CoA oxidase [EC:1.3.3.6]	01040 Biosynthesis of unsaturated fatty acids [PATH:ath01040]	Lipid metabolism	Arabidopsis thaliana
scaffold409_contigs=16:607277-611097	K00232	E1.3.3.6; acyl-CoA oxidase [EC:1.3.3.6]	01040 Biosynthesis of unsaturated fatty acids [PATH:ath01040]	Lipid metabolism	Arabidopsis thaliana
scaffold1183_contigs=24:448986-453674	K00232	E1.3.3.6; acyl-CoA oxidase [EC:1.3.3.6]	01212 Fatty acid metabolism [PATH:ath01212]	Metabolism	Arabidopsis thaliana
scaffold409_contigs=16:607277-611097	K00232	E1.3.3.6; acyl-CoA oxidase [EC:1.3.3.6]	01212 Fatty acid metabolism [PATH:ath01212]	Metabolism	Arabidopsis thaliana
scaffold1183_contigs=24:448986-453674	K00232	E1.3.3.6; acyl-CoA oxidase [EC:1.3.3.6]	04146 Peroxisome [PATH:ath04146]	Transport and catabolism	Arabidopsis thaliana
scaffold409_contigs=16:607277-611097	K00232	E1.3.3.6; acyl-CoA oxidase [EC:1.3.3.6]	04146 Peroxisome [PATH:ath04146]	Transport and catabolism	Arabidopsis thaliana
scaffold2192_contigs=5:23900-28556	K08101	E1.3.7.4; phytochromobilin:ferredoxin oxidoreductase [EC:1.3.7.4]	00860 Porphyrin and chlorophyll metabolism [PATH:ath00860]	Metabolism of cofactors and vitamins	Arabidopsis thaliana
scaffold574_contigs=11:340624-346336	K00262	E1.4.1.4; glutamate dehydrogenase (NADP+) [EC:1.4.1.4]	00250 Alanine, aspartate and glutamate metabolism [PATH:ath00250]	Amino acid metabolism	Arabidopsis thaliana
scaffold574_contigs=11:340624-346336	K00262	E1.4.1.4; glutamate dehydrogenase (NADP+) [EC:1.4.1.4]	00330 Arginine and proline metabolism [PATH:ath00330]	Amino acid metabolism	Arabidopsis thaliana
scaffold574_contigs=11:340624-346336	K00262	E1.4.1.4; glutamate dehydrogenase (NADP+) [EC:1.4.1.4]	00910 Nitrogen metabolism [PATH:ath00910]	Energy metabolism	Arabidopsis thaliana
scaffold2078_contigs=12:327088-329393	K00276	E1.4.3.21; primary-amine oxidase [EC:1.4.3.21]	00260 Glycine, serine and threonine metabolism [PATH:ath00260]	Amino acid metabolism	Arabidopsis thaliana
scaffold2176_contigs=19:244730-249497	K00276	E1.4.3.21; primary-amine oxidase [EC:1.4.3.21]	00260 Glycine, serine and threonine metabolism [PATH:ath00260]	Amino acid metabolism	Arabidopsis thaliana
scaffold2741_contigs=6:414601-424103	K00276	E1.4.3.21; primary-amine oxidase [EC:1.4.3.21]	00260 Glycine, serine and threonine metabolism [PATH:ath00260]	Amino acid metabolism	Arabidopsis thaliana
scaffold2741_contigs=6:415815-420097	K00276	E1.4.3.21; primary-amine oxidase [EC:1.4.3.21]	00260 Glycine, serine and threonine metabolism [PATH:ath00260]	Amino acid metabolism	Arabidopsis thaliana
scaffold557_contigs=11:7388-11389	K00276	E1.4.3.21; primary-amine oxidase [EC:1.4.3.21]	00260 Glycine, serine and threonine metabolism [PATH:ath00260]	Amino acid metabolism	Arabidopsis thaliana
scaffold2078_contigs=12:327088-329393	K00276	E1.4.3.21; primary-amine oxidase [EC:1.4.3.21]	00350 Tyrosine metabolism [PATH:ath00350]	Amino acid metabolism	Arabidopsis thaliana
scaffold2176_contigs=19:244730-249497	K00276	E1.4.3.21; primary-amine oxidase [EC:1.4.3.21]	00350 Tyrosine metabolism [PATH:ath00350]	Amino acid metabolism	Arabidopsis thaliana
scaffold2741_contigs=6:414601-424103	K00276	E1.4.3.21; primary-amine oxidase [EC:1.4.3.21]	00350 Tyrosine metabolism [PATH:ath00350]	Amino acid metabolism	Arabidopsis thaliana
scaffold2741_contigs=6:415815-420097	K00276	E1.4.3.21; primary-amine oxidase [EC:1.4.3.21]	00350 Tyrosine metabolism [PATH:ath00350]	Amino acid metabolism	Arabidopsis thaliana
scaffold557_contigs=11:7388-11389	K00276	E1.4.3.21; primary-amine oxidase [EC:1.4.3.21]	00350 Tyrosine metabolism [PATH:ath00350]	Amino acid metabolism	Arabidopsis thaliana
scaffold2078_contigs=12:327088-329393	K00276	E1.4.3.21; primary-amine oxidase [EC:1.4.3.21]	00360 Phenylalanine metabolism [PATH:ath00360]	Amino acid metabolism	Arabidopsis thaliana
scaffold2176_contigs=19:244730-249497	K00276	E1.4.3.21; primary-amine oxidase [EC:1.4.3.21]	00360 Phenylalanine metabolism [PATH:ath00360]	Amino acid metabolism	Arabidopsis thaliana
scaffold2741_contigs=6:414601-424103	K00276	E1.4.3.21; primary-amine oxidase [EC:1.4.3.21]	00360 Phenylalanine metabolism [PATH:ath00360]	Amino acid metabolism	Arabidopsis thaliana
scaffold2741_contigs=6:415815-420097	K00276	E1.4.3.21; primary-amine oxidase [EC:1.4.3.21]	00360 Phenylalanine metabolism [PATH:ath00360]	Amino acid metabolism	Arabidopsis thaliana
scaffold557_contigs=11:7388-11389	K00276	E1.4.3.21; primary-amine oxidase [EC:1.4.3.21]	00360 Phenylalanine metabolism [PATH:ath00360]	Amino acid metabolism	Arabidopsis thaliana
scaffold2078_contigs=12:327088-329393	K00276	E1.4.3.21; primary-amine oxidase [EC:1.4.3.21]	00410 beta-Alanine metabolism [PATH:ath00410]	Metabolism of other amino acids	Arabidopsis thaliana
scaffold2176_contigs=19:244730-249497	K00276	E1.4.3.21; primary-amine oxidase [EC:1.4.3.21]	00410 beta-Alanine metabolism [PATH:ath00410]	Metabolism of other amino acids	Arabidopsis thaliana
scaffold2741_contigs=6:414601-424103	K00276	E1.4.3.21; primary-amine oxidase [EC:1.4.3.21]	00410 beta-Alanine metabolism [PATH:ath00410]	Metabolism of other amino acids	Arabidopsis thaliana
scaffold2741_contigs=6:415815-420097	K00276	E1.4.3.21; primary-amine oxidase [EC:1.4.3.21]	00410 beta-Alanine metabolism [PATH:ath00410]	Metabolism of other amino acids	Arabidopsis thaliana
scaffold557_contigs=11:7388-11389	K00276	E1.4.3.21; primary-amine oxidase [EC:1.4.3.21]	00410 beta-Alanine metabolism [PATH:ath00410]	Metabolism of other amino acids	Arabidopsis thaliana
scaffold2078_contigs=12:327088-329393	K00276	E1.4.3.21; primary-amine oxidase [EC:1.4.3.21]	00950 Isoquinoline alkaloid biosynthesis [PATH:ath00950]	Biosynthesis of other secondary metabolites	Arabidopsis thaliana
scaffold2176_contigs=19:244730-249497	K00276	E1.4.3.21; primary-amine oxidase [EC:1.4.3.21]	00950 Isoquinoline alkaloid biosynthesis [PATH:ath00950]	Biosynthesis of other secondary metabolites	Arabidopsis thaliana
scaffold2741_contigs=6:414601-424103	K00276	E1.4.3.21; primary-amine oxidase [EC:1.4.3.21]	00950 Isoquinoline alkaloid biosynthesis [PATH:ath00950]	Biosynthesis of other secondary metabolites	Arabidopsis thaliana
scaffold2741_contigs=6:415815-420097	K00276	E1.4.3.21; primary-amine oxidase [EC:1.4.3.21]	00950 Isoquinoline alkaloid biosynthesis [PATH:ath00950]	Biosynthesis of other secondary metabolites	Arabidopsis thaliana
scaffold557_contigs=11:7388-11389	K00276	E1.4.3.21; primary-amine oxidase [EC:1.4.3.21]	00950 Isoquinoline alkaloid biosynthesis [PATH:ath00950]	Biosynthesis of other secondary metabolites	Arabidopsis thaliana
scaffold2078_contigs=12:327088-329393	K00276	E1.4.3.21; primary-amine oxidase [EC:1.4.3.21]	00960 Tropane, piperidine and pyridine alkaloid biosynthesis [PATH:ath00960]	Biosynthesis of other secondary metabolites	Arabidopsis thaliana
scaffold2176_contigs=19:244730-249497	K00276	E1.4.3.21; primary-amine oxidase [EC:1.4.3.21]	00960 Tropane, piperidine and pyridine alkaloid biosynthesis [PATH:ath00960]	Biosynthesis of other secondary metabolites	Arabidopsis thaliana
scaffold2741_contigs=6:414601-424103	K00276	E1.4.3.21; primary-amine oxidase [EC:1.4.3.21]	00960 Tropane, piperidine and pyridine alkaloid biosynthesis [PATH:ath00960]	Biosynthesis of other secondary metabolites	Arabidopsis thaliana
scaffold2741_contigs=6:415815-420097	K00276	E1.4.3.21; primary-amine oxidase [EC:1.4.3.21]	00960 Tropane, piperidine and pyridine alkaloid biosynthesis [PATH:ath00960]	Biosynthesis of other secondary metabolites	Arabidopsis thaliana
scaffold557_contigs=11:7388-11389	K00276	E1.4.3.21; primary-amine oxidase [EC:1.4.3.21]	00960 Tropane, piperidine and pyridine alkaloid biosynthesis [PATH:ath00960]	Biosynthesis of other secondary metabolites	Arabidopsis thaliana
scaffold2367_contigs=57:1489083-1491981	K00286	E1.5.1.2; pyrroline-5-carboxylate reductase [EC:1.5.1.2]	00330 Arginine and proline metabolism [PATH:ath00330]	Amino acid metabolism	Arabidopsis thaliana
scaffold2367_contigs=57:1489532-1491981	K00286	E1.5.1.2; pyrroline-5-carboxylate reductase [EC:1.5.1.2]	00330 Arginine and proline metabolism [PATH:ath00330]	Amino acid metabolism	Arabidopsis thaliana
scaffold2367_contigs=57:1489083-1491981	K00286	E1.5.1.2; pyrroline-5-carboxylate reductase [EC:1.5.1.2]	01230 Biosynthesis of amino acids [PATH:ath01230]	Metabolism	Arabidopsis thaliana
scaffold2367_contigs=57:1489532-1491981	K00286	E1.5.1.2; pyrroline-5-carboxylate reductase [EC:1.5.1.2]	01230 Biosynthesis of amino acids [PATH:ath01230]	Metabolism	Arabidopsis thaliana
scaffold1247_contigs=21:523297-525266	K00279	E1.5.99.12; cytokinin dehydrogenase [EC:1.5.99.12]	00908 Zeatin biosynthesis [PATH:ath00908]	Metabolism of terpenoids and polyketides	Arabidopsis thaliana
scaffold1178_contigs=24:128208-130178	K00318	E1.5.99.8; proline dehydrogenase [EC:1.5.99.8]	00330 Arginine and proline metabolism [PATH:ath00330]	Amino acid metabolism	Arabidopsis thaliana
scaffold1178_contigs=24:128452-130178	K00318	E1.5.99.8; proline dehydrogenase [EC:1.5.99.8]	00330 Arginine and proline metabolism [PATH:ath00330]	Amino acid metabolism	Arabidopsis thaliana
scaffold1939_contigs=7:43822-45559	K00318	E1.5.99.8; proline dehydrogenase [EC:1.5.99.8]	00330 Arginine and proline metabolism [PATH:ath00330]	Amino acid metabolism	Arabidopsis thaliana
scaffold1939_contigs=7:43979-45559	K00318	E1.5.99.8; proline dehydrogenase [EC:1.5.99.8]	00330 Arginine and proline metabolism [PATH:ath00330]	Amino acid metabolism	Arabidopsis thaliana
scaffold974_contigs=15:164687-166968	K00318	E1.5.99.8; proline dehydrogenase [EC:1.5.99.8]	00330 Arginine and proline metabolism [PATH:ath00330]	Amino acid metabolism	Arabidopsis thaliana
scaffold974_contigs=15:164756-166968	K00318	E1.5.99.8; proline dehydrogenase [EC:1.5.99.8]	00330 Arginine and proline metabolism [PATH:ath00330]	Amino acid metabolism	Arabidopsis thaliana
scaffold2305_contigs=28:540137-544980	K08232	E1.6.5.4; monodehydroascorbate reductase (NADH) [EC:1.6.5.4]	00053 Ascorbate and aldarate metabolism [PATH:ath00053]	Carbohydrate metabolism	Arabidopsis thaliana
scaffold368_contigs=1:10317-14062	K00365	E1.7.3.3; urate oxidase [EC:1.7.3.3]	00230 Purine metabolism [PATH:ath00230]	Nucleotide metabolism	Arabidopsis thaliana
scaffold368_contigs=1:10317-14062	K00365	E1.7.3.3; urate oxidase [EC:1.7.3.3]	00232 Caffeine metabolism [PATH:ath00232]	Biosynthesis of other secondary metabolites	Arabidopsis thaliana
scaffold515_contigs=6:69721-73626	K00383	E1.8.1.7; glutathione reductase (NADPH) [EC:1.8.1.7]	00480 Glutathione metabolism [PATH:ath00480]	Metabolism of other amino acids	Arabidopsis thaliana
scaffold1239_contigs=6:168152-169231	K00384	E1.8.1.9; thioredoxin reductase (NADPH) [EC:1.8.1.9]	00240 Pyrimidine metabolism [PATH:ath00240]	Nucleotide metabolism	Arabidopsis thaliana
scaffold2808_contigs=1:30816-31970	K00384	E1.8.1.9; thioredoxin reductase (NADPH) [EC:1.8.1.9]	00240 Pyrimidine metabolism [PATH:ath00240]	Nucleotide metabolism	Arabidopsis thaliana
scaffold1239_contigs=6:168152-169231	K00384	E1.8.1.9; thioredoxin reductase (NADPH) [EC:1.8.1.9]	00450 Selenocompound metabolism [PATH:ath00450]	Metabolism of other amino acids	Arabidopsis thaliana
scaffold2808_contigs=1:30816-31970	K00384	E1.8.1.9; thioredoxin reductase (NADPH) [EC:1.8.1.9]	00450 Selenocompound metabolism [PATH:ath00450]	Metabolism of other amino acids	Arabidopsis thaliana
scaffold2792_contigs=1:32683-37862	K00599	E2.1.1.-	00340 Histidine metabolism [PATH:ath00340]	Amino acid metabolism	Arabidopsis thaliana
scaffold927_contigs=11:40742-45387	K00599	E2.1.1.-	00340 Histidine metabolism [PATH:ath00340]	Amino acid metabolism	Arabidopsis thaliana
scaffold927_contigs=11:41874-44850	K00599	E2.1.1.-	00340 Histidine metabolism [PATH:ath00340]	Amino acid metabolism	Arabidopsis thaliana
scaffold2792_contigs=1:32683-37862	K00599	E2.1.1.-	00350 Tyrosine metabolism [PATH:ath00350]	Amino acid metabolism	Arabidopsis thaliana
scaffold927_contigs=11:40742-45387	K00599	E2.1.1.-	00350 Tyrosine metabolism [PATH:ath00350]	Amino acid metabolism	Arabidopsis thaliana
scaffold927_contigs=11:41874-44850	K00599	E2.1.1.-	00350 Tyrosine metabolism [PATH:ath00350]	Amino acid metabolism	Arabidopsis thaliana
scaffold2799_contigs=1:1-7623	K05929	E2.1.1.103; phosphoethanolamine N-methyltransferase [EC:2.1.1.103]	00564 Glycerophospholipid metabolism [PATH:ath00564]	Lipid metabolism	Arabidopsis thaliana
scaffold597_contigs=5:156496-164210	K05929	E2.1.1.103; phosphoethanolamine N-methyltransferase [EC:2.1.1.103]	00564 Glycerophospholipid metabolism [PATH:ath00564]	Lipid metabolism	Arabidopsis thaliana
scaffold1976_contigs=4:55570-56945	K00588	E2.1.1.104; caffeoyl-CoA O-methyltransferase [EC:2.1.1.104]	00360 Phenylalanine metabolism [PATH:ath00360]	Amino acid metabolism	Arabidopsis thaliana
scaffold2381_contigs=8:202551-207824	K00588	E2.1.1.104; caffeoyl-CoA O-methyltransferase [EC:2.1.1.104]	00360 Phenylalanine metabolism [PATH:ath00360]	Amino acid metabolism	Arabidopsis thaliana
scaffold2709_contigs=16:498666-500299	K00588	E2.1.1.104; caffeoyl-CoA O-methyltransferase [EC:2.1.1.104]	00360 Phenylalanine metabolism [PATH:ath00360]	Amino acid metabolism	Arabidopsis thaliana
scaffold443_contigs=11:119606-122571	K00588	E2.1.1.104; caffeoyl-CoA O-methyltransferase [EC:2.1.1.104]	00360 Phenylalanine metabolism [PATH:ath00360]	Amino acid metabolism	Arabidopsis thaliana
scaffold594_contigs=19:317159-318145	K00588	E2.1.1.104; caffeoyl-CoA O-methyltransferase [EC:2.1.1.104]	00360 Phenylalanine metabolism [PATH:ath00360]	Amino acid metabolism	Arabidopsis thaliana
scaffold1976_contigs=4:55570-56945	K00588	E2.1.1.104; caffeoyl-CoA O-methyltransferase [EC:2.1.1.104]	00940 Phenylpropanoid biosynthesis [PATH:ath00940]	Biosynthesis of other secondary metabolites	Arabidopsis thaliana
scaffold2381_contigs=8:202551-207824	K00588	E2.1.1.104; caffeoyl-CoA O-methyltransferase [EC:2.1.1.104]	00940 Phenylpropanoid biosynthesis [PATH:ath00940]	Biosynthesis of other secondary metabolites	Arabidopsis thaliana
scaffold2709_contigs=16:498666-500299	K00588	E2.1.1.104; caffeoyl-CoA O-methyltransferase [EC:2.1.1.104]	00940 Phenylpropanoid biosynthesis [PATH:ath00940]	Biosynthesis of other secondary metabolites	Arabidopsis thaliana
scaffold443_contigs=11:119606-122571	K00588	E2.1.1.104; caffeoyl-CoA O-methyltransferase [EC:2.1.1.104]	00940 Phenylpropanoid biosynthesis [PATH:ath00940]	Biosynthesis of other secondary metabolites	Arabidopsis thaliana
scaffold594_contigs=19:317159-318145	K00588	E2.1.1.104; caffeoyl-CoA O-methyltransferase [EC:2.1.1.104]	00940 Phenylpropanoid biosynthesis [PATH:ath00940]	Biosynthesis of other secondary metabolites	Arabidopsis thaliana
scaffold1976_contigs=4:55570-56945	K00588	E2.1.1.104; caffeoyl-CoA O-methyltransferase [EC:2.1.1.104]	00941 Flavonoid biosynthesis [PATH:ath00941]	Biosynthesis of other secondary metabolites	Arabidopsis thaliana
scaffold2381_contigs=8:202551-207824	K00588	E2.1.1.104; caffeoyl-CoA O-methyltransferase [EC:2.1.1.104]	00941 Flavonoid biosynthesis [PATH:ath00941]	Biosynthesis of other secondary metabolites	Arabidopsis thaliana
scaffold2709_contigs=16:498666-500299	K00588	E2.1.1.104; caffeoyl-CoA O-methyltransferase [EC:2.1.1.104]	00941 Flavonoid biosynthesis [PATH:ath00941]	Biosynthesis of other secondary metabolites	Arabidopsis thaliana
scaffold443_contigs=11:119606-122571	K00588	E2.1.1.104; caffeoyl-CoA O-methyltransferase [EC:2.1.1.104]	00941 Flavonoid biosynthesis [PATH:ath00941]	Biosynthesis of other secondary metabolites	Arabidopsis thaliana
scaffold594_contigs=19:317159-318145	K00588	E2.1.1.104; caffeoyl-CoA O-methyltransferase [EC:2.1.1.104]	00941 Flavonoid biosynthesis [PATH:ath00941]	Biosynthesis of other secondary metabolites	Arabidopsis thaliana
scaffold1976_contigs=4:55570-56945	K00588	E2.1.1.104; caffeoyl-CoA O-methyltransferase [EC:2.1.1.104]	00945 Stilbenoid, diarylheptanoid and gingerol biosynthesis [PATH:ath00945]	Biosynthesis of other secondary metabolites	Arabidopsis thaliana
scaffold2381_contigs=8:202551-207824	K00588	E2.1.1.104; caffeoyl-CoA O-methyltransferase [EC:2.1.1.104]	00945 Stilbenoid, diarylheptanoid and gingerol biosynthesis [PATH:ath00945]	Biosynthesis of other secondary metabolites	Arabidopsis thaliana
scaffold2709_contigs=16:498666-500299	K00588	E2.1.1.104; caffeoyl-CoA O-methyltransferase [EC:2.1.1.104]	00945 Stilbenoid, diarylheptanoid and gingerol biosynthesis [PATH:ath00945]	Biosynthesis of other secondary metabolites	Arabidopsis thaliana
scaffold443_contigs=11:119606-122571	K00588	E2.1.1.104; caffeoyl-CoA O-methyltransferase [EC:2.1.1.104]	00945 Stilbenoid, diarylheptanoid and gingerol biosynthesis [PATH:ath00945]	Biosynthesis of other secondary metabolites	Arabidopsis thaliana
scaffold594_contigs=19:317159-318145	K00588	E2.1.1.104; caffeoyl-CoA O-methyltransferase [EC:2.1.1.104]	00945 Stilbenoid, diarylheptanoid and gingerol biosynthesis [PATH:ath00945]	Biosynthesis of other secondary metabolites	Arabidopsis thaliana
scaffold2783_contigs=1:78592-80060	K03428	E2.1.1.11; magnesium-protoporphyrin O-methyltransferase [EC:2.1.1.11]	00860 Porphyrin and chlorophyll metabolism [PATH:ath00860]	Metabolism of cofactors and vitamins	Arabidopsis thaliana
scaffold1247_contigs=21:60596-68773	K08247	E2.1.1.12; methionine S-methyltransferase [EC:2.1.1.12]	00450 Selenocompound metabolism [PATH:ath00450]	Metabolism of other amino acids	Arabidopsis thaliana
scaffold1111_contigs=7:254992-257128	K08241	E2.1.1.141; jasmonate O-methyltransferase [EC:2.1.1.141]	00592 alpha-Linolenic acid metabolism [PATH:ath00592]	Lipid metabolism	Arabidopsis thaliana
scaffold1111_contigs=7:255010-257128	K08241	E2.1.1.141; jasmonate O-methyltransferase [EC:2.1.1.141]	00592 alpha-Linolenic acid metabolism [PATH:ath00592]	Lipid metabolism	Arabidopsis thaliana
scaffold1638_contigs=15:173798-174880	K08242	E2.1.1.143; 24-methylenesterol C-methyltransferase [EC:2.1.1.143]	00100 Steroid biosynthesis [PATH:ath00100]	Lipid metabolism	Arabidopsis thaliana
scaffold774_contigs=20:403669-404751	K08242	E2.1.1.143; 24-methylenesterol C-methyltransferase [EC:2.1.1.143]	00100 Steroid biosynthesis [PATH:ath00100]	Lipid metabolism	Arabidopsis thaliana
scaffold2034_contigs=16:312432-314220	K05279	E2.1.1.76; flavonol 3-O-methyltransferase [EC:2.1.1.76]	00944 Flavone and flavonol biosynthesis [PATH:ath00944]	Biosynthesis of other secondary metabolites	Arabidopsis thaliana
scaffold1426_contigs=9:13372-15136	K05928	E2.1.1.95; tocopherol O-methyltransferase [EC:2.1.1.95]	00130 Ubiquinone and other terpenoid-quinone biosynthesis [PATH:ath00130]	Metabolism of cofactors and vitamins	Arabidopsis thaliana
scaffold2701_contigs=22:358791-360430	K00601	E2.1.2.2; phosphoribosylglycinamide formyltransferase [EC:2.1.2.2]	00230 Purine metabolism [PATH:ath00230]	Nucleotide metabolism	Arabidopsis thaliana
scaffold2701_contigs=22:358791-360430	K00601	E2.1.2.2; phosphoribosylglycinamide formyltransferase [EC:2.1.2.2]	00670 One carbon pool by folate [PATH:ath00670]	Metabolism of cofactors and vitamins	Arabidopsis thaliana
scaffold2877_contigs=1:11077-14419	K00615	E2.2.1.1; transketolase [EC:2.2.1.1]	00030 Pentose phosphate pathway [PATH:ath00030]	Carbohydrate metabolism	Arabidopsis thaliana
scaffold781_contigs=18:537496-540711	K00615	E2.2.1.1; transketolase [EC:2.2.1.1]	00030 Pentose phosphate pathway [PATH:ath00030]	Carbohydrate metabolism	Arabidopsis thaliana
scaffold2877_contigs=1:11077-14419	K00615	E2.2.1.1; transketolase [EC:2.2.1.1]	00710 Carbon fixation in photosynthetic organisms [PATH:ath00710]	Energy metabolism	Arabidopsis thaliana
scaffold781_contigs=18:537496-540711	K00615	E2.2.1.1; transketolase [EC:2.2.1.1]	00710 Carbon fixation in photosynthetic organisms [PATH:ath00710]	Energy metabolism	Arabidopsis thaliana
scaffold2877_contigs=1:11077-14419	K00615	E2.2.1.1; transketolase [EC:2.2.1.1]	01200 Carbon metabolism [PATH:ath01200]	Metabolism	Arabidopsis thaliana
scaffold781_contigs=18:537496-540711	K00615	E2.2.1.1; transketolase [EC:2.2.1.1]	01200 Carbon metabolism [PATH:ath01200]	Metabolism	Arabidopsis thaliana
scaffold2877_contigs=1:11077-14419	K00615	E2.2.1.1; transketolase [EC:2.2.1.1]	01230 Biosynthesis of amino acids [PATH:ath01230]	Metabolism	Arabidopsis thaliana
scaffold781_contigs=18:537496-540711	K00615	E2.2.1.1; transketolase [EC:2.2.1.1]	01230 Biosynthesis of amino acids [PATH:ath01230]	Metabolism	Arabidopsis thaliana
scaffold1986_contigs=11:173036-180086	K00616	E2.2.1.2; transaldolase [EC:2.2.1.2]	00030 Pentose phosphate pathway [PATH:ath00030]	Carbohydrate metabolism	Arabidopsis thaliana
scaffold1986_contigs=11:177343-180086	K00616	E2.2.1.2; transaldolase [EC:2.2.1.2]	00030 Pentose phosphate pathway [PATH:ath00030]	Carbohydrate metabolism	Arabidopsis thaliana
scaffold655_contigs=15:58690-65571	K00616	E2.2.1.2; transaldolase [EC:2.2.1.2]	00030 Pentose phosphate pathway [PATH:ath00030]	Carbohydrate metabolism	Arabidopsis thaliana
scaffold1986_contigs=11:173036-180086	K00616	E2.2.1.2; transaldolase [EC:2.2.1.2]	01200 Carbon metabolism [PATH:ath01200]	Metabolism	Arabidopsis thaliana
scaffold1986_contigs=11:177343-180086	K00616	E2.2.1.2; transaldolase [EC:2.2.1.2]	01200 Carbon metabolism [PATH:ath01200]	Metabolism	Arabidopsis thaliana
scaffold655_contigs=15:58690-65571	K00616	E2.2.1.2; transaldolase [EC:2.2.1.2]	01200 Carbon metabolism [PATH:ath01200]	Metabolism	Arabidopsis thaliana
scaffold1986_contigs=11:173036-180086	K00616	E2.2.1.2; transaldolase [EC:2.2.1.2]	01230 Biosynthesis of amino acids [PATH:ath01230]	Metabolism	Arabidopsis thaliana
scaffold1986_contigs=11:177343-180086	K00616	E2.2.1.2; transaldolase [EC:2.2.1.2]	01230 Biosynthesis of amino acids [PATH:ath01230]	Metabolism	Arabidopsis thaliana
scaffold655_contigs=15:58690-65571	K00616	E2.2.1.2; transaldolase [EC:2.2.1.2]	01230 Biosynthesis of amino acids [PATH:ath01230]	Metabolism	Arabidopsis thaliana
scaffold2171_contigs=2:68396-70366	K01652	E2.2.1.6L; acetolactate synthase I/II/III large subunit [EC:2.2.1.6]	00290 Valine, leucine and isoleucine biosynthesis [PATH:ath00290]	Amino acid metabolism	Arabidopsis thaliana
scaffold909_contigs=6:270535-272505	K01652	E2.2.1.6L; acetolactate synthase I/II/III large subunit [EC:2.2.1.6]	00290 Valine, leucine and isoleucine biosynthesis [PATH:ath00290]	Amino acid metabolism	Arabidopsis thaliana
scaffold2171_contigs=2:68396-70366	K01652	E2.2.1.6L; acetolactate synthase I/II/III large subunit [EC:2.2.1.6]	00650 Butanoate metabolism [PATH:ath00650]	Carbohydrate metabolism	Arabidopsis thaliana
scaffold909_contigs=6:270535-272505	K01652	E2.2.1.6L; acetolactate synthase I/II/III large subunit [EC:2.2.1.6]	00650 Butanoate metabolism [PATH:ath00650]	Carbohydrate metabolism	Arabidopsis thaliana
scaffold2171_contigs=2:68396-70366	K01652	E2.2.1.6L; acetolactate synthase I/II/III large subunit [EC:2.2.1.6]	00660 C5-Branched dibasic acid metabolism [PATH:ath00660]	Carbohydrate metabolism	Arabidopsis thaliana
scaffold909_contigs=6:270535-272505	K01652	E2.2.1.6L; acetolactate synthase I/II/III large subunit [EC:2.2.1.6]	00660 C5-Branched dibasic acid metabolism [PATH:ath00660]	Carbohydrate metabolism	Arabidopsis thaliana
scaffold2171_contigs=2:68396-70366	K01652	E2.2.1.6L; acetolactate synthase I/II/III large subunit [EC:2.2.1.6]	00770 Pantothenate and CoA biosynthesis [PATH:ath00770]	Metabolism of cofactors and vitamins	Arabidopsis thaliana
scaffold909_contigs=6:270535-272505	K01652	E2.2.1.6L; acetolactate synthase I/II/III large subunit [EC:2.2.1.6]	00770 Pantothenate and CoA biosynthesis [PATH:ath00770]	Metabolism of cofactors and vitamins	Arabidopsis thaliana
scaffold2171_contigs=2:68396-70366	K01652	E2.2.1.6L; acetolactate synthase I/II/III large subunit [EC:2.2.1.6]	01210 2-Oxocarboxylic acid metabolism [PATH:ath01210]	Metabolism	Arabidopsis thaliana
scaffold909_contigs=6:270535-272505	K01652	E2.2.1.6L; acetolactate synthase I/II/III large subunit [EC:2.2.1.6]	01210 2-Oxocarboxylic acid metabolism [PATH:ath01210]	Metabolism	Arabidopsis thaliana
scaffold2171_contigs=2:68396-70366	K01652	E2.2.1.6L; acetolactate synthase I/II/III large subunit [EC:2.2.1.6]	01230 Biosynthesis of amino acids [PATH:ath01230]	Metabolism	Arabidopsis thaliana
scaffold909_contigs=6:270535-272505	K01652	E2.2.1.6L; acetolactate synthase I/II/III large subunit [EC:2.2.1.6]	01230 Biosynthesis of amino acids [PATH:ath01230]	Metabolism	Arabidopsis thaliana
scaffold538_contigs=15:236524-243186	K01653	E2.2.1.6S; acetolactate synthase I/III small subunit [EC:2.2.1.6]	00290 Valine, leucine and isoleucine biosynthesis [PATH:ath00290]	Amino acid metabolism	Arabidopsis thaliana
scaffold948_contigs=6:191515-197416	K01653	E2.2.1.6S; acetolactate synthase I/III small subunit [EC:2.2.1.6]	00290 Valine, leucine and isoleucine biosynthesis [PATH:ath00290]	Amino acid metabolism	Arabidopsis thaliana
scaffold538_contigs=15:236524-243186	K01653	E2.2.1.6S; acetolactate synthase I/III small subunit [EC:2.2.1.6]	00650 Butanoate metabolism [PATH:ath00650]	Carbohydrate metabolism	Arabidopsis thaliana
scaffold948_contigs=6:191515-197416	K01653	E2.2.1.6S; acetolactate synthase I/III small subunit [EC:2.2.1.6]	00650 Butanoate metabolism [PATH:ath00650]	Carbohydrate metabolism	Arabidopsis thaliana
scaffold538_contigs=15:236524-243186	K01653	E2.2.1.6S; acetolactate synthase I/III small subunit [EC:2.2.1.6]	00660 C5-Branched dibasic acid metabolism [PATH:ath00660]	Carbohydrate metabolism	Arabidopsis thaliana
scaffold948_contigs=6:191515-197416	K01653	E2.2.1.6S; acetolactate synthase I/III small subunit [EC:2.2.1.6]	00660 C5-Branched dibasic acid metabolism [PATH:ath00660]	Carbohydrate metabolism	Arabidopsis thaliana
scaffold538_contigs=15:236524-243186	K01653	E2.2.1.6S; acetolactate synthase I/III small subunit [EC:2.2.1.6]	00770 Pantothenate and CoA biosynthesis [PATH:ath00770]	Metabolism of cofactors and vitamins	Arabidopsis thaliana
scaffold948_contigs=6:191515-197416	K01653	E2.2.1.6S; acetolactate synthase I/III small subunit [EC:2.2.1.6]	00770 Pantothenate and CoA biosynthesis [PATH:ath00770]	Metabolism of cofactors and vitamins	Arabidopsis thaliana
scaffold538_contigs=15:236524-243186	K01653	E2.2.1.6S; acetolactate synthase I/III small subunit [EC:2.2.1.6]	01210 2-Oxocarboxylic acid metabolism [PATH:ath01210]	Metabolism	Arabidopsis thaliana
scaffold948_contigs=6:191515-197416	K01653	E2.2.1.6S; acetolactate synthase I/III small subunit [EC:2.2.1.6]	01210 2-Oxocarboxylic acid metabolism [PATH:ath01210]	Metabolism	Arabidopsis thaliana
scaffold538_contigs=15:236524-243186	K01653	E2.2.1.6S; acetolactate synthase I/III small subunit [EC:2.2.1.6]	01230 Biosynthesis of amino acids [PATH:ath01230]	Metabolism	Arabidopsis thaliana
scaffold948_contigs=6:191515-197416	K01653	E2.2.1.6S; acetolactate synthase I/III small subunit [EC:2.2.1.6]	01230 Biosynthesis of amino acids [PATH:ath01230]	Metabolism	Arabidopsis thaliana
scaffold2699_contigs=36:31288-34604	K13065	E2.3.1.133; shikimate O-hydroxycinnamoyltransferase [EC:2.3.1.133]	00940 Phenylpropanoid biosynthesis [PATH:ath00940]	Biosynthesis of other secondary metabolites	Arabidopsis thaliana
scaffold568_contigs=22:124612-126665	K13065	E2.3.1.133; shikimate O-hydroxycinnamoyltransferase [EC:2.3.1.133]	00940 Phenylpropanoid biosynthesis [PATH:ath00940]	Biosynthesis of other secondary metabolites	Arabidopsis thaliana
scaffold2699_contigs=36:31288-34604	K13065	E2.3.1.133; shikimate O-hydroxycinnamoyltransferase [EC:2.3.1.133]	00941 Flavonoid biosynthesis [PATH:ath00941]	Biosynthesis of other secondary metabolites	Arabidopsis thaliana
scaffold568_contigs=22:124612-126665	K13065	E2.3.1.133; shikimate O-hydroxycinnamoyltransferase [EC:2.3.1.133]	00941 Flavonoid biosynthesis [PATH:ath00941]	Biosynthesis of other secondary metabolites	Arabidopsis thaliana
scaffold2699_contigs=36:31288-34604	K13065	E2.3.1.133; shikimate O-hydroxycinnamoyltransferase [EC:2.3.1.133]	00945 Stilbenoid, diarylheptanoid and gingerol biosynthesis [PATH:ath00945]	Biosynthesis of other secondary metabolites	Arabidopsis thaliana
scaffold568_contigs=22:124612-126665	K13065	E2.3.1.133; shikimate O-hydroxycinnamoyltransferase [EC:2.3.1.133]	00945 Stilbenoid, diarylheptanoid and gingerol biosynthesis [PATH:ath00945]	Biosynthesis of other secondary metabolites	Arabidopsis thaliana
scaffold1181_contigs=35:862757-865173	K00679	E2.3.1.158; phospholipid:diacylglycerol acyltransferase [EC:2.3.1.158]	00561 Glycerolipid metabolism [PATH:ath00561]	Lipid metabolism	Arabidopsis thaliana
scaffold529_contigs=26:481312-485002	K00679	E2.3.1.158; phospholipid:diacylglycerol acyltransferase [EC:2.3.1.158]	00561 Glycerolipid metabolism [PATH:ath00561]	Lipid metabolism	Arabidopsis thaliana
scaffold1101_contigs=16:40979-45356	K09699	E2.3.1.168; 2-oxoisovalerate dehydrogenase E2 component (dihydrolipoyl transacylase) [EC:2.3.1.168]	00280 Valine, leucine and isoleucine degradation [PATH:ath00280]	Amino acid metabolism	Arabidopsis thaliana
scaffold1827_contigs=21:549934-550407	K00621	E2.3.1.4; glucosamine-phosphate N-acetyltransferase [EC:2.3.1.4]	00520 Amino sugar and nucleotide sugar metabolism [PATH:ath00520]	Carbohydrate metabolism	Arabidopsis thaliana
scaffold1308_contigs=16:77489-81790	K00654	E2.3.1.50; serine palmitoyltransferase [EC:2.3.1.50]	00600 Sphingolipid metabolism [PATH:ath00600]	Lipid metabolism	Arabidopsis thaliana
scaffold1490_contigs=23:18097-22605	K00654	E2.3.1.50; serine palmitoyltransferase [EC:2.3.1.50]	00600 Sphingolipid metabolism [PATH:ath00600]	Lipid metabolism	Arabidopsis thaliana
scaffold1490_contigs=23:18106-19975	K00654	E2.3.1.50; serine palmitoyltransferase [EC:2.3.1.50]	00600 Sphingolipid metabolism [PATH:ath00600]	Lipid metabolism	Arabidopsis thaliana
scaffold1490_contigs=23:20559-22605	K00654	E2.3.1.50; serine palmitoyltransferase [EC:2.3.1.50]	00600 Sphingolipid metabolism [PATH:ath00600]	Lipid metabolism	Arabidopsis thaliana
scaffold2525_contigs=17:251417-255412	K00654	E2.3.1.50; serine palmitoyltransferase [EC:2.3.1.50]	00600 Sphingolipid metabolism [PATH:ath00600]	Lipid metabolism	Arabidopsis thaliana
scaffold2355_contigs=18:84979-98928	K00626	E2.3.1.9; acetyl-CoA C-acetyltransferase [EC:2.3.1.9]	00071 Fatty acid degradation [PATH:ath00071]	Lipid metabolism	Arabidopsis thaliana
scaffold2355_contigs=18:89244-94579	K00626	E2.3.1.9; acetyl-CoA C-acetyltransferase [EC:2.3.1.9]	00071 Fatty acid degradation [PATH:ath00071]	Lipid metabolism	Arabidopsis thaliana
scaffold2724_contigs=11:217872-221213	K00626	E2.3.1.9; acetyl-CoA C-acetyltransferase [EC:2.3.1.9]	00071 Fatty acid degradation [PATH:ath00071]	Lipid metabolism	Arabidopsis thaliana
scaffold2355_contigs=18:84979-98928	K00626	E2.3.1.9; acetyl-CoA C-acetyltransferase [EC:2.3.1.9]	00072 Synthesis and degradation of ketone bodies [PATH:ath00072]	Lipid metabolism	Arabidopsis thaliana
scaffold2355_contigs=18:89244-94579	K00626	E2.3.1.9; acetyl-CoA C-acetyltransferase [EC:2.3.1.9]	00072 Synthesis and degradation of ketone bodies [PATH:ath00072]	Lipid metabolism	Arabidopsis thaliana
scaffold2724_contigs=11:217872-221213	K00626	E2.3.1.9; acetyl-CoA C-acetyltransferase [EC:2.3.1.9]	00072 Synthesis and degradation of ketone bodies [PATH:ath00072]	Lipid metabolism	Arabidopsis thaliana
scaffold2355_contigs=18:84979-98928	K00626	E2.3.1.9; acetyl-CoA C-acetyltransferase [EC:2.3.1.9]	00280 Valine, leucine and isoleucine degradation [PATH:ath00280]	Amino acid metabolism	Arabidopsis thaliana
scaffold2355_contigs=18:89244-94579	K00626	E2.3.1.9; acetyl-CoA C-acetyltransferase [EC:2.3.1.9]	00280 Valine, leucine and isoleucine degradation [PATH:ath00280]	Amino acid metabolism	Arabidopsis thaliana
scaffold2724_contigs=11:217872-221213	K00626	E2.3.1.9; acetyl-CoA C-acetyltransferase [EC:2.3.1.9]	00280 Valine, leucine and isoleucine degradation [PATH:ath00280]	Amino acid metabolism	Arabidopsis thaliana
scaffold2355_contigs=18:84979-98928	K00626	E2.3.1.9; acetyl-CoA C-acetyltransferase [EC:2.3.1.9]	00310 Lysine degradation [PATH:ath00310]	Amino acid metabolism	Arabidopsis thaliana
scaffold2355_contigs=18:89244-94579	K00626	E2.3.1.9; acetyl-CoA C-acetyltransferase [EC:2.3.1.9]	00310 Lysine degradation [PATH:ath00310]	Amino acid metabolism	Arabidopsis thaliana
scaffold2724_contigs=11:217872-221213	K00626	E2.3.1.9; acetyl-CoA C-acetyltransferase [EC:2.3.1.9]	00310 Lysine degradation [PATH:ath00310]	Amino acid metabolism	Arabidopsis thaliana
scaffold2355_contigs=18:84979-98928	K00626	E2.3.1.9; acetyl-CoA C-acetyltransferase [EC:2.3.1.9]	00380 Tryptophan metabolism [PATH:ath00380]	Amino acid metabolism	Arabidopsis thaliana
scaffold2355_contigs=18:89244-94579	K00626	E2.3.1.9; acetyl-CoA C-acetyltransferase [EC:2.3.1.9]	00380 Tryptophan metabolism [PATH:ath00380]	Amino acid metabolism	Arabidopsis thaliana
scaffold2724_contigs=11:217872-221213	K00626	E2.3.1.9; acetyl-CoA C-acetyltransferase [EC:2.3.1.9]	00380 Tryptophan metabolism [PATH:ath00380]	Amino acid metabolism	Arabidopsis thaliana
scaffold2355_contigs=18:84979-98928	K00626	E2.3.1.9; acetyl-CoA C-acetyltransferase [EC:2.3.1.9]	00620 Pyruvate metabolism [PATH:ath00620]	Carbohydrate metabolism	Arabidopsis thaliana
scaffold2355_contigs=18:89244-94579	K00626	E2.3.1.9; acetyl-CoA C-acetyltransferase [EC:2.3.1.9]	00620 Pyruvate metabolism [PATH:ath00620]	Carbohydrate metabolism	Arabidopsis thaliana
scaffold2724_contigs=11:217872-221213	K00626	E2.3.1.9; acetyl-CoA C-acetyltransferase [EC:2.3.1.9]	00620 Pyruvate metabolism [PATH:ath00620]	Carbohydrate metabolism	Arabidopsis thaliana
scaffold2355_contigs=18:84979-98928	K00626	E2.3.1.9; acetyl-CoA C-acetyltransferase [EC:2.3.1.9]	00630 Glyoxylate and dicarboxylate metabolism [PATH:ath00630]	Carbohydrate metabolism	Arabidopsis thaliana
scaffold2355_contigs=18:89244-94579	K00626	E2.3.1.9; acetyl-CoA C-acetyltransferase [EC:2.3.1.9]	00630 Glyoxylate and dicarboxylate metabolism [PATH:ath00630]	Carbohydrate metabolism	Arabidopsis thaliana
scaffold2724_contigs=11:217872-221213	K00626	E2.3.1.9; acetyl-CoA C-acetyltransferase [EC:2.3.1.9]	00630 Glyoxylate and dicarboxylate metabolism [PATH:ath00630]	Carbohydrate metabolism	Arabidopsis thaliana
scaffold2355_contigs=18:84979-98928	K00626	E2.3.1.9; acetyl-CoA C-acetyltransferase [EC:2.3.1.9]	00640 Propanoate metabolism [PATH:ath00640]	Carbohydrate metabolism	Arabidopsis thaliana
scaffold2355_contigs=18:89244-94579	K00626	E2.3.1.9; acetyl-CoA C-acetyltransferase [EC:2.3.1.9]	00640 Propanoate metabolism [PATH:ath00640]	Carbohydrate metabolism	Arabidopsis thaliana
scaffold2724_contigs=11:217872-221213	K00626	E2.3.1.9; acetyl-CoA C-acetyltransferase [EC:2.3.1.9]	00640 Propanoate metabolism [PATH:ath00640]	Carbohydrate metabolism	Arabidopsis thaliana
scaffold2355_contigs=18:84979-98928	K00626	E2.3.1.9; acetyl-CoA C-acetyltransferase [EC:2.3.1.9]	00650 Butanoate metabolism [PATH:ath00650]	Carbohydrate metabolism	Arabidopsis thaliana
scaffold2355_contigs=18:89244-94579	K00626	E2.3.1.9; acetyl-CoA C-acetyltransferase [EC:2.3.1.9]	00650 Butanoate metabolism [PATH:ath00650]	Carbohydrate metabolism	Arabidopsis thaliana
scaffold2724_contigs=11:217872-221213	K00626	E2.3.1.9; acetyl-CoA C-acetyltransferase [EC:2.3.1.9]	00650 Butanoate metabolism [PATH:ath00650]	Carbohydrate metabolism	Arabidopsis thaliana
scaffold2355_contigs=18:84979-98928	K00626	E2.3.1.9; acetyl-CoA C-acetyltransferase [EC:2.3.1.9]	00900 Terpenoid backbone biosynthesis [PATH:ath00900]	Metabolism of terpenoids and polyketides	Arabidopsis thaliana
scaffold2355_contigs=18:89244-94579	K00626	E2.3.1.9; acetyl-CoA C-acetyltransferase [EC:2.3.1.9]	00900 Terpenoid backbone biosynthesis [PATH:ath00900]	Metabolism of terpenoids and polyketides	Arabidopsis thaliana
scaffold2724_contigs=11:217872-221213	K00626	E2.3.1.9; acetyl-CoA C-acetyltransferase [EC:2.3.1.9]	00900 Terpenoid backbone biosynthesis [PATH:ath00900]	Metabolism of terpenoids and polyketides	Arabidopsis thaliana
scaffold2355_contigs=18:84979-98928	K00626	E2.3.1.9; acetyl-CoA C-acetyltransferase [EC:2.3.1.9]	01200 Carbon metabolism [PATH:ath01200]	Metabolism	Arabidopsis thaliana
scaffold2355_contigs=18:89244-94579	K00626	E2.3.1.9; acetyl-CoA C-acetyltransferase [EC:2.3.1.9]	01200 Carbon metabolism [PATH:ath01200]	Metabolism	Arabidopsis thaliana
scaffold2724_contigs=11:217872-221213	K00626	E2.3.1.9; acetyl-CoA C-acetyltransferase [EC:2.3.1.9]	01200 Carbon metabolism [PATH:ath01200]	Metabolism	Arabidopsis thaliana
scaffold2355_contigs=18:84979-98928	K00626	E2.3.1.9; acetyl-CoA C-acetyltransferase [EC:2.3.1.9]	01212 Fatty acid metabolism [PATH:ath01212]	Metabolism	Arabidopsis thaliana
scaffold2355_contigs=18:89244-94579	K00626	E2.3.1.9; acetyl-CoA C-acetyltransferase [EC:2.3.1.9]	01212 Fatty acid metabolism [PATH:ath01212]	Metabolism	Arabidopsis thaliana
scaffold2724_contigs=11:217872-221213	K00626	E2.3.1.9; acetyl-CoA C-acetyltransferase [EC:2.3.1.9]	01212 Fatty acid metabolism [PATH:ath01212]	Metabolism	Arabidopsis thaliana
scaffold229_contigs=4:54328-58102	K01641	E2.3.3.10; hydroxymethylglutaryl-CoA synthase [EC:2.3.3.10]	00072 Synthesis and degradation of ketone bodies [PATH:ath00072]	Lipid metabolism	Arabidopsis thaliana
scaffold364_contigs=5:71948-75639	K01641	E2.3.3.10; hydroxymethylglutaryl-CoA synthase [EC:2.3.3.10]	00072 Synthesis and degradation of ketone bodies [PATH:ath00072]	Lipid metabolism	Arabidopsis thaliana
scaffold229_contigs=4:54328-58102	K01641	E2.3.3.10; hydroxymethylglutaryl-CoA synthase [EC:2.3.3.10]	00280 Valine, leucine and isoleucine degradation [PATH:ath00280]	Amino acid metabolism	Arabidopsis thaliana
scaffold364_contigs=5:71948-75639	K01641	E2.3.3.10; hydroxymethylglutaryl-CoA synthase [EC:2.3.3.10]	00280 Valine, leucine and isoleucine degradation [PATH:ath00280]	Amino acid metabolism	Arabidopsis thaliana
scaffold229_contigs=4:54328-58102	K01641	E2.3.3.10; hydroxymethylglutaryl-CoA synthase [EC:2.3.3.10]	00650 Butanoate metabolism [PATH:ath00650]	Carbohydrate metabolism	Arabidopsis thaliana
scaffold364_contigs=5:71948-75639	K01641	E2.3.3.10; hydroxymethylglutaryl-CoA synthase [EC:2.3.3.10]	00650 Butanoate metabolism [PATH:ath00650]	Carbohydrate metabolism	Arabidopsis thaliana
scaffold229_contigs=4:54328-58102	K01641	E2.3.3.10; hydroxymethylglutaryl-CoA synthase [EC:2.3.3.10]	00900 Terpenoid backbone biosynthesis [PATH:ath00900]	Metabolism of terpenoids and polyketides	Arabidopsis thaliana
scaffold364_contigs=5:71948-75639	K01641	E2.3.3.10; hydroxymethylglutaryl-CoA synthase [EC:2.3.3.10]	00900 Terpenoid backbone biosynthesis [PATH:ath00900]	Metabolism of terpenoids and polyketides	Arabidopsis thaliana
scaffold1242_contigs=5:129476-134075	K01638	E2.3.3.9; malate synthase [EC:2.3.3.9]	00620 Pyruvate metabolism [PATH:ath00620]	Carbohydrate metabolism	Arabidopsis thaliana
scaffold2444_contigs=49:968489-971470	K01638	E2.3.3.9; malate synthase [EC:2.3.3.9]	00620 Pyruvate metabolism [PATH:ath00620]	Carbohydrate metabolism	Arabidopsis thaliana
scaffold1242_contigs=5:129476-134075	K01638	E2.3.3.9; malate synthase [EC:2.3.3.9]	00630 Glyoxylate and dicarboxylate metabolism [PATH:ath00630]	Carbohydrate metabolism	Arabidopsis thaliana
scaffold2444_contigs=49:968489-971470	K01638	E2.3.3.9; malate synthase [EC:2.3.3.9]	00630 Glyoxylate and dicarboxylate metabolism [PATH:ath00630]	Carbohydrate metabolism	Arabidopsis thaliana
scaffold1242_contigs=5:129476-134075	K01638	E2.3.3.9; malate synthase [EC:2.3.3.9]	01200 Carbon metabolism [PATH:ath01200]	Metabolism	Arabidopsis thaliana
scaffold2444_contigs=49:968489-971470	K01638	E2.3.3.9; malate synthase [EC:2.3.3.9]	01200 Carbon metabolism [PATH:ath01200]	Metabolism	Arabidopsis thaliana
scaffold1260_contigs=17:306824-313530	K00688	E2.4.1.1; starch phosphorylase [EC:2.4.1.1]	00500 Starch and sucrose metabolism [PATH:ath00500]	Carbohydrate metabolism	Arabidopsis thaliana
scaffold522_contigs=18:389654-395199	K00688	E2.4.1.1; starch phosphorylase [EC:2.4.1.1]	00500 Starch and sucrose metabolism [PATH:ath00500]	Carbohydrate metabolism	Arabidopsis thaliana
scaffold529_contigs=26:872240-875711	K00695	E2.4.1.13; sucrose synthase [EC:2.4.1.13]	00500 Starch and sucrose metabolism [PATH:ath00500]	Carbohydrate metabolism	Arabidopsis thaliana
scaffold546_contigs=9:100495-104065	K00695	E2.4.1.13; sucrose synthase [EC:2.4.1.13]	00500 Starch and sucrose metabolism [PATH:ath00500]	Carbohydrate metabolism	Arabidopsis thaliana
scaffold1196_contigs=5:255666-261198	K00696	E2.4.1.14; sucrose-phosphate synthase [EC:2.4.1.14]	00500 Starch and sucrose metabolism [PATH:ath00500]	Carbohydrate metabolism	Arabidopsis thaliana
scaffold634_contigs=5:85213-91825	K00696	E2.4.1.14; sucrose-phosphate synthase [EC:2.4.1.14]	00500 Starch and sucrose metabolism [PATH:ath00500]	Carbohydrate metabolism	Arabidopsis thaliana
scaffold634_contigs=5:86362-91825	K00696	E2.4.1.14; sucrose-phosphate synthase [EC:2.4.1.14]	00500 Starch and sucrose metabolism [PATH:ath00500]	Carbohydrate metabolism	Arabidopsis thaliana
scaffold1339_contigs=6:23635-27860	K00703	E2.4.1.21; starch synthase [EC:2.4.1.21]	00500 Starch and sucrose metabolism [PATH:ath00500]	Carbohydrate metabolism	Arabidopsis thaliana
scaffold1339_contigs=6:23644-27860	K00703	E2.4.1.21; starch synthase [EC:2.4.1.21]	00500 Starch and sucrose metabolism [PATH:ath00500]	Carbohydrate metabolism	Arabidopsis thaliana
scaffold947_contigs=9:85711-89612	K00703	E2.4.1.21; starch synthase [EC:2.4.1.21]	00500 Starch and sucrose metabolism [PATH:ath00500]	Carbohydrate metabolism	Arabidopsis thaliana
scaffold1827_contigs=21:407216-412111	K09480	E2.4.1.241; digalactosyldiacylglycerol synthase [EC:2.4.1.241]	00561 Glycerolipid metabolism [PATH:ath00561]	Lipid metabolism	Arabidopsis thaliana
scaffold1827_contigs=21:408054-412111	K09480	E2.4.1.241; digalactosyldiacylglycerol synthase [EC:2.4.1.241]	00561 Glycerolipid metabolism [PATH:ath00561]	Lipid metabolism	Arabidopsis thaliana
scaffold2181_contigs=6:141367-144134	K03715	E2.4.1.46; 1,2-diacylglycerol 3-beta-galactosyltransferase [EC:2.4.1.46]	00561 Glycerolipid metabolism [PATH:ath00561]	Lipid metabolism	Arabidopsis thaliana
scaffold2667_contigs=25:58132-66637	K03715	E2.4.1.46; 1,2-diacylglycerol 3-beta-galactosyltransferase [EC:2.4.1.46]	00561 Glycerolipid metabolism [PATH:ath00561]	Lipid metabolism	Arabidopsis thaliana
scaffold2667_contigs=25:62791-66637	K03715	E2.4.1.46; 1,2-diacylglycerol 3-beta-galactosyltransferase [EC:2.4.1.46]	00561 Glycerolipid metabolism [PATH:ath00561]	Lipid metabolism	Arabidopsis thaliana
scaffold1175_contigs=16:603890-606374	K06617	E2.4.1.82; raffinose synthase [EC:2.4.1.82]	00052 Galactose metabolism [PATH:ath00052]	Carbohydrate metabolism	Arabidopsis thaliana
scaffold1616_contigs=7:328232-330829	K06617	E2.4.1.82; raffinose synthase [EC:2.4.1.82]	00052 Galactose metabolism [PATH:ath00052]	Carbohydrate metabolism	Arabidopsis thaliana
scaffold2047_contigs=22:309833-312674	K06617	E2.4.1.82; raffinose synthase [EC:2.4.1.82]	00052 Galactose metabolism [PATH:ath00052]	Carbohydrate metabolism	Arabidopsis thaliana
scaffold2181_contigs=6:263135-265657	K06617	E2.4.1.82; raffinose synthase [EC:2.4.1.82]	00052 Galactose metabolism [PATH:ath00052]	Carbohydrate metabolism	Arabidopsis thaliana
scaffold2756_contigs=5:78011-80684	K06617	E2.4.1.82; raffinose synthase [EC:2.4.1.82]	00052 Galactose metabolism [PATH:ath00052]	Carbohydrate metabolism	Arabidopsis thaliana
scaffold1221_contigs=11:165829-167269	K10757	E2.4.1.91; flavonol 3-O-glucosyltransferase [EC:2.4.1.91]	00944 Flavone and flavonol biosynthesis [PATH:ath00944]	Biosynthesis of other secondary metabolites	Arabidopsis thaliana
scaffold1221_contigs=11:166364-167269	K10757	E2.4.1.91; flavonol 3-O-glucosyltransferase [EC:2.4.1.91]	00944 Flavone and flavonol biosynthesis [PATH:ath00944]	Biosynthesis of other secondary metabolites	Arabidopsis thaliana
scaffold2047_contigs=22:567832-572763	K00770	E2.4.2.24; 1,4-beta-D-xylan synthase [EC:2.4.2.24]	00500 Starch and sucrose metabolism [PATH:ath00500]	Carbohydrate metabolism	Arabidopsis thaliana
scaffold2047_contigs=22:567832-572763	K00770	E2.4.2.24; 1,4-beta-D-xylan synthase [EC:2.4.2.24]	00520 Amino sugar and nucleotide sugar metabolism [PATH:ath00520]	Carbohydrate metabolism	Arabidopsis thaliana
scaffold2800_contigs=1:88129-91823	K00759	E2.4.2.7; adenine phosphoribosyltransferase [EC:2.4.2.7]	00230 Purine metabolism [PATH:ath00230]	Nucleotide metabolism	Arabidopsis thaliana
scaffold443_contigs=11:382146-386084	K01626	E2.5.1.54; 3-deoxy-7-phosphoheptulonate synthase [EC:2.5.1.54]	00400 Phenylalanine, tyrosine and tryptophan biosynthesis [PATH:ath00400]	Amino acid metabolism	Arabidopsis thaliana
scaffold853_contigs=13:53548-56500	K01626	E2.5.1.54; 3-deoxy-7-phosphoheptulonate synthase [EC:2.5.1.54]	00400 Phenylalanine, tyrosine and tryptophan biosynthesis [PATH:ath00400]	Amino acid metabolism	Arabidopsis thaliana
scaffold443_contigs=11:382146-386084	K01626	E2.5.1.54; 3-deoxy-7-phosphoheptulonate synthase [EC:2.5.1.54]	01230 Biosynthesis of amino acids [PATH:ath01230]	Metabolism	Arabidopsis thaliana
scaffold853_contigs=13:53548-56500	K01626	E2.5.1.54; 3-deoxy-7-phosphoheptulonate synthase [EC:2.5.1.54]	01230 Biosynthesis of amino acids [PATH:ath01230]	Metabolism	Arabidopsis thaliana
scaffold568_contigs=22:300406-302382	K00818	E2.6.1.11; acetylornithine aminotransferase [EC:2.6.1.11]	00330 Arginine and proline metabolism [PATH:ath00330]	Amino acid metabolism	Arabidopsis thaliana
scaffold568_contigs=22:300406-302382	K00818	E2.6.1.11; acetylornithine aminotransferase [EC:2.6.1.11]	01210 2-Oxocarboxylic acid metabolism [PATH:ath01210]	Metabolism	Arabidopsis thaliana
scaffold568_contigs=22:300406-302382	K00818	E2.6.1.11; acetylornithine aminotransferase [EC:2.6.1.11]	01230 Biosynthesis of amino acids [PATH:ath01230]	Metabolism	Arabidopsis thaliana
scaffold1896_contigs=29:355510-359719	K00819	E2.6.1.13; ornithine--oxo-acid transaminase [EC:2.6.1.13]	00330 Arginine and proline metabolism [PATH:ath00330]	Amino acid metabolism	Arabidopsis thaliana
scaffold1896_contigs=29:356394-359719	K00819	E2.6.1.13; ornithine--oxo-acid transaminase [EC:2.6.1.13]	00330 Arginine and proline metabolism [PATH:ath00330]	Amino acid metabolism	Arabidopsis thaliana
scaffold1782_contigs=12:162249-167906	K00820	E2.6.1.16; glucosamine--fructose-6-phosphate aminotransferase (isomerizing) [EC:2.6.1.16]	00250 Alanine, aspartate and glutamate metabolism [PATH:ath00250]	Amino acid metabolism	Arabidopsis thaliana
scaffold1782_contigs=12:162249-167906	K00820	E2.6.1.16; glucosamine--fructose-6-phosphate aminotransferase (isomerizing) [EC:2.6.1.16]	00520 Amino sugar and nucleotide sugar metabolism [PATH:ath00520]	Carbohydrate metabolism	Arabidopsis thaliana
scaffold1012_contigs=21:347422-350749	K00826	E2.6.1.42; branched-chain amino acid aminotransferase [EC:2.6.1.42]	00280 Valine, leucine and isoleucine degradation [PATH:ath00280]	Amino acid metabolism	Arabidopsis thaliana
scaffold302_contigs=12:361872-372250	K00826	E2.6.1.42; branched-chain amino acid aminotransferase [EC:2.6.1.42]	00280 Valine, leucine and isoleucine degradation [PATH:ath00280]	Amino acid metabolism	Arabidopsis thaliana
scaffold302_contigs=12:368199-372250	K00826	E2.6.1.42; branched-chain amino acid aminotransferase [EC:2.6.1.42]	00280 Valine, leucine and isoleucine degradation [PATH:ath00280]	Amino acid metabolism	Arabidopsis thaliana
scaffold1012_contigs=21:347422-350749	K00826	E2.6.1.42; branched-chain amino acid aminotransferase [EC:2.6.1.42]	00290 Valine, leucine and isoleucine biosynthesis [PATH:ath00290]	Amino acid metabolism	Arabidopsis thaliana
scaffold302_contigs=12:361872-372250	K00826	E2.6.1.42; branched-chain amino acid aminotransferase [EC:2.6.1.42]	00290 Valine, leucine and isoleucine biosynthesis [PATH:ath00290]	Amino acid metabolism	Arabidopsis thaliana
scaffold302_contigs=12:368199-372250	K00826	E2.6.1.42; branched-chain amino acid aminotransferase [EC:2.6.1.42]	00290 Valine, leucine and isoleucine biosynthesis [PATH:ath00290]	Amino acid metabolism	Arabidopsis thaliana
scaffold1012_contigs=21:347422-350749	K00826	E2.6.1.42; branched-chain amino acid aminotransferase [EC:2.6.1.42]	00770 Pantothenate and CoA biosynthesis [PATH:ath00770]	Metabolism of cofactors and vitamins	Arabidopsis thaliana
scaffold302_contigs=12:361872-372250	K00826	E2.6.1.42; branched-chain amino acid aminotransferase [EC:2.6.1.42]	00770 Pantothenate and CoA biosynthesis [PATH:ath00770]	Metabolism of cofactors and vitamins	Arabidopsis thaliana
scaffold302_contigs=12:368199-372250	K00826	E2.6.1.42; branched-chain amino acid aminotransferase [EC:2.6.1.42]	00770 Pantothenate and CoA biosynthesis [PATH:ath00770]	Metabolism of cofactors and vitamins	Arabidopsis thaliana
scaffold1012_contigs=21:347422-350749	K00826	E2.6.1.42; branched-chain amino acid aminotransferase [EC:2.6.1.42]	00966 Glucosinolate biosynthesis [PATH:ath00966]	Biosynthesis of other secondary metabolites	Arabidopsis thaliana
scaffold302_contigs=12:361872-372250	K00826	E2.6.1.42; branched-chain amino acid aminotransferase [EC:2.6.1.42]	00966 Glucosinolate biosynthesis [PATH:ath00966]	Biosynthesis of other secondary metabolites	Arabidopsis thaliana
scaffold302_contigs=12:368199-372250	K00826	E2.6.1.42; branched-chain amino acid aminotransferase [EC:2.6.1.42]	00966 Glucosinolate biosynthesis [PATH:ath00966]	Biosynthesis of other secondary metabolites	Arabidopsis thaliana
scaffold1012_contigs=21:347422-350749	K00826	E2.6.1.42; branched-chain amino acid aminotransferase [EC:2.6.1.42]	01210 2-Oxocarboxylic acid metabolism [PATH:ath01210]	Metabolism	Arabidopsis thaliana
scaffold302_contigs=12:361872-372250	K00826	E2.6.1.42; branched-chain amino acid aminotransferase [EC:2.6.1.42]	01210 2-Oxocarboxylic acid metabolism [PATH:ath01210]	Metabolism	Arabidopsis thaliana
scaffold302_contigs=12:368199-372250	K00826	E2.6.1.42; branched-chain amino acid aminotransferase [EC:2.6.1.42]	01210 2-Oxocarboxylic acid metabolism [PATH:ath01210]	Metabolism	Arabidopsis thaliana
scaffold1012_contigs=21:347422-350749	K00826	E2.6.1.42; branched-chain amino acid aminotransferase [EC:2.6.1.42]	01230 Biosynthesis of amino acids [PATH:ath01230]	Metabolism	Arabidopsis thaliana
scaffold302_contigs=12:361872-372250	K00826	E2.6.1.42; branched-chain amino acid aminotransferase [EC:2.6.1.42]	01230 Biosynthesis of amino acids [PATH:ath01230]	Metabolism	Arabidopsis thaliana
scaffold302_contigs=12:368199-372250	K00826	E2.6.1.42; branched-chain amino acid aminotransferase [EC:2.6.1.42]	01230 Biosynthesis of amino acids [PATH:ath01230]	Metabolism	Arabidopsis thaliana
scaffold423_contigs=9:175475-180143	K10206	E2.6.1.83; LL-diaminopimelate aminotransferase [EC:2.6.1.83]	00300 Lysine biosynthesis [PATH:ath00300]	Amino acid metabolism	Arabidopsis thaliana
scaffold423_contigs=9:176006-180143	K10206	E2.6.1.83; LL-diaminopimelate aminotransferase [EC:2.6.1.83]	00300 Lysine biosynthesis [PATH:ath00300]	Amino acid metabolism	Arabidopsis thaliana
scaffold443_contigs=11:461435-464034	K10206	E2.6.1.83; LL-diaminopimelate aminotransferase [EC:2.6.1.83]	00300 Lysine biosynthesis [PATH:ath00300]	Amino acid metabolism	Arabidopsis thaliana
scaffold423_contigs=9:175475-180143	K10206	E2.6.1.83; LL-diaminopimelate aminotransferase [EC:2.6.1.83]	01230 Biosynthesis of amino acids [PATH:ath01230]	Metabolism	Arabidopsis thaliana
scaffold423_contigs=9:176006-180143	K10206	E2.6.1.83; LL-diaminopimelate aminotransferase [EC:2.6.1.83]	01230 Biosynthesis of amino acids [PATH:ath01230]	Metabolism	Arabidopsis thaliana
scaffold443_contigs=11:461435-464034	K10206	E2.6.1.83; LL-diaminopimelate aminotransferase [EC:2.6.1.83]	01230 Biosynthesis of amino acids [PATH:ath01230]	Metabolism	Arabidopsis thaliana
scaffold1504_contigs=10:103037-109971	K00901	E2.7.1.107; diacylglycerol kinase (ATP dependent) [EC:2.7.1.107]	00561 Glycerolipid metabolism [PATH:ath00561]	Lipid metabolism	Arabidopsis thaliana
scaffold2305_contigs=28:32091-38505	K00901	E2.7.1.107; diacylglycerol kinase (ATP dependent) [EC:2.7.1.107]	00561 Glycerolipid metabolism [PATH:ath00561]	Lipid metabolism	Arabidopsis thaliana
scaffold1504_contigs=10:103037-109971	K00901	E2.7.1.107; diacylglycerol kinase (ATP dependent) [EC:2.7.1.107]	00564 Glycerophospholipid metabolism [PATH:ath00564]	Lipid metabolism	Arabidopsis thaliana
scaffold2305_contigs=28:32091-38505	K00901	E2.7.1.107; diacylglycerol kinase (ATP dependent) [EC:2.7.1.107]	00564 Glycerophospholipid metabolism [PATH:ath00564]	Lipid metabolism	Arabidopsis thaliana
scaffold1504_contigs=10:103037-109971	K00901	E2.7.1.107; diacylglycerol kinase (ATP dependent) [EC:2.7.1.107]	04070 Phosphatidylinositol signaling system [PATH:ath04070]	Signal transduction	Arabidopsis thaliana
scaffold2305_contigs=28:32091-38505	K00901	E2.7.1.107; diacylglycerol kinase (ATP dependent) [EC:2.7.1.107]	04070 Phosphatidylinositol signaling system [PATH:ath04070]	Signal transduction	Arabidopsis thaliana
scaffold315_contigs=11:10530-17046	K00902	E2.7.1.108; dolichol kinase [EC:2.7.1.108]	00510 N-Glycan biosynthesis [PATH:ath00510]	Glycan biosynthesis and metabolism	Arabidopsis thaliana
scaffold487_contigs=1:24021-24718	K00851	E2.7.1.12; gluconokinase [EC:2.7.1.12]	00030 Pentose phosphate pathway [PATH:ath00030]	Carbohydrate metabolism	Arabidopsis thaliana
scaffold487_contigs=1:24021-24718	K00851	E2.7.1.12; gluconokinase [EC:2.7.1.12]	01200 Carbon metabolism [PATH:ath01200]	Metabolism	Arabidopsis thaliana
scaffold1613_contigs=9:327493-329990	K00856	E2.7.1.20; adenosine kinase [EC:2.7.1.20]	00230 Purine metabolism [PATH:ath00230]	Nucleotide metabolism	Arabidopsis thaliana
scaffold748_contigs=11:88045-91625	K00856	E2.7.1.20; adenosine kinase [EC:2.7.1.20]	00230 Purine metabolism [PATH:ath00230]	Nucleotide metabolism	Arabidopsis thaliana
scaffold1531_contigs=12:140443-141019	K00857	E2.7.1.21; thymidine kinase [EC:2.7.1.21]	00240 Pyrimidine metabolism [PATH:ath00240]	Nucleotide metabolism	Arabidopsis thaliana
scaffold212_contigs=2:46317-50879	K00864	E2.7.1.30; glycerol kinase [EC:2.7.1.30]	00561 Glycerolipid metabolism [PATH:ath00561]	Lipid metabolism	Arabidopsis thaliana
scaffold212_contigs=2:46317-50879	K00864	E2.7.1.30; glycerol kinase [EC:2.7.1.30]	04626 Plant-pathogen interaction [PATH:ath04626]	Environmental adaptation	Arabidopsis thaliana
scaffold1640_contigs=5:214943-221260	K00869	E2.7.1.36; mevalonate kinase [EC:2.7.1.36]	00900 Terpenoid backbone biosynthesis [PATH:ath00900]	Metabolism of terpenoids and polyketides	Arabidopsis thaliana
scaffold1640_contigs=5:218205-221260	K00869	E2.7.1.36; mevalonate kinase [EC:2.7.1.36]	00900 Terpenoid backbone biosynthesis [PATH:ath00900]	Metabolism of terpenoids and polyketides	Arabidopsis thaliana
scaffold1640_contigs=5:214943-221260	K00869	E2.7.1.36; mevalonate kinase [EC:2.7.1.36]	04146 Peroxisome [PATH:ath04146]	Transport and catabolism	Arabidopsis thaliana
scaffold1640_contigs=5:218205-221260	K00869	E2.7.1.36; mevalonate kinase [EC:2.7.1.36]	04146 Peroxisome [PATH:ath04146]	Transport and catabolism	Arabidopsis thaliana
scaffold1348_contigs=7:29349-32731	K00847	E2.7.1.4; fructokinase [EC:2.7.1.4]	00051 Fructose and mannose metabolism [PATH:ath00051]	Carbohydrate metabolism	Arabidopsis thaliana
scaffold1455_contigs=11:327628-332054	K00847	E2.7.1.4; fructokinase [EC:2.7.1.4]	00051 Fructose and mannose metabolism [PATH:ath00051]	Carbohydrate metabolism	Arabidopsis thaliana
scaffold1455_contigs=11:330166-332054	K00847	E2.7.1.4; fructokinase [EC:2.7.1.4]	00051 Fructose and mannose metabolism [PATH:ath00051]	Carbohydrate metabolism	Arabidopsis thaliana
scaffold1467_contigs=10:147568-152035	K00847	E2.7.1.4; fructokinase [EC:2.7.1.4]	00051 Fructose and mannose metabolism [PATH:ath00051]	Carbohydrate metabolism	Arabidopsis thaliana
scaffold1870_contigs=16:486870-488012	K00847	E2.7.1.4; fructokinase [EC:2.7.1.4]	00051 Fructose and mannose metabolism [PATH:ath00051]	Carbohydrate metabolism	Arabidopsis thaliana
scaffold1975_contigs=6:138398-141380	K00847	E2.7.1.4; fructokinase [EC:2.7.1.4]	00051 Fructose and mannose metabolism [PATH:ath00051]	Carbohydrate metabolism	Arabidopsis thaliana
scaffold2354_contigs=18:39848-43375	K00847	E2.7.1.4; fructokinase [EC:2.7.1.4]	00051 Fructose and mannose metabolism [PATH:ath00051]	Carbohydrate metabolism	Arabidopsis thaliana
scaffold1348_contigs=7:29349-32731	K00847	E2.7.1.4; fructokinase [EC:2.7.1.4]	00500 Starch and sucrose metabolism [PATH:ath00500]	Carbohydrate metabolism	Arabidopsis thaliana
scaffold1455_contigs=11:327628-332054	K00847	E2.7.1.4; fructokinase [EC:2.7.1.4]	00500 Starch and sucrose metabolism [PATH:ath00500]	Carbohydrate metabolism	Arabidopsis thaliana
scaffold1455_contigs=11:330166-332054	K00847	E2.7.1.4; fructokinase [EC:2.7.1.4]	00500 Starch and sucrose metabolism [PATH:ath00500]	Carbohydrate metabolism	Arabidopsis thaliana
scaffold1467_contigs=10:147568-152035	K00847	E2.7.1.4; fructokinase [EC:2.7.1.4]	00500 Starch and sucrose metabolism [PATH:ath00500]	Carbohydrate metabolism	Arabidopsis thaliana
scaffold1870_contigs=16:486870-488012	K00847	E2.7.1.4; fructokinase [EC:2.7.1.4]	00500 Starch and sucrose metabolism [PATH:ath00500]	Carbohydrate metabolism	Arabidopsis thaliana
scaffold1975_contigs=6:138398-141380	K00847	E2.7.1.4; fructokinase [EC:2.7.1.4]	00500 Starch and sucrose metabolism [PATH:ath00500]	Carbohydrate metabolism	Arabidopsis thaliana
scaffold2354_contigs=18:39848-43375	K00847	E2.7.1.4; fructokinase [EC:2.7.1.4]	00500 Starch and sucrose metabolism [PATH:ath00500]	Carbohydrate metabolism	Arabidopsis thaliana
scaffold1348_contigs=7:29349-32731	K00847	E2.7.1.4; fructokinase [EC:2.7.1.4]	00520 Amino sugar and nucleotide sugar metabolism [PATH:ath00520]	Carbohydrate metabolism	Arabidopsis thaliana
scaffold1455_contigs=11:327628-332054	K00847	E2.7.1.4; fructokinase [EC:2.7.1.4]	00520 Amino sugar and nucleotide sugar metabolism [PATH:ath00520]	Carbohydrate metabolism	Arabidopsis thaliana
scaffold1455_contigs=11:330166-332054	K00847	E2.7.1.4; fructokinase [EC:2.7.1.4]	00520 Amino sugar and nucleotide sugar metabolism [PATH:ath00520]	Carbohydrate metabolism	Arabidopsis thaliana
scaffold1467_contigs=10:147568-152035	K00847	E2.7.1.4; fructokinase [EC:2.7.1.4]	00520 Amino sugar and nucleotide sugar metabolism [PATH:ath00520]	Carbohydrate metabolism	Arabidopsis thaliana
scaffold1870_contigs=16:486870-488012	K00847	E2.7.1.4; fructokinase [EC:2.7.1.4]	00520 Amino sugar and nucleotide sugar metabolism [PATH:ath00520]	Carbohydrate metabolism	Arabidopsis thaliana
scaffold1975_contigs=6:138398-141380	K00847	E2.7.1.4; fructokinase [EC:2.7.1.4]	00520 Amino sugar and nucleotide sugar metabolism [PATH:ath00520]	Carbohydrate metabolism	Arabidopsis thaliana
scaffold2354_contigs=18:39848-43375	K00847	E2.7.1.4; fructokinase [EC:2.7.1.4]	00520 Amino sugar and nucleotide sugar metabolism [PATH:ath00520]	Carbohydrate metabolism	Arabidopsis thaliana
scaffold2725_contigs=9:50089-59213	K12446	E2.7.1.46; L-arabinokinase [EC:2.7.1.46]	00520 Amino sugar and nucleotide sugar metabolism [PATH:ath00520]	Carbohydrate metabolism	Arabidopsis thaliana
scaffold1353_contigs=13:128563-135474	K00876	E2.7.1.48; uridine kinase [EC:2.7.1.48]	00240 Pyrimidine metabolism [PATH:ath00240]	Nucleotide metabolism	Arabidopsis thaliana
scaffold2730_contigs=9:100312-103311	K00876	E2.7.1.48; uridine kinase [EC:2.7.1.48]	00240 Pyrimidine metabolism [PATH:ath00240]	Nucleotide metabolism	Arabidopsis thaliana
scaffold2761_contigs=35:1363441-1371576	K00876	E2.7.1.48; uridine kinase [EC:2.7.1.48]	00240 Pyrimidine metabolism [PATH:ath00240]	Nucleotide metabolism	Arabidopsis thaliana
scaffold2761_contigs=35:1366430-1370371	K00876	E2.7.1.48; uridine kinase [EC:2.7.1.48]	00240 Pyrimidine metabolism [PATH:ath00240]	Nucleotide metabolism	Arabidopsis thaliana
scaffold1483_contigs=7:472327-475106	K00889	E2.7.1.68; 1-phosphatidylinositol-4-phosphate 5-kinase [EC:2.7.1.68]	00562 Inositol phosphate metabolism [PATH:ath00562]	Carbohydrate metabolism	Arabidopsis thaliana
scaffold1541_contigs=9:188028-194223	K00889	E2.7.1.68; 1-phosphatidylinositol-4-phosphate 5-kinase [EC:2.7.1.68]	00562 Inositol phosphate metabolism [PATH:ath00562]	Carbohydrate metabolism	Arabidopsis thaliana
scaffold1541_contigs=9:192946-194223	K00889	E2.7.1.68; 1-phosphatidylinositol-4-phosphate 5-kinase [EC:2.7.1.68]	00562 Inositol phosphate metabolism [PATH:ath00562]	Carbohydrate metabolism	Arabidopsis thaliana
scaffold1947_contigs=6:62132-68200	K00889	E2.7.1.68; 1-phosphatidylinositol-4-phosphate 5-kinase [EC:2.7.1.68]	00562 Inositol phosphate metabolism [PATH:ath00562]	Carbohydrate metabolism	Arabidopsis thaliana
scaffold2305_contigs=28:189176-193821	K00889	E2.7.1.68; 1-phosphatidylinositol-4-phosphate 5-kinase [EC:2.7.1.68]	00562 Inositol phosphate metabolism [PATH:ath00562]	Carbohydrate metabolism	Arabidopsis thaliana
scaffold2305_contigs=28:192565-193821	K00889	E2.7.1.68; 1-phosphatidylinositol-4-phosphate 5-kinase [EC:2.7.1.68]	00562 Inositol phosphate metabolism [PATH:ath00562]	Carbohydrate metabolism	Arabidopsis thaliana
scaffold2739_contigs=11:110865-123565	K00889	E2.7.1.68; 1-phosphatidylinositol-4-phosphate 5-kinase [EC:2.7.1.68]	00562 Inositol phosphate metabolism [PATH:ath00562]	Carbohydrate metabolism	Arabidopsis thaliana
scaffold2739_contigs=11:113447-114724	K00889	E2.7.1.68; 1-phosphatidylinositol-4-phosphate 5-kinase [EC:2.7.1.68]	00562 Inositol phosphate metabolism [PATH:ath00562]	Carbohydrate metabolism	Arabidopsis thaliana
scaffold475_contigs=5:231225-235207	K00889	E2.7.1.68; 1-phosphatidylinositol-4-phosphate 5-kinase [EC:2.7.1.68]	00562 Inositol phosphate metabolism [PATH:ath00562]	Carbohydrate metabolism	Arabidopsis thaliana
scaffold475_contigs=5:231841-235207	K00889	E2.7.1.68; 1-phosphatidylinositol-4-phosphate 5-kinase [EC:2.7.1.68]	00562 Inositol phosphate metabolism [PATH:ath00562]	Carbohydrate metabolism	Arabidopsis thaliana
scaffold925_contigs=5:31605-34613	K00889	E2.7.1.68; 1-phosphatidylinositol-4-phosphate 5-kinase [EC:2.7.1.68]	00562 Inositol phosphate metabolism [PATH:ath00562]	Carbohydrate metabolism	Arabidopsis thaliana
scaffold1483_contigs=7:472327-475106	K00889	E2.7.1.68; 1-phosphatidylinositol-4-phosphate 5-kinase [EC:2.7.1.68]	04070 Phosphatidylinositol signaling system [PATH:ath04070]	Signal transduction	Arabidopsis thaliana
scaffold1541_contigs=9:188028-194223	K00889	E2.7.1.68; 1-phosphatidylinositol-4-phosphate 5-kinase [EC:2.7.1.68]	04070 Phosphatidylinositol signaling system [PATH:ath04070]	Signal transduction	Arabidopsis thaliana
scaffold1541_contigs=9:192946-194223	K00889	E2.7.1.68; 1-phosphatidylinositol-4-phosphate 5-kinase [EC:2.7.1.68]	04070 Phosphatidylinositol signaling system [PATH:ath04070]	Signal transduction	Arabidopsis thaliana
scaffold1947_contigs=6:62132-68200	K00889	E2.7.1.68; 1-phosphatidylinositol-4-phosphate 5-kinase [EC:2.7.1.68]	04070 Phosphatidylinositol signaling system [PATH:ath04070]	Signal transduction	Arabidopsis thaliana
scaffold2305_contigs=28:189176-193821	K00889	E2.7.1.68; 1-phosphatidylinositol-4-phosphate 5-kinase [EC:2.7.1.68]	04070 Phosphatidylinositol signaling system [PATH:ath04070]	Signal transduction	Arabidopsis thaliana
scaffold2305_contigs=28:192565-193821	K00889	E2.7.1.68; 1-phosphatidylinositol-4-phosphate 5-kinase [EC:2.7.1.68]	04070 Phosphatidylinositol signaling system [PATH:ath04070]	Signal transduction	Arabidopsis thaliana
scaffold2739_contigs=11:110865-123565	K00889	E2.7.1.68; 1-phosphatidylinositol-4-phosphate 5-kinase [EC:2.7.1.68]	04070 Phosphatidylinositol signaling system [PATH:ath04070]	Signal transduction	Arabidopsis thaliana
scaffold2739_contigs=11:113447-114724	K00889	E2.7.1.68; 1-phosphatidylinositol-4-phosphate 5-kinase [EC:2.7.1.68]	04070 Phosphatidylinositol signaling system [PATH:ath04070]	Signal transduction	Arabidopsis thaliana
scaffold475_contigs=5:231225-235207	K00889	E2.7.1.68; 1-phosphatidylinositol-4-phosphate 5-kinase [EC:2.7.1.68]	04070 Phosphatidylinositol signaling system [PATH:ath04070]	Signal transduction	Arabidopsis thaliana
scaffold475_contigs=5:231841-235207	K00889	E2.7.1.68; 1-phosphatidylinositol-4-phosphate 5-kinase [EC:2.7.1.68]	04070 Phosphatidylinositol signaling system [PATH:ath04070]	Signal transduction	Arabidopsis thaliana
scaffold925_contigs=5:31605-34613	K00889	E2.7.1.68; 1-phosphatidylinositol-4-phosphate 5-kinase [EC:2.7.1.68]	04070 Phosphatidylinositol signaling system [PATH:ath04070]	Signal transduction	Arabidopsis thaliana
scaffold1483_contigs=7:472327-475106	K00889	E2.7.1.68; 1-phosphatidylinositol-4-phosphate 5-kinase [EC:2.7.1.68]	04144 Endocytosis [PATH:ath04144]	Transport and catabolism	Arabidopsis thaliana
scaffold1541_contigs=9:188028-194223	K00889	E2.7.1.68; 1-phosphatidylinositol-4-phosphate 5-kinase [EC:2.7.1.68]	04144 Endocytosis [PATH:ath04144]	Transport and catabolism	Arabidopsis thaliana
scaffold1541_contigs=9:192946-194223	K00889	E2.7.1.68; 1-phosphatidylinositol-4-phosphate 5-kinase [EC:2.7.1.68]	04144 Endocytosis [PATH:ath04144]	Transport and catabolism	Arabidopsis thaliana
scaffold1947_contigs=6:62132-68200	K00889	E2.7.1.68; 1-phosphatidylinositol-4-phosphate 5-kinase [EC:2.7.1.68]	04144 Endocytosis [PATH:ath04144]	Transport and catabolism	Arabidopsis thaliana
scaffold2305_contigs=28:189176-193821	K00889	E2.7.1.68; 1-phosphatidylinositol-4-phosphate 5-kinase [EC:2.7.1.68]	04144 Endocytosis [PATH:ath04144]	Transport and catabolism	Arabidopsis thaliana
scaffold2305_contigs=28:192565-193821	K00889	E2.7.1.68; 1-phosphatidylinositol-4-phosphate 5-kinase [EC:2.7.1.68]	04144 Endocytosis [PATH:ath04144]	Transport and catabolism	Arabidopsis thaliana
scaffold2739_contigs=11:110865-123565	K00889	E2.7.1.68; 1-phosphatidylinositol-4-phosphate 5-kinase [EC:2.7.1.68]	04144 Endocytosis [PATH:ath04144]	Transport and catabolism	Arabidopsis thaliana
scaffold2739_contigs=11:113447-114724	K00889	E2.7.1.68; 1-phosphatidylinositol-4-phosphate 5-kinase [EC:2.7.1.68]	04144 Endocytosis [PATH:ath04144]	Transport and catabolism	Arabidopsis thaliana
scaffold475_contigs=5:231225-235207	K00889	E2.7.1.68; 1-phosphatidylinositol-4-phosphate 5-kinase [EC:2.7.1.68]	04144 Endocytosis [PATH:ath04144]	Transport and catabolism	Arabidopsis thaliana
scaffold475_contigs=5:231841-235207	K00889	E2.7.1.68; 1-phosphatidylinositol-4-phosphate 5-kinase [EC:2.7.1.68]	04144 Endocytosis [PATH:ath04144]	Transport and catabolism	Arabidopsis thaliana
scaffold925_contigs=5:31605-34613	K00889	E2.7.1.68; 1-phosphatidylinositol-4-phosphate 5-kinase [EC:2.7.1.68]	04144 Endocytosis [PATH:ath04144]	Transport and catabolism	Arabidopsis thaliana
scaffold1440_contigs=6:142673-145969	K00891	E2.7.1.71; shikimate kinase [EC:2.7.1.71]	00400 Phenylalanine, tyrosine and tryptophan biosynthesis [PATH:ath00400]	Amino acid metabolism	Arabidopsis thaliana
scaffold1440_contigs=6:142673-145969	K00891	E2.7.1.71; shikimate kinase [EC:2.7.1.71]	01230 Biosynthesis of amino acids [PATH:ath01230]	Metabolism	Arabidopsis thaliana
scaffold1241_contigs=24:1386339-1391346	K00895	E2.7.1.90; pyrophosphate--fructose-6-phosphate 1-phosphotransferase [EC:2.7.1.90]	00051 Fructose and mannose metabolism [PATH:ath00051]	Carbohydrate metabolism	Arabidopsis thaliana
scaffold447_contigs=7:119405-124162	K00895	E2.7.1.90; pyrophosphate--fructose-6-phosphate 1-phosphotransferase [EC:2.7.1.90]	00051 Fructose and mannose metabolism [PATH:ath00051]	Carbohydrate metabolism	Arabidopsis thaliana
scaffold280_contigs=12:495825-502671	K00938	E2.7.4.2; phosphomevalonate kinase [EC:2.7.4.2]	00900 Terpenoid backbone biosynthesis [PATH:ath00900]	Metabolism of terpenoids and polyketides	Arabidopsis thaliana
scaffold1386_contigs=4:58881-61641	K00939	E2.7.4.3; adenylate kinase [EC:2.7.4.3]	00230 Purine metabolism [PATH:ath00230]	Nucleotide metabolism	Arabidopsis thaliana
scaffold1776_contigs=16:298254-304399	K00939	E2.7.4.3; adenylate kinase [EC:2.7.4.3]	00230 Purine metabolism [PATH:ath00230]	Nucleotide metabolism	Arabidopsis thaliana
scaffold1776_contigs=16:303356-304399	K00939	E2.7.4.3; adenylate kinase [EC:2.7.4.3]	00230 Purine metabolism [PATH:ath00230]	Nucleotide metabolism	Arabidopsis thaliana
scaffold2057_contigs=11:68257-70620	K00939	E2.7.4.3; adenylate kinase [EC:2.7.4.3]	00230 Purine metabolism [PATH:ath00230]	Nucleotide metabolism	Arabidopsis thaliana
scaffold2119_contigs=20:420865-422982	K00939	E2.7.4.3; adenylate kinase [EC:2.7.4.3]	00230 Purine metabolism [PATH:ath00230]	Nucleotide metabolism	Arabidopsis thaliana
scaffold2119_contigs=20:422418-422982	K00939	E2.7.4.3; adenylate kinase [EC:2.7.4.3]	00230 Purine metabolism [PATH:ath00230]	Nucleotide metabolism	Arabidopsis thaliana
scaffold2434_contigs=40:609840-613300	K00939	E2.7.4.3; adenylate kinase [EC:2.7.4.3]	00230 Purine metabolism [PATH:ath00230]	Nucleotide metabolism	Arabidopsis thaliana
scaffold2448_contigs=3:42193-45516	K00939	E2.7.4.3; adenylate kinase [EC:2.7.4.3]	00230 Purine metabolism [PATH:ath00230]	Nucleotide metabolism	Arabidopsis thaliana
scaffold494_contigs=9:104232-106701	K00939	E2.7.4.3; adenylate kinase [EC:2.7.4.3]	00230 Purine metabolism [PATH:ath00230]	Nucleotide metabolism	Arabidopsis thaliana
scaffold2341_contigs=11:363853-365924	K00940	E2.7.4.6; nucleoside-diphosphate kinase [EC:2.7.4.6]	00230 Purine metabolism [PATH:ath00230]	Nucleotide metabolism	Arabidopsis thaliana
scaffold2613_contigs=60:202246-203484	K00940	E2.7.4.6; nucleoside-diphosphate kinase [EC:2.7.4.6]	00230 Purine metabolism [PATH:ath00230]	Nucleotide metabolism	Arabidopsis thaliana
scaffold764_contigs=3:74713-85614	K00940	E2.7.4.6; nucleoside-diphosphate kinase [EC:2.7.4.6]	00230 Purine metabolism [PATH:ath00230]	Nucleotide metabolism	Arabidopsis thaliana
scaffold2341_contigs=11:363853-365924	K00940	E2.7.4.6; nucleoside-diphosphate kinase [EC:2.7.4.6]	00240 Pyrimidine metabolism [PATH:ath00240]	Nucleotide metabolism	Arabidopsis thaliana
scaffold2613_contigs=60:202246-203484	K00940	E2.7.4.6; nucleoside-diphosphate kinase [EC:2.7.4.6]	00240 Pyrimidine metabolism [PATH:ath00240]	Nucleotide metabolism	Arabidopsis thaliana
scaffold764_contigs=3:74713-85614	K00940	E2.7.4.6; nucleoside-diphosphate kinase [EC:2.7.4.6]	00240 Pyrimidine metabolism [PATH:ath00240]	Nucleotide metabolism	Arabidopsis thaliana
scaffold1264_contigs=1:34201-35103	K00942	E2.7.4.8; guanylate kinase [EC:2.7.4.8]	00230 Purine metabolism [PATH:ath00230]	Nucleotide metabolism	Arabidopsis thaliana
scaffold2305_contigs=28:900069-901979	K00943	E2.7.4.9; dTMP kinase [EC:2.7.4.9]	00240 Pyrimidine metabolism [PATH:ath00240]	Nucleotide metabolism	Arabidopsis thaliana
scaffold702_contigs=3:61045-62744	K00943	E2.7.4.9; dTMP kinase [EC:2.7.4.9]	00240 Pyrimidine metabolism [PATH:ath00240]	Nucleotide metabolism	Arabidopsis thaliana
scaffold702_contigs=3:62400-62744	K00943	E2.7.4.9; dTMP kinase [EC:2.7.4.9]	00240 Pyrimidine metabolism [PATH:ath00240]	Nucleotide metabolism	Arabidopsis thaliana
scaffold1013_contigs=9:521021-525926	K00949	E2.7.6.2; thiamine pyrophosphokinase [EC:2.7.6.2]	00730 Thiamine metabolism [PATH:ath00730]	Metabolism of cofactors and vitamins	Arabidopsis thaliana
scaffold1013_contigs=9:522955-525926	K00949	E2.7.6.2; thiamine pyrophosphokinase [EC:2.7.6.2]	00730 Thiamine metabolism [PATH:ath00730]	Metabolism of cofactors and vitamins	Arabidopsis thaliana
scaffold1829_contigs=9:384955-393824	K00981	E2.7.7.41; phosphatidate cytidylyltransferase [EC:2.7.7.41]	00564 Glycerophospholipid metabolism [PATH:ath00564]	Lipid metabolism	Arabidopsis thaliana
scaffold1829_contigs=9:389803-393824	K00981	E2.7.7.41; phosphatidate cytidylyltransferase [EC:2.7.7.41]	00564 Glycerophospholipid metabolism [PATH:ath00564]	Lipid metabolism	Arabidopsis thaliana
scaffold547_contigs=4:116005-122422	K00981	E2.7.7.41; phosphatidate cytidylyltransferase [EC:2.7.7.41]	00564 Glycerophospholipid metabolism [PATH:ath00564]	Lipid metabolism	Arabidopsis thaliana
scaffold547_contigs=4:121290-122422	K00981	E2.7.7.41; phosphatidate cytidylyltransferase [EC:2.7.7.41]	00564 Glycerophospholipid metabolism [PATH:ath00564]	Lipid metabolism	Arabidopsis thaliana
scaffold1829_contigs=9:384955-393824	K00981	E2.7.7.41; phosphatidate cytidylyltransferase [EC:2.7.7.41]	04070 Phosphatidylinositol signaling system [PATH:ath04070]	Signal transduction	Arabidopsis thaliana
scaffold1829_contigs=9:389803-393824	K00981	E2.7.7.41; phosphatidate cytidylyltransferase [EC:2.7.7.41]	04070 Phosphatidylinositol signaling system [PATH:ath04070]	Signal transduction	Arabidopsis thaliana
scaffold547_contigs=4:116005-122422	K00981	E2.7.7.41; phosphatidate cytidylyltransferase [EC:2.7.7.41]	04070 Phosphatidylinositol signaling system [PATH:ath04070]	Signal transduction	Arabidopsis thaliana
scaffold547_contigs=4:121290-122422	K00981	E2.7.7.41; phosphatidate cytidylyltransferase [EC:2.7.7.41]	04070 Phosphatidylinositol signaling system [PATH:ath04070]	Signal transduction	Arabidopsis thaliana
scaffold1776_contigs=16:329755-332683	K00995	E2.7.8.5; CDP-diacylglycerol--glycerol-3-phosphate 3-phosphatidyltransferase [EC:2.7.8.5]	00564 Glycerophospholipid metabolism [PATH:ath00564]	Lipid metabolism	Arabidopsis thaliana
scaffold2434_contigs=40:576398-579754	K00995	E2.7.8.5; CDP-diacylglycerol--glycerol-3-phosphate 3-phosphatidyltransferase [EC:2.7.8.5]	00564 Glycerophospholipid metabolism [PATH:ath00564]	Lipid metabolism	Arabidopsis thaliana
scaffold1013_contigs=9:191089-192079	K01051	E3.1.1.11; pectinesterase [EC:3.1.1.11]	00040 Pentose and glucuronate interconversions [PATH:ath00040]	Carbohydrate metabolism	Arabidopsis thaliana
scaffold1013_contigs=9:191369-192079	K01051	E3.1.1.11; pectinesterase [EC:3.1.1.11]	00040 Pentose and glucuronate interconversions [PATH:ath00040]	Carbohydrate metabolism	Arabidopsis thaliana
scaffold1188_contigs=5:74113-78265	K01051	E3.1.1.11; pectinesterase [EC:3.1.1.11]	00040 Pentose and glucuronate interconversions [PATH:ath00040]	Carbohydrate metabolism	Arabidopsis thaliana
scaffold1188_contigs=5:75324-78265	K01051	E3.1.1.11; pectinesterase [EC:3.1.1.11]	00040 Pentose and glucuronate interconversions [PATH:ath00040]	Carbohydrate metabolism	Arabidopsis thaliana
scaffold1260_contigs=17:483359-485556	K01051	E3.1.1.11; pectinesterase [EC:3.1.1.11]	00040 Pentose and glucuronate interconversions [PATH:ath00040]	Carbohydrate metabolism	Arabidopsis thaliana
scaffold1340_contigs=7:252275-253402	K01051	E3.1.1.11; pectinesterase [EC:3.1.1.11]	00040 Pentose and glucuronate interconversions [PATH:ath00040]	Carbohydrate metabolism	Arabidopsis thaliana
scaffold1467_contigs=10:407661-410833	K01051	E3.1.1.11; pectinesterase [EC:3.1.1.11]	00040 Pentose and glucuronate interconversions [PATH:ath00040]	Carbohydrate metabolism	Arabidopsis thaliana
scaffold1467_contigs=10:407796-410833	K01051	E3.1.1.11; pectinesterase [EC:3.1.1.11]	00040 Pentose and glucuronate interconversions [PATH:ath00040]	Carbohydrate metabolism	Arabidopsis thaliana
scaffold1499_contigs=18:164122-165885	K01051	E3.1.1.11; pectinesterase [EC:3.1.1.11]	00040 Pentose and glucuronate interconversions [PATH:ath00040]	Carbohydrate metabolism	Arabidopsis thaliana
scaffold1499_contigs=18:167822-169576	K01051	E3.1.1.11; pectinesterase [EC:3.1.1.11]	00040 Pentose and glucuronate interconversions [PATH:ath00040]	Carbohydrate metabolism	Arabidopsis thaliana
scaffold1652_contigs=9:230085-231590	K01051	E3.1.1.11; pectinesterase [EC:3.1.1.11]	00040 Pentose and glucuronate interconversions [PATH:ath00040]	Carbohydrate metabolism	Arabidopsis thaliana
scaffold1652_contigs=9:230883-232776	K01051	E3.1.1.11; pectinesterase [EC:3.1.1.11]	00040 Pentose and glucuronate interconversions [PATH:ath00040]	Carbohydrate metabolism	Arabidopsis thaliana
scaffold1652_contigs=9:231751-232776	K01051	E3.1.1.11; pectinesterase [EC:3.1.1.11]	00040 Pentose and glucuronate interconversions [PATH:ath00040]	Carbohydrate metabolism	Arabidopsis thaliana
scaffold1652_contigs=9:238774-243077	K01051	E3.1.1.11; pectinesterase [EC:3.1.1.11]	00040 Pentose and glucuronate interconversions [PATH:ath00040]	Carbohydrate metabolism	Arabidopsis thaliana
scaffold1740_contigs=20:254398-261755	K01051	E3.1.1.11; pectinesterase [EC:3.1.1.11]	00040 Pentose and glucuronate interconversions [PATH:ath00040]	Carbohydrate metabolism	Arabidopsis thaliana
scaffold1740_contigs=20:257346-258050	K01051	E3.1.1.11; pectinesterase [EC:3.1.1.11]	00040 Pentose and glucuronate interconversions [PATH:ath00040]	Carbohydrate metabolism	Arabidopsis thaliana
scaffold1927_contigs=30:8363-11275	K01051	E3.1.1.11; pectinesterase [EC:3.1.1.11]	00040 Pentose and glucuronate interconversions [PATH:ath00040]	Carbohydrate metabolism	Arabidopsis thaliana
scaffold1927_contigs=30:17602-18309	K01051	E3.1.1.11; pectinesterase [EC:3.1.1.11]	00040 Pentose and glucuronate interconversions [PATH:ath00040]	Carbohydrate metabolism	Arabidopsis thaliana
scaffold1949_contigs=5:19034-20761	K01051	E3.1.1.11; pectinesterase [EC:3.1.1.11]	00040 Pentose and glucuronate interconversions [PATH:ath00040]	Carbohydrate metabolism	Arabidopsis thaliana
scaffold2712_contigs=5:155139-155864	K01051	E3.1.1.11; pectinesterase [EC:3.1.1.11]	00040 Pentose and glucuronate interconversions [PATH:ath00040]	Carbohydrate metabolism	Arabidopsis thaliana
scaffold2761_contigs=35:988291-990548	K01051	E3.1.1.11; pectinesterase [EC:3.1.1.11]	00040 Pentose and glucuronate interconversions [PATH:ath00040]	Carbohydrate metabolism	Arabidopsis thaliana
scaffold571_contigs=4:143314-145790	K01051	E3.1.1.11; pectinesterase [EC:3.1.1.11]	00040 Pentose and glucuronate interconversions [PATH:ath00040]	Carbohydrate metabolism	Arabidopsis thaliana
scaffold648_contigs=4:34056-36950	K01051	E3.1.1.11; pectinesterase [EC:3.1.1.11]	00040 Pentose and glucuronate interconversions [PATH:ath00040]	Carbohydrate metabolism	Arabidopsis thaliana
scaffold781_contigs=18:587377-589502	K01051	E3.1.1.11; pectinesterase [EC:3.1.1.11]	00040 Pentose and glucuronate interconversions [PATH:ath00040]	Carbohydrate metabolism	Arabidopsis thaliana
scaffold781_contigs=18:587596-589502	K01051	E3.1.1.11; pectinesterase [EC:3.1.1.11]	00040 Pentose and glucuronate interconversions [PATH:ath00040]	Carbohydrate metabolism	Arabidopsis thaliana
scaffold803_contigs=6:37751-39559	K01051	E3.1.1.11; pectinesterase [EC:3.1.1.11]	00040 Pentose and glucuronate interconversions [PATH:ath00040]	Carbohydrate metabolism	Arabidopsis thaliana
scaffold848_contigs=10:136396-138587	K01051	E3.1.1.11; pectinesterase [EC:3.1.1.11]	00040 Pentose and glucuronate interconversions [PATH:ath00040]	Carbohydrate metabolism	Arabidopsis thaliana
scaffold1013_contigs=9:191089-192079	K01051	E3.1.1.11; pectinesterase [EC:3.1.1.11]	00500 Starch and sucrose metabolism [PATH:ath00500]	Carbohydrate metabolism	Arabidopsis thaliana
scaffold1013_contigs=9:191369-192079	K01051	E3.1.1.11; pectinesterase [EC:3.1.1.11]	00500 Starch and sucrose metabolism [PATH:ath00500]	Carbohydrate metabolism	Arabidopsis thaliana
scaffold1188_contigs=5:74113-78265	K01051	E3.1.1.11; pectinesterase [EC:3.1.1.11]	00500 Starch and sucrose metabolism [PATH:ath00500]	Carbohydrate metabolism	Arabidopsis thaliana
scaffold1188_contigs=5:75324-78265	K01051	E3.1.1.11; pectinesterase [EC:3.1.1.11]	00500 Starch and sucrose metabolism [PATH:ath00500]	Carbohydrate metabolism	Arabidopsis thaliana
scaffold1260_contigs=17:483359-485556	K01051	E3.1.1.11; pectinesterase [EC:3.1.1.11]	00500 Starch and sucrose metabolism [PATH:ath00500]	Carbohydrate metabolism	Arabidopsis thaliana
scaffold1340_contigs=7:252275-253402	K01051	E3.1.1.11; pectinesterase [EC:3.1.1.11]	00500 Starch and sucrose metabolism [PATH:ath00500]	Carbohydrate metabolism	Arabidopsis thaliana
scaffold1467_contigs=10:407661-410833	K01051	E3.1.1.11; pectinesterase [EC:3.1.1.11]	00500 Starch and sucrose metabolism [PATH:ath00500]	Carbohydrate metabolism	Arabidopsis thaliana
scaffold1467_contigs=10:407796-410833	K01051	E3.1.1.11; pectinesterase [EC:3.1.1.11]	00500 Starch and sucrose metabolism [PATH:ath00500]	Carbohydrate metabolism	Arabidopsis thaliana
scaffold1499_contigs=18:164122-165885	K01051	E3.1.1.11; pectinesterase [EC:3.1.1.11]	00500 Starch and sucrose metabolism [PATH:ath00500]	Carbohydrate metabolism	Arabidopsis thaliana
scaffold1499_contigs=18:167822-169576	K01051	E3.1.1.11; pectinesterase [EC:3.1.1.11]	00500 Starch and sucrose metabolism [PATH:ath00500]	Carbohydrate metabolism	Arabidopsis thaliana
scaffold1652_contigs=9:230085-231590	K01051	E3.1.1.11; pectinesterase [EC:3.1.1.11]	00500 Starch and sucrose metabolism [PATH:ath00500]	Carbohydrate metabolism	Arabidopsis thaliana
scaffold1652_contigs=9:230883-232776	K01051	E3.1.1.11; pectinesterase [EC:3.1.1.11]	00500 Starch and sucrose metabolism [PATH:ath00500]	Carbohydrate metabolism	Arabidopsis thaliana
scaffold1652_contigs=9:231751-232776	K01051	E3.1.1.11; pectinesterase [EC:3.1.1.11]	00500 Starch and sucrose metabolism [PATH:ath00500]	Carbohydrate metabolism	Arabidopsis thaliana
scaffold1652_contigs=9:238774-243077	K01051	E3.1.1.11; pectinesterase [EC:3.1.1.11]	00500 Starch and sucrose metabolism [PATH:ath00500]	Carbohydrate metabolism	Arabidopsis thaliana
scaffold1740_contigs=20:254398-261755	K01051	E3.1.1.11; pectinesterase [EC:3.1.1.11]	00500 Starch and sucrose metabolism [PATH:ath00500]	Carbohydrate metabolism	Arabidopsis thaliana
scaffold1740_contigs=20:257346-258050	K01051	E3.1.1.11; pectinesterase [EC:3.1.1.11]	00500 Starch and sucrose metabolism [PATH:ath00500]	Carbohydrate metabolism	Arabidopsis thaliana
scaffold1927_contigs=30:8363-11275	K01051	E3.1.1.11; pectinesterase [EC:3.1.1.11]	00500 Starch and sucrose metabolism [PATH:ath00500]	Carbohydrate metabolism	Arabidopsis thaliana
scaffold1927_contigs=30:17602-18309	K01051	E3.1.1.11; pectinesterase [EC:3.1.1.11]	00500 Starch and sucrose metabolism [PATH:ath00500]	Carbohydrate metabolism	Arabidopsis thaliana
scaffold1949_contigs=5:19034-20761	K01051	E3.1.1.11; pectinesterase [EC:3.1.1.11]	00500 Starch and sucrose metabolism [PATH:ath00500]	Carbohydrate metabolism	Arabidopsis thaliana
scaffold2712_contigs=5:155139-155864	K01051	E3.1.1.11; pectinesterase [EC:3.1.1.11]	00500 Starch and sucrose metabolism [PATH:ath00500]	Carbohydrate metabolism	Arabidopsis thaliana
scaffold2761_contigs=35:988291-990548	K01051	E3.1.1.11; pectinesterase [EC:3.1.1.11]	00500 Starch and sucrose metabolism [PATH:ath00500]	Carbohydrate metabolism	Arabidopsis thaliana
scaffold571_contigs=4:143314-145790	K01051	E3.1.1.11; pectinesterase [EC:3.1.1.11]	00500 Starch and sucrose metabolism [PATH:ath00500]	Carbohydrate metabolism	Arabidopsis thaliana
scaffold648_contigs=4:34056-36950	K01051	E3.1.1.11; pectinesterase [EC:3.1.1.11]	00500 Starch and sucrose metabolism [PATH:ath00500]	Carbohydrate metabolism	Arabidopsis thaliana
scaffold781_contigs=18:587377-589502	K01051	E3.1.1.11; pectinesterase [EC:3.1.1.11]	00500 Starch and sucrose metabolism [PATH:ath00500]	Carbohydrate metabolism	Arabidopsis thaliana
scaffold781_contigs=18:587596-589502	K01051	E3.1.1.11; pectinesterase [EC:3.1.1.11]	00500 Starch and sucrose metabolism [PATH:ath00500]	Carbohydrate metabolism	Arabidopsis thaliana
scaffold803_contigs=6:37751-39559	K01051	E3.1.1.11; pectinesterase [EC:3.1.1.11]	00500 Starch and sucrose metabolism [PATH:ath00500]	Carbohydrate metabolism	Arabidopsis thaliana
scaffold848_contigs=10:136396-138587	K01051	E3.1.1.11; pectinesterase [EC:3.1.1.11]	00500 Starch and sucrose metabolism [PATH:ath00500]	Carbohydrate metabolism	Arabidopsis thaliana
scaffold1178_contigs=24:531554-533252	K08099	E3.1.1.14; chlorophyllase [EC:3.1.1.14]	00860 Porphyrin and chlorophyll metabolism [PATH:ath00860]	Metabolism of cofactors and vitamins	Arabidopsis thaliana
scaffold1700_contigs=3:23764-25348	K08233	E3.1.1.78; polyneuridine-aldehyde esterase [EC:3.1.1.78]	00901 Indole alkaloid biosynthesis [PATH:ath00901]	Biosynthesis of other secondary metabolites	Arabidopsis thaliana
scaffold2367_contigs=57:1512423-1516332	K01142	E3.1.11.2; exodeoxyribonuclease III [EC:3.1.11.2]	03410 Base excision repair [PATH:ath03410]	Replication and repair	Arabidopsis thaliana
scaffold1300_contigs=11:253622-264223	K01069	E3.1.2.6; hydroxyacylglutathione hydrolase [EC:3.1.2.6]	00620 Pyruvate metabolism [PATH:ath00620]	Carbohydrate metabolism	Arabidopsis thaliana
scaffold1348_contigs=7:101605-107521	K01069	E3.1.2.6; hydroxyacylglutathione hydrolase [EC:3.1.2.6]	00620 Pyruvate metabolism [PATH:ath00620]	Carbohydrate metabolism	Arabidopsis thaliana
scaffold2943_contigs=1:9982-11487	K01078	E3.1.3.2; acid phosphatase [EC:3.1.3.2]	00740 Riboflavin metabolism [PATH:ath00740]	Metabolism of cofactors and vitamins	Arabidopsis thaliana
scaffold1419_contigs=9:121691-125009	K01092	E3.1.3.25; myo-inositol-1(or 4)-monophosphatase [EC:3.1.3.25]	00562 Inositol phosphate metabolism [PATH:ath00562]	Carbohydrate metabolism	Arabidopsis thaliana
scaffold218_contigs=4:134327-140575	K01092	E3.1.3.25; myo-inositol-1(or 4)-monophosphatase [EC:3.1.3.25]	00562 Inositol phosphate metabolism [PATH:ath00562]	Carbohydrate metabolism	Arabidopsis thaliana
scaffold1419_contigs=9:121691-125009	K01092	E3.1.3.25; myo-inositol-1(or 4)-monophosphatase [EC:3.1.3.25]	04070 Phosphatidylinositol signaling system [PATH:ath04070]	Signal transduction	Arabidopsis thaliana
scaffold218_contigs=4:134327-140575	K01092	E3.1.3.25; myo-inositol-1(or 4)-monophosphatase [EC:3.1.3.25]	04070 Phosphatidylinositol signaling system [PATH:ath04070]	Signal transduction	Arabidopsis thaliana
scaffold1069_contigs=31:33906-36194	K01100	E3.1.3.37; sedoheptulose-bisphosphatase [EC:3.1.3.37]	00710 Carbon fixation in photosynthetic organisms [PATH:ath00710]	Energy metabolism	Arabidopsis thaliana
scaffold1069_contigs=31:33906-36194	K01100	E3.1.3.37; sedoheptulose-bisphosphatase [EC:3.1.3.37]	01200 Carbon metabolism [PATH:ath01200]	Metabolism	Arabidopsis thaliana
scaffold428_contigs=8:158322-163414	K01081	E3.1.3.5; 5'-nucleotidase [EC:3.1.3.5]	00230 Purine metabolism [PATH:ath00230]	Nucleotide metabolism	Arabidopsis thaliana
scaffold428_contigs=8:159449-163673	K01081	E3.1.3.5; 5'-nucleotidase [EC:3.1.3.5]	00230 Purine metabolism [PATH:ath00230]	Nucleotide metabolism	Arabidopsis thaliana
scaffold428_contigs=8:158322-163414	K01081	E3.1.3.5; 5'-nucleotidase [EC:3.1.3.5]	00240 Pyrimidine metabolism [PATH:ath00240]	Nucleotide metabolism	Arabidopsis thaliana
scaffold428_contigs=8:159449-163673	K01081	E3.1.3.5; 5'-nucleotidase [EC:3.1.3.5]	00240 Pyrimidine metabolism [PATH:ath00240]	Nucleotide metabolism	Arabidopsis thaliana
scaffold428_contigs=8:158322-163414	K01081	E3.1.3.5; 5'-nucleotidase [EC:3.1.3.5]	00760 Nicotinate and nicotinamide metabolism [PATH:ath00760]	Metabolism of cofactors and vitamins	Arabidopsis thaliana
scaffold428_contigs=8:159449-163673	K01081	E3.1.3.5; 5'-nucleotidase [EC:3.1.3.5]	00760 Nicotinate and nicotinamide metabolism [PATH:ath00760]	Metabolism of cofactors and vitamins	Arabidopsis thaliana
scaffold2444_contigs=49:703484-705238	K01082	E3.1.3.7; 3'(2'), 5'-bisphosphate nucleotidase [EC:3.1.3.7]	00920 Sulfur metabolism [PATH:ath00920]	Energy metabolism	Arabidopsis thaliana
scaffold2444_contigs=49:704507-705238	K01082	E3.1.3.7; 3'(2'), 5'-bisphosphate nucleotidase [EC:3.1.3.7]	00920 Sulfur metabolism [PATH:ath00920]	Energy metabolism	Arabidopsis thaliana
scaffold896_contigs=10:306865-309614	K01082	E3.1.3.7; 3'(2'), 5'-bisphosphate nucleotidase [EC:3.1.3.7]	00920 Sulfur metabolism [PATH:ath00920]	Energy metabolism	Arabidopsis thaliana
scaffold349_contigs=3:36021-41471	K01126	E3.1.4.46; glycerophosphoryl diester phosphodiesterase [EC:3.1.4.46]	00564 Glycerophospholipid metabolism [PATH:ath00564]	Lipid metabolism	Arabidopsis thaliana
scaffold1647_contigs=32:650120-652269	K06118	E3.13.1.1; UDP-sulfoquinovose synthase [EC:3.13.1.1]	00520 Amino sugar and nucleotide sugar metabolism [PATH:ath00520]	Carbohydrate metabolism	Arabidopsis thaliana
scaffold1647_contigs=32:650120-652269	K06118	E3.13.1.1; UDP-sulfoquinovose synthase [EC:3.13.1.1]	00561 Glycerolipid metabolism [PATH:ath00561]	Lipid metabolism	Arabidopsis thaliana
scaffold1343_contigs=14:62452-64261	K01176	E3.2.1.1; alpha-amylase [EC:3.2.1.1]	00500 Starch and sucrose metabolism [PATH:ath00500]	Carbohydrate metabolism	Arabidopsis thaliana
scaffold1064_contigs=7:119626-120519	K01183	E3.2.1.14; chitinase [EC:3.2.1.14]	00520 Amino sugar and nucleotide sugar metabolism [PATH:ath00520]	Carbohydrate metabolism	Arabidopsis thaliana
scaffold1193_contigs=15:202161-203390	K01183	E3.2.1.14; chitinase [EC:3.2.1.14]	00520 Amino sugar and nucleotide sugar metabolism [PATH:ath00520]	Carbohydrate metabolism	Arabidopsis thaliana
scaffold1834_contigs=13:355081-356760	K01183	E3.2.1.14; chitinase [EC:3.2.1.14]	00520 Amino sugar and nucleotide sugar metabolism [PATH:ath00520]	Carbohydrate metabolism	Arabidopsis thaliana
scaffold320_contigs=6:77432-77842	K01183	E3.2.1.14; chitinase [EC:3.2.1.14]	00520 Amino sugar and nucleotide sugar metabolism [PATH:ath00520]	Carbohydrate metabolism	Arabidopsis thaliana
scaffold352_contigs=11:16004-16414	K01183	E3.2.1.14; chitinase [EC:3.2.1.14]	00520 Amino sugar and nucleotide sugar metabolism [PATH:ath00520]	Carbohydrate metabolism	Arabidopsis thaliana
scaffold352_contigs=11:25419-27316	K01183	E3.2.1.14; chitinase [EC:3.2.1.14]	00520 Amino sugar and nucleotide sugar metabolism [PATH:ath00520]	Carbohydrate metabolism	Arabidopsis thaliana
scaffold352_contigs=11:77930-79262	K01183	E3.2.1.14; chitinase [EC:3.2.1.14]	00520 Amino sugar and nucleotide sugar metabolism [PATH:ath00520]	Carbohydrate metabolism	Arabidopsis thaliana
scaffold352_contigs=11:91423-95391	K01183	E3.2.1.14; chitinase [EC:3.2.1.14]	00520 Amino sugar and nucleotide sugar metabolism [PATH:ath00520]	Carbohydrate metabolism	Arabidopsis thaliana
scaffold352_contigs=11:93683-95391	K01183	E3.2.1.14; chitinase [EC:3.2.1.14]	00520 Amino sugar and nucleotide sugar metabolism [PATH:ath00520]	Carbohydrate metabolism	Arabidopsis thaliana
scaffold441_contigs=5:121731-122600	K01183	E3.2.1.14; chitinase [EC:3.2.1.14]	00520 Amino sugar and nucleotide sugar metabolism [PATH:ath00520]	Carbohydrate metabolism	Arabidopsis thaliana
scaffold469_contigs=1:134860-139265	K01183	E3.2.1.14; chitinase [EC:3.2.1.14]	00520 Amino sugar and nucleotide sugar metabolism [PATH:ath00520]	Carbohydrate metabolism	Arabidopsis thaliana
scaffold1193_contigs=15:590002-595130	K01237	E3.2.1.147; myrosinase [EC:3.2.1.147]	00380 Tryptophan metabolism [PATH:ath00380]	Amino acid metabolism	Arabidopsis thaliana
scaffold1193_contigs=15:590297-595130	K01237	E3.2.1.147; myrosinase [EC:3.2.1.147]	00380 Tryptophan metabolism [PATH:ath00380]	Amino acid metabolism	Arabidopsis thaliana
scaffold1103_contigs=14:185335-186998	K01184	E3.2.1.15; polygalacturonase [EC:3.2.1.15]	00040 Pentose and glucuronate interconversions [PATH:ath00040]	Carbohydrate metabolism	Arabidopsis thaliana
scaffold1103_contigs=14:185335-186998	K01184	E3.2.1.15; polygalacturonase [EC:3.2.1.15]	00500 Starch and sucrose metabolism [PATH:ath00500]	Carbohydrate metabolism	Arabidopsis thaliana
scaffold1963_contigs=41:503822-509243	K01177	E3.2.1.2; beta-amylase [EC:3.2.1.2]	00500 Starch and sucrose metabolism [PATH:ath00500]	Carbohydrate metabolism	Arabidopsis thaliana
scaffold1963_contigs=41:503909-509243	K01177	E3.2.1.2; beta-amylase [EC:3.2.1.2]	00500 Starch and sucrose metabolism [PATH:ath00500]	Carbohydrate metabolism	Arabidopsis thaliana
scaffold2350_contigs=15:550313-553236	K01177	E3.2.1.2; beta-amylase [EC:3.2.1.2]	00500 Starch and sucrose metabolism [PATH:ath00500]	Carbohydrate metabolism	Arabidopsis thaliana
scaffold265_contigs=4:187420-191629	K01177	E3.2.1.2; beta-amylase [EC:3.2.1.2]	00500 Starch and sucrose metabolism [PATH:ath00500]	Carbohydrate metabolism	Arabidopsis thaliana
scaffold299_contigs=2:61441-64082	K01177	E3.2.1.2; beta-amylase [EC:3.2.1.2]	00500 Starch and sucrose metabolism [PATH:ath00500]	Carbohydrate metabolism	Arabidopsis thaliana
scaffold944_contigs=5:58359-63738	K01188	E3.2.1.21; beta-glucosidase [EC:3.2.1.21]	00460 Cyanoamino acid metabolism [PATH:ath00460]	Metabolism of other amino acids	Arabidopsis thaliana
scaffold944_contigs=5:58359-63738	K01188	E3.2.1.21; beta-glucosidase [EC:3.2.1.21]	00500 Starch and sucrose metabolism [PATH:ath00500]	Carbohydrate metabolism	Arabidopsis thaliana
scaffold944_contigs=5:58359-63738	K01188	E3.2.1.21; beta-glucosidase [EC:3.2.1.21]	00940 Phenylpropanoid biosynthesis [PATH:ath00940]	Biosynthesis of other secondary metabolites	Arabidopsis thaliana
scaffold1099_contigs=9:296085-297336	K07407	E3.2.1.22B; alpha-galactosidase [EC:3.2.1.22]	00052 Galactose metabolism [PATH:ath00052]	Carbohydrate metabolism	Arabidopsis thaliana
scaffold1099_contigs=9:296519-297336	K07407	E3.2.1.22B; alpha-galactosidase [EC:3.2.1.22]	00052 Galactose metabolism [PATH:ath00052]	Carbohydrate metabolism	Arabidopsis thaliana
scaffold1099_contigs=9:296085-297336	K07407	E3.2.1.22B; alpha-galactosidase [EC:3.2.1.22]	00561 Glycerolipid metabolism [PATH:ath00561]	Lipid metabolism	Arabidopsis thaliana
scaffold1099_contigs=9:296519-297336	K07407	E3.2.1.22B; alpha-galactosidase [EC:3.2.1.22]	00561 Glycerolipid metabolism [PATH:ath00561]	Lipid metabolism	Arabidopsis thaliana
scaffold1099_contigs=9:296085-297336	K07407	E3.2.1.22B; alpha-galactosidase [EC:3.2.1.22]	00600 Sphingolipid metabolism [PATH:ath00600]	Lipid metabolism	Arabidopsis thaliana
scaffold1099_contigs=9:296519-297336	K07407	E3.2.1.22B; alpha-galactosidase [EC:3.2.1.22]	00600 Sphingolipid metabolism [PATH:ath00600]	Lipid metabolism	Arabidopsis thaliana
scaffold1099_contigs=9:296085-297336	K07407	E3.2.1.22B; alpha-galactosidase [EC:3.2.1.22]	00603 Glycosphingolipid biosynthesis - globo series [PATH:ath00603]	Glycan biosynthesis and metabolism	Arabidopsis thaliana
scaffold1099_contigs=9:296519-297336	K07407	E3.2.1.22B; alpha-galactosidase [EC:3.2.1.22]	00603 Glycosphingolipid biosynthesis - globo series [PATH:ath00603]	Glycan biosynthesis and metabolism	Arabidopsis thaliana
scaffold1126_contigs=23:723509-726956	K01193	E3.2.1.26; beta-fructofuranosidase [EC:3.2.1.26]	00052 Galactose metabolism [PATH:ath00052]	Carbohydrate metabolism	Arabidopsis thaliana
scaffold1971_contigs=11:2977-7314	K01193	E3.2.1.26; beta-fructofuranosidase [EC:3.2.1.26]	00052 Galactose metabolism [PATH:ath00052]	Carbohydrate metabolism	Arabidopsis thaliana
scaffold2568_contigs=17:531539-535745	K01193	E3.2.1.26; beta-fructofuranosidase [EC:3.2.1.26]	00052 Galactose metabolism [PATH:ath00052]	Carbohydrate metabolism	Arabidopsis thaliana
scaffold2568_contigs=17:652690-657990	K01193	E3.2.1.26; beta-fructofuranosidase [EC:3.2.1.26]	00052 Galactose metabolism [PATH:ath00052]	Carbohydrate metabolism	Arabidopsis thaliana
scaffold2620_contigs=9:125181-132094	K01193	E3.2.1.26; beta-fructofuranosidase [EC:3.2.1.26]	00052 Galactose metabolism [PATH:ath00052]	Carbohydrate metabolism	Arabidopsis thaliana
scaffold2826_contigs=1:29739-33512	K01193	E3.2.1.26; beta-fructofuranosidase [EC:3.2.1.26]	00052 Galactose metabolism [PATH:ath00052]	Carbohydrate metabolism	Arabidopsis thaliana
scaffold627_contigs=2:30922-32792	K01193	E3.2.1.26; beta-fructofuranosidase [EC:3.2.1.26]	00052 Galactose metabolism [PATH:ath00052]	Carbohydrate metabolism	Arabidopsis thaliana
scaffold1126_contigs=23:723509-726956	K01193	E3.2.1.26; beta-fructofuranosidase [EC:3.2.1.26]	00500 Starch and sucrose metabolism [PATH:ath00500]	Carbohydrate metabolism	Arabidopsis thaliana
scaffold1971_contigs=11:2977-7314	K01193	E3.2.1.26; beta-fructofuranosidase [EC:3.2.1.26]	00500 Starch and sucrose metabolism [PATH:ath00500]	Carbohydrate metabolism	Arabidopsis thaliana
scaffold2568_contigs=17:531539-535745	K01193	E3.2.1.26; beta-fructofuranosidase [EC:3.2.1.26]	00500 Starch and sucrose metabolism [PATH:ath00500]	Carbohydrate metabolism	Arabidopsis thaliana
scaffold2568_contigs=17:652690-657990	K01193	E3.2.1.26; beta-fructofuranosidase [EC:3.2.1.26]	00500 Starch and sucrose metabolism [PATH:ath00500]	Carbohydrate metabolism	Arabidopsis thaliana
scaffold2620_contigs=9:125181-132094	K01193	E3.2.1.26; beta-fructofuranosidase [EC:3.2.1.26]	00500 Starch and sucrose metabolism [PATH:ath00500]	Carbohydrate metabolism	Arabidopsis thaliana
scaffold2826_contigs=1:29739-33512	K01193	E3.2.1.26; beta-fructofuranosidase [EC:3.2.1.26]	00500 Starch and sucrose metabolism [PATH:ath00500]	Carbohydrate metabolism	Arabidopsis thaliana
scaffold627_contigs=2:30922-32792	K01193	E3.2.1.26; beta-fructofuranosidase [EC:3.2.1.26]	00500 Starch and sucrose metabolism [PATH:ath00500]	Carbohydrate metabolism	Arabidopsis thaliana
scaffold1925_contigs=8:116017-121331	K01194	E3.2.1.28; alpha,alpha-trehalase [EC:3.2.1.28]	00500 Starch and sucrose metabolism [PATH:ath00500]	Carbohydrate metabolism	Arabidopsis thaliana
scaffold6_contigs=8:120325-123546	K01179	E3.2.1.4; endoglucanase [EC:3.2.1.4]	00500 Starch and sucrose metabolism [PATH:ath00500]	Carbohydrate metabolism	Arabidopsis thaliana
scaffold1310_contigs=21:617799-624964	K01209	E3.2.1.55; alpha-N-arabinofuranosidase [EC:3.2.1.55]	00520 Amino sugar and nucleotide sugar metabolism [PATH:ath00520]	Carbohydrate metabolism	Arabidopsis thaliana
scaffold1688_contigs=3:3507-9894	K01227	E3.2.1.96; mannosyl-glycoprotein endo-beta-N-acetylglucosaminidase [EC:3.2.1.96]	00511 Other glycan degradation [PATH:ath00511]	Glycan biosynthesis and metabolism	Arabidopsis thaliana
scaffold1325_contigs=9:166650-169692	K01251	E3.3.1.1; adenosylhomocysteinase [EC:3.3.1.1]	00270 Cysteine and methionine metabolism [PATH:ath00270]	Amino acid metabolism	Arabidopsis thaliana
scaffold1325_contigs=9:167710-169692	K01251	E3.3.1.1; adenosylhomocysteinase [EC:3.3.1.1]	00270 Cysteine and methionine metabolism [PATH:ath00270]	Amino acid metabolism	Arabidopsis thaliana
scaffold1672_contigs=4:171108-180555	K01251	E3.3.1.1; adenosylhomocysteinase [EC:3.3.1.1]	00270 Cysteine and methionine metabolism [PATH:ath00270]	Amino acid metabolism	Arabidopsis thaliana
scaffold1866_contigs=5:393-3502	K01251	E3.3.1.1; adenosylhomocysteinase [EC:3.3.1.1]	00270 Cysteine and methionine metabolism [PATH:ath00270]	Amino acid metabolism	Arabidopsis thaliana
scaffold1970_contigs=14:456688-458487	K01251	E3.3.1.1; adenosylhomocysteinase [EC:3.3.1.1]	00270 Cysteine and methionine metabolism [PATH:ath00270]	Amino acid metabolism	Arabidopsis thaliana
scaffold2734_contigs=11:165699-167628	K01251	E3.3.1.1; adenosylhomocysteinase [EC:3.3.1.1]	00270 Cysteine and methionine metabolism [PATH:ath00270]	Amino acid metabolism	Arabidopsis thaliana
scaffold1107_contigs=16:186576-189721	K01254	E3.3.2.6; leukotriene-A4 hydrolase [EC:3.3.2.6]	00590 Arachidonic acid metabolism [PATH:ath00590]	Lipid metabolism	Arabidopsis thaliana
scaffold948_contigs=6:6377-14475	K01254	E3.3.2.6; leukotriene-A4 hydrolase [EC:3.3.2.6]	00590 Arachidonic acid metabolism [PATH:ath00590]	Lipid metabolism	Arabidopsis thaliana
scaffold948_contigs=6:11533-14475	K01254	E3.3.2.6; leukotriene-A4 hydrolase [EC:3.3.2.6]	00590 Arachidonic acid metabolism [PATH:ath00590]	Lipid metabolism	Arabidopsis thaliana
scaffold2444_contigs=49:821829-825384	K01455	E3.5.1.49; formamidase [EC:3.5.1.49]	00630 Glyoxylate and dicarboxylate metabolism [PATH:ath00630]	Carbohydrate metabolism	Arabidopsis thaliana
scaffold2444_contigs=49:821829-825384	K01455	E3.5.1.49; formamidase [EC:3.5.1.49]	00910 Nitrogen metabolism [PATH:ath00910]	Energy metabolism	Arabidopsis thaliana
scaffold2444_contigs=49:821829-825384	K01455	E3.5.1.49; formamidase [EC:3.5.1.49]	01200 Carbon metabolism [PATH:ath01200]	Metabolism	Arabidopsis thaliana
scaffold2041_contigs=8:184216-190862	K01456	E3.5.1.52; peptide-N4-(N-acetyl-beta-glucosaminyl)asparagine amidase [EC:3.5.1.52]	04141 Protein processing in endoplasmic reticulum [PATH:ath04141]	Folding, sorting and degradation	Arabidopsis thaliana
scaffold319_contigs=6:159210-162157	K01431	E3.5.1.6; beta-ureidopropionase [EC:3.5.1.6]	00240 Pyrimidine metabolism [PATH:ath00240]	Nucleotide metabolism	Arabidopsis thaliana
scaffold319_contigs=6:159210-162157	K01431	E3.5.1.6; beta-ureidopropionase [EC:3.5.1.6]	00410 beta-Alanine metabolism [PATH:ath00410]	Metabolism of other amino acids	Arabidopsis thaliana
scaffold319_contigs=6:159210-162157	K01431	E3.5.1.6; beta-ureidopropionase [EC:3.5.1.6]	00770 Pantothenate and CoA biosynthesis [PATH:ath00770]	Metabolism of cofactors and vitamins	Arabidopsis thaliana
scaffold2334_contigs=7:126776-131358	K01464	E3.5.2.2; dihydropyrimidinase [EC:3.5.2.2]	00240 Pyrimidine metabolism [PATH:ath00240]	Nucleotide metabolism	Arabidopsis thaliana
scaffold2334_contigs=7:126776-131358	K01464	E3.5.2.2; dihydropyrimidinase [EC:3.5.2.2]	00410 beta-Alanine metabolism [PATH:ath00410]	Metabolism of other amino acids	Arabidopsis thaliana
scaffold2334_contigs=7:126776-131358	K01464	E3.5.2.2; dihydropyrimidinase [EC:3.5.2.2]	00770 Pantothenate and CoA biosynthesis [PATH:ath00770]	Metabolism of cofactors and vitamins	Arabidopsis thaliana
scaffold1970_contigs=14:393328-397125	K01469	E3.5.2.9; 5-oxoprolinase (ATP-hydrolysing) [EC:3.5.2.9]	00480 Glutathione metabolism [PATH:ath00480]	Metabolism of other amino acids	Arabidopsis thaliana
scaffold781_contigs=18:544652-547451	K01476	E3.5.3.1; arginase [EC:3.5.3.1]	00330 Arginine and proline metabolism [PATH:ath00330]	Amino acid metabolism	Arabidopsis thaliana
scaffold781_contigs=18:544798-547451	K01476	E3.5.3.1; arginase [EC:3.5.3.1]	00330 Arginine and proline metabolism [PATH:ath00330]	Amino acid metabolism	Arabidopsis thaliana
scaffold781_contigs=18:544652-547451	K01476	E3.5.3.1; arginase [EC:3.5.3.1]	01230 Biosynthesis of amino acids [PATH:ath01230]	Metabolism	Arabidopsis thaliana
scaffold781_contigs=18:544798-547451	K01476	E3.5.3.1; arginase [EC:3.5.3.1]	01230 Biosynthesis of amino acids [PATH:ath01230]	Metabolism	Arabidopsis thaliana
scaffold1053_contigs=5:103068-107209	K10536	E3.5.3.12; agmatine deiminase [EC:3.5.3.12]	00330 Arginine and proline metabolism [PATH:ath00330]	Amino acid metabolism	Arabidopsis thaliana
scaffold1053_contigs=5:105247-106833	K10536	E3.5.3.12; agmatine deiminase [EC:3.5.3.12]	00330 Arginine and proline metabolism [PATH:ath00330]	Amino acid metabolism	Arabidopsis thaliana
scaffold305_contigs=7:250957-253396	K01488	E3.5.4.4; adenosine deaminase [EC:3.5.4.4]	00230 Purine metabolism [PATH:ath00230]	Nucleotide metabolism	Arabidopsis thaliana
scaffold2222_contigs=6:47189-48220	K01489	E3.5.4.5; cytidine deaminase [EC:3.5.4.5]	00240 Pyrimidine metabolism [PATH:ath00240]	Nucleotide metabolism	Arabidopsis thaliana
scaffold2511_contigs=22:74290-82508	K01490	E3.5.4.6; AMP deaminase [EC:3.5.4.6]	00230 Purine metabolism [PATH:ath00230]	Nucleotide metabolism	Arabidopsis thaliana
scaffold2511_contigs=22:78966-82439	K01490	E3.5.4.6; AMP deaminase [EC:3.5.4.6]	00230 Purine metabolism [PATH:ath00230]	Nucleotide metabolism	Arabidopsis thaliana
scaffold443_contigs=11:254096-256392	K03426	E3.6.1.22; NAD+ diphosphatase [EC:3.6.1.22]	00760 Nicotinate and nicotinamide metabolism [PATH:ath00760]	Metabolism of cofactors and vitamins	Arabidopsis thaliana
scaffold443_contigs=11:254096-256392	K03426	E3.6.1.22; NAD+ diphosphatase [EC:3.6.1.22]	04146 Peroxisome [PATH:ath04146]	Transport and catabolism	Arabidopsis thaliana
scaffold2096_contigs=7:31601-32164	K07252	E3.6.1.43; dolichyldiphosphatase [EC:3.6.1.43]	00510 N-Glycan biosynthesis [PATH:ath00510]	Glycan biosynthesis and metabolism	Arabidopsis thaliana
scaffold1520_contigs=13:307682-316383	K01535	E3.6.3.6; H+-transporting ATPase [EC:3.6.3.6]	00190 Oxidative phosphorylation [PATH:ath00190]	Energy metabolism	Arabidopsis thaliana
scaffold1520_contigs=13:308956-316383	K01535	E3.6.3.6; H+-transporting ATPase [EC:3.6.3.6]	00190 Oxidative phosphorylation [PATH:ath00190]	Energy metabolism	Arabidopsis thaliana
scaffold523_contigs=15:344711-347082	K01568	E4.1.1.1; pyruvate decarboxylase [EC:4.1.1.1]	00010 Glycolysis / Gluconeogenesis [PATH:ath00010]	Carbohydrate metabolism	Arabidopsis thaliana
scaffold546_contigs=9:11750-14196	K01580	E4.1.1.15; glutamate decarboxylase [EC:4.1.1.15]	00250 Alanine, aspartate and glutamate metabolism [PATH:ath00250]	Amino acid metabolism	Arabidopsis thaliana
scaffold546_contigs=9:11750-14196	K01580	E4.1.1.15; glutamate decarboxylase [EC:4.1.1.15]	00410 beta-Alanine metabolism [PATH:ath00410]	Metabolism of other amino acids	Arabidopsis thaliana
scaffold546_contigs=9:11750-14196	K01580	E4.1.1.15; glutamate decarboxylase [EC:4.1.1.15]	00430 Taurine and hypotaurine metabolism [PATH:ath00430]	Metabolism of other amino acids	Arabidopsis thaliana
scaffold546_contigs=9:11750-14196	K01580	E4.1.1.15; glutamate decarboxylase [EC:4.1.1.15]	00650 Butanoate metabolism [PATH:ath00650]	Carbohydrate metabolism	Arabidopsis thaliana
scaffold774_contigs=20:743936-746086	K01583	E4.1.1.19; arginine decarboxylase [EC:4.1.1.19]	00330 Arginine and proline metabolism [PATH:ath00330]	Amino acid metabolism	Arabidopsis thaliana
scaffold949_contigs=2:3068-5215	K01583	E4.1.1.19; arginine decarboxylase [EC:4.1.1.19]	00330 Arginine and proline metabolism [PATH:ath00330]	Amino acid metabolism	Arabidopsis thaliana
scaffold2667_contigs=25:555026-556540	K01592	E4.1.1.25; tyrosine decarboxylase [EC:4.1.1.25]	00350 Tyrosine metabolism [PATH:ath00350]	Amino acid metabolism	Arabidopsis thaliana
scaffold398_contigs=4:4399-5922	K01592	E4.1.1.25; tyrosine decarboxylase [EC:4.1.1.25]	00350 Tyrosine metabolism [PATH:ath00350]	Amino acid metabolism	Arabidopsis thaliana
scaffold2667_contigs=25:555026-556540	K01592	E4.1.1.25; tyrosine decarboxylase [EC:4.1.1.25]	00950 Isoquinoline alkaloid biosynthesis [PATH:ath00950]	Biosynthesis of other secondary metabolites	Arabidopsis thaliana
scaffold398_contigs=4:4399-5922	K01592	E4.1.1.25; tyrosine decarboxylase [EC:4.1.1.25]	00950 Isoquinoline alkaloid biosynthesis [PATH:ath00950]	Biosynthesis of other secondary metabolites	Arabidopsis thaliana
scaffold2568_contigs=17:69799-74312	K01610	E4.1.1.49; phosphoenolpyruvate carboxykinase (ATP) [EC:4.1.1.49]	00010 Glycolysis / Gluconeogenesis [PATH:ath00010]	Carbohydrate metabolism	Arabidopsis thaliana
scaffold2568_contigs=17:69799-74312	K01610	E4.1.1.49; phosphoenolpyruvate carboxykinase (ATP) [EC:4.1.1.49]	00020 Citrate cycle (TCA cycle) [PATH:ath00020]	Carbohydrate metabolism	Arabidopsis thaliana
scaffold2568_contigs=17:69799-74312	K01610	E4.1.1.49; phosphoenolpyruvate carboxykinase (ATP) [EC:4.1.1.49]	00620 Pyruvate metabolism [PATH:ath00620]	Carbohydrate metabolism	Arabidopsis thaliana
scaffold2568_contigs=17:69799-74312	K01610	E4.1.1.49; phosphoenolpyruvate carboxykinase (ATP) [EC:4.1.1.49]	00710 Carbon fixation in photosynthetic organisms [PATH:ath00710]	Energy metabolism	Arabidopsis thaliana
scaffold2465_contigs=4:156690-163843	K01578	E4.1.1.9; malonyl-CoA decarboxylase [EC:4.1.1.9]	00410 beta-Alanine metabolism [PATH:ath00410]	Metabolism of other amino acids	Arabidopsis thaliana
scaffold2465_contigs=4:156690-163843	K01578	E4.1.1.9; malonyl-CoA decarboxylase [EC:4.1.1.9]	00640 Propanoate metabolism [PATH:ath00640]	Carbohydrate metabolism	Arabidopsis thaliana
scaffold2465_contigs=4:156690-163843	K01578	E4.1.1.9; malonyl-CoA decarboxylase [EC:4.1.1.9]	04146 Peroxisome [PATH:ath04146]	Transport and catabolism	Arabidopsis thaliana
scaffold1207_contigs=28:759353-761196	K08248	E4.1.2.10; mandelonitrile lyase [EC:4.1.2.10]	00460 Cyanoamino acid metabolism [PATH:ath00460]	Metabolism of other amino acids	Arabidopsis thaliana
scaffold604_contigs=5:33979-35849	K08248	E4.1.2.10; mandelonitrile lyase [EC:4.1.2.10]	00460 Cyanoamino acid metabolism [PATH:ath00460]	Metabolism of other amino acids	Arabidopsis thaliana
[truncated: 4,330 more rows]
